# Supplementary material for: Deciphering the shared mechanisms of Gegen Qinlian Decoction in treating type 2 diabetes and ulcerative colitis via bioinformatics and machine learning
Source: Front Med (Lausanne). 2024 Jun 19;11:1406149. doi: 10.3389/fmed.2024.1406149 (PMC11220276; doi:10.3389/fmed.2024.1406149)
Supplement: Supplementary file 1 [file Presentation_1.zip]

Archive with 10 entries (9 files):
- Supplementary Table/
- Supplementary Table/Additional file 1.xlsx
- Supplementary Table/Additional file 2.xlsx
- Supplementary Table/Additional file 3.xlsx
- Supplementary Table/Additional file 4.xlsx
- Supplementary Table/Additional file 5.xlsx
- Supplementary Table/Additional file 6.xlsx
- Supplementary Table/Additional file 7.xlsx
- Supplementary Table/Additional file 8.xlsx
- Supplementary Table/Additional file 9.xlsx
