# Supplementary material for: Deciphering the shared mechanisms of Gegen Qinlian Decoction in treating type 2 diabetes and ulcerative colitis via bioinformatics and machine learning
Source: Front Med (Lausanne). 2024 Jun 19;11:1406149. doi: 10.3389/fmed.2024.1406149 (PMC11220276; doi:10.3389/fmed.2024.1406149)
Supplement: Supplementary file 1 [file Presentation_1.zip › Supplementary Table/Additional file 1.xlsx]

## Sheet: Sheet2
Table 1 T2DM-related module genes
probes	moduleColor	GS.T2DM	p.GS.T2DM	GS.control	p.GS.control	MMdarkgreen	p.MMdarkgreen	MMlightyellow	p.MMlightyellow	MMblue	p.MMblue	MMcyan	p.MMcyan	MMdarkolivegreen	p.MMdarkolivegreen	MMgreenyellow	p.MMgreenyellow	MMdarkorange	p.MMdarkorange	MMroyalblue	p.MMroyalblue	MMsteelblue	p.MMsteelblue	MMlightcyan	p.MMlightcyan	MMskyblue	p.MMskyblue	MMgrey60	p.MMgrey60	MMpaleturquoise	p.MMpaleturquoise	MMturquoise	p.MMturquoise	MMwhite	p.MMwhite	MMdarkmagenta	p.MMdarkmagenta	MMmidnightblue	p.MMmidnightblue	MMdarkgrey	p.MMdarkgrey	MMdarkturquoise	p.MMdarkturquoise	MMdarkred	p.MMdarkred	MMsienna3	p.MMsienna3	MMpink	p.MMpink
OR5P2	blue	0.0992226	0.68611	-0.0992226	0.68611	-0.503709	0.0278936	-0.0475687	0.846662	-0.585406	0.0084566	-0.442077	0.0580747	-0.647151	0.00274403	0.463341	0.0457216	0.211035	0.385801	0.368382	0.120687	0.074949	0.760408	0.295404	0.219503	0.024666	0.92016	0.277948	0.249247	0.402523	0.0875266	0.304086	0.20561	-0.379852	0.108685	-0.229027	0.345604	0.107131	0.662452	-0.0882913	0.719274	-0.119342	0.626523	0.146897	0.548434	0.458505	0.0483363	0.0876315	0.721292
KLHL4	blue	-0.144051	0.556292	0.144051	0.556292	-0.0606287	0.805249	0.248377	0.305208	0.228227	0.347337	-0.0798334	0.745272	0.227314	0.349322	0.0180331	0.941588	0.0916581	0.709005	0.00803342	0.973962	-0.426968	0.0682742	-0.211226	0.38536	-0.251545	0.298877	0.0570294	0.816618	-0.244518	0.313026	0.0626524	0.798874	0.0804548	0.743352	-0.161731	0.5083	0.0309258	0.899985	-0.0320106	0.896494	0.0866337	0.724347	0.00541011	0.982463	-0.0659403	0.788541	-0.0137649	0.955399
STAT5B	blue	-0.308916	0.19814	0.308916	0.19814	0.153168	0.531297	0.518912	0.0228131	0.555605	0.0135192	0.477733	0.0385779	0.563592	0.0119713	-0.0845351	0.730785	-0.276083	0.25257	0.0884008	0.71894	0.0440109	0.858015	-0.502342	0.0283907	-0.268277	0.266776	0.224641	0.355172	-0.360733	0.129198	-0.265456	0.272032	-0.0937376	0.702687	-0.145495	0.552297	-0.484695	0.0354476	-0.156365	0.522654	-0.370161	0.118768	-0.533975	0.0185283	-0.740192	0.000290608	-0.526454	0.0205797
LINC01089	blue	0.044338	0.85697	-0.044338	0.85697	-0.102169	0.677263	-0.153558	0.530237	-0.228854	0.345978	-0.309314	0.197532	-0.325823	0.173417	0.113436	0.643806	0.254546	0.292954	0.251794	0.298382	0.0715067	0.771126	0.144395	0.555338	-0.0771772	0.753492	0.0297351	0.903819	-0.0524372	0.831173	-0.0497427	0.839739	-0.0781382	0.750515	0.226018	0.352151	0.353376	0.137774	-0.361143	0.128732	0.0170702	0.944703	-0.0637657	0.795371	0.0495677	0.840296	-0.0669435	0.785395
MIF-AS1	blue	0.451352	0.0524106	-0.451352	0.0524106	0.217193	0.371761	-0.106304	0.664912	-0.455792	0.0498517	0.0468935	0.848814	-0.200008	0.411662	-0.0150483	0.951245	-0.309951	0.196562	-0.150863	0.537565	0.184773	0.448878	0.123717	0.613835	0.0336027	0.891375	-0.0544444	0.824804	0.484314	0.0356137	0.196802	0.419351	-0.0915518	0.709329	-0.215623	0.375314	0.113745	0.642896	0.207443	0.394125	0.46695	0.0438425	0.111102	0.650686	0.245329	0.311374	0.149946	0.54007
LOC100128288	blue	0.0867346	0.724038	-0.0867346	0.724038	0.426768	0.0684182	0.549519	0.0148032	0.41539	0.0769532	0.389188	0.0995688	0.337127	0.158109	-0.516629	0.0235255	-0.330965	0.166334	-0.345468	0.147427	-0.135034	0.581514	-0.166984	0.494434	-0.330057	0.16757	0.0396934	0.871829	-0.0166218	0.946153	0.394444	0.0946872	0.00981395	0.968193	0.108016	0.659823	-0.0373543	0.879327	-0.0440863	0.857774	-0.272857	0.258382	-0.40913	0.0819719	-0.053414	0.828073	0.135831	0.579265
WDFY2	blue	0.141892	0.562286	-0.141892	0.562286	-0.0325886	0.894635	-0.211351	0.385073	-0.617379	0.00485789	-0.500305	0.029144	-0.303996	0.205751	0.349296	0.142697	0.0845541	0.730727	0.247953	0.30606	-0.163002	0.50493	0.173775	0.476784	-0.0525325	0.830871	0.54796	0.0151473	0.384716	0.103864	-0.0145988	0.952699	-0.242121	0.317942	-0.159445	0.514392	-0.380575	0.107959	0.0617032	0.801863	0.102157	0.677297	0.363578	0.125985	0.167102	0.494124	0.174971	0.473707
LINC01550	blue	0.243	0.316134	-0.243	0.316134	0.293941	0.221902	0.0170097	0.944898	-0.316469	0.186822	-0.0974204	0.691542	-0.0172518	0.944115	0.0573313	0.815663	-0.135401	0.580477	0.0311899	0.899135	-0.0585962	0.811665	-0.0191394	0.938011	0.0549912	0.823071	0.468769	0.0429179	0.285252	0.236506	0.0579592	0.813678	-0.153775	0.529651	-0.121042	0.62158	-0.0232263	0.924807	-0.172705	0.479544	-0.042537	0.862727	-0.1547	0.527146	-0.107346	0.661811	-0.141199	0.564216
FAM98B	blue	-0.199597	0.412642	0.199597	0.412642	0.384656	0.103923	0.254977	0.29211	0.651909	0.00249088	0.471102	0.0417538	0.66098	0.00206174	-0.303327	0.206802	-0.342151	0.151613	-0.300326	0.211554	-0.0163821	0.946929	-0.247547	0.306879	-0.0621867	0.80034	0.11136	0.649922	-0.259107	0.284091	-0.121861	0.619206	0.279266	0.246916	0.24115	0.319946	-0.0205845	0.933341	-0.0100303	0.967492	-0.162874	0.505269	-0.373827	0.114878	-0.662148	0.00201123	-0.42012	0.0733142
NUB1	blue	-0.254884	0.292292	0.254884	0.292292	-0.3447	0.14839	-0.29713	0.216694	-0.370783	0.118101	-0.399766	0.0899237	-0.411655	0.0799196	0.356633	0.133929	0.411568	0.0799894	0.488339	0.0338896	-0.0827013	0.736425	-0.0877242	0.721009	0.0596221	0.808425	-0.193192	0.428102	-0.108958	0.65703	-0.404876	0.0855174	-0.371955	0.116852	-0.0836841	0.733401	-0.150285	0.539143	-0.158099	0.517996	0.0247236	0.919974	0.370766	0.118119	0.288509	0.230961	-0.114398	0.640977
ANKRD36BP2	blue	-0.436314	0.0618195	0.436314	0.0618195	0.214077	0.378828	0.478209	0.0383574	0.632622	0.00365224	0.409562	0.0816184	0.530631	0.0194194	-0.142792	0.559785	-0.114872	0.639586	0.0133336	0.956795	-0.00610319	0.980217	-0.324456	0.175333	-0.240144	0.322031	0.122896	0.616208	-0.353306	0.137857	0.00691561	0.977584	-0.00138234	0.995519	0.00449235	0.985438	-0.228989	0.345685	-0.23152	0.340233	-0.272306	0.259383	-0.483704	0.0358806	-0.568662	0.0110651	-0.476345	0.039227
MIR3945HG	blue	-0.191809	0.43148	0.191809	0.43148	-0.458966	0.0480823	-0.240036	0.322257	-0.391131	0.0977436	-0.492268	0.0322695	-0.19869	0.414815	0.332235	0.164615	0.332916	0.163699	0.497661	0.0301448	-0.362604	0.127078	-0.197198	0.418399	0.0352235	0.886167	0.184635	0.449224	-0.157397	0.519879	-0.253371	0.295265	-0.00865569	0.971946	-0.0636559	0.795717	-0.428242	0.0673665	-0.294226	0.221433	-0.0234558	0.924066	0.195911	0.421503	-0.0773422	0.752981	0.0240066	0.922288
PARK7	blue	-0.0592173	0.809703	0.0592173	0.809703	-0.231584	0.340095	-0.10632	0.664866	0.25445	0.293143	-0.0418135	0.865041	0.0833793	0.734338	-0.0572889	0.815797	0.0221441	0.928302	-0.26196	0.278631	-0.0664594	0.786913	0.201715	0.407599	-0.0913706	0.709881	-0.0663453	0.787271	-0.166043	0.496904	-0.00124875	0.995952	0.255794	0.290512	0.403309	0.086852	0.310372	0.195923	0.0812288	0.740964	-0.0895335	0.71548	0.150547	0.538428	0.143885	0.556752	0.110525	0.65239
RPL37	blue	0.564897	0.0117325	-0.564897	0.0117325	0.222344	0.360241	0.207412	0.394197	-0.432585	0.0643378	-0.026794	0.913296	-0.0276692	0.910474	-0.192049	0.430892	-0.36615	0.123129	-0.00357565	0.988409	-0.228695	0.346323	-0.183421	0.452264	-0.410252	0.0810552	0.152204	0.533913	0.328701	0.169428	0.556037	0.0134316	0.164991	0.499674	-0.34678	0.145795	-0.179134	0.463081	0.0760308	0.757048	0.337683	0.15738	-0.116457	0.634942	0.100428	0.682486	0.495379	0.0310304
UBE2B	blue	-0.163624	0.503283	0.163624	0.503283	0.287182	0.23321	0.64725	0.00273854	0.601735	0.00641681	0.493734	0.0316808	0.555381	0.0135648	-0.292851	0.223702	-0.251704	0.298562	0.115515	0.6377	-0.141886	0.562303	-0.745203	0.000250942	-0.572584	0.0104026	-0.121353	0.620679	-0.557218	0.0131944	-0.295644	0.21911	-0.0926652	0.705943	-0.183124	0.453008	-0.230452	0.342528	-0.219421	0.366752	-0.207425	0.394167	-0.574035	0.0101658	-0.650933	0.00254115	-0.417917	0.0749926
COX10	blue	-0.184192	0.450331	0.184192	0.450331	-0.134477	0.583088	0.0640499	0.794478	-0.155417	0.52521	-0.120363	0.62355	-0.0486114	0.84334	0.320857	0.18045	0.141413	0.563619	0.390863	0.0979936	0.0824562	0.73718	0.0536188	0.827423	-0.117705	0.631292	0.523112	0.0215469	0.0603855	0.806016	0.0790001	0.747848	-0.155179	0.525853	0.00107971	0.9965	-0.238328	0.325816	-0.362079	0.12767	-0.303407	0.206675	-0.234087	0.334754	-0.357638	0.132758	-0.332959	0.163641
CEP104	blue	-0.138842	0.570802	0.138842	0.570802	0.322948	0.177465	0.443364	0.0572621	0.712787	0.000614541	0.656672	0.00225714	0.539878	0.0170348	-0.378391	0.110165	-0.406031	0.0845443	-0.43074	0.0656116	0.290296	0.227955	-0.297913	0.215426	-0.167764	0.492391	-0.18042	0.459821	-0.299931	0.212185	0.14085	0.565189	0.225956	0.352286	-0.112942	0.64526	0.185271	0.447637	-0.109781	0.65459	0.0496934	0.839895	-0.544707	0.0158857	-0.403939	0.0863134	-0.326517	0.17245
NME6	blue	-0.29477	0.22054	0.29477	0.22054	-0.00633564	0.979463	0.252326	0.297328	0.383985	0.104578	0.37993	0.108607	0.109614	0.655084	0.056006	0.819857	-0.136319	0.57789	-0.144797	0.554228	0.61381	0.00518286	0.0642311	0.793908	0.0306938	0.900732	-0.0180446	0.941551	-0.0890689	0.716899	0.22174	0.361581	0.0138824	0.955018	-0.190387	0.434967	0.150499	0.538561	-0.226387	0.351345	0.128749	0.599375	-0.426005	0.0689669	-0.141602	0.563092	-0.437156	0.0612614
BMP6	blue	-0.15328	0.530992	0.15328	0.530992	0.191456	0.432344	0.0247926	0.919752	0.391975	0.096958	0.33743	0.157712	0.364679	0.124757	-0.0887153	0.717979	-0.27527	0.254027	-0.291332	0.226224	0.379397	0.109145	0.135008	0.581586	0.286452	0.234453	0.234404	0.334081	0.0888952	0.717429	-0.0602927	0.806309	0.122596	0.617076	0.133022	0.587208	-0.0854521	0.72797	0.17869	0.464209	-0.167225	0.493802	-0.225185	0.353977	-0.490837	0.0328525	-0.28247	0.241309
NFKB2	blue	-0.171461	0.482761	0.171461	0.482761	0.370433	0.118475	0.504481	0.0276159	0.651259	0.00252426	0.653356	0.00241782	0.609541	0.00559465	-0.359529	0.130574	-0.209429	0.38951	0.0507235	0.836619	0.0697967	0.776465	-0.572627	0.0103955	-0.414661	0.0775257	-0.208082	0.392636	-0.504949	0.0274489	-0.0867953	0.723852	0.121994	0.618818	-0.0833176	0.734529	-0.166944	0.494538	-0.204359	0.401348	-0.256346	0.289436	-0.634107	0.00354931	-0.754713	0.000188184	-0.366623	0.122608
CYP2A7	blue	-0.105594	0.667028	0.105594	0.667028	-0.136369	0.57775	-0.142306	0.561134	0.211134	0.385572	-0.00642633	0.979169	0.116275	0.635475	-0.168151	0.491377	0.143629	0.55746	0.0831484	0.735049	-0.251987	0.298	-0.287831	0.232109	-0.195016	0.423669	-0.425463	0.0693592	-0.520691	0.0222699	-0.250526	0.300903	0.313817	0.190745	0.221347	0.362455	0.0763521	0.756051	-0.0721404	0.76915	-0.0805898	0.742935	0.114655	0.640223	-0.0609203	0.80433	0.133594	0.585587
PABPC3	blue	0.277237	0.25051	-0.277237	0.25051	0.464012	0.045368	0.25612	0.289877	0.425733	0.0691638	0.473378	0.0406421	0.357603	0.132798	-0.507033	0.0267135	-0.282077	0.241991	-0.431404	0.0651507	0.110172	0.653432	0.0716893	0.770556	-0.284447	0.237888	-0.254747	0.292559	-0.0282294	0.908669	0.365274	0.124096	0.295935	0.218635	0.299074	0.213558	0.495788	0.0308699	0.102308	0.676846	0.024096	0.922	-0.349833	0.142043	-0.0910841	0.710753	0.100505	0.682255
TGDS	blue	-0.510795	0.0254257	0.510795	0.0254257	0.261963	0.278625	0.653542	0.00240858	0.852783	3.51e-06	0.663401	0.00195821	0.442413	0.0578618	-0.243355	0.315405	-0.0103725	0.966384	-0.0983009	0.688887	0.207163	0.394776	-0.43734	0.0611403	-0.132036	0.590004	-0.205594	0.398447	-0.580225	0.00920379	-0.161428	0.509106	-0.287502	0.232666	-0.221609	0.361872	-0.0988781	0.687148	-0.387632	0.101048	-0.441691	0.0583201	-0.610373	0.00551242	-0.458434	0.0483757	-0.543916	0.0160696
GOLGA8A	blue	0.232392	0.338367	-0.232392	0.338367	0.352667	0.13862	0.447958	0.0544323	0.459226	0.0479392	0.527366	0.0203216	0.314272	0.190067	-0.665207	0.00188386	-0.280195	0.245281	-0.513756	0.0244468	-0.0965105	0.69429	-0.157862	0.518633	-0.322075	0.178708	-0.304257	0.205343	-0.122533	0.617258	0.453473	0.0511762	0.285697	0.235743	0.189807	0.436394	0.162335	0.506696	-0.05062	0.836948	-0.193621	0.427057	-0.378006	0.110557	0.0529094	0.829674	0.319393	0.182558
DHTKD1	blue	-0.363783	0.125755	0.363783	0.125755	0.29675	0.21731	0.34711	0.145386	0.662323	0.00200377	0.413845	0.0781698	0.545502	0.0157027	-0.207162	0.394779	-0.0103836	0.966348	-0.0484149	0.843966	-0.0492781	0.841217	-0.340781	0.153367	-0.218269	0.369337	-0.102701	0.675669	-0.535988	0.0180079	-0.31914	0.182926	-0.0746142	0.761449	0.0162867	0.947237	-0.244292	0.313488	-0.11245	0.646709	-0.26455	0.273731	-0.283874	0.238876	-0.444486	0.0565612	-0.300473	0.211319
TRIM10	blue	-0.0825938	0.736756	0.0825938	0.736756	0.361302	0.128551	0.217135	0.371892	0.407784	0.0830817	0.403741	0.0864829	0.340689	0.153484	-0.231933	0.339348	-0.11201	0.648006	-0.148008	0.545378	-0.0231675	0.924997	-0.364655	0.124783	-0.0595255	0.80873	-0.340224	0.154082	-0.369622	0.119347	-0.407343	0.0834484	-0.0728652	0.766891	-0.160081	0.512694	-0.129952	0.595938	0.0593893	0.80916	0.0858419	0.726774	-0.0968629	0.693226	-0.24181	0.318584	-0.171788	0.481915
KIR2DL4	blue	0.182974	0.453384	-0.182974	0.453384	-0.0420951	0.86414	-0.265767	0.271448	-0.529315	0.0197792	-0.311288	0.194536	-0.207991	0.392849	0.322035	0.178764	-0.242135	0.317913	-0.0835012	0.733964	0.285642	0.235837	0.428153	0.0674295	0.211132	0.385577	0.654915	0.00234112	0.61917	0.00470132	0.404828	0.0855584	0.10804	0.65975	-0.152517	0.533064	-0.135007	0.581589	0.0913267	0.710014	0.39038	0.0984462	0.120471	0.623238	0.190984	0.433502	0.0737609	0.764103
U2SURP	blue	0.062942	0.797962	-0.062942	0.797962	0.418235	0.0747485	0.162626	0.505924	0.706848	0.000714979	0.418614	0.0744586	0.579777	0.00927094	-0.640414	0.00313858	-0.338237	0.156657	-0.541658	0.016604	-0.0878543	0.720611	-0.188042	0.44075	-0.197416	0.417873	-0.241361	0.319511	-0.347412	0.145012	-0.0413324	0.86658	0.454275	0.050715	0.548068	0.0151231	0.509588	0.0258334	-0.000788899	0.997443	-0.135179	0.581104	-0.336656	0.158727	-0.419447	0.0738239	-0.0693826	0.77776
BTN3A2	blue	0.08058	0.742966	-0.08058	0.742966	0.31695	0.186116	0.090526	0.712453	0.468995	0.0428039	0.0839793	0.732494	0.37681	0.111782	-0.405605	0.0849026	-0.0852159	0.728695	-0.316223	0.187183	-0.276025	0.252674	-0.0351811	0.886303	-0.14506	0.553501	-0.00463874	0.984963	-0.237877	0.32676	0.116316	0.635355	0.432241	0.064574	0.514314	0.0242657	0.597444	0.00690908	-0.0573647	0.815557	-0.183431	0.452237	-0.234388	0.334115	-0.137129	0.575609	-0.0437292	0.858915
SMC5	blue	-0.112661	0.646088	0.112661	0.646088	0.394929	0.094246	0.614429	0.00512531	0.746896	0.000238621	0.645417	0.00284139	0.536652	0.0178387	-0.590872	0.00772243	-0.364589	0.124856	-0.423968	0.0704498	0.0979225	0.690028	-0.340121	0.154215	-0.318253	0.184212	-0.0789148	0.748112	-0.335646	0.16006	0.12939	0.597544	0.0410891	0.867359	0.140677	0.565671	-0.0654585	0.790053	-0.247473	0.307028	-0.399761	0.0899281	-0.645276	0.00284942	-0.335531	0.160212	-0.127037	0.604279
KPNB1	blue	0.629252	0.00389486	-0.629252	0.00389486	0.241419	0.319392	-0.241385	0.319462	-0.573877	0.0101913	-0.159967	0.513	-0.110678	0.651936	0.00810896	0.973717	-0.480397	0.0373557	-0.377223	0.111357	0.126405	0.606093	0.359357	0.130773	0.0701396	0.775394	0.42169	0.072135	0.733472	0.000352047	0.395431	0.0937901	0.181616	0.456801	-0.0795899	0.746024	0.124971	0.610219	0.324854	0.174774	0.55656	0.0133261	0.175204	0.47311	0.260832	0.280782	0.317714	0.184999
MAGED2	blue	-0.00267388	0.991332	0.00267388	0.991332	-0.397399	0.0920201	-0.17119	0.483464	-0.557055	0.013227	-0.49199	0.032382	-0.494592	0.0313401	0.534192	0.0184717	0.397448	0.0919765	0.456301	0.0495652	-0.220741	0.363804	0.290237	0.228053	0.0979594	0.689916	0.144241	0.555766	0.288917	0.230273	-0.017026	0.944846	-0.393033	0.0959802	-0.137928	0.573365	-0.141186	0.564254	0.143883	0.556757	0.0241014	0.921982	0.450135	0.0531286	0.540114	0.0169773	0.0891387	0.716685
GOLGA8N	blue	0.308535	0.198722	-0.308535	0.198722	0.290951	0.226859	0.417392	0.0753971	0.368247	0.120835	0.383754	0.104805	0.173892	0.476481	-0.611112	0.00544008	-0.280847	0.244138	-0.502096	0.0284809	-0.042985	0.861294	-0.0262052	0.915194	-0.193015	0.428534	-0.185036	0.448222	-0.0133717	0.956671	0.555114	0.0136194	0.263597	0.275529	0.149831	0.540384	0.281193	0.243533	-0.00667831	0.978353	-0.223351	0.358014	-0.383458	0.105096	0.180764	0.458951	0.414477	0.0776701
HLA-A	blue	0.497079	0.0303688	-0.497079	0.0303688	0.0339734	0.890183	-0.697471	0.000901517	-0.612419	0.00531421	-0.42581	0.0691077	-0.29791	0.215431	0.189142	0.438034	-0.0632633	0.796951	-0.106986	0.662882	0.0637979	0.79527	0.522271	0.0217958	0.345	0.148014	0.0831974	0.734898	0.532804	0.0188365	-0.0453649	0.853691	0.221855	0.361327	0.0919493	0.70812	0.196897	0.419124	0.649588	0.00261181	0.494435	0.0314021	0.662852	0.00198131	0.334091	0.162126	0.471401	0.0416063
RBM8A	blue	-0.212532	0.382361	0.212532	0.382361	0.362388	0.127322	0.223723	0.357192	0.662758	0.00198527	0.391636	0.0972736	0.672314	0.00161365	-0.335872	0.159761	-0.26904	0.265366	-0.131878	0.590455	-0.0647001	0.792435	-0.469759	0.042421	-0.237582	0.327378	-0.142454	0.560723	-0.584896	0.00852797	-0.218485	0.368852	0.364045	0.125462	0.148113	0.545091	0.107407	0.661631	-0.179297	0.462667	0.050685	0.836741	-0.439976	0.0594199	-0.576207	0.0098194	-0.388639	0.100089
SPRR1A	blue	-0.0793172	0.746867	0.0793172	0.746867	-0.436576	0.0616454	0.0360413	0.883541	-0.411045	0.0804118	-0.336066	0.159504	-0.345935	0.146844	0.375497	0.113137	0.24207	0.318048	0.309017	0.197985	-0.0116338	0.962299	0.133281	0.586472	-0.0895665	0.71538	0.460949	0.0470013	0.139347	0.56939	0.228825	0.346042	-0.284865	0.23717	-0.214221	0.3785	-0.292886	0.223643	-0.389164	0.0995918	-0.231507	0.340261	-0.0198827	0.935609	0.124165	0.612542	0.0849328	0.729564
ZNF394	blue	-0.153523	0.530333	0.153523	0.530333	0.234994	0.33283	0.0468879	0.848832	0.562633	0.0121492	0.467036	0.0437984	0.38044	0.108095	-0.122358	0.617764	-0.235369	0.332038	-0.354264	0.136718	0.44629	0.0554471	0.0847317	0.730181	0.231976	0.339255	-0.175206	0.473104	-0.0937042	0.702788	-0.281499	0.242999	0.028277	0.908516	0.0128149	0.958474	0.0354833	0.885333	0.422356	0.0716394	-0.00846805	0.972553	-0.0646352	0.792639	-0.216108	0.374213	-0.242562	0.317035
SRSF8	blue	-0.324866	0.174757	0.324866	0.174757	0.315006	0.188979	0.504224	0.0277081	0.672476	0.00160786	0.593291	0.00741444	0.471768	0.0414262	-0.126336	0.606293	-0.204646	0.400673	-0.127193	0.603831	0.17262	0.479763	-0.337057	0.158201	-0.125498	0.608702	-0.109785	0.654578	-0.27548	0.253649	-0.336148	0.159396	-0.322185	0.17855	-0.195751	0.421889	-0.126637	0.605428	0.0627641	0.798522	-0.206671	0.395925	-0.331339	0.165826	-0.501618	0.0286568	-0.575586	0.00991748
FAAP24	blue	0.383325	0.105226	-0.383325	0.105226	-0.220689	0.363921	-0.287886	0.232014	-0.60062	0.00654196	-0.546069	0.0155732	-0.469389	0.0426058	0.190794	0.433968	0.138387	0.572079	0.00375565	0.987825	-0.172728	0.479485	0.334326	0.161812	-0.00309071	0.989981	0.259353	0.283617	0.345497	0.147392	0.392642	0.0963411	0.120945	0.621861	-0.0558536	0.820339	0.35395	0.137091	-0.0370616	0.880266	0.219424	0.366747	0.305558	0.203315	0.461274	0.046826	0.45189	0.0520949
PABPC1	blue	0.402128	0.0878668	-0.402128	0.0878668	0.407889	0.0829949	0.136635	0.577	0.336509	0.158921	0.366085	0.1232	0.23394	0.335066	-0.58891	0.00797975	-0.239529	0.32331	-0.460368	0.0473162	0.0271379	0.912187	0.0525845	0.830705	-0.284504	0.23779	-0.469294	0.0426538	-0.0787725	0.748552	0.33227	0.164569	0.38802	0.100679	0.31619	0.187232	0.607132	0.00583865	0.17141	0.482894	0.139616	0.568638	-0.19779	0.416974	0.083746	0.733211	0.347425	0.144996
ETV2	blue	0.370538	0.118363	-0.370538	0.118363	0.00802872	0.973977	-0.430787	0.0655786	-0.489273	0.0334989	-0.405037	0.0853811	-0.150512	0.538525	0.152707	0.532546	-0.169762	0.487174	-0.00772894	0.974948	0.0618892	0.801277	0.298635	0.214263	0.133725	0.585214	0.275989	0.252738	0.36762	0.121517	-0.0432123	0.860567	0.120545	0.623023	0.0229277	0.925771	-0.00173686	0.99437	0.367168	0.122012	0.404332	0.0859793	0.325025	0.174535	0.193104	0.428316	0.333516	0.162894
ADGRD2	blue	-0.327667	0.170853	0.327667	0.170853	0.00542612	0.982411	0.215352	0.375928	0.445227	0.0561016	0.10297	0.674864	0.148914	0.542893	-0.044926	0.855092	0.243264	0.315592	-0.0646621	0.792554	-0.0996457	0.684837	-0.120806	0.622266	0.00137744	0.995535	-0.145397	0.55257	-0.344155	0.149075	0.0130141	0.957829	-0.0345262	0.888407	-0.0147179	0.952314	0.342399	0.151298	-0.248264	0.305433	-0.204173	0.401786	-0.1691	0.488901	0.0585955	0.811667	-0.295353	0.219586
HOXB9	blue	0.268278	0.266775	-0.268278	0.266775	-0.307099	0.200929	-0.446856	0.0551013	-0.658587	0.00216846	-0.436252	0.0618611	-0.479376	0.0378208	0.230303	0.342848	0.275362	0.25386	0.209728	0.388819	-0.1865	0.444575	0.336226	0.159293	0.161189	0.509743	0.00436441	0.985852	0.365214	0.124163	0.164987	0.499683	0.0703199	0.77483	0.00823732	0.973301	-0.156709	0.52173	0.253379	0.295248	0.0870767	0.72299	0.555295	0.0135823	0.339844	0.154574	0.574819	0.0100396
HSP90B1	blue	-0.0505352	0.837217	0.0505352	0.837217	0.274971	0.254564	0.365587	0.12375	0.302841	0.207566	0.0956518	0.696887	0.0863606	0.725184	-0.208736	0.391116	-0.103488	0.673313	-0.182284	0.45512	0.0497777	0.839627	-0.0591283	0.809984	-0.0258771	0.916253	0.173283	0.478051	-0.0772841	0.753161	0.273204	0.257752	-0.0577556	0.814321	-0.0546136	0.824268	0.364304	0.125173	-0.314713	0.189413	-0.116299	0.635403	-0.442143	0.0580325	-0.0912108	0.710367	-0.168722	0.489887
MUC3A	blue	0.0922673	0.707153	-0.0922673	0.707153	-0.21223	0.383053	-0.0795673	0.746094	-0.362295	0.127426	-0.277721	0.249651	-0.0807122	0.742558	0.375888	0.112732	0.151625	0.535488	0.260562	0.281299	-0.31235	0.192939	0.0841843	0.731863	0.124467	0.611673	0.383799	0.104761	0.25324	0.295523	-0.0136487	0.955775	-0.0478742	0.845688	-0.118523	0.628906	-0.280045	0.245546	0.143489	0.557851	-0.0612258	0.803367	0.191835	0.431417	0.207948	0.392948	-0.0454502	0.853419
MAGOH2P	blue	-0.081881	0.738953	0.081881	0.738953	0.482102	0.0365895	0.559115	0.0128204	0.562655	0.0121451	0.461334	0.0467934	0.559019	0.012839	-0.423688	0.0706549	-0.26316	0.276354	-0.0702339	0.775099	-0.17487	0.473966	-0.655382	0.00231857	-0.625146	0.00420829	-0.103144	0.674343	-0.510983	0.0253628	-0.280742	0.244323	-0.116814	0.633896	-0.0533147	0.828388	-0.184219	0.450264	-0.231628	0.340002	-0.207174	0.394752	-0.458571	0.0483001	-0.49834	0.0298854	-0.262234	0.278111
GPS1	blue	0.0304381	0.901555	-0.0304381	0.901555	-0.433797	0.0635108	-0.254523	0.292999	-0.546975	0.015368	-0.616293	0.00495495	-0.432244	0.0645713	0.356031	0.134634	0.361827	0.127956	0.379527	0.109013	-0.439737	0.0595738	0.0793441	0.746784	-0.0381413	0.876803	0.261071	0.280325	0.0911542	0.71054	0.0309166	0.900015	-0.0459309	0.851885	-0.0790549	0.747678	-0.24236	0.31745	-0.045677	0.852695	-0.0935454	0.70327	0.461099	0.0469203	0.296322	0.218005	0.35275	0.138522
LGR4	blue	-0.0435547	0.859473	0.0435547	0.859473	0.254852	0.292354	0.566892	0.0113749	0.766837	0.000127951	0.611922	0.00536186	0.546595	0.0154538	-0.646965	0.00275432	-0.172797	0.479305	-0.280152	0.245357	-0.152298	0.533657	-0.57717	0.00966885	-0.487966	0.0340463	-0.397246	0.0921571	-0.577517	0.00961517	0.0193995	0.937171	0.222811	0.359208	0.0815718	0.739906	0.0394307	0.87267	-0.215845	0.374809	-0.406012	0.0845598	-0.54331	0.0162116	-0.452125	0.0519578	0.0185972	0.939764
C12orf43	blue	-0.0819659	0.738691	0.0819659	0.738691	0.237916	0.326679	-0.0705102	0.774236	0.303028	0.207271	-0.0418917	0.864791	0.239621	0.323119	-0.336174	0.159362	-0.127778	0.602154	-0.0645072	0.793041	-0.171648	0.482277	-0.193873	0.426443	-0.288254	0.231391	-0.312942	0.192052	-0.325988	0.173187	-0.298666	0.214213	0.108343	0.658852	0.475702	0.0395302	0.369488	0.119492	0.0118714	0.961529	0.147455	0.546899	0.00997749	0.967663	-0.206905	0.395379	-0.0652869	0.790592
POLH	blue	0.419249	0.0739741	-0.419249	0.0739741	-0.218604	0.368586	-0.0819028	0.738885	-0.507933	0.0264009	-0.186768	0.443909	-0.292224	0.22474	0.179011	0.463393	-0.168935	0.489329	-0.181691	0.456613	0.0447326	0.85571	0.321441	0.179612	0.213275	0.380659	0.465906	0.0443801	0.589964	0.00784074	0.529751	0.0196592	0.160333	0.512021	-0.243509	0.315089	-0.0567675	0.817446	0.126054	0.607101	0.0848802	0.729726	0.0866288	0.724362	0.319	0.183127	0.348992	0.14307
SOWAHC	blue	-0.510519	0.0255184	0.510519	0.0255184	0.150032	0.539836	0.368941	0.120082	0.641853	0.00305056	0.222124	0.36073	0.531148	0.0192792	-0.190396	0.434946	0.122918	0.616145	0.201473	0.408173	-0.318807	0.183407	-0.598992	0.00672809	-0.30773	0.199957	-0.125797	0.607843	-0.699507	0.000857872	-0.339371	0.155185	-0.0196573	0.936337	0.0236289	0.923507	-0.245125	0.311787	-0.314244	0.19011	-0.325811	0.173434	-0.335853	0.159787	-0.517329	0.0233053	-0.386822	0.101825
CES3	blue	-0.31301	0.191949	0.31301	0.191949	-0.118786	0.628142	-0.148135	0.545031	0.297839	0.215546	0.0459284	0.851893	0.107521	0.661292	0.0572193	0.816017	0.269387	0.264726	-0.274662	0.25512	0.067985	0.782132	0.340322	0.153956	0.407755	0.0831061	0.029276	0.905297	-0.103649	0.672834	0.138237	0.572498	0.254422	0.293198	0.338193	0.156715	0.310659	0.195488	-0.221992	0.361023	-0.114389	0.641003	-0.0370086	0.880437	0.165167	0.499208	-0.226969	0.350074
FAM86C1P	blue	-0.178534	0.464603	0.178534	0.464603	-0.354393	0.136565	0.0682005	0.781458	-0.0456251	0.852861	-0.083251	0.734733	0.0304479	0.901524	0.367962	0.121145	0.386996	0.101658	0.320524	0.180927	-0.324338	0.1755	-0.0863144	0.725326	-0.152716	0.532523	0.0281636	0.908881	-0.158432	0.517102	-0.0111341	0.963917	-0.0233441	0.924427	-0.187499	0.442094	-0.102339	0.676751	-0.101962	0.677883	-0.0819798	0.738648	0.108518	0.658332	0.0541539	0.825725	-0.193711	0.426838
ZNF665	blue	-0.472973	0.0408379	0.472973	0.0408379	0.348802	0.143301	0.588901	0.00798103	0.846453	4.91e-06	0.633172	0.00361387	0.536769	0.017809	-0.2981	0.215125	0.0356961	0.884649	0.0373955	0.879195	0.0872694	0.722401	-0.583931	0.00866415	-0.277558	0.249939	-0.257073	0.288022	-0.702039	0.00080611	-0.280154	0.245354	-0.151545	0.535707	-0.155117	0.52602	-0.153224	0.531144	-0.388307	0.100405	-0.424111	0.0703443	-0.604042	0.00616422	-0.656188	0.00228001	-0.530994	0.0193211
HACD3	blue	-0.383265	0.105286	0.383265	0.105286	0.00653903	0.978804	0.322828	0.177636	0.766993	0.000127299	0.357161	0.133313	0.473998	0.0403431	-0.293573	0.222509	-0.107393	0.661674	-0.124084	0.612777	-0.0236716	0.92337	-0.373032	0.115713	-0.0223409	0.927666	-0.11973	0.625392	-0.606967	0.00585569	-0.205514	0.398635	0.205405	0.39889	0.173358	0.477857	-0.0204274	0.933848	-0.214206	0.378535	-0.408357	0.0826079	-0.4466	0.0552576	-0.465051	0.0448235	-0.278949	0.247475
OSTC	blue	-0.651992	0.00248659	0.651992	0.00248659	0.0605748	0.805419	0.172297	0.480599	0.639164	0.00321668	0.272876	0.258347	0.167619	0.49277	0.0787419	0.748647	0.186847	0.443712	0.0256474	0.916994	0.30807	0.199434	-0.149583	0.541062	0.224877	0.354653	-0.137654	0.574135	-0.530456	0.0194669	-0.556039	0.0134311	-0.398657	0.0909022	-0.131385	0.591858	-0.0558343	0.8204	-0.182836	0.453731	-0.344729	0.148354	-0.129039	0.598547	-0.402156	0.0878432	-0.537419	0.0176448
RAD18	blue	-0.292162	0.224843	0.292162	0.224843	-0.0244112	0.920982	0.138072	0.572961	0.716458	0.000558621	0.245279	0.311475	0.268415	0.266521	-0.273679	0.256893	0.0864258	0.724984	-0.209686	0.388914	0.037136	0.880028	-0.0627984	0.798414	-0.000175908	0.99943	-0.364449	0.125012	-0.552456	0.014172	-0.0959861	0.695876	0.286566	0.234259	0.411901	0.0797216	0.558441	0.0129522	-0.196771	0.419427	-0.201322	0.408532	-0.288989	0.230152	-0.177491	0.467259	-0.237502	0.327545
COQ3	blue	-0.329328	0.168567	0.329328	0.168567	0.548809	0.0149591	0.60353	0.00621952	0.74912	0.000223223	0.543336	0.0162056	0.661547	0.00203709	-0.476848	0.0389908	-0.112846	0.645543	-0.104887	0.669134	-0.248834	0.304288	-0.625714	0.00416378	-0.399124	0.0904892	-0.181249	0.457728	-0.602087	0.00637772	-0.084148	0.731975	-0.0285313	0.907696	0.0089354	0.971039	-0.142234	0.561336	-0.392601	0.0963784	-0.272414	0.259185	-0.567205	0.0113196	-0.41735	0.0754291	-0.374772	0.11389
SUB1	blue	-0.316775	0.186372	0.316775	0.186372	0.389735	0.099053	0.617211	0.00487286	0.6287	0.00393588	0.351095	0.140511	0.626589	0.00409586	-0.271053	0.261667	-0.0859489	0.726446	0.026365	0.914679	-0.349469	0.142486	-0.649412	0.00262117	-0.503389	0.0280095	0.071984	0.769637	-0.568754	0.0110491	-0.16436	0.501338	-0.0959235	0.696065	-0.125378	0.609047	-0.16272	0.505676	-0.404522	0.0858176	-0.21886	0.368011	-0.517575	0.0232283	-0.598279	0.00681101	-0.443233	0.0573446
LTV1	blue	-0.042885	0.861614	0.042885	0.861614	0.383478	0.105077	0.604937	0.0060684	0.613043	0.00525491	0.528362	0.0200429	0.326062	0.173083	-0.443399	0.0572403	-0.132866	0.587648	-0.236925	0.328757	-0.08937	0.715979	-0.311392	0.19438	-0.272718	0.258634	-0.14591	0.551152	-0.287098	0.233352	0.0585185	0.81191	-0.171684	0.482185	0.0385806	0.875395	0.143369	0.558182	-0.157941	0.518419	-0.554499	0.0137457	-0.465199	0.0447467	-0.207343	0.394358	-0.160863	0.51061
LINC00667	blue	-0.0930458	0.704787	0.0930458	0.704787	-0.0114515	0.962889	0.015659	0.949268	0.456761	0.0493068	0.247966	0.306034	0.150804	0.537728	-0.108384	0.658729	-0.0560636	0.819674	-0.3201	0.181538	0.281739	0.24258	0.130538	0.594269	0.130747	0.593673	-0.246547	0.3089	-0.165715	0.497765	-0.214832	0.377108	0.00050736	0.998355	0.223134	0.358493	0.466804	0.0439169	0.134451	0.583162	-0.112822	0.645613	-0.0739545	0.7635	0.0448513	0.855331	-0.222933	0.358938
IFITM10	blue	-0.330854	0.166485	0.330854	0.166485	-0.122671	0.61686	-0.200431	0.410653	0.328291	0.169992	0.198348	0.415634	0.166874	0.494722	-0.137832	0.573635	0.161298	0.509452	-0.00847212	0.97254	0.00898927	0.970865	-0.195162	0.423315	0.27877	0.247792	-0.407753	0.0831077	-0.435715	0.062219	-0.415694	0.0767148	0.203899	0.402432	0.239664	0.323029	-0.106984	0.662888	-0.121804	0.61937	-0.186597	0.444334	0.0243827	0.921074	-0.423247	0.0709797	-0.12298	0.615966
TFB1M	blue	-0.427124	0.0681627	0.427124	0.0681627	0.124651	0.611141	0.178424	0.464883	0.651925	0.00249001	0.287955	0.231898	0.446427	0.0553634	-0.385097	0.103493	0.0689186	0.779211	-0.0607172	0.80497	-0.214792	0.377201	-0.348932	0.143142	-0.0137174	0.955552	-0.269808	0.263951	-0.59116	0.00768524	-0.226528	0.351036	0.17642	0.469994	0.442449	0.0578387	-0.0339031	0.890409	-0.333614	0.162764	-0.408961	0.0821108	-0.333672	0.162685	-0.391057	0.0978125	-0.247832	0.306303
STAM2	blue	-0.371563	0.117269	0.371563	0.117269	0.376913	0.111676	0.383876	0.104685	0.59157	0.00763259	0.656302	0.0022746	0.580632	0.00914325	-0.0960483	0.695687	-0.230161	0.343154	-0.067559	0.783466	0.25905	0.284201	-0.403026	0.0870946	0.0422243	0.863727	-0.0758545	0.757595	-0.344438	0.14872	-0.209137	0.390186	0.0296369	0.904135	-0.286577	0.23424	-0.406832	0.0838734	-0.113188	0.644533	0.0596528	0.808328	-0.46971	0.0424455	-0.533504	0.0186517	-0.608591	0.00568983
SAMD9	blue	0.0266437	0.91378	-0.0266437	0.91378	0.305401	0.203558	0.234227	0.334455	0.695238	0.000951507	0.469019	0.042792	0.630392	0.00381135	-0.560622	0.0125292	-0.368281	0.120797	-0.429847	0.0662346	-0.153023	0.531688	-0.361326	0.128523	-0.223846	0.356921	-0.372167	0.116627	-0.394164	0.0949431	-0.0236421	0.923465	0.546843	0.0153976	0.279046	0.247305	0.324069	0.17588	0.110738	0.651761	0.107993	0.659891	-0.31107	0.194866	-0.45246	0.0517625	-0.0734426	0.765093
PET117	blue	-0.3527	0.138581	0.3527	0.138581	0.175399	0.472608	0.159019	0.515531	0.370764	0.118121	0.126619	0.60548	0.243658	0.314785	-0.0490826	0.84184	-0.0187836	0.939162	0.0898082	0.714642	0.0126609	0.958973	-0.431974	0.0647573	-0.0485676	0.84348	-0.0224276	0.927386	-0.480131	0.0374766	-0.485988	0.0348883	-0.236656	0.329322	-0.254628	0.292794	-0.285029	0.236889	-0.131438	0.591706	-0.21296	0.381381	-0.100766	0.681469	-0.331783	0.165225	-0.248544	0.304871
ZNF680	blue	-0.0701182	0.775461	0.0701182	0.775461	-0.00994099	0.967782	0.360553	0.129402	0.513989	0.0243711	0.417211	0.0755367	0.268549	0.266273	-0.332498	0.164261	-0.208111	0.392568	-0.327904	0.170526	-0.0279313	0.90963	-0.189432	0.437318	-0.0753975	0.759015	-0.0756145	0.75834	-0.164056	0.502139	0.0425976	0.862533	0.095138	0.698442	0.103975	0.671857	-0.0511599	0.835231	0.0366406	0.881617	-0.471412	0.0416011	-0.245574	0.310874	-0.309393	0.197412	0.00609686	0.980237
DPY19L2	blue	-0.259533	0.283271	0.259533	0.283271	0.402258	0.0877548	0.503773	0.0278705	0.750844	0.000211878	0.6625	0.0019962	0.535185	0.0182141	-0.411565	0.0799921	-0.0984309	0.688495	-0.204771	0.400379	0.0994676	0.685373	-0.295723	0.218982	-0.278148	0.248893	-0.296136	0.218308	-0.412464	0.0792696	0.0136258	0.955849	-0.0275783	0.910767	0.0699751	0.775908	-0.0292693	0.905319	-0.147245	0.547477	-0.303548	0.206454	-0.485063	0.0352879	-0.328275	0.170015	-0.27847	0.248323
LYPLAL1	blue	-0.188053	0.440724	0.188053	0.440724	0.190012	0.435889	0.771048	0.000111312	0.530857	0.0193581	0.397819	0.0916458	0.506197	0.0270068	-0.251229	0.299504	-0.0183463	0.940576	0.192149	0.430648	-0.403267	0.0868879	-0.742662	0.000270436	-0.662874	0.00198039	-0.0108967	0.964686	-0.512489	0.0248621	0.0357849	0.884364	-0.0659155	0.788619	-0.165649	0.49794	-0.104317	0.670837	-0.495141	0.0311236	-0.377072	0.111512	-0.679945	0.00136027	-0.468376	0.043116	-0.45309	0.0513972
NUDT6	blue	0.0552953	0.822108	-0.0552953	0.822108	0.311755	0.193833	0.460691	0.0471405	0.627778	0.00400509	0.726567	0.000426305	0.626701	0.00408724	-0.52961	0.0196981	-0.304166	0.205485	-0.315002	0.188985	-0.0416775	0.865476	-0.447485	0.0547184	-0.412414	0.0793097	-0.534638	0.0183555	-0.358001	0.132337	0.157413	0.519837	0.359854	0.130202	0.00239142	0.992248	0.0455014	0.853255	0.0321134	0.896164	0.0965768	0.69409	-0.454659	0.0504956	-0.229589	0.344389	-0.0689816	0.779014
FKBP14	blue	-0.384925	0.10366	0.384925	0.10366	0.149407	0.541544	0.394446	0.0946858	0.801846	3.65e-05	0.504897	0.0274672	0.384247	0.104322	-0.18712	0.443036	-0.158655	0.516507	-0.220993	0.363243	0.398134	0.0913654	-0.198707	0.414774	0.0191548	0.937962	-0.125588	0.608442	-0.426974	0.0682699	-0.27427	0.255825	-0.100696	0.68168	-0.00178993	0.994198	0.119834	0.625089	-0.116531	0.634726	-0.267665	0.267911	-0.475937	0.039419	-0.408024	0.0828836	-0.510859	0.0254043
LOC729218	blue	0.115379	0.6381	-0.115379	0.6381	-0.386356	0.102274	-0.322729	0.177777	-0.656798	0.0022512	-0.436878	0.061445	-0.635692	0.00344217	0.361592	0.128221	0.177292	0.467767	0.156308	0.522809	0.069263	0.778133	0.397045	0.0923367	0.504363	0.0276585	0.0855767	0.727588	0.479036	0.0379764	0.231936	0.339342	-0.173526	0.477425	-0.285621	0.235873	-0.193497	0.427359	0.19646	0.420177	0.200686	0.410046	0.439559	0.0596895	0.589946	0.00784301	0.416727	0.0759115
DDX55	blue	-0.245888	0.310237	0.245888	0.310237	0.0267832	0.913331	0.332098	0.1648	0.507624	0.0265082	0.444249	0.0567086	0.116451	0.63496	-0.0238495	0.922795	-0.210267	0.387572	-0.219984	0.365495	0.494346	0.0314375	0.0610684	0.803863	0.0376024	0.878531	-0.0580262	0.813466	-0.0839602	0.732552	-0.0510573	0.835557	-0.213003	0.381282	-0.0850213	0.729292	0.0237009	0.923275	0.106548	0.664186	-0.208054	0.392702	-0.240902	0.32046	-0.0750845	0.759987	-0.323193	0.177118
SNRNP200	blue	0.281265	0.243408	-0.281265	0.243408	-0.0250596	0.91889	-0.128081	0.601288	-0.298517	0.214453	-0.13161	0.591217	-0.117796	0.631027	-0.138669	0.571289	0.0537075	0.827141	0.0216506	0.929896	-0.277749	0.2496	-0.152429	0.533303	-0.146622	0.549191	0.0439983	0.858056	0.0898472	0.714523	-0.0634221	0.796452	0.0471044	0.848142	0.124267	0.61225	-0.159991	0.512933	-0.0654436	0.7901	-0.292345	0.224539	0.13341	0.586107	0.0566564	0.817798	0.28728	0.233044
RBM26-AS1	blue	-0.0944409	0.700554	0.0944409	0.700554	0.131865	0.590491	0.317405	0.18545	0.310386	0.195902	0.29025	0.228032	0.416402	0.0761637	0.0492269	0.84138	0.0320743	0.89629	0.090056	0.713886	-0.13147	0.591616	-0.269882	0.263816	-0.288975	0.230174	-0.0185245	0.939999	-0.278274	0.248669	0.00679	0.977991	0.0931707	0.704408	-0.162661	0.505831	0.0475364	0.846765	-0.139424	0.569174	0.0532566	0.828572	-0.318594	0.183716	-0.148261	0.544685	-0.416358	0.0761977
MCM8	blue	-0.210297	0.387503	0.210297	0.387503	-0.33405	0.16218	-0.00741638	0.975961	-0.0807344	0.742489	-0.078913	0.748117	-0.285902	0.235392	0.115809	0.636837	0.469179	0.0427114	0.406504	0.0841479	-0.165183	0.499167	-0.278468	0.248327	0.088371	0.719031	-0.314234	0.190124	-0.336768	0.158581	-0.264504	0.273819	-0.252244	0.29749	-0.205869	0.397803	-0.204811	0.400285	-0.28818	0.231517	-0.422288	0.0716897	0.0725271	0.767945	0.00570456	0.981509	0.0388925	0.874395
LDB3	blue	-0.00106234	0.996556	0.00106234	0.996556	-0.189939	0.43607	-0.27935	0.246769	-0.405201	0.0852427	-0.389088	0.0996641	-0.3097	0.196944	0.308984	0.198035	0.141148	0.564359	0.0980098	0.689764	-0.0218414	0.92928	0.317593	0.185175	0.144927	0.553867	0.334555	0.161508	0.261496	0.279515	0.250263	0.301429	0.125291	0.609298	0.0515458	0.834005	0.0595487	0.808657	-0.133505	0.585837	0.207643	0.393657	0.215453	0.375699	0.205418	0.39886	0.0330018	0.893306
ARL16	blue	-0.228605	0.346517	0.228605	0.346517	0.321737	0.17919	0.28623	0.234831	0.483511	0.0359657	0.431327	0.0652039	0.259067	0.284168	-0.237349	0.327866	-0.162863	0.505296	-0.120208	0.624003	0.180967	0.45844	-0.282235	0.241717	-0.0811541	0.741194	-0.254899	0.292261	-0.353387	0.13776	-0.181786	0.456373	-0.0918269	0.708492	-0.165326	0.498791	-0.233483	0.336038	0.022051	0.928602	-0.0928646	0.705337	-0.176289	0.47033	-0.164973	0.499719	-0.11912	0.627168
MUC4	blue	-0.38609	0.102531	0.38609	0.102531	0.170217	0.485991	0.415419	0.07693	0.688035	0.00112887	0.586068	0.00836485	0.385912	0.102703	-0.224172	0.356202	-0.236333	0.330002	-0.284402	0.237967	0.357463	0.132961	-0.142992	0.559229	0.10163	0.678876	-0.0694775	0.777463	-0.244899	0.312248	0.00127793	0.995857	-0.139669	0.568489	-0.0420084	0.864417	-0.044611	0.856098	-0.141814	0.562504	-0.33048	0.166993	-0.475464	0.039643	-0.368712	0.12033	-0.401319	0.0885679
RMDN2	blue	-0.0212869	0.931071	0.0212869	0.931071	0.466161	0.0442483	0.380332	0.108203	0.647349	0.00273309	0.500391	0.0291119	0.602325	0.00635145	-0.413735	0.0782569	-0.31065	0.195502	-0.212634	0.382127	0.0169975	0.944938	-0.392719	0.0962697	-0.392824	0.0961734	-0.234696	0.333462	-0.402075	0.0879127	-0.296443	0.217809	0.048474	0.843778	0.186161	0.445419	0.21286	0.381609	-0.0240957	0.922001	-0.0150583	0.951212	-0.445913	0.0556788	-0.447182	0.0549028	-0.37896	0.109587
CLYBL	blue	-0.0298511	0.903445	0.0298511	0.903445	0.441578	0.0583923	0.190599	0.434447	0.405196	0.0852468	0.215521	0.375544	0.349863	0.142006	-0.269926	0.263735	-0.232912	0.337254	-0.100718	0.681615	0.0302994	0.902001	-0.327774	0.170706	-0.302021	0.208861	-0.206956	0.39526	-0.36221	0.127523	-0.295091	0.220015	0.0737747	0.76406	0.0282581	0.908576	0.169727	0.487266	0.000206565	0.99933	0.277734	0.249628	-0.210001	0.388186	-0.246591	0.30881	-0.234513	0.33385
WDR89	blue	0.0611625	0.803566	-0.0611625	0.803566	0.125612	0.608374	0.179859	0.461242	0.466756	0.0439418	0.393421	0.0956238	0.302995	0.207323	-0.180414	0.459838	-0.0388131	0.87465	-0.264472	0.273878	-0.000876909	0.997157	0.0448733	0.855261	-0.0926197	0.706081	-0.318304	0.184138	-0.117534	0.631794	-0.00297728	0.990349	0.212473	0.382495	0.314746	0.189364	0.575906	0.00986687	0.130491	0.594403	-0.00363883	0.988204	-0.190548	0.434572	-0.0797078	0.74566	-0.316067	0.187413
GRK3-AS1	blue	0.201006	0.409284	-0.201006	0.409284	-0.213599	0.379919	-0.0210935	0.931696	-0.267119	0.268926	-0.20421	0.401699	-0.0607214	0.804957	-0.0943759	0.700751	-0.192947	0.428699	-0.00944873	0.969376	-0.342816	0.150768	-0.238124	0.326242	-0.169888	0.486846	-0.00252411	0.991818	-0.00880187	0.971472	0.0220748	0.928526	0.112781	0.645734	0.0116274	0.96232	-0.111067	0.650787	-0.100592	0.681992	0.172839	0.479196	0.0612385	0.803327	0.121371	0.620625	0.274908	0.254677
MGC70870	blue	-0.0639928	0.794657	0.0639928	0.794657	0.405997	0.0845729	0.375666	0.112962	0.563666	0.0119577	0.385307	0.103289	0.510708	0.0254549	-0.462194	0.0463318	-0.157586	0.519372	-0.161516	0.508873	-0.174378	0.475233	-0.278579	0.248129	-0.287584	0.232527	0.0530832	0.829122	-0.283866	0.238891	0.0292039	0.905529	0.18449	0.449585	0.405601	0.0849058	0.040247	0.870055	-0.210706	0.38656	-0.475938	0.0394188	-0.502546	0.028316	-0.446734	0.0551755	-0.21587	0.374752
LINC00665	blue	-0.216059	0.374325	0.216059	0.374325	0.295528	0.2193	0.345218	0.14774	0.583004	0.00879668	0.566936	0.0113671	0.342153	0.151611	-0.127848	0.601956	-0.0106434	0.965506	-0.103135	0.674371	0.254564	0.292918	-0.0391724	0.873498	-0.184145	0.45045	-0.194406	0.425149	-0.231703	0.33984	-0.0612301	0.803353	-0.0944111	0.700644	0.0404454	0.86942	0.0153671	0.950213	0.0595846	0.808543	-0.25265	0.296688	-0.264738	0.273379	-0.24941	0.303134	-0.353571	0.137541
JRK	blue	0.161288	0.509478	-0.161288	0.509478	0.0548635	0.823476	0.107039	0.662725	-0.265982	0.271047	-0.125845	0.607704	0.0526498	0.830498	-0.0115068	0.96271	-0.244684	0.312686	0.120665	0.622673	-0.223989	0.356605	-0.225388	0.353531	-0.341046	0.153027	0.358831	0.131377	0.201213	0.408791	0.0693317	0.777919	-0.0779912	0.75097	0.0425588	0.862657	-0.126106	0.606952	-0.166954	0.494513	-0.0267692	0.913376	-0.136044	0.578664	-0.186864	0.443671	-0.121987	0.618839
PHF1	blue	0.213758	0.379556	-0.213758	0.379556	-0.323733	0.176354	-0.566888	0.0113756	-0.733796	0.000348853	-0.648724	0.00265805	-0.705037	0.000748226	0.351699	0.139783	0.0915251	0.70941	0.044889	0.855211	0.212715	0.381942	0.592488	0.00751555	0.375187	0.113459	0.209487	0.389375	0.587929	0.00811098	0.0399072	0.871144	-0.203636	0.403053	-0.0206972	0.932976	0.0177215	0.942596	0.342033	0.151764	0.28766	0.232399	0.647222	0.00274008	0.556998	0.0132384	0.481241	0.036975
UBE2D4	blue	0.0989437	0.68695	-0.0989437	0.68695	-0.432427	0.0644458	-0.108482	0.65844	-0.672148	0.00161956	-0.415265	0.0770512	-0.611336	0.00541842	0.434115	0.0632954	0.315247	0.188622	0.381397	0.107137	0.069408	0.77768	0.261612	0.279295	0.0966875	0.693755	0.358975	0.131212	0.458098	0.0485615	0.262637	0.277345	-0.38294	0.105607	-0.22735	0.349244	-0.166012	0.496984	-0.18631	0.445047	-0.252871	0.296251	0.128894	0.59896	0.407121	0.0836325	0.110367	0.652856
MMP24OS	blue	0.0642147	0.79396	-0.0642147	0.79396	-0.515066	0.0240231	-0.598172	0.00682354	-0.589143	0.0079488	-0.668267	0.00176322	-0.67535	0.00150848	0.602076	0.00637892	0.308599	0.198624	0.21412	0.378732	0.227726	0.348426	0.644116	0.00291633	0.325899	0.17331	0.099894	0.684091	0.414992	0.077265	-0.198832	0.414474	-0.233461	0.336086	0.0264605	0.914371	0.285306	0.236413	0.392235	0.0967169	0.329526	0.168296	0.70821	0.000690794	0.497294	0.0302861	0.150842	0.537623
WDR48	blue	0.113287	0.644243	-0.113287	0.644243	-0.26211	0.278346	-0.292468	0.224336	-0.300118	0.211886	-0.256826	0.288502	-0.26213	0.278309	0.198595	0.415043	0.285525	0.236037	0.0530988	0.829073	-0.138515	0.571719	0.347192	0.145284	0.197801	0.416948	0.0433578	0.860102	0.339196	0.155412	-0.057569	0.814911	-0.0934581	0.703535	0.151552	0.535687	-0.0968017	0.69341	0.38658	0.102058	-0.217995	0.369953	0.486647	0.0346062	0.320131	0.181494	0.271964	0.260005
DVL2	blue	0.433378	0.0637961	-0.433378	0.0637961	-0.264832	0.273202	-0.460329	0.0473371	-0.603999	0.00616888	-0.423605	0.0707161	-0.527237	0.0203579	0.151911	0.53471	-0.133014	0.587231	-0.124642	0.611166	0.1087	0.657794	0.541708	0.016592	0.227814	0.348235	0.00998229	0.967648	0.642296	0.00302392	0.0508179	0.836319	-0.0689037	0.779257	0.177711	0.466699	0.162164	0.507152	0.601104	0.00648741	0.302991	0.20733	0.609673	0.00558152	0.567702	0.0112322	0.515676	0.0238279
CC2D1A	blue	0.378076	0.110485	-0.378076	0.110485	0.0321817	0.895944	0.118536	0.62887	-0.485772	0.0349812	-0.111755	0.648757	-0.126396	0.606119	0.154201	0.528495	-0.426996	0.0682544	-0.0659545	0.788497	0.161827	0.508047	0.129531	0.597142	-0.130217	0.595184	0.656946	0.00224429	0.635139	0.00347921	0.434024	0.0633567	-0.105095	0.668515	-0.31836	0.184057	-0.185826	0.446252	0.0495588	0.840324	0.183558	0.451921	-0.130487	0.594414	-0.020963	0.932117	0.0717904	0.770241
OGFOD3	blue	0.740193	0.000290597	-0.740193	0.000290597	0.263972	0.274822	-0.351797	0.139664	-0.516896	0.0234414	-0.168812	0.489652	-0.0708865	0.773061	-0.13599	0.578818	-0.374628	0.11404	-0.515129	0.0240031	-0.0659048	0.788653	0.456292	0.0495699	0.155168	0.525882	0.175308	0.472842	0.704606	0.000756325	0.439459	0.0597544	0.421179	0.072517	0.186657	0.444185	0.378895	0.109653	0.42975	0.0663025	0.634774	0.00350388	0.277759	0.249583	0.479686	0.037679	0.461283	0.046821
MTM1	blue	0.198192	0.41601	-0.198192	0.41601	0.370123	0.118808	0.448057	0.0543724	0.72277	0.000472485	0.740422	0.000288678	0.800622	3.83e-05	-0.705439	0.000740721	-0.535363	0.0181681	-0.583975	0.00865792	-0.141876	0.562331	-0.406001	0.0845695	-0.38483	0.103753	-0.237902	0.326707	-0.292914	0.223597	0.247307	0.307363	0.624695	0.00424398	0.284592	0.23764	0.144761	0.554326	0.0176328	0.942883	-0.110957	0.651113	-0.57144	0.0105924	-0.432734	0.0642357	-0.0104517	0.966127
PGAP3	blue	0.0397383	0.871685	-0.0397383	0.871685	-0.336205	0.159322	-0.655774	0.00229975	-0.665007	0.00189196	-0.589334	0.00792356	-0.728827	0.000400664	0.518413	0.0229672	0.32159	0.179399	0.358198	0.132108	0.359719	0.130357	0.610304	0.0055192	0.423904	0.0704961	-0.061412	0.80278	0.390456	0.098375	-0.169837	0.48698	-0.284099	0.238489	0.0245722	0.920463	0.176923	0.468709	0.294933	0.220274	0.349076	0.142966	0.611094	0.00544187	0.471253	0.0416793	0.173983	0.476248
PRDX2	blue	0.103076	0.674546	-0.103076	0.674546	-0.233412	0.33619	-0.0891356	0.716695	-0.716707	0.00055498	-0.474578	0.0400648	-0.563978	0.0119002	0.500232	0.0291713	0.164119	0.501975	0.306937	0.201178	0.0145626	0.952817	0.31276	0.192323	0.181199	0.457854	0.45497	0.0503185	0.516197	0.0236622	0.320721	0.180645	-0.371255	0.117597	-0.467636	0.0434918	-0.296345	0.217967	0.000964442	0.996874	0.17833	0.465123	0.271043	0.261686	0.502898	0.0281875	0.199908	0.411901
FAM89B	blue	0.276011	0.252698	-0.276011	0.252698	-0.360992	0.128903	-0.449817	0.0533178	-0.482525	0.0364014	-0.370397	0.118514	-0.570063	0.0108246	0.229318	0.344974	0.0797012	0.74568	0.0392566	0.873228	0.116417	0.635057	0.463194	0.0457999	0.194271	0.425477	-0.290284	0.227975	0.418846	0.0742811	-0.0650963	0.79119	-0.152366	0.533474	0.0665488	0.786633	0.270064	0.263482	0.608182	0.0057312	0.271114	0.261557	0.678118	0.00141767	0.573159	0.0103082	0.436801	0.061496
TRAFD1	blue	0.0233653	0.924359	-0.0233653	0.924359	0.257649	0.286905	0.0583481	0.812449	0.619002	0.00471579	0.483353	0.036035	0.531772	0.0191115	-0.493201	0.0318937	-0.256133	0.289851	-0.489206	0.0335266	-0.175447	0.472487	-0.242039	0.318111	-0.0549022	0.823353	-0.558894	0.0128635	-0.379604	0.108936	-0.253459	0.29509	0.409255	0.0818694	0.29954	0.21281	0.167799	0.492298	0.330148	0.167446	0.069946	0.775999	0.0348467	0.887377	-0.175959	0.471175	0.067558	0.78347
ITSN1	blue	-0.252078	0.297819	0.252078	0.297819	-0.0257173	0.916768	0.192959	0.428671	0.527679	0.0202336	0.270291	0.263064	0.292014	0.225089	-0.186479	0.444626	-0.0826737	0.73651	-0.306152	0.202392	0.224439	0.355615	0.115665	0.637261	0.117027	0.633276	0.193549	0.427232	-0.117817	0.630967	0.0856002	0.727516	0.115735	0.637056	0.402583	0.0874749	0.185299	0.447566	-0.257199	0.287778	-0.443954	0.0568925	-0.443452	0.0572069	-0.306299	0.202164	-0.3117	0.193916
THRA	blue	0.217231	0.371674	-0.217231	0.371674	-0.207754	0.3934	-0.524767	0.0210635	-0.703584	0.000775822	-0.312497	0.192717	-0.425917	0.0690309	0.531402	0.0192109	-0.0475562	0.846702	0.0810036	0.741658	0.328004	0.170388	0.487604	0.0341995	0.435379	0.062444	0.15689	0.521243	0.654169	0.00237756	-0.106213	0.665183	-0.154303	0.528221	-0.345456	0.147443	-0.317544	0.185247	0.627299	0.00404149	0.598219	0.00681802	0.664211	0.00192459	0.35097	0.140662	0.204119	0.401913
CAPZB	blue	0.258093	0.286046	-0.258093	0.286046	-0.355606	0.135133	-0.480418	0.0373466	-0.514368	0.0242482	-0.5639	0.0119145	-0.494373	0.0314269	0.131232	0.59229	0.103884	0.672131	-0.159636	0.513882	-0.162415	0.506484	0.547179	0.015322	0.263187	0.276304	0.174935	0.4738	0.441654	0.0583437	0.24206	0.318067	0.0959239	0.696064	0.341841	0.152008	0.324326	0.175518	0.193393	0.427613	0.0279382	0.909607	0.538445	0.0173883	0.546878	0.0153898	0.515201	0.02398
DNPH1	blue	0.221274	0.362616	-0.221274	0.362616	-0.160074	0.512713	-0.530405	0.0194806	-0.577529	0.00961327	-0.622443	0.00442575	-0.399171	0.0904479	0.377564	0.111008	0.162612	0.505963	0.198565	0.415114	0.0992095	0.68615	0.416936	0.075749	0.148075	0.545196	0.273926	0.256446	0.283455	0.2396	-0.00597311	0.980638	0.0875637	0.7215	0.00471202	0.984726	0.259869	0.282627	0.121315	0.620787	0.442787	0.0576256	0.378881	0.109667	0.248658	0.304642	0.198328	0.415682
SPHK2	blue	0.29338	0.222826	-0.29338	0.222826	-0.379314	0.109228	-0.715854	0.000567511	-0.647075	0.00274823	-0.388816	0.0999214	-0.497452	0.0302253	0.428109	0.0674605	0.0362911	0.882739	-0.0345992	0.888172	0.294266	0.221367	0.75236	0.000202308	0.591764	0.00760771	0.0477469	0.846094	0.633551	0.00358757	0.116309	0.635374	0.181058	0.45821	0.11417	0.641646	0.150237	0.539274	0.583623	0.00870807	0.438144	0.0606112	0.641731	0.00305795	0.52659	0.0205411	0.339858	0.154555
RBKS	blue	-0.0907857	0.711662	0.0907857	0.711662	-0.160333	0.512021	-0.0281593	0.908895	-0.309619	0.197067	-0.154555	0.527538	-0.264801	0.27326	0.492357	0.0322335	0.32015	0.181467	0.420131	0.0733059	-0.031622	0.897745	0.163513	0.503576	-0.0794735	0.746384	-0.026773	0.913363	0.21883	0.368077	-0.100132	0.683376	-0.478795	0.0380869	-0.383219	0.105331	-0.215142	0.376404	0.334233	0.161937	0.115695	0.637173	0.427168	0.068131	0.191046	0.433348	-0.066726	0.786077
YIPF2	blue	0.378346	0.11021	-0.378346	0.11021	0.0130565	0.957692	-0.152664	0.532664	-0.532453	0.0189298	-0.236107	0.33048	-0.282632	0.241027	0.271881	0.260157	-0.284697	0.237459	-0.0749271	0.760476	0.17633	0.470224	0.338599	0.156187	0.187092	0.443105	0.287908	0.231977	0.703155	0.000784124	0.180671	0.459188	-0.133615	0.585527	-0.354917	0.135945	-0.0948002	0.699465	0.577717	0.00958427	0.528246	0.0200752	0.349893	0.141969	0.369169	0.119835	0.214964	0.37681
TM9SF3	blue	0.137272	0.575208	-0.137272	0.575208	0.151501	0.535827	0.566312	0.0114779	0.505677	0.0271901	0.528832	0.0199124	0.339974	0.154405	-0.434887	0.0627745	-0.196058	0.421147	-0.367356	0.121805	-0.10331	0.673846	-0.101798	0.678374	-0.320339	0.181195	-0.255213	0.291648	-0.0662629	0.787529	0.550828	0.0145191	0.194873	0.424016	0.151032	0.537105	0.425418	0.0693916	-0.0725914	0.767744	-0.211013	0.385851	-0.50712	0.0266834	0.131592	0.591269	-0.0328368	0.893837
MCOLN1	blue	0.293676	0.222339	-0.293676	0.222339	0.118126	0.630064	-0.109555	0.65526	-0.249109	0.303737	0.0548639	0.823475	0.0184913	0.940107	-0.116135	0.635883	-0.33536	0.160438	-0.146229	0.550273	-0.0309009	0.900065	0.0806627	0.74271	0.12941	0.597486	0.13499	0.581639	0.38611	0.102511	0.137151	0.575548	0.0436584	0.859142	0.0532587	0.828565	-0.253453	0.295102	0.340529	0.15369	-0.064705	0.792419	0.124625	0.611218	0.0772252	0.753343	0.276634	0.251585
DCUN1D1	blue	-0.159637	0.51388	0.159637	0.51388	0.35378	0.137292	0.140644	0.565763	0.29786	0.215512	0.294075	0.221682	0.318525	0.183818	-0.31728	0.185633	-0.0668796	0.785596	-0.0597141	0.808135	-0.0723398	0.768528	-0.220791	0.363692	-0.0388978	0.874378	-0.0930858	0.704665	-0.148827	0.543133	-0.164852	0.50004	-0.090325	0.713066	0.259491	0.283352	-0.194019	0.426089	-0.125916	0.607498	-0.312663	0.192469	-0.218888	0.367947	-0.330885	0.166443	-0.179928	0.461066
GJD2	blue	0.0513002	0.834785	-0.0513002	0.834785	-0.0640914	0.794347	-0.393451	0.0955963	-0.480821	0.0371643	-0.225242	0.353851	-0.338933	0.155753	0.446544	0.0552917	0.157146	0.520555	0.179684	0.461685	0.303465	0.206584	0.471205	0.0417032	0.273261	0.257649	0.0485744	0.843458	0.406417	0.0842209	-0.113042	0.644964	-0.319777	0.182005	-0.0710793	0.772459	-0.00436412	0.985853	0.267413	0.268379	0.32209	0.178686	0.404484	0.0858502	0.421087	0.072586	-0.0745017	0.761798
DECR2	blue	0.406526	0.0841295	-0.406526	0.0841295	-0.496886	0.0304434	-0.213258	0.380698	-0.725566	0.000438085	-0.527034	0.0204152	-0.705114	0.000746771	0.293113	0.223268	0.344755	0.148321	0.236344	0.329979	-0.18851	0.439592	0.43982	0.0595207	0.0126429	0.959031	-0.0115042	0.962719	0.475556	0.0395994	0.40514	0.0852943	-0.105359	0.667728	0.0180963	0.941384	0.263719	0.275299	0.104097	0.671494	0.0669716	0.785307	0.371266	0.117585	0.816443	2.01e-05	0.500119	0.0292134
THYN1	blue	0.219578	0.366402	-0.219578	0.366402	-0.173785	0.476759	-0.15426	0.528336	-0.553009	0.0140556	-0.27898	0.247421	-0.353921	0.137124	0.257097	0.287976	0.162377	0.506586	0.0810373	0.741554	-0.132429	0.588889	0.0799298	0.744974	0.0904265	0.712757	0.0397845	0.871537	0.339987	0.154389	0.176779	0.469078	-0.114478	0.640743	-0.471786	0.0414172	-0.151765	0.535108	0.119967	0.624703	0.31805	0.184508	0.37321	0.115526	0.389866	0.0989297	0.310456	0.195796
EPHX2	blue	-0.391225	0.0976556	0.391225	0.0976556	-0.11043	0.652669	0.176661	0.469379	0.572325	0.0104452	0.254223	0.293588	0.266036	0.270945	-0.0394704	0.872543	0.191072	0.433287	0.0308604	0.900196	-0.0323212	0.895495	-0.202826	0.404965	-0.179689	0.461671	-0.398944	0.0906481	-0.483109	0.0361428	-0.253232	0.295538	0.0994755	0.685349	0.0868333	0.723736	0.0561565	0.81938	0.025061	0.918885	-0.0661841	0.787776	-0.0349451	0.887061	-0.164724	0.500378	-0.281407	0.24316
PLEKHA3	blue	-0.193636	0.42702	0.193636	0.42702	0.233404	0.336208	0.520297	0.0223893	0.548025	0.0151328	0.501745	0.0286098	0.451142	0.0525335	-0.375544	0.113089	-0.350508	0.141222	-0.191889	0.431285	0.141766	0.562636	-0.415375	0.076965	-0.190848	0.433836	0.16428	0.501548	-0.335728	0.159951	0.169301	0.488377	0.073288	0.765575	-0.162322	0.50673	-0.285288	0.236444	-0.376467	0.112135	-0.380086	0.10845	-0.665059	0.00188987	-0.693297	0.000996815	-0.128547	0.599953
LRRN3	blue	-0.141962	0.562092	0.141962	0.562092	-0.0941506	0.701434	0.41035	0.0809757	0.32045	0.181034	0.248559	0.304841	0.120501	0.623151	-0.16674	0.495073	0.217869	0.370238	0.237628	0.32728	-0.243507	0.315094	-0.290032	0.228397	-0.347877	0.144439	-0.269115	0.265229	-0.345571	0.1473	-0.00716315	0.976782	-0.119375	0.626425	0.191879	0.431309	0.0636876	0.795617	-0.321606	0.179377	-0.470762	0.041922	-0.368243	0.120839	-0.238599	0.32525	-0.193427	0.427529
CYP20A1	blue	-0.251175	0.299612	0.251175	0.299612	-0.0157882	0.94885	0.749052	0.000223684	0.542332	0.016443	0.398427	0.091106	0.422178	0.0717712	-0.244105	0.313869	-0.0519933	0.832583	0.0641339	0.794214	-0.367418	0.121738	-0.659095	0.00214541	-0.508121	0.026336	0.0422503	0.863644	-0.435791	0.0621679	0.0262044	0.915197	-0.129506	0.597211	-0.131644	0.59112	-0.245967	0.310076	-0.432055	0.0647017	-0.580423	0.00917437	-0.577441	0.00962699	-0.435962	0.0620541	-0.336774	0.158572
NDRG2	blue	0.286716	0.234003	-0.286716	0.234003	-0.186412	0.444793	-0.348598	0.143552	-0.580193	0.00920871	-0.327151	0.171569	-0.247366	0.307243	0.124372	0.611945	-0.0244273	0.920931	0.179508	0.462132	-0.150157	0.539493	0.0410636	0.867441	0.187081	0.443131	0.031111	0.899389	0.346446	0.146209	0.091754	0.708714	0.173666	0.477065	-0.0792056	0.747212	-0.247005	0.307972	0.237173	0.328235	0.247381	0.307214	0.296247	0.218128	0.310223	0.196149	0.343544	0.149845
CSNK2B	blue	0.0177966	0.942353	-0.0177966	0.942353	-0.359247	0.130899	-0.453328	0.0512599	-0.743892	0.000260844	-0.569818	0.0108664	-0.65426	0.00237309	0.623354	0.00435148	0.401968	0.0880054	0.409788	0.0814334	0.0304445	0.901534	0.501075	0.0288572	0.400546	0.0892407	0.114438	0.640861	0.521344	0.0220728	0.0484877	0.843734	-0.308692	0.198482	-0.172922	0.478984	-0.0735392	0.764793	0.267748	0.267758	0.26668	0.269743	0.606657	0.00588772	0.672725	0.00159906	0.0984924	0.688309
PPM1A	blue	-0.169519	0.487809	0.169519	0.487809	-0.101839	0.678251	-0.340677	0.1535	0.220133	0.365161	0.0194822	0.936903	-0.0172608	0.944086	-0.0777216	0.751805	0.0165733	0.94631	-0.264483	0.273858	0.357026	0.13347	0.351123	0.140477	0.389525	0.0992508	-0.0421989	0.863808	-0.131869	0.590481	-0.12312	0.61556	0.17201	0.481341	0.457996	0.0486182	0.271622	0.260628	-0.0744515	0.761955	-0.205955	0.397601	0.0217872	0.929455	-0.0879416	0.720344	0.0188379	0.938986
PTTG3P	blue	-0.01671	0.945868	0.01671	0.945868	0.481547	0.0368378	-0.117273	0.632555	-0.239662	0.323035	-0.194445	0.425054	-0.0343448	0.88899	0.151769	0.535097	0.0357123	0.884597	0.153258	0.531052	0.0112109	0.963668	-0.0665949	0.786488	0.00633825	0.979455	0.321957	0.178875	0.0795033	0.746292	-0.24109	0.32007	-0.312504	0.192707	-0.361857	0.127921	-0.252629	0.296728	0.00875117	0.971636	0.171189	0.483468	0.195277	0.423038	-0.147355	0.547175	-0.0792506	0.747073
H3C7	blue	-0.106594	0.664049	0.106594	0.664049	-0.136145	0.57838	-0.421834	0.0720278	-0.275709	0.253239	-0.246106	0.309793	-0.225722	0.352798	0.362701	0.126969	0.332231	0.16462	0.382342	0.106197	0.107158	0.66237	0.109786	0.654577	0.170274	0.485844	-0.0122824	0.960198	-0.0161826	0.947574	-0.236135	0.33042	0.0686952	0.77991	0.0630832	0.797518	0.14454	0.554939	-0.0980633	0.689603	0.103319	0.673819	0.201247	0.408711	-0.102835	0.675268	-0.29004	0.228383
TLX3	blue	0.14014	0.56717	-0.14014	0.56717	0.279764	0.24604	-0.316901	0.186188	-0.290386	0.227805	-0.199728	0.41233	-0.143871	0.55679	-0.0589989	0.810393	0.0470112	0.848439	0.266464	0.270146	-0.0200021	0.935223	-0.153913	0.529275	-0.112372	0.646937	-0.345778	0.147041	-0.0314989	0.898141	-0.411152	0.0803251	-0.161572	0.508723	0.000979502	0.996825	0.0216603	0.929865	0.174546	0.4748	0.333623	0.162752	0.298127	0.215081	-0.011871	0.96153	0.109719	0.654773
CABYR	blue	0.226421	0.351271	-0.226421	0.351271	-0.180177	0.460435	-0.43159	0.0650222	-0.589517	0.00789944	-0.158138	0.517891	-0.230618	0.34217	0.327791	0.170683	0.0138963	0.954973	0.081726	0.73943	0.256647	0.288851	0.333761	0.162566	0.288658	0.23071	0.184525	0.449499	0.473736	0.0404691	0.100194	0.683188	0.152904	0.532013	0.000316321	0.998975	-0.1379	0.573446	0.0509311	0.835959	0.374199	0.114488	0.167792	0.492318	0.178293	0.465216	-0.0214919	0.930409
PINX1	blue	0.082813	0.736081	-0.082813	0.736081	-0.0437665	0.858796	-0.225247	0.353839	-0.459957	0.0475397	-0.362794	0.126864	-0.215331	0.375975	0.137534	0.574474	0.0485101	0.843663	0.218696	0.368378	-0.0353388	0.885797	-0.0214905	0.930413	0.0348815	0.887266	0.394057	0.0950407	0.210386	0.387297	-0.0521954	0.831941	-0.103886	0.672123	0.0228291	0.92609	-0.115575	0.637523	-0.299234	0.2133	-0.0568581	0.81716	0.00127488	0.995867	-0.162859	0.505307	-0.0399137	0.871123
CNOT7	blue	0.312387	0.192882	-0.312387	0.192882	-0.106339	0.664806	-0.247389	0.307198	-0.584147	0.00863358	-0.161966	0.507677	-0.253018	0.29596	0.367312	0.121854	0.173552	0.477357	0.0115948	0.962425	-0.0362484	0.882876	0.470752	0.0419268	0.221823	0.361398	0.25972	0.282913	0.617885	0.00481322	0.380201	0.108334	0.0309688	0.899847	-0.1651	0.499387	-0.0508416	0.836243	0.236847	0.32892	0.231491	0.340296	0.33086	0.166477	0.368437	0.120628	0.163989	0.502319
F5	blue	-0.275994	0.252729	0.275994	0.252729	-0.0730001	0.766471	0.231355	0.340586	0.25317	0.29566	0.257563	0.287073	0.229797	0.34394	0.103766	0.672482	-0.18231	0.455054	0.134841	0.582058	0.259814	0.282731	-0.303432	0.206637	-0.204354	0.40136	-0.0406656	0.868715	-0.170654	0.484855	0.0146601	0.952501	0.0829749	0.735583	-0.352975	0.138252	-0.22281	0.35921	-0.0338526	0.890571	0.229018	0.345623	-0.248868	0.304221	-0.365062	0.124331	-0.365108	0.12428
F8	blue	0.0185756	0.939834	-0.0185756	0.939834	0.23137	0.340555	-0.173629	0.47716	0.369983	0.118958	0.123756	0.613723	0.389381	0.0993868	-0.353796	0.137274	-0.130167	0.595326	-0.240222	0.32187	-0.24506	0.31192	-0.213587	0.379947	-0.0596543	0.808323	-0.492332	0.0322438	-0.287236	0.233119	-0.416246	0.0762849	0.354677	0.136228	0.263953	0.274857	0.0804686	0.74331	0.485981	0.0348916	0.268637	0.266111	0.290214	0.228093	-0.218066	0.369794	0.16972	0.487285
DLL4	blue	0.188065	0.440695	-0.188065	0.440695	0.0454281	0.85349	0.0351873	0.886283	-0.328196	0.170123	-0.255008	0.292048	-0.266584	0.269922	-0.0651445	0.791039	0.100574	0.682047	0.226487	0.351127	-0.0827015	0.736425	-0.168381	0.490778	-0.224802	0.354817	0.148933	0.542843	-0.00331521	0.989253	0.127925	0.601733	-0.0960522	0.695676	-0.0890253	0.717032	0.0787993	0.748469	-0.458434	0.0483754	-0.0881391	0.71974	-0.197158	0.418494	-0.0605351	0.805544	0.134152	0.584006
TOMM22	blue	0.0685138	0.780477	-0.0685138	0.780477	-0.506124	0.0270323	-0.644304	0.00290541	-0.623032	0.0043776	-0.659067	0.00214669	-0.530895	0.0193477	0.338198	0.156709	0.541429	0.0166587	0.16665	0.495309	-0.310674	0.195466	0.454963	0.0503222	0.315749	0.187881	-0.0372989	0.879505	0.228427	0.346904	0.0469033	0.848783	0.1004	0.68257	0.258728	0.284822	0.143431	0.55801	0.0382822	0.876352	0.0987882	0.687418	0.677365	0.00144191	0.590942	0.0077134	0.420304	0.0731751
MAP2K6	blue	-0.458426	0.0483801	0.458426	0.0483801	-0.0242182	0.921605	0.298991	0.21369	0.548056	0.0151258	0.35369	0.1374	0.00854366	0.972309	0.0548582	0.823493	0.15145	0.535965	0.0489709	0.842195	0.463754	0.0455038	-0.0621531	0.800445	0.0484946	0.843712	-0.304892	0.204351	-0.417815	0.0750714	-0.116969	0.633443	-0.280867	0.244104	-0.184887	0.448594	0.327944	0.170471	-0.29664	0.217488	-0.154777	0.526938	-0.346287	0.146406	-0.223462	0.357769	-0.502442	0.028354
SGCE	blue	-0.0787488	0.748625	0.0787488	0.748625	0.251977	0.29802	0.290964	0.226838	0.589763	0.00786703	0.616362	0.00494878	0.471533	0.0415416	-0.391862	0.0970632	-0.275272	0.254023	-0.12994	0.595973	0.248947	0.304062	-0.411814	0.0797914	-0.168477	0.490527	-0.341665	0.152233	-0.458078	0.0485725	-0.155276	0.525592	0.227054	0.349889	-0.0790008	0.747846	-0.176601	0.469531	-0.0103325	0.966513	-0.133464	0.585954	-0.442806	0.0576133	-0.603388	0.00623494	-0.0851601	0.728866
CARS1	blue	0.145714	0.551694	-0.145714	0.551694	0.193166	0.428166	-0.000849411	0.997246	0.39165	0.0972601	0.360054	0.129973	0.0788655	0.748264	-0.383346	0.105206	-0.102508	0.676245	-0.484113	0.0357015	0.203907	0.402413	0.287781	0.232193	0.225603	0.353059	-0.491105	0.0327428	0.024936	0.919289	0.0105231	0.965896	0.122954	0.61604	0.470643	0.041981	0.536553	0.0178639	0.289114	0.229941	-0.0626429	0.798903	-0.0323683	0.895344	0.253992	0.294042	0.08095	0.741824
PRKY	blue	-0.0399072	0.871144	0.0399072	0.871144	0.382151	0.106387	0.117396	0.632196	0.413078	0.0787798	0.422516	0.0715202	0.301898	0.209056	-0.310034	0.196435	-0.236781	0.32906	-0.274862	0.254759	0.0815597	0.739943	-0.261874	0.278796	0.0822494	0.737817	-0.571901	0.0105156	-0.257983	0.28626	-0.300688	0.210976	0.0178686	0.94212	-0.156335	0.522736	0.00216934	0.992968	0.323434	0.176777	0.33965	0.154823	0.027704	0.910362	-0.0173229	0.943885	-0.0319744	0.896611
SSB	blue	0.00131178	0.995748	-0.00131178	0.995748	0.487017	0.0344485	0.546338	0.015512	0.776762	9.17e-05	0.564674	0.011773	0.61368	0.00519506	-0.573781	0.0102069	-0.305437	0.203502	-0.326199	0.172892	-0.0683335	0.781042	-0.422831	0.0712873	-0.300714	0.210935	-0.122868	0.616291	-0.465347	0.0446699	-0.00460764	0.985064	0.216378	0.373603	0.158175	0.517793	0.211992	0.383599	-0.186309	0.445051	-0.303298	0.206846	-0.653396	0.00241585	-0.446041	0.0555998	-0.212401	0.38266
MYO5A	blue	0.0233892	0.924281	-0.0233892	0.924281	0.606125	0.00594319	0.366425	0.122826	0.558532	0.0129343	0.53668	0.0178315	0.732945	0.000357298	-0.475353	0.0396958	-0.557359	0.0131662	-0.432787	0.0641995	0.0534719	0.827889	-0.32627	0.172793	-0.138276	0.57239	0.36173	0.128065	-0.125179	0.609619	-0.0123438	0.96	0.227601	0.348699	0.161942	0.507739	-0.153293	0.530958	-0.133258	0.586538	-0.276126	0.252493	-0.605715	0.00598618	-0.719193	0.000519807	-0.311093	0.194832
DCX	blue	-0.414392	0.0777377	0.414392	0.0777377	-0.0407791	0.868352	0.393148	0.0958742	0.361414	0.128423	-0.00626235	0.979701	0.248465	0.305029	-0.0138269	0.955198	0.067891	0.782427	0.319278	0.182725	-0.320954	0.180311	-0.526122	0.0206741	-0.323792	0.176271	0.181299	0.457601	-0.49943	0.0294724	-0.269873	0.263832	-0.161764	0.508212	0.0434383	0.859845	-0.129172	0.598166	-0.511062	0.0253363	-0.369544	0.119431	-0.396218	0.0930796	-0.513121	0.0246543	-0.496729	0.0305042
RFX2	blue	0.178267	0.465282	-0.178267	0.465282	-0.179273	0.462726	-0.0861437	0.725849	-0.364546	0.124904	-0.0805954	0.742918	-0.392574	0.0964042	0.0500127	0.838879	-0.0873209	0.722243	0.111054	0.650827	0.277475	0.250087	0.0631355	0.797353	-0.0434117	0.85993	-0.12759	0.602692	0.147026	0.548077	0.0846285	0.730498	-0.185257	0.447669	-0.19737	0.417983	-0.164527	0.500897	0.0139142	0.954915	0.0934049	0.703697	0.0936644	0.702909	0.28396	0.238729	0.330934	0.166376
ACVR1	blue	-0.112326	0.647074	0.112326	0.647074	0.194696	0.424446	0.192917	0.428773	0.705246	0.000744307	0.288495	0.230984	0.634836	0.00349973	-0.532737	0.0188544	-0.219952	0.365566	-0.210245	0.387623	-0.316479	0.186807	-0.477902	0.0384997	-0.293756	0.222207	-0.199078	0.413885	-0.642349	0.00302074	-0.320241	0.181335	0.434838	0.0628072	0.527938	0.0201614	0.150188	0.539409	-0.157778	0.518857	-0.2931	0.223289	-0.373889	0.114813	-0.55044	0.0146028	-0.139319	0.569468
DPF2	blue	0.00575304	0.981352	-0.00575304	0.981352	-0.219211	0.367223	-0.0349071	0.887183	-0.318951	0.183199	-0.0847368	0.730166	-0.197372	0.41798	0.185815	0.446279	0.0836323	0.73356	0.0834145	0.73423	0.0360935	0.883373	0.133836	0.584902	0.208076	0.392651	0.187614	0.44181	0.344136	0.1491	0.229449	0.34469	-0.192694	0.429318	-0.281571	0.242874	-0.361654	0.128151	0.0660276	0.788267	-0.12378	0.613655	0.119641	0.625651	0.0946304	0.69998	0.186942	0.443476
SPAG1	blue	0.101388	0.679603	-0.101388	0.679603	0.200908	0.409516	0.53196	0.0190613	0.382401	0.10614	0.47292	0.0408638	0.148637	0.543653	-0.372135	0.116662	-0.370594	0.118303	-0.379462	0.109079	0.115179	0.638686	-0.149581	0.541067	-0.261567	0.279379	-0.229224	0.345177	0.0491495	0.841627	0.326739	0.172141	-0.0994832	0.685326	-0.230457	0.342516	0.0245588	0.920506	0.214993	0.376744	-0.0600844	0.806966	-0.220555	0.364219	0.0644276	0.793291	0.163447	0.50375
SPINK2	blue	-0.15857	0.516735	0.15857	0.516735	0.124469	0.611667	0.533386	0.0186828	0.53423	0.0184618	0.303411	0.20667	0.387389	0.101281	-0.307545	0.200241	0.00277928	0.99099	-0.0177275	0.942577	-0.314939	0.189078	-0.475338	0.0397026	-0.491205	0.0327018	-0.165544	0.498217	-0.415069	0.0772049	0.158289	0.517487	0.127295	0.603538	-0.00141778	0.995404	0.2137	0.379689	-0.321947	0.17889	-0.199724	0.41234	-0.454514	0.0505786	-0.387607	0.101072	-0.244154	0.313769
DMTF1	blue	-0.0320089	0.8965	0.0320089	0.8965	0.534603	0.0183646	0.647087	0.00274757	0.742482	0.000271866	0.7816	7.75e-05	0.591523	0.00763853	-0.53909	0.0172285	-0.304435	0.205065	-0.367961	0.121145	0.0216045	0.930045	-0.356667	0.133889	-0.359903	0.130146	-0.253174	0.295652	-0.247215	0.307549	0.155145	0.525943	0.042885	0.861614	-0.00318389	0.989679	0.0337399	0.890934	-0.0135535	0.956083	-0.258393	0.285467	-0.537363	0.017659	-0.386008	0.102609	-0.215119	0.376456
PTBP2	blue	-0.113073	0.644872	0.113073	0.644872	0.158203	0.517716	0.500117	0.029214	0.649824	0.00259928	0.405661	0.0848553	0.304166	0.205485	-0.628106	0.00398038	-0.0974183	0.691549	-0.175539	0.472249	-0.23776	0.327005	-0.4694	0.0426003	-0.392522	0.096452	-0.40524	0.08521	-0.488469	0.0338349	-0.0414072	0.866341	0.0082051	0.973405	0.371337	0.11751	0.174214	0.475654	-0.292757	0.223856	-0.569744	0.010879	-0.461507	0.0467006	-0.252514	0.296956	-0.0277214	0.910306
ZBED5	blue	-0.43695	0.0613975	0.43695	0.0613975	0.223712	0.357217	0.355493	0.135267	0.884217	5.1e-07	0.46126	0.0468331	0.485882	0.0349341	-0.423938	0.0704717	0.0171079	0.944581	-0.0995843	0.685022	-0.00793002	0.974297	-0.433089	0.0639928	-0.202432	0.405899	-0.412103	0.079559	-0.811729	2.45e-05	-0.302197	0.208582	0.0852097	0.728714	0.262815	0.277008	0.177935	0.466129	-0.365272	0.124099	-0.364802	0.12462	-0.471904	0.0413595	-0.484016	0.0357439	-0.337314	0.157863
EPS15L1	blue	0.224134	0.356286	-0.224134	0.356286	-0.432311	0.0645256	-0.706173	0.000727224	-0.671361	0.00164785	-0.764978	0.000135946	-0.670193	0.00169065	0.239334	0.323716	0.474697	0.0400082	0.294152	0.221555	-0.218157	0.36959	0.400064	0.089663	0.204288	0.401516	-0.211365	0.38504	0.132506	0.588672	-0.067091	0.784933	0.119397	0.626361	0.263208	0.276264	0.310241	0.196122	0.140825	0.565261	0.21936	0.366889	0.686232	0.00117736	0.53315	0.0187451	0.59957	0.0066615
BIRC2	blue	-0.0538216	0.826779	0.0538216	0.826779	0.0923118	0.707017	0.324654	0.175055	0.452515	0.0517308	0.422313	0.0716714	0.0925639	0.706251	-0.367104	0.122081	-0.0408294	0.86819	-0.0618667	0.801347	0.161041	0.510136	-0.209195	0.390052	-0.198612	0.415	-0.337865	0.157143	-0.336684	0.158691	-0.0367715	0.881197	-0.00291398	0.990554	0.27298	0.258158	0.187265	0.442675	-0.267981	0.267325	-0.468295	0.0431571	-0.44657	0.0552759	-0.189178	0.437944	-0.140236	0.566904
RAP2C	blue	-0.508136	0.026331	0.508136	0.026331	0.139455	0.569087	0.32796	0.170449	0.599973	0.00661543	0.378278	0.11028	0.453332	0.0512573	-0.0273323	0.91156	0.11161	0.649184	0.269311	0.264867	0.0837069	0.733331	-0.510461	0.0255382	-0.316276	0.187105	-0.0718572	0.770033	-0.683806	0.00124534	-0.346805	0.145764	-0.0113255	0.963297	-0.150883	0.53751	-0.280316	0.245069	-0.387082	0.101576	-0.260948	0.280561	-0.425329	0.0694564	-0.780017	8.19e-05	-0.536189	0.0179564
ADCYAP1	blue	-0.129074	0.598445	0.129074	0.598445	0.157586	0.519372	0.0679738	0.782168	0.0206767	0.933043	-0.113943	0.642316	0.0973823	0.691657	-0.0200885	0.934944	-0.264823	0.273218	-0.0595117	0.808773	-0.132254	0.589386	-0.18331	0.452543	0.018283	0.94078	0.196108	0.421026	0.0308969	0.900078	-0.171749	0.482016	-0.131274	0.592172	-0.0617818	0.801615	-0.149293	0.541857	0.0198463	0.935726	0.217468	0.371141	0.0419895	0.864478	-0.116627	0.634445	-0.166187	0.496525
TIMM13	blue	0.137807	0.573704	-0.137807	0.573704	-0.437177	0.0612477	-0.659016	0.00214898	-0.71318	0.00060834	-0.761802	0.000150585	-0.609641	0.0055847	0.412312	0.0793918	0.475226	0.0397558	0.17307	0.478602	-0.218755	0.368247	0.525529	0.0208438	0.267707	0.267833	0.125207	0.609539	0.307747	0.199931	0.0737417	0.764162	0.0368672	0.88089	0.0749679	0.760349	0.0977584	0.690522	0.154734	0.527055	0.194292	0.425425	0.766724	0.000128426	0.580697	0.00913358	0.542224	0.0164685
TRMT13	blue	0.0451116	0.8545	-0.0451116	0.8545	0.744484	0.000256332	0.605117	0.00604934	0.775548	9.56e-05	0.752802	0.000199588	0.832405	9.82e-06	-0.671273	0.00165105	-0.436673	0.061581	-0.421664	0.0721542	-0.175243	0.473011	-0.543005	0.0162834	-0.512746	0.0247775	-0.136729	0.576737	-0.383856	0.104705	0.0185127	0.940038	0.204504	0.401007	0.108052	0.659716	-0.0299476	0.903134	-0.0722232	0.768892	-0.209107	0.390257	-0.574654	0.010066	-0.522355	0.0217708	-0.215633	0.375291
UBB	blue	0.550552	0.0145786	-0.550552	0.0145786	-0.175438	0.47251	-0.308459	0.198838	-0.39568	0.0935652	-0.212647	0.382098	-0.0126268	0.959083	0.0131663	0.957336	-0.23452	0.333835	-0.235521	0.331715	-0.239903	0.322532	0.313108	0.191803	-0.0994865	0.685316	0.11682	0.633879	0.495815	0.0308596	0.163636	0.50325	0.408862	0.0821921	0.410999	0.0804492	0.172456	0.480188	0.493182	0.0319017	0.307353	0.200536	0.344684	0.148409	0.424179	0.0702949	0.320688	0.180693
ZNF26	blue	-0.370304	0.118614	0.370304	0.118614	0.499937	0.0292816	0.384396	0.104177	0.77872	8.57e-05	0.574093	0.0101563	0.71124	0.000639483	-0.323669	0.176444	-0.333372	0.163087	-0.167461	0.493183	0.174643	0.474549	-0.444386	0.0566233	-0.186348	0.444952	-0.00317004	0.989724	-0.478441	0.03825	-0.259201	0.283911	0.0699662	0.775935	-0.0208851	0.932369	-0.164778	0.500235	-0.14286	0.559596	-0.102363	0.67668	-0.515159	0.0239933	-0.863593	1.91e-06	-0.507597	0.0265176
IBTK	blue	-0.374477	0.114199	0.374477	0.114199	0.418724	0.0743749	0.665608	0.00186768	0.819412	1.77e-05	0.558267	0.0129865	0.497294	0.030286	-0.41083	0.0805861	-0.216625	0.373044	-0.112354	0.646991	0.0359061	0.883975	-0.599122	0.00671307	-0.314095	0.190331	-0.23786	0.326794	-0.628701	0.00393576	-0.186565	0.444414	-0.194534	0.424839	-0.157269	0.520224	-0.0159461	0.948339	-0.339235	0.155361	-0.233346	0.336331	-0.607614	0.0057891	-0.479139	0.0379293	-0.425408	0.0693991
PARVA	blue	-0.272023	0.259899	0.272023	0.259899	0.372477	0.1163	0.534465	0.0184005	0.437881	0.0607835	0.383753	0.104806	0.20058	0.410298	-0.279237	0.246967	0.0661452	0.787898	0.197708	0.41717	-0.0888402	0.717597	-0.481869	0.0366938	-0.449085	0.0537546	-0.337913	0.15708	-0.460978	0.0469855	-0.142406	0.560857	-0.408995	0.0820833	-0.0521453	0.8321	0.0298256	0.903527	-0.415938	0.076525	-0.273212	0.257738	-0.428752	0.0670054	-0.346147	0.146581	-0.364399	0.125068
PPY2P	blue	-0.0680606	0.781896	0.0680606	0.781896	0.0668913	0.785559	-0.376237	0.112371	-0.351401	0.140142	-0.361777	0.128012	-0.135152	0.581182	0.239605	0.323152	0.320755	0.180596	0.46409	0.045327	-0.241903	0.318392	-0.192285	0.430316	-0.210763	0.386428	-0.264029	0.274714	-0.16534	0.498753	-0.364891	0.12452	-0.0509297	0.835963	-0.18715	0.442961	-0.0766899	0.755003	0.0810858	0.741405	0.472625	0.0410074	0.487702	0.0341578	-0.013229	0.957133	0.015153	0.950906
PELI1	blue	-0.338582	0.156209	0.338582	0.156209	-0.0576362	0.814699	0.391539	0.0973638	0.311782	0.193792	0.22137	0.362403	0.0514916	0.834177	0.0728253	0.767016	0.00270077	0.991245	-0.0385605	0.875459	0.402195	0.0878096	0.0804587	0.74334	0.0719791	0.769653	0.392601	0.0963788	0.0108032	0.964989	0.205094	0.399619	-0.353067	0.138143	-0.213642	0.379822	-0.198763	0.41464	-0.294607	0.220808	-0.520374	0.0223657	-0.441497	0.0584439	-0.237736	0.327055	-0.263838	0.275074
ZNF350	blue	-0.110775	0.65165	0.110775	0.65165	0.299015	0.213653	0.377355	0.111222	0.719393	0.000517055	0.594586	0.00725377	0.710655	0.00064913	-0.388102	0.1006	-0.272895	0.258313	-0.33645	0.158999	-0.0744557	0.761941	-0.368356	0.120716	-0.131969	0.590196	-0.0633926	0.796545	-0.377259	0.111321	0.0897266	0.714891	0.49776	0.0301068	0.124104	0.612719	0.0969381	0.692998	-0.147587	0.546535	-0.127953	0.601654	-0.554164	0.0138148	-0.56349	0.0119901	-0.354827	0.136052
CCZ1	blue	-0.379435	0.109106	0.379435	0.109106	-0.0228525	0.926014	0.036874	0.880869	0.388592	0.100134	0.166787	0.494951	0.0768721	0.754438	0.214949	0.376844	0.204205	0.40171	-0.0140022	0.95463	0.417831	0.0750588	0.185677	0.446624	0.134307	0.583568	0.105197	0.668212	-0.257287	0.287608	-0.172827	0.479227	-0.0735107	0.764881	-0.0434585	0.859781	0.0404881	0.869283	-0.12451	0.611547	-0.185994	0.445835	-0.111445	0.649673	-0.152781	0.532345	-0.373923	0.114778
SUPT7L	blue	0.0323294	0.895469	-0.0323294	0.895469	0.412433	0.0792949	0.446467	0.055339	0.563734	0.0119451	0.409939	0.0813102	0.386398	0.102233	-0.322408	0.178233	-0.280955	0.243951	-0.163681	0.503132	0.11175	0.648772	-0.183689	0.45159	-0.347945	0.144354	-0.193838	0.42653	-0.206789	0.39565	0.0536795	0.82723	0.00362716	0.988242	-0.0160629	0.947961	0.337955	0.157025	0.156287	0.522864	0.0260299	0.91576	-0.384087	0.104479	-0.25905	0.2842	-0.184479	0.449614
MFAP3L	blue	0.0345605	0.888297	-0.0345605	0.888297	0.423955	0.0704589	0.573707	0.0102188	0.678328	0.00141099	0.654532	0.00235976	0.584597	0.00856992	-0.411363	0.080155	-0.296611	0.217535	-0.245248	0.311537	-0.00364928	0.98817	-0.360085	0.129937	-0.412459	0.0792738	-0.146599	0.549253	-0.250252	0.301451	0.105456	0.667437	0.162002	0.50758	-0.0723092	0.768624	0.0124938	0.959514	0.136393	0.577681	-0.23143	0.340425	-0.462208	0.0463247	-0.414995	0.0772629	-0.176205	0.470546
CRNKL1	blue	-0.354402	0.136554	0.354402	0.136554	0.139946	0.567713	0.246069	0.309869	0.738463	0.000305475	0.500053	0.0292382	0.545604	0.0156794	-0.365839	0.123471	-0.065996	0.788366	-0.134984	0.581656	-0.0833652	0.734382	-0.411812	0.0797934	-0.0474172	0.847145	-0.413687	0.0782951	-0.563424	0.0120023	-0.226807	0.350428	0.230839	0.341695	0.226984	0.350041	0.0573712	0.815537	-0.143589	0.557572	-0.218609	0.368574	-0.352924	0.138313	-0.549976	0.0147036	-0.337264	0.157929
WDR6	blue	0.140849	0.565192	-0.140849	0.565192	-0.541019	0.0167575	-0.571631	0.0105605	-0.550344	0.0146236	-0.513988	0.0243715	-0.642158	0.0030322	0.36614	0.123139	0.254631	0.292787	0.015883	0.948543	0.0997071	0.684653	0.714408	0.000589297	0.481834	0.0367093	-0.0816305	0.739725	0.479105	0.0379448	0.0891579	0.716627	-0.0247667	0.919835	0.218269	0.369337	0.154867	0.526695	0.453308	0.0512711	0.204133	0.401881	0.694414	0.000970524	0.791657	5.39e-05	0.458644	0.0482598
NSF	blue	-0.396244	0.0930564	0.396244	0.0930564	0.428805	0.0669679	0.608286	0.00572075	0.836516	8.07e-06	0.579051	0.00938042	0.596722	0.00699492	-0.392616	0.0963651	-0.343906	0.149389	-0.210714	0.386541	0.164445	0.501114	-0.483556	0.0359455	-0.244366	0.313337	0.0193091	0.937463	-0.462257	0.0462983	-0.111596	0.649226	-0.0756437	0.75825	-0.0309261	0.899984	-0.0909492	0.711164	-0.30259	0.207962	-0.280883	0.244075	-0.669665	0.00171029	-0.649345	0.00262477	-0.520691	0.0222697
AVPI1	blue	0.00476031	0.984569	-0.00476031	0.984569	-0.0421202	0.86406	0.0914118	0.709755	-0.334537	0.161531	-0.249352	0.30325	-7.26e-05	0.999765	0.278897	0.247568	0.17368	0.477028	0.358085	0.13224	-0.401289	0.088594	-0.249445	0.303064	-0.274882	0.254723	0.208857	0.390837	0.0096411	0.968753	-0.0063771	0.979329	-0.18063	0.459289	-0.447532	0.0546899	-0.414209	0.0778818	-0.0561398	0.819433	0.189206	0.437874	0.153013	0.531715	0.131035	0.592853	0.0229844	0.925588
STRN3	blue	-0.0375572	0.878677	0.0375572	0.878677	0.267681	0.267882	0.446243	0.0554763	0.81273	2.35e-05	0.462172	0.0463438	0.566482	0.0114476	-0.654863	0.00234364	-0.194115	0.425856	-0.438405	0.0604403	-0.21924	0.367159	-0.324111	0.175821	-0.370281	0.118638	-0.232804	0.337486	-0.502405	0.0283675	0.0614308	0.802721	0.295039	0.2201	0.481969	0.036649	0.445785	0.0557576	-0.260117	0.282151	-0.444011	0.056857	-0.538002	0.0174986	-0.341091	0.152968	-0.0909695	0.711102
RGS7	blue	-0.0813236	0.740671	0.0813236	0.740671	0.297644	0.215862	0.387149	0.101511	0.345099	0.14789	0.243119	0.31589	0.506689	0.0268339	-0.113254	0.644342	-0.248888	0.30418	0.0794696	0.746396	-0.257964	0.286295	-0.446201	0.055502	-0.527352	0.0203256	0.0770018	0.754036	-0.19975	0.412277	-0.154107	0.52875	0.0223298	0.927702	-0.1562	0.523099	-0.317421	0.185426	0.199473	0.412941	0.0676135	0.783296	-0.13508	0.581383	-0.464764	0.0449734	-0.222177	0.360612
CUL4A	blue	-0.29407	0.221689	0.29407	0.221689	0.506972	0.0267348	0.735747	0.000330126	0.728608	0.000403087	0.553127	0.0140308	0.650155	0.00258183	-0.452533	0.0517203	-0.251571	0.298825	-0.102404	0.676558	-0.245725	0.310567	-0.70857	0.000684529	-0.399087	0.0905219	-0.0431739	0.86069	-0.522711	0.0216653	-0.0214134	0.930662	-0.0708187	0.773273	-0.124938	0.610316	-0.167343	0.493492	-0.410076	0.0811985	-0.285471	0.23613	-0.68155	0.00131146	-0.502901	0.0281867	-0.444975	0.0562575
VPS11	blue	0.207279	0.394507	-0.207279	0.394507	-0.43947	0.0597467	-0.62802	0.00398687	-0.569589	0.0109054	-0.692733	0.00101033	-0.506565	0.0268775	0.348916	0.143163	0.45523	0.0501707	0.249055	0.303844	-0.274662	0.255118	0.52042	0.0223519	0.10056	0.68209	-0.0682616	0.781266	0.266968	0.269207	-0.0202347	0.934471	0.12409	0.61276	0.395652	0.0935901	0.381318	0.107216	0.317257	0.185667	0.15913	0.515234	0.704918	0.000750446	0.610797	0.00547086	0.37578	0.112844
TRMT11	blue	-0.048292	0.844357	0.048292	0.844357	0.186829	0.443759	0.731802	0.000368916	0.667421	0.00179594	0.774168	0.000100207	0.387311	0.101356	-0.47056	0.0420222	-0.268283	0.266766	-0.330617	0.166807	0.0927384	0.705721	-0.421722	0.0721114	-0.325982	0.173194	-0.330479	0.166994	-0.282162	0.241843	0.231464	0.340352	-0.0314076	0.898435	-0.205859	0.397826	-0.0706643	0.773755	-0.129585	0.596988	-0.366123	0.123158	-0.574596	0.0100753	-0.208188	0.39239	-0.0948932	0.699184
CCDC90B	blue	-0.099457	0.685405	0.099457	0.685405	0.517227	0.0233372	0.511109	0.0253206	0.745936	0.00024554	0.408413	0.082562	0.675052	0.00151856	-0.611247	0.00542702	-0.291218	0.226414	-0.28127	0.2434	-0.261352	0.27979	-0.599146	0.00671034	-0.488178	0.0339571	-0.0170119	0.944891	-0.609691	0.00557981	-0.0309682	0.899849	0.274883	0.254722	0.186269	0.445149	0.173763	0.476814	-0.428601	0.0671117	-0.236915	0.328779	-0.63921	0.00321376	-0.623871	0.00430973	-0.221161	0.362869
CCN4	blue	0.10315	0.674323	-0.10315	0.674323	0.0865489	0.724607	-0.158877	0.515912	-0.366833	0.122378	-0.189904	0.436156	0.0689473	0.779121	0.176059	0.470917	-0.271422	0.260995	0.247598	0.306774	-0.0739435	0.763534	-0.265778	0.271427	-0.06397	0.794729	0.317033	0.185994	0.0741201	0.762985	-0.149012	0.542624	0.087464	0.721805	-0.324267	0.1756	-0.425639	0.0692317	0.0428942	0.861584	0.369562	0.119411	0.0706723	0.77373	-0.330622	0.1668	-0.0245486	0.920539
PPIG	blue	-0.0844698	0.730986	0.0844698	0.730986	0.145082	0.553439	0.076873	0.754435	0.262982	0.276692	0.261885	0.278774	-0.0614784	0.802571	-0.174194	0.475704	-0.00517153	0.983236	-0.0256216	0.917077	0.314885	0.189158	-0.117501	0.631889	0.172378	0.480389	-0.49311	0.0319304	-0.216243	0.373907	-0.199738	0.412306	-0.102033	0.677671	-0.0322244	0.895807	0.269185	0.265099	-0.0491941	0.841485	0.0589353	0.810594	-0.188071	0.440679	0.00396406	0.98715	-0.186736	0.443989
VPS4B	blue	-0.108441	0.658562	0.108441	0.658562	0.428061	0.0674948	0.28862	0.230774	0.561561	0.0123507	0.506462	0.0269135	0.568331	0.0111224	-0.487978	0.0340412	-0.0675107	0.783618	-0.20758	0.393804	-0.248172	0.305619	-0.408672	0.0823485	-0.243101	0.315926	-0.38932	0.0994446	-0.428476	0.0672007	-0.178712	0.464151	0.13381	0.584974	0.340914	0.153196	0.0547054	0.823977	-0.21282	0.381701	-0.168103	0.491503	-0.355518	0.135237	-0.228805	0.346084	-0.273566	0.257097
NMNAT1	blue	-0.0296788	0.904	0.0296788	0.904	-0.217528	0.371005	-0.113664	0.643136	-0.228154	0.347496	0.138677	0.571266	-0.232537	0.338056	0.316879	0.186219	0.0225755	0.926909	0.0412747	0.866765	0.54748	0.0152545	0.275188	0.254174	0.260591	0.281242	0.136421	0.577603	0.291887	0.2253	0.0747218	0.761114	-0.209574	0.389173	-0.326406	0.172604	-0.341717	0.152168	0.0911502	0.710552	-0.0960915	0.695557	0.0644833	0.793116	0.0815658	0.739924	-0.0200548	0.935052
HTR4	blue	0.0634592	0.796335	-0.0634592	0.796335	0.173879	0.476515	-0.184517	0.449517	-0.202848	0.404913	-0.193689	0.426893	0.03721	0.87979	0.152438	0.533279	0.0489115	0.842384	0.0922933	0.707074	-0.272433	0.259152	0.154868	0.526693	-0.0111243	0.963949	0.146448	0.54967	0.269317	0.264855	-0.04931	0.841116	-0.0688206	0.779517	0.13856	0.571593	-0.00883982	0.971349	0.353403	0.137742	0.0776663	0.751977	0.361451	0.128382	0.215997	0.374464	-0.0494593	0.84064
SUCLA2	blue	-0.37446	0.114215	0.37446	0.114215	0.337907	0.157088	0.644736	0.00288041	0.762181	0.000148772	0.551386	0.0143994	0.728035	0.0004095	-0.264282	0.274236	-0.22415	0.356251	0.0356499	0.884798	-0.129955	0.595931	-0.731289	0.00037424	-0.463576	0.0455976	-0.0347477	0.887695	-0.598838	0.00674599	-0.214284	0.378358	0.0121103	0.960756	-0.252048	0.297878	-0.357288	0.133165	-0.209217	0.390001	-0.185472	0.447134	-0.566088	0.011518	-0.714338	0.000590358	-0.498622	0.0297779
DDX42	blue	0.0969906	0.69284	-0.0969906	0.69284	0.128637	0.599694	0.382372	0.106168	0.375041	0.113611	0.353723	0.13736	0.114359	0.641093	-0.482078	0.0366001	-0.143292	0.558397	-0.272162	0.259645	-0.0134278	0.95649	-0.10481	0.669365	-0.206678	0.395909	-0.46142	0.0467471	-0.207133	0.394847	0.349076	0.142967	0.0771461	0.753589	0.235554	0.331647	0.442304	0.0579307	-0.214325	0.378263	-0.0884783	0.718703	-0.428637	0.0670867	0.284911	0.237091	0.104685	0.669738
TXN	blue	-0.524499	0.0211413	0.524499	0.0211413	0.0450513	0.854692	0.279121	0.247173	0.460179	0.0474185	0.325846	0.173384	0.089112	0.716767	0.106309	0.664897	0.230975	0.341404	0.188536	0.439528	0.175731	0.471758	-0.258739	0.2848	-0.0842549	0.731646	-0.320004	0.181676	-0.449546	0.0534787	-0.27374	0.256783	-0.384569	0.104007	-0.391139	0.0977365	-0.125261	0.609384	-0.100178	0.683237	-0.187377	0.442399	-0.0425222	0.862774	-0.319958	0.181743	-0.365323	0.124042
LDAH	blue	-0.295561	0.219246	0.295561	0.219246	0.115893	0.636592	0.133262	0.586528	0.6569	0.00224644	0.402738	0.0873413	0.338566	0.15623	-0.10482	0.669335	0.0824987	0.737049	-0.214579	0.377684	0.207612	0.393731	-0.0167877	0.945617	0.168913	0.489388	-0.331039	0.166233	-0.324947	0.174644	-0.310776	0.19531	0.0321712	0.895978	0.146035	0.550808	0.262815	0.277009	0.0997273	0.684592	-0.105128	0.668417	-0.159927	0.513105	-0.144717	0.554448	-0.426293	0.0687594
SMAP1	blue	-0.0992555	0.686011	0.0992555	0.686011	-0.0153502	0.950268	0.1769	0.468767	0.334406	0.161705	-0.0715515	0.770986	0.0310213	0.899678	-0.18515	0.447938	0.0299371	0.903168	0.0190724	0.938228	-0.15268	0.53262	-0.170315	0.485735	-0.254542	0.292962	-0.17921	0.462888	-0.42205	0.0718666	-0.120725	0.622501	0.0406711	0.868697	0.307917	0.199669	0.550005	0.0146971	-0.30362	0.206341	-0.0708115	0.773295	-0.237283	0.328005	-0.0619346	0.801134	-0.167107	0.494112
ARHGAP4	blue	0.0345093	0.888461	-0.0345093	0.888461	0.0120737	0.960874	-0.0412136	0.866961	-0.469533	0.0425339	-0.250638	0.30068	-0.0546986	0.823999	0.243654	0.314792	0.0629791	0.797846	0.501463	0.0287137	-0.289005	0.230125	-0.26304	0.276581	-0.19802	0.416421	0.22086	0.363538	0.0716843	0.770572	0.0764001	0.755902	-0.0294247	0.904818	-0.406478	0.0841693	-0.585412	0.00845577	-0.0383605	0.8761	0.211173	0.385483	0.116654	0.634364	-0.0655582	0.78974	0.107588	0.661092
BCKDHA	blue	0.182284	0.455119	-0.182284	0.455119	-0.403366	0.0868029	-0.577577	0.0096059	-0.605448	0.00601431	-0.553972	0.0138545	-0.59334	0.00740831	0.259654	0.283039	0.278863	0.247627	0.0517207	0.833449	-0.0403602	0.869693	0.438127	0.0606224	0.516538	0.0235541	-0.0843156	0.73146	0.346972	0.145557	-0.104558	0.670116	-0.0266761	0.913676	0.151755	0.535136	0.142914	0.559444	0.18003	0.460809	0.23985	0.322642	0.563017	0.0120777	0.575718	0.00989655	0.368544	0.120513
SERPINF2	blue	0.203229	0.404013	-0.203229	0.404013	-0.202362	0.406065	-0.38343	0.105124	-0.296496	0.217722	-0.113408	0.643887	-0.262412	0.277773	0.148661	0.543586	0.187259	0.44269	-0.160294	0.512126	0.0265923	0.913946	0.476985	0.0389268	0.359181	0.130975	-0.173572	0.477306	0.290374	0.227825	0.124457	0.611701	0.146224	0.550286	0.0434301	0.859871	0.102933	0.674975	0.355983	0.134691	0.228041	0.347741	0.476713	0.0390538	0.316821	0.186305	0.405245	0.0852057
PSAP	blue	0.502871	0.0281973	-0.502871	0.0281973	-0.0418542	0.864911	-0.5674	0.0112852	-0.636703	0.0033752	-0.188445	0.439754	-0.302343	0.208351	0.172185	0.480887	-0.168252	0.491113	-0.220077	0.365287	0.260823	0.2808	0.555863	0.0134668	0.475895	0.0394388	0.0676988	0.783029	0.744804	0.000253919	0.0745564	0.761628	0.125822	0.607768	0.0124035	0.959806	-0.0835181	0.733912	0.660111	0.00209997	0.437811	0.0608295	0.53171	0.019128	0.467386	0.0436195	0.42389	0.070507
COL16A1	blue	0.147267	0.547416	-0.147267	0.547416	-0.325956	0.173232	-0.626478	0.00410442	-0.372403	0.116378	-0.507612	0.0265122	-0.346447	0.146208	0.101377	0.679637	0.330084	0.167533	0.021563	0.930179	-0.234973	0.332874	0.459179	0.0479652	0.367245	0.121927	-0.0691672	0.778433	0.0985366	0.688176	-0.0504425	0.837512	0.240142	0.322036	0.525706	0.0207932	0.217327	0.371458	0.159392	0.514535	-0.0923357	0.706945	0.524923	0.0210184	0.531076	0.0192989	0.476081	0.0393512
PIGM	blue	0.186275	0.445133	-0.186275	0.445133	0.106597	0.66404	0.107438	0.661541	0.312519	0.192685	0.300468	0.211327	0.256739	0.288672	-0.287691	0.232346	-0.175747	0.471717	-0.327927	0.170494	-0.126943	0.604549	-0.125023	0.610069	-0.0891827	0.716551	-0.284443	0.237896	-0.126715	0.605204	-0.0833877	0.734313	0.244018	0.314048	0.294518	0.220955	0.490019	0.0331892	0.0379271	0.87749	-0.000948827	0.996924	-0.1545	0.527688	-0.111327	0.650019	-0.160374	0.511913
MARF1	blue	-0.214363	0.378176	0.214363	0.378176	0.385584	0.10302	0.402086	0.0879035	0.809939	2.64e-05	0.580014	0.00923539	0.495496	0.0309842	-0.464585	0.0450673	-0.10072	0.681609	-0.302663	0.207847	-0.0212148	0.931304	-0.214656	0.37751	-0.166207	0.496472	-0.373629	0.115085	-0.489662	0.0333371	-0.114856	0.639634	0.0333432	0.892209	0.293273	0.223003	0.244326	0.313418	-0.0881077	0.719836	-0.32157	0.179428	-0.374529	0.114144	-0.297204	0.216574	-0.235847	0.331027
LOC114224	blue	-0.360726	0.129205	0.360726	0.129205	-0.214278	0.378369	-0.0519709	0.832654	0.306523	0.201818	-0.083836	0.732934	0.168701	0.48994	0.104587	0.670029	0.173183	0.478309	-0.00980885	0.96821	-0.145428	0.552483	-0.130009	0.595775	0.188302	0.440107	0.0370842	0.880194	-0.398695	0.0908682	-0.378675	0.109876	0.101279	0.67993	0.134952	0.581745	0.0189032	0.938775	-0.21134	0.385098	-0.104741	0.669569	-0.0119089	0.961408	-0.114782	0.639851	-0.30991	0.196625
ALX4	blue	0.318004	0.184575	-0.318004	0.184575	-0.270723	0.262272	-0.324993	0.174579	-0.364358	0.125113	-0.222229	0.360497	-0.164613	0.500669	0.063051	0.797619	-0.0837929	0.733067	0.155351	0.525387	-0.0715394	0.771024	0.11071	0.651842	0.00740153	0.976009	-0.0249625	0.919203	0.265939	0.271127	-0.129235	0.597986	0.141896	0.562274	0.285293	0.236435	-0.0285773	0.907548	0.367649	0.121485	-0.0332187	0.892609	0.254129	0.293772	0.0928476	0.705389	0.232814	0.337464
ADH1C	blue	-0.0715035	0.771136	0.0715035	0.771136	0.00504069	0.98366	-0.00290789	0.990574	0.288533	0.23092	-0.217687	0.370648	0.118396	0.629278	-0.249816	0.302321	0.102775	0.675448	-0.0655099	0.789892	-0.333003	0.163582	-0.164618	0.500657	-0.0980142	0.689751	-0.0409361	0.867849	-0.403751	0.0864736	-0.311229	0.194627	0.0326868	0.89432	0.393294	0.0957404	0.302769	0.207679	-0.163582	0.503392	-0.327997	0.170397	-0.0415751	0.865804	0.016445	0.946725	0.0669293	0.78544
NFYC	blue	0.0763171	0.75616	-0.0763171	0.75616	-0.286201	0.234882	-0.501532	0.0286882	-0.445253	0.0560856	-0.452694	0.0516269	-0.354069	0.136949	0.375509	0.113125	0.456863	0.0492495	0.210719	0.386529	-0.108029	0.659785	0.410536	0.0808245	0.240336	0.321633	0.187506	0.442077	0.261553	0.279406	-0.145145	0.553265	-0.0368693	0.880883	0.158693	0.516404	0.0397816	0.871546	0.176677	0.469337	-0.155142	0.525953	0.522655	0.0216819	0.149478	0.54135	0.162275	0.506856
PARP4	blue	-0.22277	0.359297	0.22277	0.359297	0.613479	0.00521386	0.440859	0.0588513	0.785918	6.64e-05	0.497246	0.0303044	0.657672	0.00221047	-0.414093	0.077974	-0.242771	0.316604	-0.195152	0.42334	-0.0454801	0.853324	-0.406905	0.0838132	-0.313617	0.191043	-0.176313	0.470268	-0.519191	0.0227272	-0.148457	0.544148	0.07574	0.757951	0.0178733	0.942105	0.151382	0.53615	-0.0605185	0.805597	-0.0202252	0.934502	-0.428606	0.0671086	-0.559367	0.0127713	-0.342378	0.151325
DHX36	blue	-0.375627	0.113003	0.375627	0.113003	-0.0912314	0.710305	0.71694	0.000551601	0.638596	0.0032527	0.479543	0.0377442	0.222356	0.360214	-0.121041	0.621583	0.104237	0.671076	0.0820657	0.738383	0.0782463	0.75018	-0.39968	0.0899993	-0.379855	0.108683	-0.157835	0.518704	-0.515262	0.0239604	0.129397	0.597523	-0.215886	0.374716	-0.257921	0.28638	0.0680816	0.78183	-0.517375	0.0232906	-0.454071	0.0508323	-0.640302	0.00314551	-0.409557	0.0816221	-0.393403	0.0956401
ISCU	blue	-0.118498	0.628981	0.118498	0.628981	0.399787	0.0899055	0.266083	0.270857	0.604009	0.00616777	0.438687	0.0602561	0.584063	0.00864548	-0.476169	0.0393095	-0.241061	0.32013	-0.209959	0.388284	-0.172807	0.47928	-0.577701	0.00958677	-0.311641	0.194005	-0.4021	0.087891	-0.517578	0.0232274	-0.109259	0.656137	0.360982	0.128914	0.0367874	0.881146	0.123099	0.615621	-0.103385	0.673621	0.126153	0.606819	-0.322137	0.178619	-0.394734	0.0944232	-0.205787	0.397995
NSUN3	blue	-0.0427823	0.861942	0.0427823	0.861942	0.418391	0.074629	0.415399	0.0769461	0.744139	0.000258954	0.37528	0.113362	0.695391	0.000947992	-0.596084	0.00707142	-0.310706	0.195416	-0.251998	0.297977	-0.354842	0.136034	-0.594104	0.00731324	-0.515487	0.0238884	-0.21572	0.375093	-0.560004	0.012648	-0.122385	0.617689	0.370686	0.118205	0.303787	0.206079	0.269033	0.26538	-0.123785	0.61364	-0.122142	0.618391	-0.457378	0.0489618	-0.478999	0.0379933	-0.208445	0.391793
FAM200C	blue	-0.520763	0.0222479	0.520763	0.0222479	0.380377	0.108158	0.448667	0.0540052	0.858874	2.51e-06	0.455686	0.0499119	0.637974	0.00329257	-0.329812	0.167904	-0.0801068	0.744427	-0.0748874	0.760599	-0.0897209	0.714908	-0.57074	0.01071	-0.201518	0.408066	-0.121593	0.619981	-0.682665	0.00127842	-0.385141	0.10345	-0.0282313	0.908663	0.0428423	0.86175	-0.111753	0.648762	-0.311834	0.193714	-0.285878	0.235432	-0.465804	0.0444324	-0.71937	0.000517372	-0.542294	0.016452
CHP2	blue	-0.280461	0.244816	0.280461	0.244816	0.327544	0.171023	0.524089	0.0212604	0.678105	0.00141809	0.307636	0.200101	0.501053	0.0288655	-0.328925	0.16912	-0.031144	0.899283	-0.027909	0.909702	-0.253645	0.294724	-0.525375	0.020888	-0.468337	0.0431361	-0.0258922	0.916204	-0.609916	0.00555745	-0.0878701	0.720562	0.0250026	0.919074	0.148343	0.544459	0.292154	0.224856	-0.542265	0.0164588	-0.317722	0.184986	-0.594522	0.00726163	-0.472408	0.0411128	-0.509428	0.0258879
TP53AIP1	blue	-0.0148616	0.951849	0.0148616	0.951849	-0.258557	0.28515	0.250141	0.301672	-0.240439	0.321419	-0.193048	0.428454	-0.371347	0.117499	0.122368	0.617737	0.157779	0.518854	0.376088	0.112526	-0.170996	0.483967	-0.198607	0.415012	-0.299741	0.212488	-0.148139	0.545019	-0.0248274	0.919639	0.284376	0.238011	-0.2203	0.364788	-0.26987	0.263837	0.177025	0.46845	-0.321231	0.179913	0.0963829	0.694676	-0.10835	0.658831	0.1924	0.430035	-0.0137963	0.955297
TSPYL2	blue	0.11761	0.631572	-0.11761	0.631572	-0.3733	0.115432	-0.125942	0.607425	-0.644878	0.00287227	-0.33518	0.160677	-0.604825	0.00608033	0.553961	0.0138568	0.286367	0.234598	0.178093	0.465727	0.144993	0.553686	0.502295	0.0284079	0.249816	0.302321	0.271789	0.260324	0.648466	0.00267201	0.313073	0.191855	-0.407028	0.0837103	-0.424498	0.0700617	-0.192003	0.431006	0.235264	0.332258	0.10076	0.681489	0.421393	0.072357	0.656624	0.0022594	0.190695	0.434212
TNMD	blue	-0.0785524	0.749233	0.0785524	0.749233	-0.517079	0.0233837	-0.064515	0.793016	-0.376006	0.11261	-0.0596803	0.808241	-0.366896	0.122309	0.436916	0.0614203	0.0390855	0.873776	0.0591892	0.809792	0.371774	0.117045	0.334003	0.162243	0.417868	0.0750305	0.323171	0.17715	0.401473	0.0884338	0.155875	0.523974	-0.266851	0.269425	-0.309645	0.197028	-0.467289	0.0436688	-0.0252828	0.91817	-0.0846219	0.730519	0.0707471	0.773497	0.224533	0.355408	0.0191116	0.938101
RTP4	blue	0.0918265	0.708493	-0.0918265	0.708493	0.114138	0.641741	0.0709857	0.772752	0.391229	0.097652	0.13783	0.57364	0.412616	0.0791481	-0.521459	0.0220384	-0.258881	0.284527	-0.217761	0.37048	-0.286176	0.234923	-0.349613	0.14231	-0.226398	0.351321	-0.260222	0.28195	-0.327645	0.170885	0.0180248	0.941615	0.562113	0.0122467	0.422916	0.0712244	0.29368	0.222333	-0.0591143	0.810028	0.0277407	0.910244	-0.278924	0.24752	-0.383014	0.105534	0.0912827	0.710148
MRPL46	blue	-0.140892	0.565072	0.140892	0.565072	-0.208341	0.392033	-0.349796	0.142088	-0.220048	0.36535	-0.108407	0.658662	-0.162232	0.50697	0.190891	0.43373	0.268623	0.266136	0.365829	0.123483	-0.0206706	0.933062	-0.0815129	0.740087	0.196298	0.420568	-0.343368	0.150068	-0.211473	0.384793	-0.209609	0.389094	0.0874757	0.721769	-0.191238	0.432878	-0.31266	0.192474	0.0679987	0.78209	0.150071	0.539727	0.317237	0.185695	-0.0707551	0.773471	0.188193	0.440378
IFIH1	blue	0.256713	0.288722	-0.256713	0.288722	0.246171	0.309662	0.15878	0.516171	0.486285	0.034761	0.224384	0.355736	0.363778	0.12576	-0.464195	0.0452715	-0.13569	0.579664	-0.437474	0.0610513	-0.240785	0.320703	0.0651137	0.791136	-0.284091	0.238502	-0.112839	0.645562	-0.158539	0.516818	0.19609	0.421071	0.429554	0.0664402	0.555896	0.0134601	0.626461	0.00410573	0.126608	0.605511	-0.268394	0.266559	-0.180422	0.459815	-0.022961	0.925664	0.139539	0.568852
RAB38	blue	-0.255281	0.291515	0.255281	0.291515	0.19918	0.413641	0.269944	0.263701	0.72159	0.000487678	0.263904	0.27495	0.372372	0.116411	-0.477163	0.0388434	0.0706794	0.773708	-0.152234	0.533831	-0.115258	0.638455	-0.360863	0.129049	-0.25075	0.300457	-0.278257	0.248699	-0.720929	0.000496367	-0.276737	0.251402	0.0806056	0.742887	0.400747	0.0890655	0.3378	0.157228	-0.45654	0.0494307	-0.47539	0.0396781	-0.439844	0.0595049	-0.398491	0.0910492	-0.178255	0.465313
C17orf75	blue	-0.142483	0.560642	0.142483	0.560642	0.210425	0.387207	0.548326	0.0150659	0.822011	1.58e-05	0.52953	0.0197198	0.594193	0.00730224	-0.471846	0.0413878	-0.181912	0.456056	-0.33149	0.165623	-0.156928	0.52114	-0.342299	0.151426	-0.359077	0.131094	-0.156264	0.522926	-0.417342	0.0754351	0.0716795	0.770587	0.197525	0.41761	0.166099	0.496756	0.148528	0.543951	-0.0546811	0.824054	-0.392095	0.0968467	-0.460857	0.0470506	-0.429858	0.066227	-0.149052	0.542516
TFB2M	blue	-0.435674	0.0622465	0.435674	0.0622465	0.232239	0.338692	0.361235	0.128626	0.753957	0.000192627	0.391407	0.097486	0.3348	0.161181	-0.392069	0.0968708	-0.00306502	0.990064	0.0123005	0.96014	-0.0172505	0.94412	-0.539398	0.0171525	-0.257157	0.28786	-0.596304	0.00704502	-0.733171	0.000355039	-0.395239	0.093964	-0.111596	0.649227	0.0138454	0.955138	0.079542	0.746172	-0.174939	0.473789	-0.13016	0.595345	-0.270635	0.262433	-0.495503	0.0309815	-0.243702	0.314695
SEMA4A	blue	0.0226174	0.926773	-0.0226174	0.926773	-0.335255	0.160577	0.0584574	0.812103	-0.47814	0.0383891	-0.305608	0.203236	-0.532378	0.0189495	0.132031	0.59002	0.259878	0.28261	0.341409	0.152561	-0.0524631	0.831091	0.052812	0.829983	0.0712535	0.771916	0.0474599	0.847009	0.17554	0.472249	0.353178	0.138009	-0.290403	0.227776	-0.126236	0.606581	-0.0727026	0.767398	-0.456479	0.0494651	-0.14562	0.551953	-0.123205	0.615314	0.369726	0.119235	0.187252	0.442707
UPF2	blue	-0.328915	0.169134	0.328915	0.169134	0.117488	0.631929	0.239873	0.322594	0.654754	0.00234895	0.376316	0.11229	0.393688	0.0953786	-0.43927	0.0598768	0.0325177	0.894863	-0.190762	0.434046	-0.103177	0.674245	-0.309095	0.197866	-0.0568672	0.817131	-0.176428	0.469975	-0.515195	0.0239817	-0.139466	0.569055	0.172335	0.480499	0.365646	0.123685	-0.088895	0.71743	-0.340249	0.154051	-0.578729	0.00942922	-0.362454	0.127248	-0.481713	0.0367635	-0.120157	0.62415
ASPH	blue	-0.434546	0.0630038	0.434546	0.0630038	0.471153	0.0417286	0.631901	0.00370304	0.703293	0.000781447	0.50648	0.0269073	0.560324	0.0125864	-0.376149	0.112463	-0.13032	0.594891	0.0715948	0.770851	-0.187709	0.441576	-0.75436	0.000190246	-0.318705	0.183556	-0.203755	0.402772	-0.621055	0.00454091	-0.181744	0.456479	-0.162672	0.505803	-0.19576	0.421869	-0.229215	0.345197	-0.400595	0.0891978	-0.244046	0.313991	-0.57833	0.00949017	-0.565686	0.0115901	-0.484656	0.0354645
PATJ	blue	0.0201372	0.934786	-0.0201372	0.934786	0.500086	0.029226	0.258668	0.284936	0.72192	0.000483392	0.472731	0.0409559	0.547781	0.0151871	-0.526007	0.0207069	-0.329881	0.167811	-0.4889	0.0336545	0.0207085	0.93294	-0.181843	0.456229	-0.174281	0.47548	-0.198212	0.41596	-0.272008	0.259925	-0.227083	0.349825	0.120785	0.622327	0.357785	0.132588	0.355836	0.134863	0.173197	0.478272	-0.224612	0.355235	-0.264285	0.27423	-0.300572	0.211162	-0.186782	0.443874
ABCG5	blue	-0.245323	0.311385	0.245323	0.311385	-0.0284881	0.907835	0.157124	0.520614	0.379006	0.10954	0.350573	0.141144	0.205949	0.397615	0.00707667	0.977062	0.0361729	0.883118	0.0841033	0.732112	0.146347	0.549948	-0.19681	0.419332	0.0989919	0.686805	-0.452892	0.0515121	-0.322727	0.177779	-0.232866	0.337354	0.0587833	0.811073	-0.147556	0.54662	-0.066635	0.786362	0.0896884	0.715008	0.208841	0.390873	-0.144669	0.554582	-0.164506	0.500953	-0.293483	0.222657
MLF1	blue	-0.54852	0.0150229	0.54852	0.0150229	-0.132719	0.588067	-0.243249	0.315623	0.440725	0.0589374	-0.148977	0.542722	0.120306	0.623718	0.0502915	0.837993	0.324381	0.17544	0.0999959	0.683784	-0.0597656	0.807972	-0.0485489	0.843539	0.239706	0.322941	-0.177511	0.467209	-0.631246	0.00374973	-0.489516	0.0333976	0.131989	0.590138	0.339232	0.155365	0.253586	0.29484	-0.258884	0.28452	-0.125083	0.609896	0.0693742	0.777786	-0.33296	0.16364	-0.293851	0.22205
NOC3L	blue	-0.377834	0.110732	0.377834	0.110732	0.379176	0.109368	0.403401	0.0867733	0.581558	0.00900665	0.520218	0.0224132	0.525368	0.02089	-0.156913	0.521181	-0.190462	0.434784	-0.140328	0.566646	0.171409	0.482898	-0.347875	0.144441	-0.0264101	0.914534	-0.0201967	0.934594	-0.363126	0.126491	-0.12281	0.616456	-0.014311	0.953631	-0.171902	0.481619	-0.174708	0.474384	-0.311992	0.193476	0.101298	0.679873	-0.508166	0.0263204	-0.530224	0.01953	-0.571315	0.0106132
NSD1	blue	0.105439	0.667489	-0.105439	0.667489	-0.165256	0.498976	-0.00287572	0.990678	-0.488708	0.0337348	-0.19793	0.416637	-0.330685	0.166715	0.373373	0.115355	0.0667324	0.786057	0.094127	0.701506	0.267123	0.268919	0.374211	0.114476	0.165894	0.497295	0.648027	0.00269587	0.579746	0.00927556	0.379751	0.108787	-0.328385	0.169863	-0.230075	0.343339	-0.15539	0.525284	-0.179505	0.462139	-0.200237	0.411116	-0.0846789	0.730344	0.204117	0.401917	-0.0706859	0.773688
AZI2	blue	-0.274255	0.255852	0.274255	0.255852	0.41861	0.0744618	0.493723	0.0316851	0.769657	0.000116591	0.698249	0.000884618	0.551345	0.0144081	-0.253241	0.295521	-0.177226	0.467936	-0.297304	0.216411	0.224281	0.355962	-0.150224	0.539311	-0.0874918	0.72172	-0.150602	0.538279	-0.302031	0.208846	0.126591	0.605559	0.0952714	0.698038	-0.0728025	0.767086	0.0832435	0.734757	-0.0716864	0.770565	-0.0628574	0.798228	-0.491576	0.0325505	-0.385128	0.103463	-0.437532	0.0610131
ZNF106	blue	0.0108112	0.964963	-0.0108112	0.964963	-0.049297	0.841157	0.00414506	0.986563	0.29548	0.219378	0.279339	0.246788	0.120347	0.623598	-0.0871169	0.722867	-0.0792876	0.746959	-0.105313	0.667863	0.300471	0.211323	0.086966	0.723329	-0.0810757	0.741436	-0.186706	0.444063	-0.112889	0.645416	-0.136743	0.576696	0.0523253	0.831528	0.129615	0.596901	0.124834	0.610614	0.228989	0.345686	-0.202883	0.404832	-0.0412816	0.866743	-0.305651	0.20317	0.00817571	0.973501
AKTIP	blue	-0.265627	0.271711	0.265627	0.271711	0.544604	0.0159097	0.448337	0.0542038	0.859508	2.42e-06	0.665323	0.00187917	0.687556	0.00114156	-0.495708	0.0309014	-0.284255	0.238219	-0.28852	0.230943	0.0560134	0.819833	-0.571054	0.0106571	-0.278422	0.248408	-0.397253	0.0921507	-0.624401	0.0042673	-0.284641	0.237554	0.103953	0.671924	-0.102583	0.676022	-0.0558336	0.820403	-0.0559563	0.820014	0.0105625	0.965768	-0.413433	0.0784968	-0.551526	0.0143694	-0.302185	0.208602
TMEM267	blue	-0.282956	0.240465	0.282956	0.240465	0.341583	0.152339	0.648283	0.00268192	0.698984	0.000868922	0.513213	0.0246239	0.629647	0.00386574	-0.349317	0.142672	-0.129849	0.596234	-0.123613	0.614136	-0.222689	0.359477	-0.598024	0.00684084	-0.317999	0.184582	0.0318179	0.897114	-0.530501	0.0194546	-0.101528	0.679182	-0.0496247	0.840114	-0.0786997	0.748777	-0.217708	0.3706	-0.414658	0.0775282	-0.409347	0.081794	-0.625225	0.00420206	-0.419278	0.0739523	-0.415873	0.0765755
TTC31	blue	-0.0614996	0.802504	0.0614996	0.802504	0.385672	0.102935	0.377301	0.111278	0.689057	0.00110212	0.42695	0.0682875	0.421586	0.0722124	-0.593569	0.0073797	-0.0882855	0.719292	-0.281545	0.242919	-0.125169	0.609649	-0.232143	0.338898	-0.238391	0.325684	-0.196692	0.419616	-0.429837	0.066242	-0.0145194	0.952956	0.11213	0.647652	0.426814	0.0683847	0.219479	0.366623	-0.199659	0.412495	-0.564234	0.0118534	-0.449248	0.0536566	-0.345257	0.147692	-0.01746	0.943442
ZDHHC6	blue	-0.367996	0.121108	0.367996	0.121108	0.0347156	0.887799	0.226141	0.351881	0.539402	0.0171516	0.233187	0.336669	-6.76e-05	0.999781	-0.0830006	0.735504	0.341452	0.152506	0.0707799	0.773394	0.249962	0.302029	0.00183075	0.994065	-0.0762503	0.756367	-0.303741	0.206151	-0.467671	0.0434738	-0.127354	0.60337	-0.169616	0.487555	0.137424	0.574782	0.34328	0.15018	-0.319464	0.182456	-0.379397	0.109145	-0.277239	0.250507	-0.160115	0.512604	-0.291167	0.226499
PCNX4	blue	0.00911911	0.970444	-0.00911911	0.970444	0.422163	0.0717823	0.715985	0.000565567	0.797328	4.35e-05	0.638131	0.00328247	0.728916	0.000399682	-0.59035	0.00779024	-0.379459	0.109082	-0.425705	0.0691839	-0.230468	0.342494	-0.443088	0.0574356	-0.403781	0.0864481	0.00860578	0.972107	-0.304706	0.204641	0.23636	0.329946	0.248729	0.304499	0.160948	0.510383	0.136628	0.577021	-0.171322	0.483122	-0.36961	0.11936	-0.710432	0.000652837	-0.400006	0.0897138	-0.247462	0.307049
ECRG4	blue	-0.0126722	0.958936	0.0126722	0.958936	-0.105971	0.665903	0.181644	0.456732	0.190398	0.43494	-0.0899018	0.714356	0.0578034	0.81417	-0.168919	0.489371	-0.133326	0.586345	-0.0492733	0.841232	-0.0892157	0.71645	-0.233391	0.336235	-0.126011	0.607227	0.173163	0.478361	-0.152448	0.533252	-0.207886	0.393093	-0.143875	0.556779	0.00771918	0.97498	-0.0467552	0.849255	-0.032729	0.894184	-0.403416	0.0867602	-0.137505	0.574554	-0.2555	0.291086	0.100203	0.683162
ATP6V1D	blue	-0.35397	0.137067	0.35397	0.137067	0.126824	0.60489	0.127106	0.604082	0.682519	0.00128269	0.126115	0.606927	0.414422	0.0777136	-0.259683	0.282983	0.0685934	0.780228	-0.0355451	0.885134	-0.201045	0.40919	-0.329037	0.168966	-0.168437	0.490631	-0.239334	0.323717	-0.644022	0.00292181	-0.362133	0.127609	0.191536	0.432147	0.3277	0.170808	0.355814	0.134889	-0.173708	0.476955	-0.186015	0.445781	-0.203485	0.403408	-0.514009	0.0243644	-0.323664	0.176451
ENAM	blue	-0.610451	0.00550476	0.610451	0.00550476	0.121763	0.61949	0.320609	0.180806	0.524021	0.0212802	0.0962252	0.695153	0.341222	0.152801	0.0337107	0.891028	0.28294	0.240493	0.250421	0.301113	-0.155776	0.524241	-0.406808	0.083894	-0.153772	0.529659	0.0549919	0.823069	-0.585561	0.00843509	-0.252509	0.296965	-0.141245	0.564089	-0.0643518	0.793529	-0.0305829	0.901089	-0.549622	0.0147807	-0.212845	0.381644	-0.373868	0.114835	-0.515528	0.0238752	-0.628286	0.0039668
TIMMDC1	blue	-0.269271	0.26494	0.269271	0.26494	0.408921	0.0821436	0.251857	0.298257	0.857824	2.66e-06	0.638853	0.0032364	0.715429	0.000573841	-0.386191	0.102433	-0.360478	0.129488	-0.37035	0.118565	0.186846	0.443717	-0.350758	0.140919	-0.0104022	0.966288	-0.227629	0.348637	-0.452054	0.0519994	-0.333092	0.163462	0.255851	0.2904	0.0915899	0.709213	-0.0102348	0.96683	0.133723	0.585222	-0.0554351	0.821665	-0.345255	0.147694	-0.668024	0.00177255	-0.398236	0.0912752
CCSER2	blue	-0.226749	0.350553	0.226749	0.350553	0.33025	0.167306	0.239336	0.323712	0.515016	0.0240392	0.401547	0.08837	0.456086	0.0496861	-0.297116	0.216716	-0.23484	0.333157	-0.0570939	0.816414	0.0715146	0.771101	-0.350876	0.140776	-0.282921	0.240525	-0.120247	0.623888	-0.339177	0.155436	-0.317827	0.184834	-0.0492855	0.841194	0.0509392	0.835933	-0.367848	0.121269	0.115241	0.638504	-0.226188	0.351779	-0.165718	0.497759	-0.561706	0.0123232	-0.127585	0.602708
ERGIC1	blue	0.241528	0.319166	-0.241528	0.319166	0.152653	0.532694	0.0748331	0.760768	0.30616	0.20238	0.267918	0.267441	0.303754	0.20613	-0.302049	0.208817	-0.440139	0.0593146	-0.536526	0.0178706	0.00935111	0.969693	0.195249	0.423106	-0.0333176	0.892291	-0.0125249	0.959413	0.245797	0.31042	0.0820165	0.738535	0.252763	0.296464	0.375765	0.112859	0.184191	0.450333	0.558184	0.0130029	0.0160997	0.947842	0.0604674	0.805758	0.000761524	0.997531	0.130753	0.593656
RAB5B	blue	0.15394	0.529203	-0.15394	0.529203	-0.43852	0.0603655	-0.315378	0.188429	-0.642223	0.0030283	-0.396245	0.0930551	-0.513008	0.0246911	0.475395	0.0396758	0.00925008	0.97002	0.0463274	0.85062	0.312844	0.192198	0.591354	0.0076603	0.346258	0.146443	0.628023	0.0039866	0.683057	0.00126697	0.258966	0.284362	-0.185568	0.446894	-0.034567	0.888276	-0.14891	0.542904	0.07545	0.758851	-0.0926409	0.706017	0.24104	0.320174	0.282686	0.240933	0.129903	0.59608
HPGD	blue	-0.359077	0.131094	0.359077	0.131094	-0.101744	0.678537	0.0305484	0.9012	0.26173	0.27907	0.192556	0.429653	0.186546	0.444462	0.138115	0.572841	0.270141	0.263339	0.0489496	0.842263	-0.0385403	0.875524	-0.00575611	0.981342	0.349266	0.142734	0.0534189	0.828057	-0.248528	0.304902	-0.0370673	0.880248	0.0701205	0.775453	-0.0772488	0.75327	-0.282903	0.240557	-0.163378	0.503933	-0.354671	0.136236	-0.0868549	0.723669	-0.120919	0.621938	-0.199735	0.412315
TXNRD2	blue	0.124942	0.610303	-0.124942	0.610303	-0.409304	0.0818292	-0.317373	0.185496	-0.611151	0.0054363	-0.340666	0.153515	-0.448914	0.0538566	0.322979	0.177421	0.276309	0.252165	0.404863	0.0855287	-0.180924	0.458548	0.0568347	0.817234	0.0805299	0.74312	-0.0307554	0.900534	0.255409	0.291264	-0.105125	0.668426	-0.122335	0.617832	-0.0900749	0.713829	-0.318707	0.183553	0.129397	0.597524	-0.0452852	0.853946	0.439904	0.0594659	0.162435	0.506431	0.230913	0.341535
PLPBP	blue	-0.0939021	0.702188	0.0939021	0.702188	0.408934	0.082133	0.226651	0.350767	0.694813	0.000961264	0.329283	0.168628	0.566777	0.0113952	-0.609299	0.00561877	-0.264939	0.273001	-0.481301	0.0369481	-0.197804	0.41694	-0.179876	0.461197	-0.0872798	0.722368	-0.0636051	0.795876	-0.335448	0.160322	-0.00581088	0.981164	0.321099	0.180103	0.592588	0.00750301	0.306805	0.201383	-0.150063	0.539751	-0.311415	0.194345	-0.386614	0.102025	-0.313576	0.191105	-0.110972	0.651069
TSPYL1	blue	-0.387833	0.100857	0.387833	0.100857	0.191331	0.432651	0.530859	0.0193574	0.761775	0.000150719	0.493899	0.0316151	0.554186	0.0138103	-0.226192	0.351771	-0.297037	0.216843	-0.119017	0.627469	0.179938	0.461042	-0.454038	0.0508509	-0.228045	0.347734	0.0420785	0.864193	-0.52838	0.0200379	-0.172331	0.480509	0.0102693	0.966718	-0.0783469	0.749869	-0.0611995	0.80345	-0.335488	0.160269	-0.16358	0.503398	-0.649136	0.00263594	-0.697394	0.0009032	-0.543079	0.016266
RAB10	blue	-0.297807	0.215597	0.297807	0.215597	0.0376227	0.878466	0.504602	0.0275726	0.353737	0.137344	0.320489	0.180978	0.313345	0.191449	0.0228856	0.925907	0.0741725	0.762822	0.346008	0.146755	-0.201865	0.407242	-0.620336	0.0046016	-0.4963	0.0306704	-0.274728	0.255001	-0.49038	0.0330402	-0.266958	0.269225	-0.214922	0.376904	-0.333873	0.162417	-0.292518	0.224253	-0.207366	0.394304	0.00307857	0.99002	-0.286553	0.23428	-0.28172	0.242614	-0.446376	0.0553948
MRPL42	blue	-0.482183	0.0365534	0.482183	0.0365534	0.13486	0.582004	0.439081	0.0599996	0.870075	1.29e-06	0.534535	0.0183823	0.504145	0.0277367	-0.233183	0.336676	-0.0627305	0.798628	-0.124606	0.611271	0.112058	0.647863	-0.461173	0.0468801	-0.101969	0.677861	-0.250247	0.30146	-0.664352	0.00191878	-0.356378	0.134227	-0.0264113	0.91453	-0.0237153	0.923228	0.0552184	0.822351	-0.269559	0.26441	-0.303666	0.206269	-0.473617	0.0405264	-0.583512	0.0087239	-0.55812	0.0130155
PCBD2	blue	-0.137333	0.575036	0.137333	0.575036	0.192128	0.430698	0.402544	0.0875085	0.564961	0.0117209	0.343515	0.149882	0.507388	0.0265899	-0.485763	0.0349851	-0.226326	0.351477	-0.324063	0.175888	-0.35802	0.132315	-0.352034	0.13938	-0.110533	0.652367	0.0358488	0.884159	-0.319748	0.182046	0.0308152	0.900341	0.153777	0.529644	0.338189	0.156721	-0.108941	0.657079	-0.236823	0.328971	-0.503902	0.027824	-0.412904	0.0789183	-0.216932	0.372349	-0.0793608	0.746732
RAB18	blue	-0.304987	0.204203	0.304987	0.204203	0.317062	0.185951	0.743309	0.000265358	0.811994	2.42e-05	0.655979	0.00228995	0.498817	0.0297039	-0.391468	0.0974295	-0.247139	0.307702	-0.177573	0.467052	0.135362	0.580587	-0.552569	0.014148	-0.325227	0.174251	-0.165774	0.497611	-0.498694	0.0297506	-0.0582342	0.812808	-0.153075	0.531548	-0.136467	0.577474	0.0500292	0.838827	-0.405159	0.085278	-0.300875	0.210679	-0.75751	0.000172494	-0.492328	0.0322453	-0.532332	0.018962
KIAA1549	blue	-0.255822	0.290458	0.255822	0.290458	-0.0398133	0.871445	-0.0582857	0.812646	0.130375	0.594733	-0.0328106	0.893922	-0.157119	0.520626	0.12778	0.602149	0.253374	0.295259	-0.0847982	0.729977	0.347329	0.145115	0.391212	0.0976684	0.298268	0.214853	0.065065	0.791289	-0.013399	0.956583	0.0795062	0.746283	-0.177452	0.467359	-0.0412391	0.866879	-0.00609487	0.980244	-0.0426164	0.862473	-0.127903	0.601796	0.0546044	0.824297	0.225573	0.353125	0.0660338	0.788248
LYAR	blue	0.0627695	0.798505	-0.0627695	0.798505	0.650498	0.0025638	0.251568	0.298832	0.568146	0.0111546	0.473711	0.0404811	0.571236	0.0106266	-0.616313	0.00495319	-0.473073	0.0407894	-0.495866	0.0308394	0.0753581	0.759137	-0.272433	0.259152	-0.165129	0.499309	0.0593794	0.809191	-0.218075	0.369773	-0.0607375	0.804906	0.192651	0.429422	0.304815	0.204471	0.129381	0.597568	-0.132156	0.589665	-0.246421	0.309155	-0.469486	0.0425575	-0.520087	0.022453	-0.136989	0.576005
CLDN12	blue	-0.558801	0.0128816	0.558801	0.0128816	-0.0555417	0.821327	0.626653	0.00409092	0.557265	0.013185	0.601492	0.00644389	0.245546	0.31093	0.0118238	0.961683	0.0980964	0.689503	0.134844	0.58205	0.255421	0.29124	-0.32933	0.168564	-0.00258254	0.991628	-0.0930848	0.704668	-0.3503	0.141475	0.084301	0.731505	-0.306743	0.201478	-0.310952	0.195044	-0.333858	0.162437	-0.502214	0.0284376	-0.450136	0.053128	-0.644922	0.00286974	-0.347681	0.14468	-0.603031	0.00627388
NSRP1	blue	0.0036483	0.988173	-0.0036483	0.988173	0.480481	0.037318	0.778209	8.72e-05	0.532379	0.0189495	0.576276	0.00980853	0.579799	0.00926755	-0.458045	0.0485907	-0.308746	0.198399	-0.154453	0.527813	-0.253126	0.295746	-0.522964	0.0215904	-0.522021	0.0218703	0.0383756	0.876052	-0.208278	0.39218	0.262296	0.277993	-0.0354811	0.88534	-0.039696	0.87182	-0.0131276	0.957462	-0.327209	0.171488	-0.264151	0.274484	-0.726761	0.000424047	-0.433836	0.0634844	-0.336911	0.158392
PNMA3	blue	0.213392	0.380393	-0.213392	0.380393	-0.247102	0.307777	0.25546	0.291164	-0.112643	0.64614	0.041558	0.865858	0.0347178	0.887791	0.0790138	0.747805	-0.0559721	0.819964	0.16437	0.501311	-0.109038	0.656792	-0.183446	0.452199	-0.327771	0.170711	0.0335385	0.891581	0.00600242	0.980543	0.206997	0.395164	0.146681	0.549027	-0.187653	0.441715	-0.0091563	0.970324	-0.121318	0.62078	0.161873	0.507923	-0.274116	0.256104	-0.0355921	0.884983	-0.0297775	0.903682
NBPF3	blue	0.00763823	0.975242	-0.00763823	0.975242	0.248647	0.304663	0.0809869	0.74171	0.491317	0.0326561	0.209408	0.389559	0.458425	0.0483807	-0.403617	0.086588	-0.151765	0.535108	-0.363834	0.125698	-0.133784	0.585047	-0.174267	0.475516	0.0300092	0.902936	-0.0435948	0.859345	-0.262933	0.276784	0.0328159	0.893904	0.463127	0.0458354	0.337401	0.15775	0.364041	0.125467	-0.114504	0.640666	-0.137529	0.574487	-0.332908	0.16371	-0.188858	0.438734	-0.126789	0.60499
RIN2	blue	-0.1921	0.430769	0.1921	0.430769	0.0565193	0.818232	-0.0222237	0.928045	0.47997	0.0375498	-0.0384615	0.875777	0.221061	0.36309	-0.232917	0.337245	0.137621	0.574228	-0.0128604	0.958327	-0.284212	0.238294	-0.178361	0.465043	-0.13658	0.577155	-0.314484	0.189752	-0.532908	0.0188091	-0.310086	0.196356	0.188742	0.439019	0.46815	0.0432307	0.589326	0.00792465	-0.120328	0.623654	-0.15259	0.532864	-0.0527449	0.830196	-0.24796	0.306046	-0.182677	0.45413
MTARC2	blue	0.162481	0.50631	-0.162481	0.50631	0.140627	0.565813	0.0801533	0.744283	0.446976	0.0550278	0.518436	0.0229601	0.289691	0.22897	-0.257319	0.287546	-0.251283	0.299396	-0.505344	0.0273084	0.217538	0.370984	0.0924158	0.706701	0.0101199	0.967202	-0.381004	0.107529	-0.0139198	0.954897	0.0227482	0.926351	0.296645	0.21748	0.132114	0.589783	0.340063	0.15429	0.421199	0.0725026	0.0671644	0.784703	-0.0102889	0.966655	0.025246	0.918289	-0.0163642	0.946987
ELOVL5	blue	-0.421139	0.0725472	0.421139	0.0725472	0.426444	0.0686508	0.440295	0.0592137	0.758949	0.000164864	0.402045	0.0879385	0.640335	0.00314344	-0.291642	0.225707	-0.176832	0.468942	-0.0427466	0.862056	-0.0797943	0.745392	-0.580254	0.0091996	-0.221861	0.361313	0.00216686	0.992976	-0.651209	0.00252684	-0.302175	0.208617	0.032048	0.896374	-0.0397992	0.87149	-0.122382	0.617696	-0.322097	0.178675	-0.205103	0.399598	-0.519509	0.0226295	-0.614405	0.00512753	-0.513452	0.0245459
JUP	blue	0.100568	0.682064	-0.100568	0.682064	-0.0661149	0.787993	-0.344068	0.149184	-0.673729	0.0015639	-0.325123	0.174396	-0.413189	0.0786911	0.537972	0.0175063	-0.106233	0.665125	0.136707	0.576796	0.360794	0.129128	0.442638	0.0577197	0.418198	0.0747768	0.462016	0.0464272	0.72862	0.000402955	-0.0425512	0.862681	-0.410796	0.0806134	-0.36331	0.126284	-0.366504	0.12274	0.412703	0.0790785	0.347579	0.144806	0.444834	0.0563451	0.266166	0.270702	-0.0218226	0.92934
PDIA3	blue	0.115733	0.637063	-0.115733	0.637063	0.415354	0.076981	0.0436887	0.859045	0.417909	0.0749986	0.348239	0.143993	0.354428	0.136524	-0.309188	0.197724	-0.403176	0.086966	-0.452276	0.0518698	0.157303	0.520133	-0.0257828	0.916557	0.00585307	0.981027	-0.394117	0.0949855	-0.0787307	0.748681	-0.186554	0.44444	0.149032	0.542571	-0.0253386	0.91799	0.193579	0.42716	0.583185	0.00877067	0.454362	0.0506653	0.117742	0.631185	0.0177029	0.942656	0.0806024	0.742897
PCBP1	blue	-0.203338	0.403755	0.203338	0.403755	0.387262	0.101403	0.035264	0.886037	0.768466	0.000121276	0.459317	0.0478896	0.511731	0.0251129	-0.423749	0.0706103	-0.263759	0.275222	-0.457377	0.0489623	0.202513	0.405707	-0.130321	0.594888	0.0603986	0.805975	-0.391616	0.0972918	-0.419968	0.0734293	-0.411235	0.0802586	0.194584	0.424718	0.359159	0.131	0.320818	0.180506	0.172721	0.479502	0.00144896	0.995303	-0.13401	0.584409	-0.36376	0.125781	-0.263156	0.276363
ELOVL4	blue	-0.158252	0.517586	0.158252	0.517586	-0.105273	0.667982	0.203309	0.403824	0.37646	0.112141	0.440775	0.0589054	0.277788	0.249531	-0.0671397	0.78478	-0.139899	0.567846	-0.315538	0.188192	0.286802	0.233857	0.0895431	0.715451	0.280336	0.245034	0.0182508	0.940885	-0.0165985	0.946229	0.216182	0.374046	0.152903	0.532015	-0.0515005	0.834149	-0.185469	0.447142	0.00497132	0.983885	-0.19653	0.420007	-0.307148	0.200853	0.0268335	0.913168	-0.111381	0.64986
NEUROD6	blue	0.0973111	0.691872	-0.0973111	0.691872	-0.430621	0.0656942	-0.286848	0.233778	-0.528102	0.0201154	-0.301695	0.209377	-0.499094	0.0295991	0.306788	0.201408	0.237434	0.327689	0.099017	0.686729	0.0623246	0.799906	0.372039	0.116764	0.263642	0.275444	0.0620235	0.800854	0.395035	0.0941495	-0.00445753	0.98555	-0.237942	0.326623	0.119951	0.624749	-0.0603331	0.806182	-0.0160456	0.948018	-0.018679	0.9395	0.310976	0.195009	0.458051	0.0485875	0.111686	0.648961
MFSD1	blue	-0.434221	0.0632238	0.434221	0.0632238	0.188745	0.439014	0.567001	0.0113555	0.799921	3.94e-05	0.489229	0.0335171	0.491373	0.0326331	-0.250179	0.301596	-0.0649472	0.791659	-0.0574065	0.815425	-0.0333455	0.892202	-0.445647	0.0558424	-0.201548	0.407996	-0.239694	0.322966	-0.535525	0.0181263	-0.182503	0.454568	-0.125148	0.609709	0.00608703	0.980269	0.111724	0.648848	-0.260397	0.281615	-0.248331	0.305299	-0.5247	0.021083	-0.421481	0.0722909	-0.56614	0.0115086
CCDC85C	blue	0.565864	0.0115581	-0.565864	0.0115581	0.194738	0.424343	-0.17131	0.483153	-0.423266	0.070966	-0.117129	0.632976	0.0822026	0.737962	-0.0301767	0.902397	-0.558663	0.0129086	-0.441375	0.0585217	-0.000343015	0.998888	0.222211	0.360536	0.0812327	0.740951	0.504658	0.0275526	0.66206	0.00201501	0.271552	0.260756	0.294351	0.221227	-0.0773777	0.752871	-0.0713392	0.771649	0.408855	0.0821983	0.518431	0.0229616	0.156465	0.522385	0.0752851	0.759364	0.280383	0.244952
IPPK	blue	-0.038454	0.875801	0.038454	0.875801	0.35791	0.132442	0.492444	0.0321985	0.664181	0.00192581	0.835251	8.58e-06	0.574859	0.0100332	-0.41731	0.0754602	-0.425789	0.0691231	-0.436425	0.061746	0.316031	0.187466	-0.196778	0.419411	-0.0632376	0.797032	-0.25665	0.288845	-0.138806	0.570903	0.265767	0.271448	0.196008	0.421268	-0.0126226	0.959097	0.107457	0.661483	-0.0409645	0.867758	-0.0403195	0.869823	-0.641176	0.00309171	-0.266212	0.270616	-0.330643	0.166772
RBM15	blue	0.084938	0.729548	-0.084938	0.729548	0.332314	0.164509	0.490173	0.0331255	0.483856	0.0358142	0.345799	0.147014	0.475556	0.0395992	-0.545699	0.0156577	-0.415399	0.0769462	-0.289995	0.22846	-0.124059	0.612847	-0.396708	0.0926388	-0.383146	0.105403	0.192491	0.429812	-0.243406	0.315301	-0.02463	0.920276	0.0294644	0.90469	0.240192	0.321933	-0.0970119	0.692776	-0.233959	0.335027	-0.481919	0.0366714	-0.576566	0.00976312	-0.44518	0.0561303	-0.0292166	0.905488
OSBPL11	blue	-0.115926	0.636495	0.115926	0.636495	0.351128	0.140472	0.52948	0.0197338	0.849922	4.09e-06	0.664857	0.0018981	0.672018	0.0016242	-0.562538	0.012167	-0.250878	0.300202	-0.397885	0.0915874	-0.0651126	0.791139	-0.381327	0.107207	-0.283113	0.240193	-0.149824	0.540404	-0.427817	0.0676685	0.0572048	0.816063	0.28112	0.243662	0.192736	0.429215	-0.0104578	0.966108	-0.0920224	0.707897	-0.449865	0.0532887	-0.546838	0.0153989	-0.427728	0.0677318	-0.156711	0.521724
DDX31	blue	-0.321174	0.179995	0.321174	0.179995	0.162529	0.506182	0.397235	0.0921673	0.692845	0.00100763	0.534633	0.0183569	0.328518	0.16968	-0.376994	0.111592	-0.0992623	0.685991	-0.236718	0.329191	0.0704392	0.774458	-0.321032	0.180198	0.0924219	0.706683	-0.353349	0.137806	-0.401933	0.088036	-0.265182	0.272546	-0.129557	0.597067	0.144013	0.556396	-0.043441	0.859836	-0.153404	0.530656	-0.400633	0.0891652	-0.380151	0.108384	-0.250806	0.300345	-0.315418	0.188369
DENR	blue	-0.321501	0.179526	0.321501	0.179526	0.342146	0.151621	0.649012	0.00264257	0.754698	0.000188274	0.434636	0.0629432	0.543602	0.0161432	-0.388828	0.0999102	-0.131236	0.59228	0.0255059	0.91745	-0.231583	0.340098	-0.611557	0.00539702	-0.42176	0.0720827	-0.179371	0.462478	-0.650255	0.00257656	-0.0978704	0.690185	-0.0289155	0.906458	-0.00961556	0.968836	-0.0206064	0.93327	-0.338777	0.155955	-0.271113	0.261559	-0.595202	0.00717839	-0.453678	0.051058	-0.360157	0.129856
TPK1	blue	-0.279866	0.24586	0.279866	0.24586	0.0205272	0.933526	0.237593	0.327354	0.651905	0.00249105	0.146678	0.549036	0.280639	0.244503	-0.230691	0.342013	0.172032	0.481284	-0.0502162	0.838232	-0.218184	0.369528	-0.206015	0.397459	-0.247986	0.305994	-0.304714	0.204629	-0.573036	0.0103283	-0.235806	0.331114	0.0968369	0.693304	0.403041	0.0870811	0.423525	0.0707753	-0.173613	0.477202	-0.311603	0.194062	-0.201277	0.408639	-0.0695948	0.777096	-0.278081	0.249012
TCF25	blue	0.30469	0.204666	-0.30469	0.204666	-0.307542	0.200246	-0.621858	0.004474	-0.576796	0.00972717	-0.412475	0.0792613	-0.531992	0.0190526	0.264125	0.274532	0.0571332	0.816289	-0.0693973	0.777714	0.135835	0.579255	0.639708	0.00318247	0.491724	0.0324902	-0.162226	0.506986	0.504224	0.0277083	0.10178	0.678426	0.118878	0.627871	0.0869392	0.723411	0.154743	0.527029	0.619736	0.00465266	0.459279	0.0479101	0.711578	0.00063396	0.705669	0.00073647	0.551099	0.0144609
BARHL1	blue	0.184826	0.448747	-0.184826	0.448747	-0.518922	0.02281	-0.186829	0.443757	-0.337966	0.157011	-0.476556	0.0391277	-0.541442	0.0166556	0.24021	0.321894	0.235625	0.331496	0.121034	0.621604	-0.0254695	0.917568	0.255869	0.290367	-0.0840896	0.732155	-0.0908337	0.711516	0.070639	0.773834	0.0790992	0.747541	-0.0679551	0.782226	-0.0176133	0.942946	0.467262	0.0436826	0.0333629	0.892146	0.11128	0.650158	0.30576	0.203	0.51084	0.0254108	0.318253	0.184213
CHRDL2	blue	-0.169109	0.488877	0.169109	0.488877	-0.0546357	0.824198	0.0038663	0.987467	-0.216536	0.373245	-0.36978	0.119177	-0.118634	0.628584	0.0396641	0.871922	0.18329	0.452591	0.47069	0.0419576	-0.376291	0.112315	-0.411983	0.0796557	-0.173416	0.477707	0.0653968	0.790247	-0.192241	0.430422	-0.25218	0.297616	-0.197213	0.418362	-0.0511434	0.835284	-0.250455	0.301045	-0.340589	0.153613	-0.0552613	0.822215	-0.00741846	0.975954	-0.21917	0.367315	-0.0730125	0.766432
FRMD8P1	blue	-0.313251	0.191589	0.313251	0.191589	0.256996	0.288171	0.773768	0.000101574	0.597982	0.00684579	0.578826	0.0094145	0.408977	0.0820979	-0.255308	0.291462	-0.10106	0.680589	0.186255	0.445185	-0.0441062	0.857711	-0.737519	0.000313856	-0.500226	0.0291736	-0.293621	0.22243	-0.543621	0.0161388	-0.0802491	0.743987	-0.231916	0.339384	-0.36242	0.127286	-0.246928	0.308128	-0.384903	0.103682	-0.176302	0.470296	-0.653427	0.0024143	-0.427126	0.0681616	-0.477654	0.0386146
RGS22	blue	0.14349	0.557848	-0.14349	0.557848	0.457488	0.0489001	0.536322	0.0179226	0.700475	0.000837775	0.565981	0.011537	0.623258	0.00435926	-0.535305	0.0181829	-0.420996	0.0726546	-0.485573	0.0350671	-0.00195716	0.993655	-0.310786	0.195296	-0.501047	0.0288676	-0.177194	0.468017	-0.286822	0.233823	0.162533	0.506172	0.259691	0.282968	0.0649606	0.791616	0.362709	0.12696	0.0208907	0.932351	0.0379605	0.877383	-0.513193	0.0246307	-0.211258	0.385287	-0.123262	0.615152
POU5F1P4	blue	0.163624	0.503282	-0.163624	0.503282	-0.324775	0.174885	-0.270718	0.262282	-0.498052	0.0299953	-0.347611	0.144766	-0.455937	0.04977	0.291151	0.226526	0.380374	0.108161	0.303515	0.206507	-0.0285178	0.90774	0.212478	0.382484	-0.0374906	0.87889	-0.0450147	0.854809	0.211777	0.384093	0.114069	0.641943	-0.121653	0.619807	-0.0906448	0.712091	0.0987587	0.687507	0.0289798	0.906251	-0.0655003	0.789922	0.318821	0.183388	0.432393	0.064469	0.236282	0.33011
AIDA	blue	-0.100489	0.682303	0.100489	0.682303	0.536616	0.0178478	0.446897	0.0550759	0.825536	1.35e-05	0.668684	0.00174732	0.689129	0.00110027	-0.516037	0.0237129	-0.341312	0.152685	-0.404089	0.0861858	0.141374	0.563728	-0.310088	0.196353	-0.219761	0.365991	-0.105791	0.66644	-0.384726	0.103854	-0.140712	0.565574	0.140004	0.567552	0.267719	0.26781	0.160023	0.51285	-0.127512	0.602917	-0.283954	0.238739	-0.612475	0.00530891	-0.472576	0.041031	-0.413832	0.0781805
ARMCX5	blue	-0.298463	0.21454	0.298463	0.21454	0.00769583	0.975056	0.709505	0.000668451	0.525338	0.0208986	0.500377	0.029117	0.370889	0.117988	-0.180828	0.458791	-0.158703	0.516378	0.131661	0.591071	-0.0889607	0.717229	-0.731186	0.000375308	-0.441236	0.0586105	-0.215027	0.376665	-0.472514	0.0410613	-0.0872637	0.722418	-0.171955	0.481484	-0.35797	0.132373	-0.253621	0.294771	-0.353242	0.137933	-0.190006	0.435903	-0.579041	0.00938193	-0.44121	0.0586269	-0.4558	0.0498475
TRIM5	blue	0.0333813	0.892086	-0.0333813	0.892086	0.338169	0.156747	0.329513	0.168313	0.560624	0.0125289	0.26419	0.274409	0.425546	0.0692994	-0.505016	0.0274248	-0.33087	0.166463	-0.318288	0.184162	-0.0334007	0.892024	-0.237918	0.326673	-0.178909	0.46365	0.0469425	0.848658	-0.242596	0.316964	0.055078	0.822796	0.206047	0.397384	0.251182	0.299598	0.288665	0.230697	-0.0951176	0.698504	-0.265196	0.272519	-0.484604	0.035487	-0.439063	0.0600115	-0.0542954	0.825277
TRIM9	blue	-0.409124	0.081977	0.409124	0.081977	-0.128362	0.600483	0.535269	0.0181924	0.461718	0.0465871	0.399543	0.0901199	0.0382946	0.876312	-0.0273528	0.911494	0.210379	0.387314	0.112974	0.645163	0.11878	0.628158	-0.247469	0.307035	-0.209027	0.390442	-0.241723	0.318763	-0.392754	0.0962374	0.200981	0.409342	-0.251676	0.298616	-0.324196	0.1757	-0.106471	0.664416	-0.361	0.128893	-0.428703	0.0670396	-0.360039	0.12999	-0.0499335	0.839131	-0.203522	0.403322
XRCC4	blue	0.0811381	0.741243	-0.0811381	0.741243	0.216812	0.372621	0.235502	0.331755	0.37329	0.115442	0.128386	0.600414	0.300715	0.210934	-0.63765	0.00331344	-0.274839	0.254801	-0.257102	0.287966	-0.2666	0.269892	-0.461176	0.0468788	-0.343704	0.149643	-0.229253	0.345115	-0.44628	0.055453	-0.115256	0.63846	0.203155	0.404188	0.333276	0.163216	0.058339	0.812477	-0.278341	0.248551	-0.15368	0.529908	-0.336345	0.159137	-0.171606	0.482386	0.237291	0.327988
B3GAT1	blue	-0.343123	0.150379	0.343123	0.150379	0.268151	0.26701	0.094734	0.699666	0.389845	0.0989491	0.265495	0.271957	0.197187	0.418425	-0.00644201	0.979119	0.156382	0.522609	0.00430153	0.986056	0.212925	0.381461	-0.0198874	0.935593	-0.0671633	0.784706	-0.0434657	0.859758	-0.318511	0.183838	-0.204565	0.400864	-0.166226	0.496423	-0.0159734	0.948251	-0.0146369	0.952576	-0.17855	0.464564	-0.183052	0.453188	-0.104372	0.670671	-0.430905	0.0654966	-0.300032	0.212024
PFDN1	blue	0.103855	0.672217	-0.103855	0.672217	-0.303119	0.207128	-0.409818	0.0814091	-0.661688	0.00203099	-0.667199	0.00180459	-0.64573	0.00282359	0.468494	0.0430566	0.360868	0.129044	0.218158	0.369586	-0.104375	0.670664	0.415634	0.0767623	0.326109	0.173018	0.166199	0.496494	0.413762	0.0782358	0.000810537	0.997372	-0.310373	0.195922	-0.152294	0.53367	0.22036	0.364653	0.135517	0.58015	0.21674	0.372784	0.578014	0.00953861	0.578107	0.00952433	0.188521	0.439566
ICAM3	blue	0.256415	0.289301	-0.256415	0.289301	-0.418815	0.0743052	-0.485449	0.0351205	-0.738238	0.000307456	-0.472068	0.041279	-0.505232	0.0273479	0.307908	0.199683	0.200734	0.409931	0.136816	0.57649	-0.0396953	0.871823	0.305677	0.203129	0.239153	0.324094	0.0784337	0.7496	0.396338	0.0929716	0.12698	0.604442	0.0549213	0.823293	-0.186884	0.443621	-0.258889	0.284511	0.185421	0.447262	0.264249	0.274298	0.539223	0.0171958	0.379384	0.109158	0.561916	0.0122836
HYI	blue	0.285194	0.236604	-0.285194	0.236604	-0.189935	0.436079	-0.456372	0.0495252	-0.519684	0.0225761	-0.638181	0.00327926	-0.524173	0.021236	0.175297	0.47287	0.241157	0.319933	0.242234	0.31771	-0.173132	0.478441	0.374224	0.114462	-0.0169802	0.944994	-0.0788341	0.748361	0.178266	0.465287	0.0618021	0.801551	0.0303449	0.901855	0.20848	0.391711	0.414919	0.0773222	0.247408	0.307159	0.217425	0.371238	0.519933	0.0225	0.534457	0.0184025	0.489396	0.0334474
CLPX	blue	-0.125017	0.610086	0.125017	0.610086	0.138265	0.572421	0.523814	0.0213407	0.818652	1.83e-05	0.601234	0.00647284	0.545143	0.0157852	-0.609736	0.00557528	-0.224776	0.354874	-0.322524	0.178067	-0.127142	0.603977	-0.461452	0.0467301	-0.338484	0.156337	-0.455576	0.0499745	-0.583557	0.00871738	0.035294	0.88594	0.273205	0.25775	0.269564	0.2644	0.141375	0.563727	-0.204426	0.401192	-0.329426	0.168433	-0.555477	0.0135452	-0.234067	0.334795	-0.0737259	0.764212
CTC-338M12.4	blue	-0.266263	0.270522	0.266263	0.270522	0.0846671	0.73038	0.242346	0.317479	0.668173	0.00176685	0.481856	0.0366995	0.336369	0.159105	-0.229025	0.345607	-0.262753	0.277125	-0.277346	0.250317	0.332647	0.16406	-0.1794	0.462405	0.134986	0.581648	-0.195806	0.421756	-0.307249	0.200697	-0.206505	0.396314	0.0556631	0.820943	-0.0866005	0.724449	-0.0432634	0.860404	0.163054	0.504792	-0.196859	0.419215	-0.24232	0.317532	-0.485579	0.0350644	-0.183014	0.453284
SWT1	blue	0.0947743	0.699544	-0.0947743	0.699544	0.45058	0.0528654	0.33339	0.163063	0.767372	0.000125723	0.618575	0.00475282	0.762844	0.000145639	-0.604269	0.0061398	-0.608501	0.00569896	-0.739094	0.000299974	0.0714023	0.771452	-0.216746	0.372769	-0.109012	0.656867	0.0399402	0.871038	-0.172256	0.480705	0.0173813	0.943696	0.44799	0.054413	0.268883	0.265656	0.102684	0.675719	0.164444	0.501116	-0.130365	0.59476	-0.441304	0.0585668	-0.438979	0.060066	-0.100024	0.683701
PPP1R12B	blue	-0.153063	0.53158	0.153063	0.53158	0.493189	0.0318987	0.197587	0.417462	0.517365	0.023294	0.239768	0.322813	0.452523	0.0517263	-0.453763	0.0510089	-0.273021	0.258085	-0.405947	0.0846145	0.00478957	0.984474	-0.180179	0.460431	0.085521	0.727759	0.275263	0.254038	-0.224368	0.355772	-0.0694918	0.777418	0.112174	0.64752	0.223916	0.356768	-0.0879727	0.720248	-0.218321	0.369221	-0.355074	0.135759	-0.374645	0.114023	-0.440175	0.0592914	-0.0897879	0.714704
GTF2F1	blue	0.132651	0.588261	-0.132651	0.588261	0.0551471	0.822577	-0.658571	0.00216921	-0.370715	0.118173	-0.330679	0.166722	-0.269111	0.265235	0.256154	0.28981	0.0845985	0.730591	-0.156175	0.523166	0.231327	0.340648	0.642969	0.00298374	0.459721	0.0476686	-0.0543349	0.825152	0.389697	0.0990887	-0.00194243	0.993703	0.107165	0.662351	0.0548459	0.823532	0.231603	0.340055	0.559406	0.0127636	0.574396	0.0101074	0.681301	0.00131894	0.443032	0.0574712	0.307309	0.200604
TGFB1	blue	0.328297	0.169984	-0.328297	0.169984	-0.23473	0.33339	-0.267004	0.26914	-0.659527	0.002126	-0.339874	0.154534	-0.168675	0.490009	0.246615	0.308763	-0.0267655	0.913388	0.300518	0.211247	-0.316753	0.186404	-0.0484973	0.843703	-0.0872258	0.722534	0.25372	0.294576	0.339157	0.155462	-0.011968	0.961216	0.0633296	0.796743	-0.125921	0.607484	-0.437004	0.0613616	0.214945	0.376852	0.111661	0.649034	0.333763	0.162563	0.0686202	0.780144	0.286393	0.234553
ELMO2	blue	-0.441685	0.0583236	0.441685	0.0583236	0.21549	0.375614	0.391855	0.0970694	0.760577	0.000156581	0.621663	0.0044902	0.428521	0.0671688	-0.188343	0.440007	-0.260735	0.280968	-0.30702	0.20105	0.436656	0.0615922	-0.147384	0.547094	0.11231	0.64712	-0.0885253	0.718559	-0.290348	0.227868	-0.0522562	0.831748	-0.0395739	0.872212	-0.163664	0.503176	-0.186383	0.444867	0.00689437	0.977653	-0.175783	0.471626	-0.378619	0.109933	-0.428999	0.0668305	-0.369258	0.119739
DHFR	blue	-0.154873	0.526679	0.154873	0.526679	0.196509	0.420058	0.441913	0.0581785	0.591821	0.00760038	0.417081	0.0756373	0.28823	0.231432	-0.356048	0.134614	-0.167382	0.493392	-0.224652	0.355146	0.138476	0.57183	-0.0797331	0.745582	-0.0504779	0.8374	-0.166696	0.495188	-0.248064	0.305837	0.261654	0.279214	0.0902139	0.713405	0.16159	0.508676	0.309438	0.197343	-0.226612	0.350853	-0.152661	0.532672	-0.568069	0.0111681	-0.230034	0.343428	-0.193275	0.427899
REEP5	blue	-0.247213	0.307553	0.247213	0.307553	-0.0530629	0.829187	0.612836	0.00527455	0.50692	0.026753	0.453262	0.0512977	0.413461	0.0784746	-0.0202935	0.934281	0.0158977	0.948496	0.189369	0.437473	-0.138568	0.571571	-0.50156	0.0286781	-0.323911	0.176102	-0.0224476	0.927322	-0.373985	0.114713	-0.113278	0.644269	-0.10842	0.658623	-0.285904	0.235389	-0.334791	0.161194	-0.131581	0.591298	-0.402581	0.0874763	-0.45755	0.0488655	-0.465777	0.0444468	-0.406491	0.084159
GPBP1	blue	0.133052	0.587122	-0.133052	0.587122	0.304732	0.2046	0.41891	0.0742324	0.727215	0.000418809	0.654904	0.00234165	0.519184	0.0227293	-0.701315	0.000820639	-0.403649	0.0865611	-0.429153	0.0667223	-0.0169275	0.945164	-0.391528	0.0973735	-0.265231	0.272454	-0.499139	0.0295821	-0.392583	0.0963952	-0.0103911	0.966323	0.330101	0.16751	0.195688	0.422043	0.107787	0.660503	0.169461	0.48796	-0.228854	0.345978	-0.408975	0.0820991	-0.333845	0.162454	0.159373	0.514585
PCYT2	blue	0.0432465	0.860458	-0.0432465	0.860458	0.133252	0.586555	-0.21063	0.386735	-0.367503	0.121645	-0.14914	0.542276	-0.151167	0.536737	0.204681	0.40059	-0.0345958	0.888183	0.201863	0.407248	0.00110499	0.996418	0.0107546	0.965146	0.116985	0.633398	0.0679511	0.782238	0.17177	0.481962	-0.270564	0.262563	-0.307779	0.199882	-0.199155	0.413702	-0.395603	0.0936345	0.232771	0.337557	0.136602	0.577093	0.341269	0.152741	0.203926	0.402367	0.0513734	0.834553
RPS28	blue	0.310311	0.196016	-0.310311	0.196016	-0.237268	0.328037	-0.627084	0.00405792	-0.751137	0.000210001	-0.636885	0.00336326	-0.372255	0.116534	0.364622	0.12482	0.186159	0.445424	0.132723	0.588055	-0.224827	0.354763	0.496134	0.0307352	0.402806	0.0872835	0.362118	0.127626	0.505327	0.0273143	0.143949	0.556575	0.229987	0.343529	0.117052	0.633202	-0.0367536	0.881255	0.277612	0.249845	0.278909	0.247547	0.555543	0.0135318	0.38586	0.102753	0.411138	0.0803365
ACAT2	blue	0.115643	0.637327	-0.115643	0.637327	0.45911	0.0480032	0.400608	0.0891869	0.426353	0.0687163	0.530685	0.0194047	0.561658	0.0123323	-0.288127	0.231607	-0.559936	0.0126611	-0.364507	0.124948	0.0595759	0.808571	-0.347582	0.144803	-0.260524	0.281371	0.0511515	0.835258	-0.110723	0.651803	0.0287098	0.907121	0.208714	0.391168	-0.239315	0.323756	-0.152827	0.532222	0.168853	0.489546	0.208653	0.391308	-0.326254	0.172816	-0.320301	0.181249	-0.174603	0.474652
EIF2S2	blue	-0.341482	0.152468	0.341482	0.152468	0.0695183	0.777335	0.500009	0.0292546	0.76108	0.000154097	0.465097	0.0447998	0.254448	0.293146	-0.372684	0.116081	-0.0337722	0.89083	-0.073644	0.764466	0.187336	0.442499	-0.421775	0.0720718	-0.203721	0.402851	-0.335005	0.16091	-0.650069	0.00258636	-0.108809	0.657469	-0.0476527	0.846394	0.0382127	0.876574	0.239918	0.322502	-0.470804	0.0419012	-0.433508	0.0637073	-0.629187	0.00389972	-0.463764	0.0454983	-0.318277	0.184178
GOT1	blue	0.182067	0.455665	-0.182067	0.455665	-0.134137	0.584048	-0.266089	0.270846	-0.350569	0.141149	-0.246425	0.309147	-0.128556	0.599928	0.254166	0.293699	-0.0759337	0.75735	-0.105763	0.666522	-0.000648756	0.997897	0.425769	0.0691377	0.167147	0.494006	0.519203	0.0227236	0.508888	0.0260724	0.192742	0.4292	0.074368	0.762214	0.0789193	0.748098	-0.175671	0.471912	0.357266	0.133191	-0.0938992	0.702197	0.34944	0.142522	0.214632	0.377564	0.204126	0.401897
TMEM108	blue	-0.223774	0.357081	0.223774	0.357081	0.371656	0.11717	0.345698	0.147141	0.467193	0.0437181	0.386878	0.101771	0.416328	0.0762209	-0.462096	0.0463843	-0.311305	0.194511	-0.147555	0.546623	0.0460566	0.851484	-0.594177	0.00730418	-0.220492	0.364359	-0.155645	0.524596	-0.462646	0.0460908	-0.230649	0.342104	-0.0302869	0.902042	-0.0337299	0.890966	-0.242712	0.316725	-0.412744	0.0790455	-0.0600237	0.807158	-0.490367	0.0330454	-0.536847	0.0177891	-0.215374	0.375877
DARS1	blue	0.334564	0.161495	-0.334564	0.161495	-0.331213	0.165997	-0.40668	0.0840005	-0.83797	7.52e-06	-0.635547	0.00345186	-0.595177	0.00718141	0.468925	0.0428392	0.221574	0.361951	0.248003	0.305958	-0.0621755	0.800375	0.577618	0.0095995	0.134521	0.582964	0.389316	0.0994476	0.673309	0.00157851	0.392922	0.096083	-0.0279928	0.909432	-0.0040334	0.986925	0.0938484	0.702351	0.204109	0.401938	0.238515	0.325424	0.455829	0.0498312	0.591769	0.00760701	0.334648	0.161384
ORMDL3	blue	0.151232	0.536559	-0.151232	0.536559	-0.141604	0.563089	-0.347247	0.145216	-0.691998	0.00102814	-0.491555	0.0325589	-0.561776	0.0123101	0.364692	0.124742	0.0392449	0.873266	0.106493	0.664348	0.306435	0.201954	0.465977	0.0443431	0.268193	0.266931	0.349957	0.141892	0.511185	0.025295	0.232759	0.337582	-0.226407	0.351301	-0.228136	0.347536	-0.060915	0.804346	-0.00160069	0.994811	0.39466	0.0944905	0.285924	0.235354	0.446132	0.0555443	0.256948	0.288265
RPLP0	blue	-0.0423935	0.863185	0.0423935	0.863185	-0.0840163	0.73238	-0.427715	0.0677409	0.00543137	0.982394	-0.20662	0.396044	-0.245017	0.312008	0.0415169	0.86599	0.165321	0.498804	-0.0117507	0.96192	0.123143	0.615493	0.300826	0.210757	0.319579	0.18229	-0.41651	0.0760793	-0.1437	0.557266	-0.358419	0.131854	0.0317602	0.8973	0.268177	0.266961	0.263687	0.275358	0.335587	0.160138	0.198978	0.414124	0.449725	0.0533724	0.343414	0.150011	0.226628	0.350817
EPDR1	blue	-0.573233	0.0102961	0.573233	0.0102961	0.0772861	0.753155	0.278627	0.248045	0.694857	0.000960265	0.434721	0.062886	0.223709	0.357224	-0.0735246	0.764838	-0.00452441	0.985334	-0.171247	0.483318	0.482203	0.0365447	-0.109738	0.654718	0.214484	0.377902	-0.0377481	0.878064	-0.378215	0.110343	-0.206369	0.396631	-0.18395	0.450937	-0.112669	0.646061	-0.0696858	0.776812	-0.250673	0.30061	-0.365217	0.124159	-0.360134	0.129882	-0.476584	0.0391145	-0.473202	0.0407272
EIF3G	blue	0.333305	0.163177	-0.333305	0.163177	-0.261639	0.279242	-0.597318	0.00692408	-0.689123	0.00110042	-0.519039	0.022774	-0.48677	0.0345538	0.369859	0.119092	0.266943	0.269253	0.104845	0.66926	0.0129563	0.958016	0.654846	0.0023445	0.285218	0.236563	0.219189	0.367272	0.484901	0.0353578	0.237395	0.32777	0.145833	0.551366	0.113036	0.644983	0.127919	0.601749	0.290075	0.228326	0.187221	0.442784	0.556026	0.0134338	0.470305	0.0421486	0.478379	0.0382787
EIF3E	blue	0.161312	0.509415	-0.161312	0.509415	0.462003	0.0464342	0.18312	0.453019	0.483992	0.0357543	0.408816	0.0822298	0.422461	0.0715613	-0.646982	0.00275337	-0.282882	0.240593	-0.332291	0.16454	-0.20498	0.399887	-0.406031	0.0845439	-0.372231	0.116559	-0.713448	0.000604142	-0.442756	0.0576447	-0.0532207	0.828686	0.349818	0.142061	0.104602	0.669987	0.193809	0.426599	0.21268	0.382022	0.298547	0.214405	-0.0659049	0.788652	-0.0717608	0.770333	0.313531	0.191172
CCKBR	blue	-0.280581	0.244605	0.280581	0.244605	0.247538	0.306897	0.0472133	0.847795	0.495714	0.0308988	0.281428	0.243124	0.419862	0.0735093	-0.0317412	0.897361	-0.304244	0.205364	-0.255687	0.29072	0.495279	0.0310695	-0.0555544	0.821287	0.10583	0.666323	0.187977	0.440911	-0.222019	0.360962	-0.250767	0.300423	0.106759	0.663559	-0.119429	0.626269	-0.0706701	0.773737	0.0342324	0.889351	0.141685	0.562864	-0.249676	0.302601	-0.487249	0.0343496	-0.374687	0.11398
TPM3	blue	0.296326	0.217998	-0.296326	0.217998	-0.228745	0.346215	-0.652324	0.00246974	-0.837849	7.57e-06	-0.571645	0.0105581	-0.582705	0.00883976	0.318461	0.183911	0.162403	0.506517	0.275901	0.252895	-0.0435579	0.859463	0.400011	0.0897088	0.256853	0.28845	-0.0203946	0.933954	0.473988	0.0403479	-0.0605349	0.805545	-0.0400337	0.870738	0.104009	0.671756	-0.107958	0.659996	0.347812	0.144518	0.35465	0.136261	0.676336	0.0014756	0.521802	0.0219358	0.437315	0.0611566
STAP2	blue	0.348134	0.144122	-0.348134	0.144122	0.125991	0.607284	-0.472642	0.0409989	-0.518253	0.0230169	-0.505077	0.0274032	-0.149131	0.542301	-0.032854	0.893782	-0.0244847	0.920745	-0.0971918	0.692232	-0.414135	0.0779404	0.165321	0.498804	0.101526	0.679189	0.29609	0.218383	0.306414	0.201986	0.0555239	0.821384	0.258554	0.285156	0.311165	0.194723	0.0813982	0.740441	0.0952209	0.698191	0.137597	0.574295	0.414074	0.0779887	0.320792	0.180543	0.369747	0.119212
TIMM21	blue	-0.0185938	0.939775	0.0185938	0.939775	0.208705	0.391189	-0.0262947	0.914906	0.547662	0.0152138	0.154893	0.526625	0.308651	0.198545	-0.334375	0.161747	9.91e-05	0.999679	-0.316247	0.187148	-0.112761	0.645791	-0.00286682	0.990707	-0.0583714	0.812375	-0.218122	0.369667	-0.335972	0.159629	-0.319896	0.181833	0.221181	0.362824	0.418879	0.0742565	0.315726	0.187915	0.258323	0.285603	-0.268861	0.265697	0.0853681	0.728228	-0.218871	0.367985	0.0824197	0.737293
BET1	blue	-0.294083	0.221669	0.294083	0.221669	0.471339	0.0416369	0.48835	0.0338847	0.722924	0.000470533	0.483733	0.0358681	0.548003	0.0151378	-0.316455	0.186842	-0.159813	0.513408	-0.174476	0.474978	0.0491557	0.841607	-0.448063	0.0543688	-0.26096	0.280538	-0.000452053	0.998535	-0.454241	0.0507345	-0.230958	0.341439	-0.101889	0.6781	0.0251391	0.918633	0.15406	0.528877	-0.363691	0.125858	-0.262571	0.27747	-0.573776	0.0102077	-0.598193	0.00682106	-0.616635	0.00492426
RAB1A	blue	-0.512655	0.0248073	0.512655	0.0248073	0.155724	0.524382	0.191618	0.431948	0.556663	0.0133055	0.383569	0.104987	0.193527	0.427287	0.0912973	0.710104	-0.057271	0.815854	-0.223275	0.358181	0.526673	0.0205173	0.043066	0.861035	0.371689	0.117135	0.105295	0.667918	-0.165822	0.497484	-0.300336	0.211538	-0.326453	0.172539	-0.242566	0.317027	-0.165677	0.497866	-0.00556393	0.981964	-0.220128	0.365173	-0.15803	0.518181	-0.32571	0.173576	-0.502327	0.028396
PDLIM1	blue	-0.0524394	0.831166	0.0524394	0.831166	-0.403671	0.0865424	-0.525625	0.0208163	-0.514289	0.0242736	-0.354716	0.136182	-0.416559	0.0760415	0.574578	0.0100783	0.198536	0.415184	0.0973765	0.691675	0.301982	0.208922	0.596817	0.00698353	0.696252	0.000928516	0.385062	0.103527	0.501328	0.0287638	-0.0241	0.921987	-0.151062	0.537024	-0.124633	0.611192	-0.197073	0.4187	0.260027	0.282324	0.00166332	0.994608	0.459083	0.0480178	0.225434	0.353429	0.0504188	0.837588
PAPOLA	blue	-0.106329	0.664836	0.106329	0.664836	0.262741	0.277149	0.0459694	0.851762	0.482314	0.0364953	0.0485613	0.843499	0.315887	0.187677	-0.439868	0.0594894	-0.0426639	0.862321	-0.0773563	0.752937	-0.369015	0.120002	-0.37285	0.115906	-0.279352	0.246765	-0.501716	0.0286206	-0.600044	0.00660728	-0.335038	0.160865	0.195751	0.42189	0.215882	0.374726	0.128905	0.598928	0.163463	0.503709	0.0457832	0.852356	0.113864	0.642548	-0.171496	0.482673	0.252055	0.297864
ALAD	blue	-0.04043	0.869469	0.04043	0.869469	0.110951	0.651132	0.253577	0.294859	0.555335	0.0135742	0.297901	0.215445	0.347663	0.144703	-0.379125	0.109419	-0.220604	0.36411	-0.351821	0.139636	0.0593551	0.809268	-0.0235491	0.923765	0.0212104	0.931318	0.0735581	0.764734	-0.281577	0.242863	0.195866	0.421612	0.311157	0.194734	0.252705	0.296578	0.147223	0.547537	-0.117156	0.632896	-0.390041	0.0987646	-0.430053	0.0660905	-0.231818	0.339595	0.0911646	0.710508
PRKAB1	blue	-0.299763	0.212453	0.299763	0.212453	-0.139852	0.567975	0.215089	0.376524	0.197345	0.418044	0.194264	0.425493	0.162663	0.505828	0.0771581	0.753551	-0.121063	0.621519	0.242686	0.316779	0.0743684	0.762213	-0.375114	0.113535	-0.209269	0.38988	-0.213825	0.379403	-0.232856	0.337375	-0.0408512	0.868121	0.0145875	0.952736	-0.274887	0.254714	-0.231615	0.340029	-0.0343249	0.889054	0.20502	0.399793	-0.162613	0.505959	-0.242304	0.317566	-0.302279	0.208453
CDK16	blue	0.442066	0.0580815	-0.442066	0.0580815	-0.328716	0.169407	-0.337399	0.157752	-0.400516	0.0892672	-0.181188	0.457881	-0.330089	0.167526	-0.0502994	0.837967	-0.0976241	0.690928	-0.181258	0.457705	0.0409605	0.867771	0.264398	0.274019	0.100689	0.681703	-0.157966	0.518353	0.342754	0.150847	0.154606	0.527401	0.180049	0.460761	0.225344	0.353628	0.302232	0.208527	0.230364	0.342718	0.0583452	0.812458	0.263015	0.27663	0.406119	0.0844698	0.442383	0.0578806
ERI3	blue	0.0625843	0.799088	-0.0625843	0.799088	-0.109208	0.656288	0.10824	0.659157	-0.355559	0.135188	-0.344496	0.148646	-0.287763	0.232224	0.394595	0.09455	0.218987	0.367724	0.363009	0.126623	0.0167737	0.945662	0.0744033	0.762104	-0.245846	0.310322	0.443975	0.0568797	0.228794	0.346108	0.203071	0.404385	-0.263876	0.275003	-0.333082	0.163476	0.126926	0.604597	-0.210031	0.388117	0.0289572	0.906324	-0.0664191	0.787039	0.0932314	0.704223	-0.195123	0.423411
DGUOK	blue	0.174871	0.473965	-0.174871	0.473965	-0.230318	0.342816	-0.0728556	0.766921	-0.615097	0.00506367	-0.244826	0.312397	-0.450914	0.0526679	0.508124	0.0263349	0.00087555	0.997162	0.116699	0.634234	0.279932	0.245745	0.367221	0.121953	0.149263	0.541939	0.385985	0.102632	0.665611	0.00186754	0.394826	0.0943393	-0.303646	0.206301	-0.593666	0.0073677	-0.164178	0.501819	0.228624	0.346477	0.295037	0.220103	0.258849	0.284588	0.428416	0.0672426	0.0966731	0.693799
DNAJB11	blue	-0.418943	0.0742078	0.418943	0.0742078	0.0493658	0.840938	0.151108	0.536897	0.662731	0.00198643	0.257258	0.287663	0.150681	0.538062	-0.174278	0.475488	0.00201432	0.99347	-0.164713	0.500406	0.224649	0.355153	-0.148901	0.542929	0.113335	0.644102	-0.41868	0.0744081	-0.492264	0.0322713	-0.442345	0.0579046	-0.180101	0.460628	0.0984805	0.688345	0.304248	0.205357	-0.0315385	0.898013	-0.118071	0.630225	-0.109698	0.654836	-0.221199	0.362783	-0.321492	0.179539
LCMT1	blue	0.467675	0.0434721	-0.467675	0.0434721	-0.0826546	0.736569	-0.709355	0.000671007	-0.68581	0.00118893	-0.467133	0.0437488	-0.40863	0.0823833	0.252332	0.297316	0.0424832	0.862899	-0.0346914	0.887876	0.0666165	0.78642	0.594267	0.00729306	0.314893	0.189146	0.0152801	0.950494	0.561395	0.0123821	0.0910047	0.710995	0.26077	0.280901	0.0937644	0.702605	0.150647	0.538157	0.631929	0.00370105	0.540933	0.0167783	0.715677	0.000570135	0.535388	0.0181616	0.540686	0.0168381
DYM	blue	-0.372664	0.116102	0.372664	0.116102	-0.0911425	0.710575	-0.00720006	0.976662	0.442465	0.0578289	0.00504901	0.983633	0.147582	0.546549	-0.207077	0.394978	0.0405286	0.869154	-0.105785	0.666457	-0.0602212	0.806535	-0.255654	0.290785	0.135861	0.57918	-0.118499	0.628976	-0.533519	0.0186478	-0.515246	0.0239655	-0.0990406	0.686658	0.215346	0.375941	-0.0453233	0.853824	-0.228823	0.346045	-0.413557	0.0783986	-0.0503669	0.837753	-0.318246	0.184223	-0.059206	0.809738
NCBP2	blue	0.142115	0.561665	-0.142115	0.561665	0.45078	0.0527469	0.421425	0.072333	0.553179	0.0140198	0.573856	0.0101947	0.476701	0.0390596	-0.358119	0.1322	-0.205497	0.398674	-0.377332	0.111246	0.0284401	0.90799	-0.135188	0.581078	-0.388418	0.100299	-0.284044	0.238584	-0.214115	0.378742	0.24054	0.32121	0.226509	0.351077	0.000374389	0.998786	0.442353	0.0578999	0.0312593	0.898912	0.126094	0.606987	-0.369353	0.119637	-0.082373	0.737437	-0.161871	0.507928
HMGN4	blue	-0.521962	0.021888	0.521962	0.021888	0.0164768	0.946622	0.2894	0.229459	0.597646	0.00688534	0.224694	0.355053	0.232467	0.338206	-0.006095	0.980243	0.164366	0.501321	0.0880116	0.72013	0.263229	0.276225	-0.156896	0.521225	-0.126488	0.605854	-0.00221674	0.992814	-0.529523	0.0197219	-0.0198544	0.9357	-0.0492846	0.841196	-0.113686	0.643071	0.0564402	0.818482	-0.388035	0.100664	-0.289734	0.228898	-0.400431	0.0893415	-0.392853	0.0961461	-0.358774	0.131444
DCTD	blue	-0.201213	0.408792	0.201213	0.408792	-0.210223	0.387674	-0.300987	0.2105	-0.482763	0.0362956	-0.429992	0.066133	-0.513288	0.0245994	0.700575	0.000835713	0.488322	0.0338966	0.307336	0.200563	0.15624	0.52299	0.498128	0.029966	0.344361	0.148816	0.195487	0.422529	0.375648	0.11298	-0.0393368	0.872971	-0.492022	0.0323693	-0.403633	0.0865742	-0.0750497	0.760095	0.201679	0.407684	0.257344	0.287497	0.581431	0.00902536	0.522634	0.0216882	-0.106083	0.665569
PIGS	blue	0.130725	0.593736	-0.130725	0.593736	0.207113	0.394893	0.149651	0.540876	0.478918	0.0380308	0.545178	0.0157771	0.547099	0.0153401	-0.35448	0.136462	-0.36921	0.119792	-0.486825	0.0345302	0.00826858	0.9732	-0.0269275	0.912865	0.0434638	0.859764	-0.300126	0.211873	-0.0300885	0.90268	0.0864088	0.725036	0.413191	0.0786893	0.259298	0.283723	0.125572	0.608489	0.363193	0.126416	0.117237	0.632661	-0.184027	0.450744	0.0405088	0.869217	-0.059876	0.807624
PSRC1	blue	0.27888	0.247597	-0.27888	0.247597	0.18248	0.454627	-0.541905	0.0165447	-0.490058	0.0331732	-0.362955	0.126684	-0.355629	0.135106	0.123923	0.613242	-0.0201425	0.934769	-0.0631139	0.797421	0.122767	0.616583	0.456683	0.0493501	0.345851	0.146949	0.0336001	0.891383	0.522371	0.021766	-0.126343	0.606272	-0.108512	0.65835	0.185596	0.446825	0.226748	0.350556	0.467919	0.0433481	0.317561	0.185221	0.549316	0.0148476	0.371389	0.117455	0.194938	0.423858
RNF126	blue	-0.0649344	0.791699	0.0649344	0.791699	-0.441432	0.0584852	-0.229915	0.343685	-0.35622	0.134412	-0.0388	0.874691	-0.380422	0.108112	0.5024	0.0283695	0.070076	0.775592	-0.0380801	0.877	0.491324	0.032653	0.534069	0.0185038	0.537452	0.0176367	0.155566	0.524809	0.436442	0.0617347	0.172471	0.480148	-0.150725	0.537942	-0.229902	0.343714	-0.129824	0.596305	0.088835	0.717613	0.225236	0.353865	0.190893	0.433725	0.375969	0.112649	-0.0854579	0.727952
GSTZ1	blue	0.14688	0.548479	-0.14688	0.548479	0.098072	0.689577	-0.160506	0.511561	-0.534914	0.0182839	-0.277981	0.249188	-0.196027	0.421221	0.387802	0.100886	0.134472	0.5831	0.198948	0.414196	-0.0692314	0.778233	0.275045	0.25443	0.151256	0.536494	0.353877	0.137177	0.531327	0.0192311	0.0789337	0.748053	-0.236002	0.330699	-0.210187	0.387756	-0.229329	0.34495	0.219702	0.366124	0.277796	0.249516	0.290693	0.227291	0.353409	0.137734	-0.067396	0.783977
HBS1L	blue	-0.366307	0.122956	0.366307	0.122956	0.259802	0.282755	0.338525	0.156283	0.786223	6.57e-05	0.483169	0.0361161	0.439954	0.0594336	-0.324853	0.174775	-0.0823074	0.737638	-0.207542	0.393893	0.232284	0.338596	-0.374786	0.113876	-0.178531	0.464611	-0.307874	0.199735	-0.617489	0.00484815	-0.212826	0.381688	0.0912809	0.710154	0.0157548	0.948958	0.229248	0.345126	-0.326484	0.172495	-0.0900936	0.713772	-0.476245	0.0392739	-0.48723	0.0343578	-0.42741	0.0679586
ADI1	blue	0.0197484	0.936043	-0.0197484	0.936043	-0.0324482	0.895087	-0.336655	0.158729	-0.270439	0.262793	-0.331102	0.166148	-0.0369051	0.880769	0.190404	0.434926	0.268336	0.266667	0.158362	0.517291	-0.366143	0.123137	0.0677185	0.782967	0.0750073	0.760227	0.3105	0.195728	0.0227599	0.926313	-0.217007	0.372181	0.0431679	0.860709	0.0862364	0.725565	-0.249556	0.302842	0.071127	0.772311	-0.246425	0.309147	0.404322	0.0859873	-0.117802	0.63101	0.167445	0.493225
PKIB	blue	-0.310956	0.195038	0.310956	0.195038	0.180919	0.45856	0.378726	0.109824	0.413737	0.0782555	0.236349	0.329969	0.332605	0.164117	-0.077563	0.752297	-0.018853	0.938937	-0.0346425	0.888033	-0.0614351	0.802707	-0.193666	0.426947	-0.0242376	0.921543	0.212644	0.382105	-0.146804	0.54869	0.163627	0.503274	0.0464317	0.850287	-0.0442783	0.857161	-0.047674	0.846326	-0.287825	0.232119	-0.178917	0.463631	-0.424767	0.0698653	-0.367083	0.122104	-0.425906	0.0690389
ZAN	blue	-0.433714	0.0635669	0.433714	0.0635669	0.151659	0.535397	0.531842	0.0190929	0.519714	0.0225668	0.342572	0.151078	0.25163	0.298708	-0.14168	0.562877	0.219427	0.366739	0.182524	0.454516	-0.127405	0.603225	-0.528533	0.0199955	-0.193366	0.427678	-0.0794154	0.746564	-0.567629	0.011245	-0.297029	0.216857	-0.443479	0.0571904	-0.181191	0.457874	-0.228452	0.346848	-0.5305	0.0194549	-0.665009	0.0018919	-0.455848	0.0498204	-0.37382	0.114886	-0.426463	0.0686369
E2F3	blue	-0.260788	0.280866	0.260788	0.280866	0.146373	0.549877	0.418653	0.0744289	0.662534	0.00199479	0.512277	0.024932	0.428743	0.0670112	-0.413413	0.0785127	-0.121131	0.621322	-0.317201	0.185748	0.06217	0.800392	-0.216863	0.372505	-0.126991	0.60441	-0.0680004	0.782084	-0.342308	0.151413	0.134395	0.583318	0.128849	0.59909	0.282285	0.24163	-0.021374	0.93079	-0.370485	0.11842	-0.500422	0.0291003	-0.548988	0.0149197	-0.211981	0.383624	-0.231825	0.339578
DUSP4	blue	0.0293067	0.905198	-0.0293067	0.905198	0.0575193	0.815068	0.177498	0.467243	0.301375	0.209884	-0.0531672	0.828856	0.137582	0.574339	-0.380207	0.108328	-0.0456593	0.852752	-0.239598	0.323167	-0.226097	0.351977	-0.112373	0.646935	-0.136119	0.578453	0.206984	0.395194	-0.168256	0.491105	0.163574	0.503415	0.217293	0.371536	0.355526	0.135228	0.292911	0.223602	-0.306365	0.202062	-0.474175	0.0402581	-0.308452	0.198849	-0.242571	0.317015	0.118189	0.62988
JMJD4	blue	0.12925	0.597944	-0.12925	0.597944	-0.0249197	0.919341	-0.0551774	0.822481	0.394586	0.0945578	0.158169	0.517808	0.200445	0.410619	-0.254539	0.292967	-0.260421	0.281568	-0.657886	0.00220059	0.273705	0.256846	0.356208	0.134426	0.215491	0.375613	0.106275	0.664998	0.0877693	0.720871	0.191249	0.432851	0.457216	0.049052	0.479939	0.0375637	0.585215	0.00848335	0.0859038	0.726584	-0.0498098	0.839525	-0.195149	0.423348	0.0588683	0.810805	-0.0112355	0.963589
KRI1	blue	0.287623	0.232461	-0.287623	0.232461	0.0477873	0.845965	-0.43672	0.0615497	-0.656252	0.00227698	-0.215552	0.375474	-0.275108	0.254317	0.351453	0.140079	0.105194	0.668218	0.167183	0.493912	0.106005	0.665801	0.297506	0.216084	0.273036	0.258057	0.169928	0.486743	0.538395	0.0174006	0.0165766	0.946299	-0.0601023	0.80691	-0.247186	0.307608	-0.213569	0.379987	0.340278	0.154013	0.286456	0.234446	0.430455	0.0658103	0.191564	0.432081	0.13202	0.590052
UPF3B	blue	0.00119393	0.99613	-0.00119393	0.99613	0.602932	0.0062847	0.389047	0.0997029	0.682073	0.00129588	0.585075	0.00850283	0.741312	0.000281305	-0.657484	0.00221916	-0.400084	0.0896455	-0.297404	0.216249	-0.250834	0.300291	-0.520618	0.0222919	-0.298227	0.21492	-0.224105	0.356351	-0.387637	0.101044	-0.211427	0.384897	0.213107	0.381045	0.277078	0.250793	-0.18389	0.451086	0.094453	0.700517	-0.258585	0.285097	-0.384789	0.103793	-0.534389	0.0184202	-0.0858424	0.726773
RSRC2	blue	-0.393613	0.0954473	0.393613	0.0954473	-0.0500215	0.838851	0.383798	0.104762	0.606104	0.0059453	0.301481	0.209716	0.131854	0.590523	-0.217954	0.370047	0.275241	0.254078	-0.0809462	0.741835	-0.0496896	0.839908	-0.0817886	0.739237	-0.1718	0.481884	-0.280259	0.24517	-0.443322	0.0572885	0.0495804	0.840255	-0.180481	0.459667	0.211725	0.384213	0.182991	0.453343	-0.329463	0.168382	-0.582107	0.00892651	-0.263666	0.275397	-0.0343926	0.888836	-0.14217	0.561512
INTS3	blue	0.180722	0.459059	-0.180722	0.459059	0.405391	0.0850826	0.00682726	0.97787	-0.344378	0.148794	0.0891737	0.716578	0.235832	0.331058	0.181048	0.458234	-0.233141	0.336768	0.11081	0.651547	-0.0428544	0.861712	-0.129127	0.598294	0.00862852	0.972034	0.421105	0.072573	0.362035	0.12772	-0.0373081	0.879476	-0.109914	0.654196	-0.326255	0.172815	-0.455888	0.0497976	0.0854242	0.728056	0.282936	0.2405	-0.0535692	0.82758	-0.184511	0.449534	-0.295154	0.219911
COG3	blue	-0.256888	0.288382	0.256888	0.288382	0.374547	0.114126	0.717567	0.000542592	0.873693	1.03e-06	0.814592	2.17e-05	0.651225	0.00252599	-0.448636	0.0540238	-0.293856	0.222042	-0.274889	0.254711	0.0666666	0.786263	-0.541608	0.0166158	-0.323388	0.176841	-0.257945	0.286333	-0.502761	0.0282376	-0.0312764	0.898857	0.0223281	0.927708	-0.0694291	0.777614	-0.0606574	0.805159	-0.259102	0.284099	-0.258995	0.284307	-0.693148	0.00100037	-0.485662	0.0350287	-0.473534	0.0405666
ANKRA2	blue	-0.326977	0.17181	0.326977	0.17181	0.308743	0.198404	0.635923	0.00342675	0.831522	1.02e-05	0.506713	0.0268254	0.467798	0.0434092	-0.483359	0.0360324	0.0428937	0.861586	-0.0398777	0.871238	-0.211932	0.383738	-0.561974	0.0122727	-0.427305	0.0680334	-0.353461	0.137672	-0.726647	0.000425368	-0.0631554	0.797291	-0.060944	0.804255	0.042575	0.862605	0.124754	0.610844	-0.408742	0.0822909	-0.492589	0.0321398	-0.562897	0.0121	-0.490544	0.0329726	-0.23549	0.331782
RPS6	blue	-0.210538	0.386947	0.210538	0.386947	-0.00150611	0.995118	-0.118963	0.627626	0.44624	0.0554777	0.147539	0.546668	0.120849	0.622139	-0.301441	0.209779	0.276728	0.251418	-0.12876	0.599344	-0.180083	0.460673	-0.101645	0.678831	-0.0638228	0.795192	-0.721086	0.000494284	-0.531504	0.0191834	-0.365998	0.123296	0.0995733	0.685055	0.407604	0.0832316	0.264137	0.274509	0.057546	0.814984	-0.152401	0.533379	0.229112	0.345419	0.09706	0.69263	0.126476	0.60589
HMGN3	blue	-0.0437238	0.858933	0.0437238	0.858933	0.282946	0.240482	0.567331	0.0112974	0.574304	0.0101223	0.55804	0.0130312	0.546542	0.0154657	-0.429223	0.0666731	-0.242943	0.316251	-0.187897	0.44111	-0.0967024	0.69371	-0.610854	0.00546524	-0.50951	0.02586	-0.211219	0.385376	-0.445195	0.0561213	0.124897	0.610433	0.219566	0.366428	-0.17867	0.464259	-0.0505735	0.837096	-0.277097	0.25076	-0.100208	0.683146	-0.568167	0.011151	-0.315663	0.188009	-0.18722	0.442787
INTS13	blue	0.024454	0.920844	-0.024454	0.920844	0.370822	0.118059	0.199637	0.412547	0.178638	0.46434	0.0569831	0.816764	0.194247	0.425536	-0.27348	0.257252	-0.0839672	0.732531	-0.119446	0.626218	-0.180816	0.45882	-0.0150668	0.951185	-0.149422	0.541503	0.222008	0.360986	-0.0236813	0.923338	0.0978625	0.690209	-0.107596	0.661069	0.247772	0.306424	0.0800498	0.744603	-0.154829	0.526797	-0.313122	0.191781	-0.215766	0.374989	-0.236503	0.329644	0.01787	0.942116
ABCB10	blue	0.100527	0.682187	-0.100527	0.682187	0.411469	0.0800695	0.580044	0.00923094	0.743539	0.00026357	0.619452	0.00467697	0.713652	0.000600952	-0.711488	0.000635416	-0.417771	0.0751051	-0.449732	0.0533683	-0.27406	0.256205	-0.47116	0.0417251	-0.496918	0.030431	-0.133471	0.585933	-0.34711	0.145386	0.147282	0.547374	0.393867	0.095215	0.342306	0.151417	0.0630065	0.797759	-0.102667	0.675771	-0.326556	0.172395	-0.589787	0.00786384	-0.43468	0.0629138	-0.0541027	0.825888
MPPE1	blue	-0.16535	0.498726	0.16535	0.498726	0.141211	0.564183	0.0335982	0.891389	0.470164	0.0422188	0.461355	0.0467818	0.273578	0.257074	-0.142289	0.561183	-0.153702	0.529849	-0.0541088	0.825868	0.369228	0.119772	-0.151961	0.534574	-0.0401258	0.870443	-0.567139	0.0113313	-0.300603	0.211113	-0.493378	0.0318231	-0.0194477	0.937015	0.129634	0.596845	0.0745096	0.761774	0.264288	0.274225	0.16089	0.510538	-0.0769102	0.75432	-0.266703	0.2697	-0.344224	0.148988
RRP8	blue	-0.218676	0.368423	0.218676	0.368423	0.1489	0.542932	-0.0362894	0.882745	0.608923	0.00565649	0.237017	0.328563	0.221276	0.362613	-0.201705	0.407622	0.0487644	0.842853	-0.151968	0.534555	0.226637	0.350798	-0.0697578	0.776587	0.0190933	0.93816	-0.392235	0.0967171	-0.501933	0.0285405	-0.456223	0.0496088	0.0965661	0.694122	0.23179	0.339653	0.375384	0.113255	0.0923012	0.70705	-0.129351	0.597655	-0.0422996	0.863486	-0.301729	0.209323	-0.188351	0.439987
PLCB2	blue	0.226761	0.350529	-0.226761	0.350529	-0.168472	0.490538	-0.594772	0.00723098	-0.647184	0.00274216	-0.475207	0.0397651	-0.341598	0.152319	0.219182	0.367289	0.269317	0.264856	0.107968	0.659966	-0.128565	0.599902	0.417737	0.0751313	0.330964	0.166335	0.272655	0.258748	0.37556	0.113071	0.020659	0.9331	0.121135	0.621309	0.282456	0.241332	-0.150987	0.537228	0.03923	0.873313	-0.0280533	0.909237	0.430081	0.066071	0.293607	0.222452	0.353454	0.137681
CORO1C	blue	-0.0237703	0.923051	0.0237703	0.923051	-0.348005	0.144281	0.15334	0.530829	-0.298303	0.214798	-0.125112	0.609812	-0.298736	0.214101	0.435532	0.0623416	0.101278	0.679932	0.277381	0.250254	0.260038	0.282301	0.149496	0.5413	-0.0325344	0.89481	0.576691	0.00974361	0.261333	0.279826	0.260093	0.282196	-0.297063	0.216801	-0.427467	0.0679175	-0.240924	0.320415	-0.220067	0.365308	-0.319243	0.182776	-0.15522	0.525742	-0.156152	0.523229	-0.0977122	0.690662
NPM1	blue	0.0219823	0.928825	-0.0219823	0.928825	0.590645	0.00775182	0.0678683	0.782498	0.565134	0.0116896	0.303568	0.206423	0.419523	0.0737661	-0.665154	0.001886	-0.228642	0.346438	-0.377947	0.110616	-0.130508	0.594355	-0.31889	0.183288	-0.225752	0.352734	-0.558271	0.0129856	-0.496805	0.0304747	-0.236911	0.328787	0.263699	0.275336	0.321844	0.179036	0.344029	0.149234	0.042862	0.861687	0.174875	0.473954	-0.096017	0.695782	-0.252132	0.297712	0.138725	0.571131
CPLX1	blue	0.329854	0.167847	-0.329854	0.167847	-0.426034	0.0689459	-0.611496	0.00540292	-0.529856	0.0196307	-0.365006	0.124393	-0.43531	0.0624904	0.351884	0.139561	0.0147809	0.95211	-0.102604	0.675959	0.206788	0.395653	0.682513	0.00128287	0.35864	0.131598	-0.0875798	0.72145	0.577326	0.00964476	0.00917346	0.970268	0.117856	0.630853	0.174188	0.475721	0.217472	0.371131	0.714961	0.000580887	0.447843	0.0545014	0.702904	0.00078902	0.625211	0.00420319	0.377947	0.110617
CBR1	blue	-0.177939	0.466118	0.177939	0.466118	0.109266	0.656115	-0.236004	0.330695	0.393547	0.0955077	0.240962	0.320337	0.379844	0.108693	-0.081015	0.741623	-0.226998	0.35001	-0.2998	0.212394	0.18221	0.455306	-0.00507214	0.983558	0.286464	0.234432	-0.0793287	0.746832	-0.24077	0.320733	-0.451911	0.0520828	0.286825	0.233817	0.185684	0.446605	-0.145864	0.55128	0.303433	0.206635	0.0549201	0.823297	0.137781	0.573778	-0.317862	0.184782	-0.127188	0.603847
CIAPIN1	blue	0.248717	0.304523	-0.248717	0.304523	-0.553509	0.0139509	-0.567301	0.0113026	-0.649427	0.00262039	-0.609901	0.00555897	-0.541897	0.0165467	0.337316	0.157861	0.21854	0.368728	0.1295	0.59723	-0.0763603	0.756026	0.469447	0.0425771	0.190296	0.435191	0.2021	0.406685	0.365114	0.124274	-0.0150834	0.951131	0.0509237	0.835982	0.375204	0.113441	0.246555	0.308884	0.0485209	0.843628	-0.0143242	0.953588	0.460453	0.0472697	0.411005	0.080444	0.269437	0.264634
STRBP	blue	-0.0743268	0.762342	0.0743268	0.762342	0.214684	0.377446	-1.78e-05	0.999942	0.52615	0.0206661	0.486729	0.034571	0.39955	0.0901141	-0.238621	0.325203	-0.158601	0.51665	-0.338391	0.156458	0.289587	0.229145	-0.0551566	0.822547	0.181906	0.456072	-0.335807	0.159847	-0.244328	0.313415	-0.096518	0.694268	0.369192	0.11981	-0.0342092	0.889426	0.091047	0.710866	0.251104	0.299753	0.103258	0.674002	-0.116241	0.635573	-0.360988	0.128907	-0.0616228	0.802116
LYL1	blue	0.0768825	0.754406	-0.0768825	0.754406	-0.509354	0.0259132	-0.361055	0.128831	-0.344863	0.148185	-0.405238	0.0852117	-0.321542	0.179469	0.242256	0.317664	0.181129	0.45803	0.0853394	0.728316	0.0315884	0.897853	0.368079	0.121017	0.240113	0.322095	0.306441	0.201945	0.199668	0.412473	0.00694487	0.977489	0.0691636	0.778444	0.438815	0.060173	0.233431	0.336149	-0.205651	0.398313	-0.273698	0.256859	0.067675	0.783103	0.18844	0.439766	0.0119706	0.961208
RAVER1	blue	-0.239867	0.322607	0.239867	0.322607	-0.590368	0.00778787	-0.234299	0.334304	-0.532477	0.0189234	-0.47049	0.0420566	-0.482327	0.0364895	0.633875	0.00356528	0.507967	0.0263891	0.602944	0.00628344	-0.00194414	0.993698	0.155181	0.525846	0.156994	0.520963	0.290653	0.227357	0.157615	0.519293	0.0850843	0.729099	-0.187955	0.440965	-0.239649	0.323061	-0.279922	0.245761	-0.256354	0.289421	-0.131178	0.592447	0.202072	0.40675	0.226143	0.351879	-0.127922	0.601743
NDUFAF3	blue	0.43277	0.0642111	-0.43277	0.0642111	-0.136101	0.578504	-0.0907362	0.711813	-0.779155	8.44e-05	-0.359608	0.130484	-0.4459	0.0556867	0.294623	0.220782	0.0291842	0.905593	0.282485	0.241282	-0.147069	0.54796	0.161937	0.507753	-0.0651296	0.791086	0.216317	0.373739	0.535709	0.0180793	0.39603	0.0932488	-0.156744	0.521635	-0.414405	0.0777269	-0.187337	0.442496	0.187658	0.441701	0.263901	0.274955	0.267605	0.268023	0.502987	0.0281552	0.408343	0.0826196
PTGES3	blue	-0.0984766	0.688357	0.0984766	0.688357	0.518241	0.0230206	0.04573	0.852526	0.609018	0.00564691	0.352679	0.138606	0.613885	0.00517582	-0.371964	0.116843	-0.417019	0.075685	-0.370811	0.118071	0.078899	0.748161	-0.314544	0.189663	-0.111633	0.649117	-0.169598	0.487601	-0.395501	0.0937271	-0.444667	0.0564483	0.227127	0.349731	0.0500161	0.838869	0.0354867	0.885322	0.264986	0.272914	0.236968	0.328667	-0.0661536	0.787872	-0.588748	0.00800138	-0.144604	0.554761
PPIL1	blue	-0.692566	0.00101434	0.692566	0.00101434	-0.123936	0.613204	0.260595	0.281235	0.559573	0.0127313	0.303275	0.206883	0.144029	0.556352	0.15805	0.518126	0.266065	0.270892	0.0636288	0.795802	0.293664	0.222358	-0.149816	0.540426	0.330815	0.166537	-0.0162236	0.947441	-0.443819	0.0569772	-0.298121	0.21509	-0.295415	0.219485	-0.195431	0.422663	-0.221422	0.362288	-0.397282	0.0921252	-0.426331	0.0687322	-0.312268	0.193061	-0.233566	0.335861	-0.602788	0.00630051
METTL3	blue	-0.0358992	0.883997	0.0358992	0.883997	0.0292828	0.905275	-0.210209	0.387706	0.324464	0.175323	0.022666	0.926616	0.032117	0.896152	-0.184859	0.448665	-0.127146	0.603967	-0.266488	0.270101	0.205571	0.398501	0.227344	0.349256	0.0592578	0.809575	-0.273933	0.256433	-0.0944552	0.700511	-0.327997	0.170398	0.0764263	0.755821	0.457927	0.0486565	0.304467	0.205015	0.432334	0.0645099	-0.0208211	0.932576	0.258319	0.285611	0.0187075	0.939408	0.113041	0.644966
MAT2A	blue	0.237526	0.327495	-0.237526	0.327495	-0.393375	0.0956662	-0.419632	0.0736838	-0.593977	0.007329	-0.369668	0.119297	-0.685085	0.00120908	0.306134	0.20242	0.296566	0.217608	0.0195946	0.93654	0.232892	0.337297	0.684701	0.00121988	0.412421	0.0793043	0.0403853	0.869612	0.501559	0.0286783	0.290803	0.227106	-0.157584	0.519377	0.0958945	0.696152	0.309386	0.197421	0.0759104	0.757422	-0.0284024	0.908111	0.370879	0.117999	0.59001	0.00783461	0.366809	0.122404
UBE2G2	blue	-0.0662706	0.787505	0.0662706	0.787505	0.189879	0.436217	0.468867	0.0428683	0.665798	0.00186004	0.517149	0.0233617	0.372851	0.115905	-0.472882	0.0408823	-0.14548	0.552341	-0.340692	0.15348	0.0855723	0.727601	-0.18833	0.440039	-0.20315	0.404199	-0.371823	0.116992	-0.360793	0.129129	0.278115	0.248951	0.196046	0.421176	0.130795	0.593536	0.353408	0.137735	-0.204379	0.401302	-0.147032	0.548063	-0.551555	0.0143632	0.0102656	0.96673	-0.0766906	0.755001
GTF2F2	blue	0.105549	0.66716	-0.105549	0.66716	-0.00639333	0.979276	0.414339	0.0777794	0.368596	0.120455	0.235409	0.331952	0.118397	0.629273	-0.370427	0.118482	0.0198227	0.935803	-0.214235	0.378469	-0.101187	0.680206	-0.187886	0.441137	-0.503332	0.0280299	-0.267295	0.268598	-0.295779	0.21889	0.245147	0.311743	0.0237746	0.923037	0.00244227	0.992083	0.265977	0.271057	-0.167776	0.49236	-0.283253	0.23995	-0.268284	0.266763	0.0887393	0.717905	0.269392	0.264718
KLHDC3	blue	0.37595	0.112668	-0.37595	0.112668	-0.35608	0.134576	-0.624771	0.00423791	-0.747219	0.000236333	-0.445775	0.0557635	-0.566696	0.0114096	0.356635	0.133927	0.225651	0.352955	-0.0266242	0.913843	0.111252	0.650241	0.785137	6.83e-05	0.480456	0.0373291	0.155856	0.524025	0.697708	0.000896339	0.292772	0.223833	0.0951981	0.69826	0.264786	0.273289	0.229061	0.345531	0.291872	0.225325	0.163405	0.503862	0.521765	0.0219468	0.671088	0.00165781	0.376773	0.11182
ACAD9	blue	0.446616	0.0552477	-0.446616	0.0552477	-0.0495805	0.840255	-0.488492	0.033825	-0.66904	0.00173381	-0.539837	0.0170448	-0.391667	0.0972442	0.258173	0.285892	0.118846	0.627965	-0.0618522	0.801393	-0.147386	0.547087	0.606787	0.00587422	0.270461	0.262751	0.339485	0.155037	0.6385	0.00325885	0.299105	0.213508	0.144493	0.555068	0.0905268	0.712451	0.148634	0.543661	0.434023	0.0633579	0.259387	0.283552	0.569774	0.0108738	0.630106	0.00383213	0.490563	0.0329651
RAP1GDS1	blue	-0.215508	0.375574	0.215508	0.375574	-0.015403	0.950097	0.0466934	0.849453	0.525453	0.0208656	0.161062	0.510079	0.181687	0.456622	-0.244947	0.31215	0.211617	0.38446	-0.218818	0.368104	0.035478	0.88535	0.116219	0.635639	-0.0578264	0.814097	-0.155905	0.523894	-0.37064	0.118254	-0.048793	0.842762	0.133703	0.585277	0.466063	0.0442986	0.31821	0.184275	-0.181469	0.457171	-0.461288	0.0468184	-0.141572	0.563178	-0.146139	0.550522	-0.00398985	0.987066
ACAD8	blue	-0.240291	0.321726	0.240291	0.321726	0.148565	0.54385	0.0722492	0.768811	0.559056	0.0128318	0.491037	0.0327706	0.304345	0.205205	-0.217501	0.371066	0.0220142	0.928722	-0.311518	0.194191	0.194422	0.42511	-0.0149433	0.951584	0.186842	0.443725	-0.327321	0.171333	-0.225507	0.35327	-0.179493	0.46217	0.106624	0.663958	0.173117	0.47848	-0.0314355	0.898345	0.130823	0.593457	-0.271556	0.260749	-0.0599891	0.807267	-0.0947957	0.699479	-0.184768	0.448892
FRY	blue	0.0307728	0.900477	-0.0307728	0.900477	0.364766	0.12466	0.489616	0.0333561	0.572118	0.0104796	0.513347	0.0245803	0.551071	0.0144669	-0.476532	0.0391388	-0.476553	0.0391292	-0.264185	0.274419	0.0376108	0.878505	-0.330189	0.16739	-0.271849	0.260216	0.0771845	0.75347	-0.231276	0.340756	-0.00346714	0.988761	0.133429	0.586053	0.171596	0.482413	-0.184153	0.450428	-0.0390717	0.873821	-0.299356	0.213105	-0.579322	0.00933941	-0.463124	0.0458368	-0.116732	0.634137
CAPRIN2	blue	0.129918	0.596036	-0.129918	0.596036	-0.0544776	0.824699	0.225885	0.352441	0.533876	0.0185542	0.430166	0.0660115	0.213019	0.381245	-0.438754	0.0602124	-0.258483	0.285293	-0.537184	0.0177041	0.204691	0.400567	0.178705	0.46417	0.00362805	0.988239	-0.18816	0.440459	-0.0546764	0.824069	0.315046	0.188919	0.354976	0.135875	0.430265	0.0659426	0.351422	0.140117	0.120802	0.622276	-0.371621	0.117207	-0.320582	0.180844	0.0579046	0.81385	0.191728	0.431678
ZBTB10	blue	-0.17691	0.468743	0.17691	0.468743	0.506532	0.026889	0.357117	0.133365	0.735195	0.000335333	0.390622	0.0982193	0.70457	0.000756998	-0.380988	0.107545	-0.182978	0.453375	-0.266651	0.269798	-0.298094	0.215135	-0.365218	0.124158	-0.343284	0.150175	-0.0484215	0.843945	-0.453284	0.0512854	-0.254275	0.293486	0.140656	0.565731	0.248726	0.304505	0.0848282	0.729885	0.0150878	0.951117	-0.168246	0.491129	-0.253722	0.294572	-0.421203	0.0724991	-0.327228	0.171461
OPRL1	blue	0.3069	0.201236	-0.3069	0.201236	0.124066	0.612829	-0.361753	0.128039	-0.41242	0.0793053	-0.338058	0.156891	-0.374338	0.114343	-0.0190949	0.938155	0.0242013	0.92166	-0.0155154	0.949733	0.019255	0.937638	0.166832	0.494833	0.0994965	0.685286	-0.0954372	0.697536	0.218646	0.368492	-0.106253	0.665063	-0.128776	0.599297	-0.0308839	0.90012	0.267786	0.267686	0.198508	0.415249	0.211546	0.384626	0.392834	0.0961638	0.185274	0.447629	0.372976	0.115773
GNPDA1	blue	-0.310088	0.196354	0.310088	0.196354	0.124851	0.610566	-0.0862071	0.725655	0.545732	0.0156499	0.121212	0.621087	0.370768	0.118117	-0.068461	0.780643	0.00898424	0.970881	-0.0796636	0.745797	0.00959609	0.968899	-0.0395082	0.872422	-0.0201031	0.934896	-0.0817919	0.739227	-0.375645	0.112984	-0.511757	0.0251042	0.110613	0.652128	0.375866	0.112755	0.145644	0.551886	0.185271	0.447636	-0.156543	0.522175	0.073964	0.763471	-0.480327	0.0373874	-0.31778	0.184902
TBC1D9B	blue	-0.269045	0.265358	0.269045	0.265358	0.232201	0.338774	0.27213	0.259703	0.727522	0.000415304	0.732631	0.000360462	0.54929	0.0148533	-0.27293	0.258249	-0.266333	0.270391	-0.366911	0.122293	0.287059	0.23342	-0.192374	0.430099	0.112077	0.647807	-0.344729	0.148354	-0.290658	0.227349	-0.142826	0.55969	0.189693	0.436674	0.00792985	0.974297	-0.161696	0.508393	0.168176	0.491313	-0.0448352	0.855383	-0.282996	0.240395	-0.302669	0.207836	-0.331858	0.165125
ANTKMT	blue	-0.221572	0.361954	0.221572	0.361954	-0.350997	0.14063	-0.570213	0.010799	-0.526396	0.020596	-0.52985	0.0196323	-0.5192	0.0227243	0.703812	0.000771428	0.506458	0.0269148	0.346549	0.146081	0.0399383	0.871044	0.5178	0.023158	0.479194	0.0379041	0.068428	0.780746	0.316614	0.186608	-0.297822	0.215574	-0.340874	0.153247	-0.120826	0.622207	-0.132919	0.5875	0.356142	0.134504	0.246733	0.308523	0.811022	2.52e-05	0.472155	0.0412365	-0.0414941	0.866063
RASL11B	blue	-0.375314	0.113327	0.375314	0.113327	0.059967	0.807336	0.294775	0.220532	0.542248	0.016463	0.255542	0.291004	0.283097	0.24022	-0.173658	0.477085	-0.0644407	0.79325	-0.170455	0.485374	0.0136803	0.955672	-0.306988	0.2011	0.190439	0.434839	-0.0513682	0.834569	-0.435223	0.0625485	-0.201148	0.408946	-0.0791909	0.747258	-0.142177	0.561495	-0.118315	0.629515	-0.237286	0.327998	-0.249117	0.303721	-0.301785	0.209235	-0.242582	0.316993	-0.222712	0.359426
LRRC61	blue	0.384565	0.104011	-0.384565	0.104011	-0.118355	0.629398	-0.285554	0.235988	-0.615282	0.00504674	-0.182255	0.455192	-0.402673	0.0873978	0.186771	0.443903	-0.0874945	0.721711	0.0803607	0.743643	0.168542	0.490357	0.376023	0.112592	0.0410025	0.867636	-0.0422203	0.86374	0.531248	0.0192523	0.332658	0.164045	-0.00697569	0.977389	-0.18986	0.436264	-0.132811	0.587804	0.440455	0.0591111	0.390134	0.0986771	0.405569	0.0849325	0.408371	0.0825966	0.514225	0.0242946
MDFI	blue	-0.117018	0.633301	0.117018	0.633301	0.285821	0.235531	0.277362	0.250288	0.134006	0.584419	0.219519	0.366535	-0.0196712	0.936292	0.0510635	0.835538	0.0690876	0.778682	0.242578	0.317002	0.178996	0.463429	-0.268862	0.265695	-0.0820959	0.73829	-0.227399	0.349137	-0.242937	0.316264	-0.214524	0.377811	-0.390571	0.0982668	-0.479409	0.0378055	-0.0285779	0.907546	-0.110866	0.651382	0.0964675	0.69442	-0.185593	0.446832	-0.163649	0.503215	-0.269812	0.263944
UGP2	blue	-0.0562445	0.819102	0.0562445	0.819102	0.0877485	0.720934	0.394597	0.094548	0.515924	0.0237488	0.531194	0.0192671	0.156685	0.521793	-0.292017	0.225085	-0.16681	0.49489	-0.247853	0.306262	0.385213	0.103381	-0.126671	0.605329	-0.116569	0.634613	-0.308577	0.198658	-0.300475	0.211317	0.229582	0.344404	0.0901856	0.713491	-0.186194	0.445337	0.187113	0.443053	-0.150061	0.539756	-0.120947	0.621854	-0.458947	0.0480925	-0.209705	0.388871	-0.00530186	0.982814
MED10	blue	0.128272	0.600741	-0.128272	0.600741	0.498163	0.0299528	0.350065	0.14176	0.34234	0.151373	0.307472	0.200353	0.30404	0.205683	-0.425946	0.0690096	-0.210786	0.386375	-0.221307	0.362543	-0.130679	0.593867	-0.314435	0.189826	-0.334045	0.162188	-0.371282	0.117568	-0.220666	0.363972	-0.0519463	0.832732	-0.055261	0.822216	-0.000293006	0.99905	0.220366	0.364641	0.0187415	0.939298	0.209078	0.390324	-0.229302	0.34501	0.12167	0.61976	-0.0369373	0.880665
LARP4B	blue	0.356795	0.13374	-0.356795	0.13374	0.0784524	0.749542	0.128356	0.6005	0.240577	0.321133	0.397119	0.092271	0.489105	0.0335689	-0.304917	0.204312	-0.466586	0.0440292	-0.538634	0.0173412	-0.0170946	0.944624	0.0380452	0.877111	-0.0790306	0.747753	0.186475	0.444637	0.278237	0.248735	0.17491	0.473864	0.456092	0.0496828	0.371917	0.116892	0.040944	0.867824	0.292737	0.22389	-0.137065	0.575792	-0.245209	0.311618	-0.113591	0.643348	-0.0335055	0.891687
AP1S1	blue	0.324834	0.174803	-0.324834	0.174803	0.299046	0.213603	-0.387146	0.101514	-0.485481	0.035107	-0.211991	0.383602	0.0228551	0.926006	0.188277	0.440169	-0.352672	0.138615	-0.159746	0.513588	0.0625283	0.799264	0.151724	0.535219	0.178218	0.465409	0.339233	0.155364	0.505827	0.0271372	-0.112806	0.645658	0.0726054	0.767701	-0.293459	0.222696	-0.28322	0.240007	0.5411	0.016738	0.661832	0.00202479	0.465379	0.0446529	0.0915157	0.709439	0.153465	0.530491
VAMP3	blue	-0.200784	0.409811	0.200784	0.409811	-0.333131	0.163411	-0.334115	0.162093	-0.294778	0.220527	-0.45776	0.0487487	-0.316032	0.187464	0.37572	0.112905	0.547586	0.0152307	0.537402	0.0176492	-0.238871	0.324682	-0.0210794	0.931741	-0.0442309	0.857312	-0.167007	0.494373	-0.326614	0.172315	-0.349733	0.142165	-0.0843054	0.731491	0.0188588	0.938919	0.00386095	0.987484	-0.228125	0.34756	0.106832	0.663342	0.347436	0.144983	0.1503	0.539103	-0.0193075	0.937468
POLR2F	blue	-0.0153194	0.950367	0.0153194	0.950367	-0.388198	0.100509	-0.768983	0.000119225	-0.613558	0.00520647	-0.615598	0.00501792	-0.61964	0.00466091	0.483742	0.0358639	0.524747	0.0210693	0.340103	0.154239	0.127707	0.602357	0.544444	0.0159467	0.55768	0.0131025	0.0151272	0.950989	0.220074	0.365292	-0.219174	0.367305	-0.0527484	0.830185	0.0765164	0.755541	-0.0124858	0.95954	0.192669	0.429378	0.0750513	0.76009	0.672193	0.00161796	0.322206	0.17852	0.310621	0.195545
MRPS25	blue	-0.384421	0.104152	0.384421	0.104152	0.274811	0.254851	0.151255	0.536498	0.295497	0.219351	0.129795	0.596387	0.259883	0.2826	-0.0372868	0.879544	0.0738517	0.76382	-0.0851586	0.728871	-0.136553	0.577231	-0.133133	0.586894	0.166433	0.495881	0.118783	0.628149	-0.18972	0.436608	-0.21798	0.369988	-0.256169	0.28978	-0.0848486	0.729822	-0.406267	0.0843458	-0.0838962	0.732749	-0.210686	0.386605	0.0122599	0.960271	-0.0345614	0.888294	-0.193741	0.426766
H2AJ	blue	0.153742	0.529738	-0.153742	0.529738	-0.190601	0.434441	-0.44604	0.0556007	-0.736587	0.000322327	-0.410639	0.0807407	-0.40088	0.0889499	0.695333	0.000949321	0.180724	0.459054	0.320514	0.180943	0.137038	0.575865	0.52866	0.0199603	0.337156	0.15807	0.372862	0.115893	0.641258	0.00308674	0.0665043	0.786772	-0.164039	0.502185	-0.270693	0.262328	-0.16153	0.508835	0.412961	0.0788728	0.401841	0.088115	0.526953	0.0204381	0.403686	0.0865297	-0.0399527	0.870998
FUCA2	blue	0.42676	0.068424	-0.42676	0.068424	-0.129053	0.598505	-0.441464	0.0584647	-0.583425	0.00873629	-0.399068	0.0905385	-0.271003	0.261759	0.334517	0.161557	0.0162921	0.94722	0.0152745	0.950513	-0.160508	0.511555	0.431565	0.0650394	0.198525	0.41521	0.24739	0.307195	0.571136	0.0106432	-0.0233516	0.924403	0.0955773	0.697112	0.0289932	0.906208	0.015845	0.948666	0.626914	0.0040709	0.287592	0.232513	0.62059	0.00458004	0.349539	0.142401	0.294406	0.221139
STARD3NL	blue	-0.374397	0.114282	0.374397	0.114282	-0.122884	0.616243	0.398391	0.091138	0.372228	0.116563	0.390607	0.0982334	0.286642	0.234129	0.181802	0.456332	-0.0701753	0.775282	0.0782094	0.750295	0.178003	0.465954	-0.363752	0.12579	0.0394328	0.872664	0.063044	0.797641	-0.257668	0.28687	-0.272485	0.259058	-0.243804	0.314486	-0.494729	0.031286	-0.448245	0.0542591	-0.113866	0.642542	-0.128014	0.60148	-0.302016	0.208869	-0.392307	0.096651	-0.510811	0.0254203
DUSP6	blue	-0.0017508	0.994324	0.0017508	0.994324	0.287738	0.232265	0.351367	0.140183	0.209312	0.389781	0.0752227	0.759557	0.0621593	0.800426	-0.277402	0.250217	-0.0438334	0.858583	-0.0451532	0.854367	-0.0508766	0.836132	-0.27896	0.247456	-0.255478	0.291129	0.0479156	0.845556	-0.182884	0.45361	0.186932	0.443502	-0.0785841	0.749135	-0.0107465	0.965172	0.381435	0.107099	-0.504751	0.0275194	-0.171105	0.483686	-0.485314	0.035179	-0.112341	0.647029	-0.20748	0.394039
CALCOCO1	blue	0.102301	0.676866	-0.102301	0.676866	-0.460849	0.0470553	-0.311454	0.194286	-0.538915	0.0172716	-0.298523	0.214443	-0.640274	0.00314722	0.373554	0.115165	0.118631	0.628592	0.0983928	0.68861	0.264254	0.274289	0.537573	0.017606	0.384165	0.104403	-0.0870018	0.72322	0.529971	0.0195992	0.156397	0.522568	-0.326067	0.173076	-0.131357	0.591937	-3.32e-05	0.999892	0.389622	0.0991588	0.143989	0.556463	0.500645	0.029017	0.618681	0.00474366	0.327476	0.171118
AVPR1A	blue	0.0597091	0.808151	-0.0597091	0.808151	-0.192915	0.428779	-0.302925	0.207434	-0.510404	0.0255574	-0.358057	0.132272	-0.326157	0.172951	0.34134	0.15265	0.168671	0.490019	0.215051	0.376612	-0.230918	0.341525	0.127957	0.601641	0.0631988	0.797154	0.0657977	0.788989	0.263902	0.274953	-0.239242	0.323908	-0.249868	0.302217	-0.0470286	0.848384	-0.216894	0.372436	0.209522	0.389294	0.165396	0.498607	0.563361	0.0120139	0.255712	0.290671	0.0844611	0.731013
PVRIG	blue	0.20579	0.397987	-0.20579	0.397987	-0.0984891	0.68832	0.131195	0.592398	-0.413604	0.0783609	-0.0897795	0.714729	-0.237634	0.327268	0.261944	0.278662	0.0780629	0.750748	0.339376	0.155178	0.0944781	0.700441	0.0444741	0.856536	-0.2963	0.218041	0.350617	0.14109	0.297974	0.215328	0.337104	0.15814	-0.188511	0.43959	-0.326226	0.172854	-0.13691	0.576227	-0.147595	0.546514	-0.128167	0.601039	-0.134881	0.581946	-0.0721171	0.769222	0.0109727	0.96444
SECISBP2	blue	-0.15067	0.538093	0.15067	0.538093	0.463932	0.0454101	0.499835	0.0293199	0.689295	0.00109599	0.635287	0.00346926	0.45472	0.0504608	-0.381312	0.107221	-0.353472	0.137659	-0.200591	0.410273	0.345647	0.147204	-0.390441	0.0983888	-0.27198	0.259976	-0.246155	0.309695	-0.341334	0.152657	-0.230671	0.342057	-0.181413	0.457314	-0.196971	0.418946	-0.0711284	0.772306	0.0568771	0.8171	-0.113732	0.642934	-0.453782	0.050998	-0.555906	0.0134581	-0.280566	0.244631
TRPM8	blue	0.248909	0.304137	-0.248909	0.304137	-0.198065	0.416313	-0.318474	0.183891	-0.26077	0.280901	-0.136583	0.577148	0.0701995	0.775206	0.283046	0.240309	0.0358846	0.884044	-0.0448358	0.85538	-0.0265247	0.914164	0.339713	0.154742	0.183712	0.451534	0.324107	0.175825	0.384129	0.104438	0.000929159	0.996988	0.265487	0.271973	0.125297	0.60928	-0.0119526	0.961266	0.378068	0.110494	0.0610875	0.803803	0.237128	0.32833	0.0145269	0.952932	0.00580297	0.98119
PRRG3	blue	-0.394236	0.0948767	0.394236	0.0948767	0.120387	0.623482	-0.0800723	0.744534	0.34465	0.148452	0.289317	0.229599	0.0913696	0.709884	-0.117567	0.631697	0.173071	0.478598	0.0370201	0.8804	0.190433	0.434853	-0.10306	0.674593	0.340304	0.153979	-0.330328	0.1672	-0.414521	0.0776359	-0.329578	0.168224	-0.0402949	0.869902	0.103241	0.674052	-0.254629	0.292792	-0.167474	0.493149	-0.306437	0.201952	-0.0561453	0.819416	-0.207281	0.394501	-0.137546	0.57444
TMEM223	blue	0.03616	0.88316	-0.03616	0.88316	-0.464791	0.0449593	-0.278783	0.247769	-0.660654	0.002076	-0.556636	0.0133108	-0.562458	0.0121819	0.440968	0.0587819	0.366379	0.122877	0.153554	0.530248	-0.139482	0.569011	0.416777	0.0758725	0.352428	0.138907	0.487257	0.0343464	0.451069	0.0525767	0.315894	0.187668	-0.188905	0.438618	-0.159917	0.513132	-0.21368	0.379734	-0.128042	0.6014	-0.191115	0.433179	0.369534	0.119442	0.498517	0.029818	0.319351	0.18262
POGLUT2	blue	-0.118188	0.629885	0.118188	0.629885	-0.0759105	0.757421	0.610542	0.00549578	0.562512	0.0121718	0.465045	0.044827	0.31259	0.192579	-0.215613	0.375336	-0.170039	0.486456	-0.207879	0.393109	0.118542	0.628851	-0.176648	0.469411	-0.283073	0.240262	0.0301966	0.902332	-0.159771	0.513522	0.206036	0.397411	-0.0966673	0.693816	-0.124712	0.610966	-0.0678507	0.782553	-0.0593964	0.809137	-0.449695	0.0533905	-0.480648	0.0372425	-0.269228	0.265019	-0.094961	0.698978
FASTKD3	blue	0.0137671	0.955391	-0.0137671	0.955391	0.324914	0.17469	0.528766	0.0199308	0.697651	0.000897591	0.771116	0.000111057	0.545756	0.0156446	-0.564629	0.0117812	-0.315246	0.188623	-0.428944	0.0668696	-0.0617595	0.801685	-0.343178	0.150309	-0.25112	0.29972	-0.561503	0.0123616	-0.305885	0.202806	0.210087	0.387987	0.242027	0.318137	0.018956	0.938604	0.114431	0.640879	0.0843723	0.731286	-0.00573306	0.981416	-0.404196	0.0860948	-0.183471	0.452137	-0.0242124	0.921624
TMEM109	blue	0.239671	0.323014	-0.239671	0.323014	-0.257614	0.286974	-0.405653	0.084862	-0.512398	0.0248921	-0.298713	0.214138	-0.525798	0.0207668	0.131304	0.592087	0.153737	0.529752	0.0537809	0.826909	0.237543	0.327459	0.454552	0.0505567	0.316535	0.186725	0.105182	0.668254	0.34325	0.150218	0.272412	0.25919	0.0865716	0.724537	0.225382	0.353545	0.174868	0.473973	-0.117996	0.630445	-0.115976	0.63635	0.129177	0.59815	0.403681	0.086534	0.303871	0.205947
CARD14	blue	0.450396	0.0529738	-0.450396	0.0529738	-0.281284	0.243375	-0.564119	0.0118743	-0.749838	0.000218437	-0.5352	0.01821	-0.574452	0.0100985	0.337869	0.157138	0.159676	0.513776	0.0451531	0.854367	-0.0621077	0.800588	0.634041	0.00355386	0.19158	0.43204	-0.0341046	0.889762	0.658185	0.00218684	0.138499	0.571764	-0.0128339	0.958413	0.136126	0.578433	0.267732	0.267787	0.603799	0.00619043	0.402388	0.0876425	0.760879	0.000155084	0.783382	7.28e-05	0.480977	0.0370936
TBL1Y	blue	-0.158952	0.515711	0.158952	0.515711	-0.237875	0.326764	-0.0629019	0.798088	-0.43194	0.064781	-0.168422	0.490671	-0.390769	0.0980817	0.586423	0.00831598	0.40887	0.0821853	0.485259	0.0352027	0.150349	0.538968	0.213343	0.380505	0.0739946	0.763375	0.237746	0.327033	0.229083	0.345482	0.025804	0.916489	-0.45107	0.0525758	-0.229362	0.344879	-0.106479	0.664391	-0.267437	0.268335	-0.113205	0.644485	0.0715247	0.77107	0.195603	0.422247	-0.403908	0.08634
STS	blue	-0.181248	0.45773	0.181248	0.45773	-0.114029	0.642061	-0.00509838	0.983473	0.44319	0.0573713	0.0487078	0.843033	0.332153	0.164726	-0.343202	0.150279	0.0597125	0.80814	-0.0735285	0.764826	-0.403688	0.086528	-0.35238	0.138965	-0.154227	0.528425	-0.360472	0.129495	-0.627929	0.00399373	-0.146783	0.548748	0.505905	0.0271097	0.481	0.0370837	0.292901	0.223618	-0.325902	0.173306	-0.0808749	0.742055	-0.183016	0.453278	-0.260117	0.282151	-0.0365741	0.881831
ADRB2	blue	0.270746	0.26223	-0.270746	0.26223	0.140686	0.565647	-0.0932046	0.704305	-0.431126	0.0653432	-0.157865	0.518624	0.0197953	0.935891	-0.101671	0.678755	-0.186655	0.44419	0.187824	0.44129	-0.272272	0.259444	-0.26347	0.275769	-0.240813	0.320644	0.235441	0.331885	0.163338	0.504039	0.0954172	0.697597	0.0949917	0.698885	-0.0429917	0.861273	-0.393273	0.0957599	-0.0819469	0.73875	0.00417381	0.98647	0.00321769	0.989569	-0.186336	0.444984	0.247936	0.306095
HAUS3	blue	-0.0927216	0.705772	0.0927216	0.705772	0.506994	0.0267272	0.300821	0.210765	0.688952	0.00110485	0.64309	0.00297657	0.438173	0.0605925	-0.544245	0.015993	-0.324532	0.175227	-0.397982	0.0915006	0.186399	0.444826	-0.303937	0.205844	-0.0981852	0.689235	-0.530981	0.0193245	-0.382248	0.10629	-0.0736827	0.764346	0.166443	0.495852	0.0296873	0.903972	0.144265	0.5557	0.078269	0.75011	0.0762184	0.756466	-0.294046	0.221729	-0.32208	0.1787	-0.0861051	0.725967
CHID1	blue	0.568655	0.0110663	-0.568655	0.0110663	-0.0148707	0.951819	-0.467239	0.0436944	-0.493824	0.0316451	-0.162589	0.506023	-0.237154	0.328275	0.104557	0.670121	-0.112177	0.647513	-0.258678	0.284917	0.0456574	0.852758	0.611111	0.00544024	0.27371	0.256836	-0.0213049	0.931013	0.694024	0.00097963	0.0934345	0.703607	0.109398	0.655724	0.263813	0.275121	0.245489	0.311047	0.740053	0.000291776	0.290489	0.227631	0.558673	0.0129068	0.552784	0.0141027	0.390104	0.0987056
SEC11C	blue	-0.250473	0.301009	0.250473	0.301009	0.0963683	0.69472	0.406651	0.0840245	0.738055	0.00030907	0.38545	0.10315	0.311143	0.194755	-0.399443	0.0902081	-0.00614418	0.980084	-0.319706	0.182107	-0.0370777	0.880215	-0.153725	0.529785	-0.0870795	0.722982	-0.368953	0.120069	-0.451193	0.0525039	0.112044	0.647906	0.155335	0.52543	0.225753	0.352732	0.392139	0.0968058	-0.219187	0.367278	-0.175952	0.471193	-0.39449	0.0946453	-0.0794582	0.746431	-0.146274	0.550149
PSME3IP1	blue	0.551217	0.0144354	-0.551217	0.0144354	0.282792	0.24075	-0.270347	0.262961	-0.452147	0.0519449	0.0263477	0.914735	-0.0896476	0.715132	-0.0467384	0.849309	-0.507132	0.0266791	-0.224025	0.356527	0.289429	0.22941	0.177434	0.467404	0.0378013	0.877893	-0.0474522	0.847033	0.554213	0.0138046	0.0630468	0.797632	0.0754098	0.758976	-0.191643	0.431886	0.00600418	0.980538	0.578987	0.00939016	0.692584	0.00101391	0.27387	0.256547	0.0844815	0.73095	0.302144	0.208666
TEKT3	blue	0.305621	0.203217	-0.305621	0.203217	0.242603	0.31695	0.122102	0.618506	-0.488942	0.0336366	0.0535571	0.827619	-0.11701	0.633324	0.14851	0.544001	-0.310864	0.195178	-0.0410074	0.867621	0.229259	0.345103	0.171778	0.481942	-0.0449391	0.855051	0.397101	0.0922865	0.590384	0.00778584	0.539853	0.017041	-0.16792	0.491983	-0.48236	0.0364747	-0.295516	0.21932	0.0488107	0.842705	0.385301	0.103294	-0.0852461	0.728602	0.202297	0.406219	0.109221	0.656248
BTN2A3P	blue	0.0331564	0.89281	-0.0331564	0.89281	-0.00248361	0.991949	0.134902	0.581888	-0.333587	0.1628	0.0181522	0.941203	-0.275274	0.25402	0.129927	0.596011	-0.00442002	0.985672	0.165888	0.497312	0.162982	0.504981	0.0532247	0.828673	0.292448	0.224369	0.22409	0.356383	0.316474	0.186814	0.260875	0.2807	-0.352318	0.139038	-0.270789	0.262151	-0.226555	0.350977	-0.274379	0.255628	-0.172324	0.480528	-0.247216	0.307546	0.152921	0.531965	-0.0926385	0.706024
SLC2A4RG	blue	0.343427	0.149994	-0.343427	0.149994	-0.290996	0.226784	-0.581176	0.00906291	-0.550436	0.0146036	-0.438978	0.0600666	-0.471859	0.0413814	0.236874	0.328863	0.135584	0.579961	-0.113598	0.643328	-0.0847211	0.730214	0.606187	0.0059367	0.271535	0.260787	-0.195705	0.422	0.454666	0.0504917	0.0598046	0.807849	0.109017	0.656855	0.257009	0.288147	0.34932	0.142668	0.53447	0.0183991	0.457997	0.0486174	0.753752	0.00019385	0.770839	0.000112091	0.463386	0.0456982
ARID4A	blue	-0.2438	0.314493	0.2438	0.314493	0.426062	0.0689263	0.416357	0.0761987	0.679216	0.00138293	0.620986	0.00454674	0.730241	0.000385305	-0.403774	0.086454	-0.422648	0.0714225	-0.277026	0.250887	0.000584137	0.998106	-0.45556	0.0499834	-0.132319	0.5892	0.029804	0.903597	-0.293841	0.222067	-0.0258706	0.916274	0.241727	0.318755	0.0174634	0.943431	-0.336002	0.15959	-0.0555995	0.821144	-0.16171	0.508357	-0.489768	0.0332932	-0.682091	0.00129533	-0.342116	0.151658
FCAR	blue	-0.638141	0.00328181	0.638141	0.00328181	-0.0620189	0.800868	0.349188	0.142829	0.603229	0.00625233	0.348041	0.144236	0.281293	0.243359	0.124041	0.612901	0.161661	0.508486	-0.0083357	0.972982	0.150355	0.538954	-0.089316	0.716144	0.235651	0.33144	0.0323536	0.895391	-0.359763	0.130306	-0.119281	0.626698	-0.197479	0.417721	-0.107211	0.662214	-0.161755	0.508238	-0.290761	0.227177	-0.306929	0.201191	-0.328483	0.169728	-0.225082	0.354202	-0.593646	0.0073701
CUL4B	blue	0.110493	0.652484	-0.110493	0.652484	-0.0543593	0.825074	-0.441057	0.058725	-0.650989	0.00253821	-0.630795	0.00378219	-0.431018	0.0654183	0.342391	0.151308	0.321355	0.179736	0.223384	0.357941	-0.0871839	0.722662	0.435086	0.0626403	0.168781	0.489733	0.43264	0.0643002	0.362242	0.127487	0.220158	0.365104	-0.048436	0.843899	-0.00149344	0.995159	0.0250675	0.918865	-0.0963332	0.694826	0.176636	0.469443	0.3701	0.118833	0.279846	0.245895	0.27108	0.261618
HOXB8	blue	-0.20579	0.397987	0.20579	0.397987	-0.104094	0.671502	-0.406766	0.0839289	-0.328651	0.169497	-0.423255	0.070974	-0.413653	0.0783219	0.135317	0.580714	0.343446	0.149969	0.315476	0.188285	0.0114534	0.962883	0.00200641	0.993496	0.34188	0.151959	-0.170077	0.486356	-0.0548363	0.823562	-0.361601	0.128211	-0.26492	0.273037	-0.019452	0.937001	-0.0933227	0.703946	-0.140694	0.565624	0.0565976	0.817984	0.329035	0.168969	0.0530409	0.829257	0.0868031	0.723828
GRWD1	blue	0.162922	0.505142	-0.162922	0.505142	0.0624331	0.799564	-0.698798	0.000872876	-0.472202	0.0412134	-0.485264	0.0352007	-0.376971	0.111616	0.290193	0.228128	0.188215	0.440322	0.0125186	0.959433	0.202137	0.406596	0.625116	0.0042107	0.355879	0.134812	0.0608874	0.804433	0.3694	0.119586	-0.161636	0.508554	-0.0414835	0.866097	0.298244	0.214892	0.428063	0.0674932	0.309374	0.19744	0.365344	0.124019	0.570694	0.0107176	0.441454	0.0584708	0.097396	0.691616
SEMA4F	blue	0.42	0.0734046	-0.42	0.0734046	0.495737	0.0308902	0.156674	0.521823	0.470916	0.0418459	0.313371	0.191409	0.555639	0.0135124	-0.612461	0.00531026	-0.487113	0.0344077	-0.689538	0.00108974	-0.0848688	0.729761	0.0438358	0.858575	-0.310586	0.195598	0.0710247	0.77263	0.0047753	0.98452	0.246248	0.309506	0.559677	0.0127112	0.531842	0.0190929	0.531287	0.0192418	0.194517	0.42488	-0.00881689	0.971423	-0.300152	0.211832	-0.123663	0.613992	0.158949	0.51572
SLF1	blue	0.158375	0.517255	-0.158375	0.517255	0.279072	0.247259	0.222165	0.360639	0.440719	0.0589412	0.418026	0.0749091	0.472412	0.0411109	-0.505058	0.0274099	-0.514284	0.0242753	-0.428741	0.0670129	-0.0143487	0.953509	-0.352266	0.139101	-0.255809	0.290482	-0.404028	0.0862379	-0.254599	0.292849	0.138791	0.570946	0.505025	0.0274218	-0.0279631	0.909527	0.182168	0.455412	0.156777	0.521545	0.476245	0.039274	-0.251651	0.298667	-0.234932	0.332961	0.135327	0.580687
SGIP1	blue	0.0944382	0.700562	-0.0944382	0.700562	0.0763788	0.755968	0.363156	0.126457	0.637414	0.00332874	0.56605	0.0115247	0.639292	0.00320865	-0.530561	0.0194382	-0.364425	0.125039	-0.445977	0.0556395	-0.132883	0.587601	-0.346674	0.145926	-0.314392	0.189889	-0.172882	0.479087	-0.298725	0.214118	0.162916	0.505158	0.608231	0.00572631	0.355362	0.135421	0.110563	0.652276	-0.073629	0.764513	-0.201938	0.40707	-0.515927	0.0237479	-0.334782	0.161205	-0.0847571	0.730103
AIF1L	blue	0.0129165	0.958145	-0.0129165	0.958145	-0.410691	0.0806982	-0.35552	0.135234	-0.450168	0.0531091	-0.349979	0.141865	-0.356781	0.133756	0.460338	0.0473322	0.221466	0.362191	0.0953238	0.69788	0.173848	0.476596	0.57023	0.0107961	0.473605	0.0405324	0.572171	0.0104707	0.500971	0.0288958	0.167733	0.492473	-0.0205576	0.933427	0.23294	0.337195	-0.0275155	0.91097	-0.0634035	0.79651	-0.288121	0.231617	0.135656	0.579757	0.311232	0.194622	-0.116516	0.634768
FLYWCH1	blue	-0.0649755	0.79157	0.0649755	0.79157	-0.190401	0.434933	0.0427961	0.861898	-0.406267	0.0843465	-0.523281	0.0214972	-0.22521	0.35392	0.324317	0.175529	0.148813	0.543171	0.359208	0.130943	-0.341605	0.152311	-0.0899141	0.714319	-0.142721	0.559981	0.548105	0.0151149	0.109583	0.655177	0.103385	0.673622	-0.285325	0.23638	-0.28607	0.235104	-0.154143	0.528654	-0.286064	0.235115	-0.066164	0.787839	0.0691904	0.77836	-0.0113199	0.963315	-0.00253501	0.991782
NUDT12	blue	-0.251935	0.298103	0.251935	0.298103	0.2779	0.249333	0.825609	1.34e-05	0.693244	0.000998088	0.602913	0.00628678	0.530458	0.0194663	-0.389953	0.0988478	-0.202158	0.406547	0.00629693	0.979589	-0.12534	0.609157	-0.673992	0.00155478	-0.407997	0.0829054	-0.0916983	0.708883	-0.49072	0.0329005	0.093686	0.702843	-0.0624103	0.799636	-0.167775	0.492361	-0.151437	0.536001	-0.469334	0.0426334	-0.363062	0.126563	-0.828703	1.17e-05	-0.517146	0.0233626	-0.442315	0.057924
KLHL7	blue	-0.0205393	0.933487	0.0205393	0.933487	0.262432	0.277735	0.161099	0.509982	0.547808	0.0151811	0.486374	0.0347227	0.406974	0.0837549	-0.426953	0.0682852	-0.318352	0.184069	-0.418731	0.074369	0.269789	0.263987	-0.0265053	0.914227	0.108343	0.658853	-0.0467294	0.849338	-0.237585	0.327371	0.154916	0.526562	0.358994	0.13119	0.187186	0.442872	0.0618264	0.801474	-0.0591991	0.80976	-0.243538	0.315031	-0.429364	0.0665741	-0.407489	0.0833269	0.0556294	0.82105
AMZ2P1	blue	-0.275917	0.252866	0.275917	0.252866	0.433862	0.0634669	0.455739	0.0498822	0.803143	3.47e-05	0.567207	0.0113193	0.600488	0.00655689	-0.371847	0.116967	-0.345601	0.147262	-0.181519	0.457047	0.200941	0.409438	-0.523423	0.0214554	-0.217891	0.370189	-0.231646	0.339962	-0.538925	0.0172693	-0.342386	0.151314	-0.00708204	0.977045	-0.106554	0.664167	0.0314314	0.898358	-0.0849225	0.729596	-0.0183384	0.940601	-0.52295	0.0215947	-0.642197	0.00302986	-0.468166	0.0432225
KRTAP4-12	blue	0.00210296	0.993183	-0.00210296	0.993183	-0.222863	0.359093	-0.096497	0.694331	-0.464583	0.0450682	-0.146493	0.549545	-0.338404	0.15644	0.453733	0.0510265	0.249569	0.302815	0.502893	0.0281896	0.170621	0.484941	0.139242	0.569683	0.0312995	0.898782	0.0866882	0.72418	0.214707	0.377393	-0.0283005	0.90844	-0.389282	0.0994799	-0.386581	0.102057	-0.405997	0.0845725	0.0984399	0.688468	-0.0167329	0.945794	0.185563	0.446907	0.136364	0.577764	0.0337821	0.890798
AMMECR1L	blue	-0.159546	0.514123	0.159546	0.514123	0.0946996	0.69977	0.447146	0.0549244	0.735153	0.000335729	0.64861	0.0026642	0.520109	0.0224463	-0.421249	0.0724651	-0.154727	0.527074	-0.220118	0.365195	0.0777485	0.751722	-0.269448	0.264613	-0.240031	0.322266	-0.301008	0.210467	-0.39811	0.0913869	0.0481098	0.844938	0.199149	0.413714	0.272946	0.25822	0.0484099	0.843982	-0.137359	0.574963	-0.423144	0.0710556	-0.556325	0.0133734	-0.37276	0.116	-0.226884	0.35026
RAC1	blue	-0.113489	0.64365	0.113489	0.64365	-0.332351	0.164459	-0.592398	0.007527	-0.347506	0.144896	-0.439073	0.0600048	-0.337376	0.157783	0.286419	0.234508	0.453316	0.0512668	0.172323	0.48053	-0.0480225	0.845216	0.419539	0.0737541	0.482457	0.0364314	0.186978	0.443387	0.0879718	0.720251	-0.0833811	0.734333	0.110296	0.653067	0.42523	0.0695282	0.130345	0.594819	-0.199054	0.413943	-0.29081	0.227094	0.308837	0.19826	0.126684	0.605291	0.0401498	0.870367
SLC27A5	blue	-0.273805	0.256665	0.273805	0.256665	0.333816	0.162492	0.556606	0.0133169	0.71434	0.000590329	0.540274	0.0169381	0.569406	0.0109368	-0.351513	0.140007	-0.229327	0.344956	0.0846181	0.73053	-0.127368	0.60333	-0.703098	0.000785244	-0.430434	0.0658243	-0.390861	0.0979958	-0.59576	0.00711052	-0.261964	0.278624	0.00849428	0.972469	-0.0978466	0.690256	-0.0522768	0.831683	-0.0995704	0.685064	-0.0588504	0.810862	-0.485187	0.035234	-0.607206	0.00583102	-0.446708	0.0551916
TTC39A	blue	-0.132354	0.589103	0.132354	0.589103	0.105014	0.668756	-0.215555	0.375466	0.38256	0.105982	0.155531	0.524904	0.0845153	0.730846	-0.104026	0.671706	-0.118647	0.628544	-0.279286	0.246882	0.445336	0.056034	0.265322	0.272283	0.354162	0.136838	-0.327767	0.170716	-0.0789662	0.747953	-0.177424	0.467431	0.206863	0.395476	0.225481	0.353327	0.402663	0.0874062	0.3445	0.148641	0.266577	0.269935	0.0706596	0.77377	-0.0529117	0.829667	-0.103272	0.673959
ZNF330	blue	0.240071	0.322183	-0.240071	0.322183	0.104517	0.670239	0.327514	0.171066	0.473457	0.0406036	0.347155	0.14533	0.224906	0.354589	-0.627869	0.0039982	-0.16885	0.489551	-0.414229	0.0778665	-0.0740496	0.763204	-0.0547527	0.823827	-0.323385	0.176846	-0.316575	0.186666	-0.25901	0.284278	0.454113	0.0508082	0.410088	0.081189	0.403155	0.0869834	0.501271	0.0287847	-0.173958	0.476311	-0.29207	0.224996	-0.450918	0.0526654	-0.0107365	0.965205	0.359195	0.130958
ATP6V1E1	blue	0.152645	0.532716	-0.152645	0.532716	-0.32501	0.174556	-0.0493021	0.841141	-0.385726	0.102882	-0.174287	0.475466	-0.0684719	0.780608	0.192906	0.4288	-0.133118	0.586933	0.26174	0.279051	-0.193515	0.427316	-0.224952	0.354487	-0.186011	0.445792	0.187424	0.442281	0.182261	0.455178	-0.0618097	0.801527	0.0214246	0.930626	-0.107635	0.660955	-0.305213	0.203852	0.0322566	0.895703	0.0467095	0.849401	0.0651347	0.79107	-0.0834547	0.734107	-0.0295163	0.904523
FOS	blue	-0.244426	0.313213	0.244426	0.313213	-0.103416	0.67353	0.12118	0.62118	0.374359	0.114321	0.0503118	0.837928	0.284706	0.237442	-0.0365496	0.88191	0.0405077	0.86922	-0.245111	0.311816	-0.0563057	0.818908	-0.00664081	0.978474	0.22277	0.359297	0.387856	0.100834	-0.191459	0.432338	-0.0403336	0.869778	0.141077	0.564558	0.226027	0.352132	0.0540765	0.825971	-0.364181	0.125311	-0.425574	0.0692789	-0.332609	0.164111	-0.163193	0.504423	-0.307093	0.200937
MRPL9	blue	0.220274	0.364847	-0.220274	0.364847	-0.155278	0.525585	-0.532273	0.0189776	-0.5366	0.0178519	-0.573176	0.0103053	-0.36891	0.120116	0.222337	0.360258	0.243506	0.315096	0.221671	0.361736	-0.157691	0.519089	0.358719	0.131507	0.00254959	0.991735	0.0514786	0.834218	0.139421	0.569181	0.10587	0.666204	0.212652	0.382086	0.167917	0.491991	0.175455	0.472466	0.13859	0.57151	0.301868	0.209103	0.491755	0.0324774	0.356505	0.134079	0.457685	0.0487905
CEP70	blue	-0.275362	0.253861	0.275362	0.253861	0.303696	0.206222	0.712577	0.000617868	0.751676	0.000206577	0.580072	0.00922668	0.423927	0.0704795	-0.389444	0.0993267	-0.197486	0.417705	-0.153879	0.529367	0.0158744	0.948571	-0.471422	0.0415964	-0.370758	0.118128	-0.247142	0.307697	-0.424628	0.0699668	0.136516	0.577334	-0.099138	0.686365	-0.240705	0.320869	-0.00830392	0.973085	-0.153985	0.529081	-0.239948	0.32244	-0.522022	0.02187	-0.368866	0.120163	-0.228277	0.34723
CYP2R1	blue	0.0528926	0.829727	-0.0528926	0.829727	0.285045	0.236861	0.135392	0.580504	0.315403	0.188392	0.483528	0.0359582	0.282936	0.240499	-0.285796	0.235573	-0.231715	0.339816	-0.31806	0.184495	0.261514	0.27948	-0.149848	0.540337	0.124684	0.611045	-0.373005	0.115743	-0.159166	0.515138	0.107073	0.662624	0.26624	0.270565	-0.105392	0.667629	0.190219	0.43538	-0.0837404	0.733228	0.313288	0.191534	-0.347564	0.144824	-0.0373752	0.87926	-0.145645	0.551884
ABHD8	blue	-0.438226	0.0605577	0.438226	0.0605577	0.0406047	0.86891	0.0753488	0.759166	0.566398	0.0114625	0.17143	0.482842	0.175573	0.472163	-0.0859572	0.726421	0.253751	0.294516	0.0284965	0.907808	0.114007	0.642125	-0.0906995	0.711925	0.182998	0.453324	-0.289768	0.228841	-0.460108	0.0474576	-0.4173	0.0754679	-0.155879	0.523964	0.223181	0.35839	0.213629	0.379851	-0.140711	0.565579	-0.350929	0.140712	-0.167775	0.492363	-0.149602	0.541011	-0.394363	0.0947616
CDC73	blue	-0.306849	0.201314	0.306849	0.201314	0.279758	0.24605	0.454344	0.0506757	0.81721	1.94e-05	0.456011	0.0497283	0.540031	0.0169975	-0.344664	0.148435	-0.0295469	0.904425	-0.0810574	0.741492	-0.0845266	0.730812	-0.497134	0.0303477	-0.328713	0.169411	-0.295595	0.21919	-0.682072	0.0012959	-0.3078	0.19985	-0.0090964	0.970518	0.0699426	0.776009	0.243936	0.314216	-0.254089	0.293851	-0.28907	0.230015	-0.469034	0.0427843	-0.556647	0.0133086	-0.430997	0.0654332
MRPL24	blue	0.285107	0.236755	-0.285107	0.236755	0.0667349	0.786049	-0.0936812	0.702858	-0.624464	0.00426235	-0.491881	0.0324263	-0.375203	0.113442	0.117006	0.633335	0.0198983	0.935558	0.102077	0.677536	-0.276905	0.251102	0.163294	0.504156	-0.0528045	0.830007	0.374417	0.11426	0.438472	0.0603963	0.203132	0.404242	-0.28879	0.230486	-0.0885918	0.718356	-0.075218	0.759572	-0.0336309	0.891284	0.146093	0.550647	0.251052	0.299856	0.389204	0.0995536	0.32023	0.18135
GALNT14	blue	-0.808122	2.84e-05	0.808122	2.84e-05	-0.157384	0.519913	0.101211	0.680135	0.434237	0.0632127	0.0690715	0.778733	0.00643538	0.97914	0.248612	0.304733	0.463644	0.0455616	0.211876	0.383865	0.135818	0.579302	-0.0997889	0.684407	0.35977	0.130298	-0.0202977	0.934267	-0.46937	0.0426158	-0.386418	0.102213	-0.372445	0.116334	-0.13852	0.571705	-0.300448	0.211359	-0.386302	0.102326	-0.433996	0.0633762	-0.0548063	0.823657	-0.15118	0.5367	-0.50921	0.0259622
ARMT1	blue	-0.418883	0.074253	0.418883	0.074253	0.324035	0.175927	0.702895	0.000789204	0.747846	0.00023194	0.591072	0.0076966	0.642881	0.00298896	-0.265536	0.271881	-0.126324	0.606328	0.0110538	0.964177	-0.127524	0.602882	-0.710513	0.000651482	-0.319254	0.18276	0.0273042	0.911651	-0.599247	0.00669868	-0.229504	0.344572	-0.178162	0.46555	-0.287045	0.233443	-0.432559	0.0643551	-0.380931	0.107602	-0.456276	0.0495787	-0.622997	0.00438045	-0.694867	0.000960014	-0.501422	0.0287288
MAP7D3	blue	-0.282584	0.241111	0.282584	0.241111	0.514935	0.0240652	0.624287	0.00427644	0.497003	0.0303981	0.435248	0.0625314	0.468477	0.0430651	-0.245557	0.31091	0.0784579	0.749526	0.281935	0.242239	-0.252239	0.297499	-0.702971	0.000787725	-0.523648	0.0213894	-0.160438	0.511744	-0.578373	0.00948364	-0.119401	0.62635	-0.222171	0.360625	-0.301044	0.210411	-0.202047	0.406811	-0.452089	0.0519786	-0.221734	0.361594	-0.545009	0.015816	-0.571987	0.0105013	-0.435818	0.0621501
RPAP3	blue	-0.230242	0.342981	0.230242	0.342981	0.3638	0.125736	0.725825	0.000435009	0.787043	6.38e-05	0.582496	0.00886996	0.480699	0.0372193	-0.573631	0.0102312	-0.135129	0.581245	-0.118236	0.629744	-0.16254	0.506154	-0.704104	0.000765844	-0.548202	0.0150933	-0.477752	0.0385693	-0.671629	0.00163817	-0.0318645	0.896965	-0.100119	0.683414	-0.0881113	0.719825	0.124866	0.610522	-0.3968	0.0925566	-0.260745	0.280948	-0.619185	0.00469996	-0.372233	0.116558	-0.233697	0.335583
DYNC2H1	blue	0.158165	0.517819	-0.158165	0.517819	0.539864	0.0170382	0.632725	0.00364504	0.606153	0.00594026	0.486924	0.0344879	0.590886	0.00772057	-0.754198	0.000191201	-0.329559	0.168251	-0.392787	0.0962071	-0.458232	0.0484874	-0.517013	0.0234045	-0.625144	0.00420847	-0.246819	0.30835	-0.359781	0.130286	0.260247	0.281901	0.169508	0.487836	0.11301	0.645058	0.0868278	0.723753	-0.0863113	0.725335	-0.233956	0.335031	-0.433651	0.0636099	-0.179325	0.462595	0.222041	0.360913
PLEKHF2	blue	-0.430471	0.0657991	0.430471	0.0657991	0.247713	0.306544	0.632962	0.00362843	0.744166	0.000258751	0.477701	0.0385926	0.588086	0.00808986	-0.253148	0.295703	-0.191288	0.432756	0.0334695	0.891803	-0.0576049	0.814798	-0.674132	0.00154997	-0.363693	0.125856	0.0527978	0.830028	-0.56734	0.0112958	-0.213989	0.37903	-0.0633817	0.796579	-0.148612	0.543723	-0.227185	0.349604	-0.389905	0.0988929	-0.331618	0.165448	-0.643087	0.00297677	-0.794246	4.89e-05	-0.5838	0.00868278
FN3KRP	blue	0.0847171	0.730226	-0.0847171	0.730226	-0.0324209	0.895175	0.186294	0.445087	0.415086	0.077191	0.350056	0.141771	0.290895	0.226953	-0.325591	0.173742	-0.134541	0.582907	-0.242364	0.317441	-0.0801493	0.744296	-0.074787	0.760911	-0.139704	0.568391	-0.527043	0.0204128	-0.140877	0.565114	0.0853465	0.728294	0.300546	0.211202	0.31407	0.190369	0.38364	0.104917	0.204619	0.400736	0.120911	0.621959	-0.176127	0.470745	0.0476952	0.846259	-0.0214459	0.930557
SMC6	blue	-0.232624	0.337871	0.232624	0.337871	0.180604	0.459357	0.390918	0.0979429	0.607427	0.00580833	0.687153	0.00115237	0.407714	0.0831398	-0.165673	0.497878	-0.255648	0.290796	-0.139666	0.568498	0.415724	0.0766914	-0.316047	0.187442	0.0441075	0.857707	-0.329875	0.167818	-0.328764	0.169342	-0.0423923	0.86319	0.103431	0.673483	-0.330598	0.166833	-0.0598757	0.807625	-0.0346131	0.888128	0.114519	0.640621	-0.497064	0.0303747	-0.492881	0.0320223	-0.409968	0.081287
NAA35	blue	-0.135536	0.580096	0.135536	0.580096	0.301357	0.209913	0.668169	0.001767	0.845924	5.05e-06	0.671346	0.00164841	0.472372	0.0411306	-0.471152	0.0417294	-0.238755	0.324924	-0.367039	0.122153	0.0647058	0.792417	-0.352838	0.138416	-0.302448	0.208185	-0.298531	0.21443	-0.430027	0.0661086	0.0649649	0.791603	0.0227137	0.926462	0.00320086	0.989624	0.246487	0.309021	-0.140047	0.567431	-0.284207	0.238302	-0.571998	0.0104995	-0.269517	0.264487	-0.269342	0.26481
YRDC	blue	-0.267697	0.267851	0.267697	0.267851	0.417692	0.0751656	0.196958	0.418976	0.472028	0.0412987	0.579316	0.00934031	0.377102	0.111482	-0.147829	0.545871	-0.187311	0.442562	-0.275614	0.253408	0.284425	0.237927	-0.146122	0.550568	0.29594	0.218627	-0.214118	0.378735	-0.189321	0.43759	-0.180226	0.460313	-0.0891702	0.716589	-0.31091	0.195108	-0.341803	0.152058	0.140579	0.565946	0.074367	0.762217	-0.127088	0.604132	-0.232421	0.338304	-0.228477	0.346796
NUP43	blue	-0.185351	0.447435	0.185351	0.447435	0.123937	0.6132	-0.110989	0.651019	0.357363	0.133078	0.162163	0.507152	0.0306486	0.900877	0.00312297	0.989876	0.0379482	0.877423	-0.119911	0.624864	0.495653	0.0309227	0.318444	0.183935	0.270018	0.263565	-0.130455	0.594506	-0.0975018	0.691297	-0.216409	0.373531	-0.00053435	0.998268	0.33202	0.164906	0.400805	0.0890149	0.0519891	0.832596	-0.0143713	0.953436	-0.123314	0.614999	-0.0879235	0.720399	-0.345863	0.146935
BBS1	blue	-0.0590769	0.810146	0.0590769	0.810146	0.149208	0.542089	0.00879257	0.971502	0.453998	0.0508742	0.23892	0.32458	0.245237	0.31156	-0.198954	0.414182	-0.014588	0.952734	-0.0831828	0.734943	0.0137812	0.955346	-0.178514	0.464655	-0.15529	0.525553	-0.619432	0.0046787	-0.398051	0.0914392	-0.420436	0.0730755	0.112165	0.647547	0.254702	0.292649	0.523853	0.0213293	0.167126	0.494062	0.24551	0.311005	-0.00967115	0.968656	-0.0989584	0.686906	-0.282052	0.242036
NOL9	blue	-0.101156	0.680299	0.101156	0.680299	0.456414	0.0495016	0.558145	0.0130104	0.746758	0.000239607	0.501427	0.0287272	0.61588	0.00499228	-0.552871	0.0140845	-0.418495	0.0745496	-0.466789	0.0439249	-0.0933852	0.703756	-0.424185	0.0702905	-0.310032	0.196439	0.0886387	0.718213	-0.307284	0.200644	-0.0440735	0.857815	0.0607035	0.805014	0.13618	0.578281	-0.0117418	0.961949	-0.130408	0.594638	-0.366953	0.122246	-0.507565	0.0265284	-0.431752	0.0649107	-0.219159	0.367339
CCDC51	blue	0.029695	0.903948	-0.029695	0.903948	0.234272	0.33436	-0.293553	0.222541	0.196277	0.420619	0.207034	0.395079	0.338674	0.15609	-0.123083	0.615669	-0.169637	0.487501	-0.169004	0.48915	0.0548268	0.823592	-0.0789536	0.747992	0.238725	0.324985	-0.39341	0.0956332	-0.130875	0.593308	-0.388809	0.0999283	0.371001	0.117868	-0.011403	0.963046	-0.133608	0.585545	0.555141	0.0136139	0.485983	0.0348904	0.2805	0.244746	-0.254385	0.293269	0.0728446	0.766956
PPCS	blue	-0.0448314	0.855394	0.0448314	0.855394	0.568721	0.0110549	0.502912	0.0281824	0.69609	0.000932157	0.570634	0.0107278	0.564322	0.0118373	-0.563996	0.011897	-0.207757	0.393392	-0.258374	0.285503	-0.198937	0.414221	-0.493629	0.0317228	-0.353631	0.13747	-0.493993	0.0315775	-0.528741	0.0199376	-0.0742965	0.762436	0.0874117	0.721965	0.00216438	0.992984	0.180991	0.458379	-0.0798709	0.745156	0.0497447	0.839732	-0.403927	0.0863236	-0.276445	0.251922	-0.122247	0.618086
NSUN7	blue	0.256877	0.288403	-0.256877	0.288403	-0.0890706	0.716893	0.200592	0.410269	0.137882	0.573496	0.223782	0.357063	0.00712758	0.976897	-0.171918	0.481579	-0.11662	0.634466	-0.310578	0.195611	-0.0935233	0.703337	-0.00230477	0.992529	-0.175077	0.473434	-0.445936	0.0556646	0.0693058	0.778	0.225649	0.352959	0.170815	0.484438	-0.0796411	0.745866	0.338762	0.155974	0.320077	0.181571	0.296753	0.217305	0.0881569	0.719685	0.353983	0.137051	0.204595	0.400793
NARS2	blue	-0.099372	0.685661	0.099372	0.685661	0.559869	0.0126741	0.261457	0.27959	0.793396	5.05e-05	0.564189	0.0118615	0.723932	0.000457931	-0.633179	0.00361333	-0.353704	0.137383	-0.455839	0.0498255	-0.094587	0.700111	-0.379054	0.109492	-0.201985	0.406959	-0.258809	0.284665	-0.510772	0.0254334	-0.124757	0.610835	0.355625	0.135111	0.289987	0.228473	0.132999	0.587273	-0.0335822	0.891441	-0.141391	0.563681	-0.366184	0.123091	-0.557844	0.01307	-0.0986195	0.687927
TEFM	blue	-0.423185	0.0710258	0.423185	0.0710258	0.152464	0.533207	0.395601	0.0936369	0.77019	0.000114541	0.328612	0.16955	0.385238	0.103355	-0.366031	0.12326	0.0671664	0.784697	0.0169405	0.945122	-0.184679	0.449114	-0.508857	0.0260829	-0.276182	0.252393	-0.396161	0.0931308	-0.685641	0.00119363	-0.312318	0.192986	-0.0499189	0.839178	0.114673	0.64017	0.0863932	0.725084	-0.190378	0.43499	-0.388804	0.0999326	-0.2929	0.22362	-0.520604	0.022296	-0.248966	0.304023
BBS10	blue	-0.29103	0.226728	0.29103	0.226728	0.26858	0.266217	0.577049	0.0096877	0.528345	0.0200478	0.467444	0.0435897	0.572368	0.0104381	-0.139913	0.567806	-0.218548	0.36871	-0.0885762	0.718404	-0.126864	0.604777	-0.582122	0.00892435	-0.267657	0.267925	0.216093	0.374248	-0.372855	0.1159	-0.190772	0.434022	-0.155189	0.525825	-0.364368	0.125102	-0.480302	0.0373989	-0.255169	0.291733	-0.271513	0.260828	-0.440772	0.0589073	-0.593478	0.00739108	-0.422683	0.0713966
ZNF419	blue	-0.0957223	0.696674	0.0957223	0.696674	0.449641	0.0534225	0.293035	0.223397	0.676832	0.00145929	0.565112	0.0116936	0.530204	0.0195356	-0.524389	0.0211732	-0.0963497	0.694776	-0.3276	0.170947	-0.0331773	0.892742	-0.239568	0.323229	-0.181991	0.455857	-0.387234	0.10143	-0.366044	0.123245	0.0115553	0.962553	0.223835	0.356945	0.375016	0.113637	0.293132	0.223237	-0.151441	0.535991	-0.220856	0.363547	-0.423454	0.0708273	-0.163044	0.504816	-0.258162	0.285913
ZNF385D	blue	0.19365	0.426986	-0.19365	0.426986	-0.165316	0.498817	0.162772	0.505539	-0.305329	0.20367	-0.225951	0.352298	-0.275191	0.254168	0.0610662	0.80387	-0.114347	0.641126	0.0702933	0.774914	-0.00283906	0.990797	0.0433286	0.860196	-0.265994	0.271025	0.321669	0.179286	0.249233	0.303488	0.390649	0.0981945	-0.212717	0.381936	-0.141233	0.564121	0.151111	0.53689	-0.208146	0.392486	-0.128306	0.600643	-0.13611	0.578479	0.182252	0.455201	0.15065	0.538148
ZFAND1	blue	-0.191257	0.432832	0.191257	0.432832	0.537364	0.0176588	0.466375	0.0441377	0.76122	0.00015341	0.594582	0.00725434	0.561889	0.0122887	-0.5082	0.0263089	-0.179662	0.46174	-0.303686	0.206238	-0.000467995	0.998483	-0.477001	0.038919	-0.304621	0.204775	-0.37034	0.118575	-0.558875	0.0128671	-0.0974436	0.691472	0.0600669	0.807021	-0.152169	0.534009	-0.0163359	0.947078	-0.100283	0.682922	-0.0690506	0.778798	-0.368121	0.120971	-0.387826	0.100864	-0.104207	0.671166
ZNF668	blue	0.277456	0.250121	-0.277456	0.250121	-0.374537	0.114136	-0.589907	0.00784814	-0.740262	0.000290017	-0.712868	0.000613261	-0.630379	0.00381232	0.195028	0.423639	0.322511	0.178086	0.187297	0.442597	-0.224494	0.355493	0.385185	0.103408	0.108601	0.658086	0.0514894	0.834184	0.293032	0.223402	0.104243	0.671058	0.0472854	0.847565	0.25239	0.297201	0.112746	0.645837	0.0513135	0.834743	0.0405919	0.868951	0.59269	0.00749	0.627952	0.00399196	0.615764	0.00500287
PITX1-AS1	blue	0.0212128	0.93131	-0.0212128	0.93131	0.0772338	0.753317	-0.269861	0.263853	-0.319907	0.181816	-0.252802	0.296387	-0.332785	0.163875	0.0236149	0.923553	0.241889	0.31842	0.401418	0.088482	-0.141216	0.56417	-0.133122	0.586922	-0.100587	0.682009	-0.488606	0.0337774	-0.194289	0.425434	-0.379808	0.108729	-0.292295	0.224622	-0.0750965	0.75995	-0.116171	0.635778	0.102004	0.677757	0.190876	0.433767	0.427446	0.0679328	0.208932	0.390662	0.300038	0.212014
AGMAT	blue	0.0155978	0.949466	-0.0155978	0.949466	-0.437698	0.0609044	-0.273406	0.257387	-0.63832	0.00327032	-0.583802	0.00868255	-0.563774	0.0119377	0.654897	0.00234203	0.376015	0.1126	0.411012	0.0804388	0.0607938	0.804729	0.406293	0.0843241	0.117675	0.631381	0.402249	0.0877624	0.344594	0.148523	0.00201298	0.993474	-0.346662	0.145941	-0.26235	0.27789	-0.0506575	0.836829	-0.00713882	0.976861	0.146224	0.550288	0.379533	0.109007	0.256714	0.288721	0.0381847	0.876664
ZMYM1	blue	-0.317775	0.184909	0.317775	0.184909	0.0909382	0.711197	0.105311	0.66787	0.515488	0.023888	0.373016	0.11573	0.447214	0.0548829	-0.145497	0.552294	0.0545785	0.824379	-0.228712	0.346286	-0.00293597	0.990482	-0.058924	0.810629	0.0806315	0.742807	-0.0327385	0.894153	-0.276182	0.252392	0.0721895	0.768997	0.357957	0.132389	0.279056	0.247287	0.0570207	0.816645	-0.26513	0.272643	-0.164026	0.502219	-0.297516	0.216068	-0.325548	0.173801	-0.378113	0.110447
PIP4K2C	blue	0.156358	0.522673	-0.156358	0.522673	-0.0122362	0.960348	-0.136115	0.578466	-0.490365	0.0330464	-0.158347	0.517331	-0.111361	0.649919	0.171953	0.481488	-0.179438	0.462308	0.0923994	0.706751	-0.0756805	0.758136	-0.00410242	0.986701	0.139043	0.570239	0.229678	0.344197	0.489638	0.033347	-0.00112914	0.99634	-0.184651	0.449183	-0.268357	0.266628	-0.507169	0.0266662	0.311586	0.194087	0.210259	0.38759	0.27914	0.247139	0.100008	0.683747	0.123782	0.613647
TLCD3A	blue	0.0046365	0.98497	-0.0046365	0.98497	0.00566591	0.981634	0.176339	0.470201	0.373289	0.115443	0.436026	0.0620114	0.294597	0.220824	-0.192566	0.42963	-0.508161	0.0263224	-0.321392	0.179683	0.52404	0.0212748	-0.0619066	0.801222	0.0870957	0.722932	0.16938	0.488169	-0.0358767	0.884069	0.00015413	0.9995	0.19413	0.42582	0.0352784	0.885991	-0.0980103	0.689763	-0.0120138	0.961068	-0.177755	0.466587	-0.477517	0.0386784	-0.44935	0.0535962	-0.18047	0.459695
FLJ13224	blue	0.369899	0.119048	-0.369899	0.119048	0.217733	0.370542	-0.337173	0.158048	-0.643317	0.00296317	-0.24039	0.321522	-0.0454642	0.853374	0.319112	0.182965	-0.233785	0.335397	-0.0414968	0.866054	0.02141	0.930673	0.308037	0.199486	0.153198	0.531214	0.47923	0.0378875	0.628782	0.00392976	0.224252	0.356027	0.105113	0.668461	-0.284451	0.237882	-0.220152	0.365118	0.357854	0.132507	0.640463	0.00313551	0.338252	0.156639	0.19916	0.413689	0.123867	0.613402
JHY	blue	-0.266079	0.270865	0.266079	0.270865	-0.0598657	0.807656	0.161941	0.507742	0.56587	0.0115569	0.351991	0.139432	0.162777	0.505526	-0.189002	0.438377	0.0112722	0.96347	-0.158168	0.517809	0.258811	0.28466	-0.00335458	0.989126	0.138112	0.57285	-0.306357	0.202075	-0.253485	0.295039	-0.173644	0.477122	-0.00690224	0.977627	0.11317	0.644588	-0.0333808	0.892088	0.182289	0.455105	-0.336453	0.158995	-0.116324	0.635332	-0.21204	0.383489	-0.0426188	0.862465
CAAP1	blue	-0.426254	0.0687874	0.426254	0.0687874	-0.0246021	0.920366	0.598899	0.00673889	0.582953	0.00880406	0.477062	0.0388908	0.412431	0.079296	-0.0337704	0.890836	0.0487088	0.84303	0.0236761	0.923355	0.00403346	0.986925	-0.418632	0.0744445	-0.218781	0.368189	0.166867	0.494739	-0.400293	0.0894624	0.0435368	0.85953	-0.102141	0.677345	-0.271245	0.261317	-0.263702	0.27533	-0.476601	0.0391065	-0.50857	0.0261816	-0.57829	0.00949634	-0.60754	0.00579668	-0.507396	0.0265871
ZNF671	blue	-0.246587	0.308818	0.246587	0.308818	0.327748	0.170742	0.422012	0.0718947	0.703013	0.000786898	0.709643	0.000666115	0.621027	0.00454324	-0.249816	0.302322	-0.206985	0.395191	-0.195956	0.421395	0.234565	0.333739	-0.228472	0.346807	-0.0349341	0.887096	-0.0899556	0.714193	-0.344757	0.148319	0.145164	0.553213	0.258746	0.284787	0.00263962	0.991443	-0.0153336	0.950321	-0.210761	0.386433	-0.150327	0.539028	-0.654676	0.00235275	-0.462951	0.0459286	-0.482799	0.0362798
AGO3	blue	-0.140859	0.565165	0.140859	0.565165	-0.0899794	0.71412	0.232352	0.338452	0.459908	0.0475665	0.365459	0.123892	0.186108	0.445549	0.0293505	0.905057	-0.153461	0.530501	-0.305523	0.203369	0.416436	0.0761371	0.207705	0.393513	0.270088	0.263437	0.211231	0.385349	0.00605775	0.980364	0.152251	0.533787	0.0832134	0.734849	0.00990907	0.967885	0.165238	0.499022	0.0134651	0.956369	-0.337281	0.157907	-0.364391	0.125077	-0.104646	0.669855	-0.310744	0.19536
SETD6	blue	0.0970363	0.692702	-0.0970363	0.692702	0.105318	0.66785	0.305602	0.203246	0.489347	0.033468	0.591537	0.00763674	0.402728	0.0873501	-0.413565	0.0783918	-0.404574	0.0857736	-0.383194	0.105356	0.306129	0.202428	-0.141916	0.56222	-0.202067	0.406763	-0.338777	0.155955	-0.120886	0.622033	0.305641	0.203185	0.407908	0.0829794	0.0728068	0.767073	0.22718	0.349615	0.025045	0.918937	0.164984	0.499692	-0.489948	0.0332188	-0.289937	0.228557	-0.045481	0.853321
CEP76	blue	-0.120005	0.624592	0.120005	0.624592	0.176793	0.46904	0.120876	0.622062	0.621342	0.00451692	0.20467	0.400616	0.358795	0.131419	-0.469711	0.0424448	-0.127479	0.603013	-0.225304	0.353714	-0.154511	0.527657	-0.255232	0.29161	-0.265269	0.272382	-0.320556	0.180882	-0.460798	0.047083	-0.413401	0.0785225	0.120189	0.624057	0.518655	0.0228925	0.201644	0.407766	0.091702	0.708872	-0.305762	0.202998	-0.0786877	0.748814	-0.355675	0.135052	-0.0145922	0.952721
FBXO17	blue	-0.0160632	0.947961	0.0160632	0.947961	-0.177134	0.46817	-0.38068	0.107854	-0.350984	0.140646	-0.128618	0.599749	-0.285296	0.236429	0.323799	0.17626	0.301909	0.209039	0.048673	0.843144	0.149902	0.540191	0.45517	0.0502046	0.299162	0.213416	-0.158001	0.518259	0.246449	0.309098	0.170563	0.485092	-0.000586533	0.998099	-0.118572	0.628766	-0.0174433	0.943496	0.191506	0.432223	0.339065	0.155582	0.445303	0.0560547	0.381878	0.106659	0.201016	0.40926
WDR76	blue	-0.00121294	0.996068	0.00121294	0.996068	-0.0215466	0.930232	-0.298517	0.214453	-0.635276	0.00347004	-0.334189	0.161994	-0.398932	0.0906588	0.417626	0.0752168	0.181393	0.457363	0.207012	0.395129	0.0862986	0.725374	0.345438	0.147466	0.442082	0.0580715	0.362949	0.126689	0.536559	0.0178623	0.050541	0.837199	-0.406436	0.0842049	-0.317008	0.186031	-0.460781	0.0470921	0.138473	0.571838	0.0887233	0.717954	0.39986	0.0898419	0.314707	0.189422	0.117024	0.633284
ATAT1	blue	-0.258834	0.284617	0.258834	0.284617	-0.0794822	0.746357	0.23697	0.328663	0.14908	0.542439	0.00621484	0.979855	0.179638	0.461802	0.145075	0.553458	-0.0690411	0.778827	0.0943149	0.700936	-0.187804	0.44134	-0.261736	0.279059	-0.0994309	0.685483	0.179965	0.460973	-0.111436	0.649698	-0.0775782	0.75225	-0.057984	0.813599	-0.145205	0.5531	-0.0896304	0.715185	-0.162406	0.506509	0.101233	0.680068	-0.136194	0.578241	-0.224727	0.354982	-0.427995	0.0675416
ZNF767P	blue	0.116241	0.635572	-0.116241	0.635572	0.301518	0.209657	0.165941	0.497173	0.512991	0.0246969	0.394843	0.0943241	0.302862	0.207534	-0.497766	0.0301047	-0.294226	0.221433	-0.567647	0.0112418	0.0591087	0.810046	0.104423	0.670521	-0.0318697	0.896948	-0.259438	0.283453	-0.0628425	0.798275	0.110416	0.652713	0.194235	0.425565	0.278878	0.247601	0.15775	0.518933	0.374739	0.113925	-0.141573	0.563175	-0.0259742	0.915939	0.0318364	0.897055	0.320412	0.181088
FRMD1	blue	-0.151139	0.536812	0.151139	0.536812	0.123022	0.615844	-0.247804	0.30636	0.303152	0.207076	0.0904071	0.712816	0.231503	0.34027	-0.27213	0.259703	0.06528	0.790613	-0.116619	0.634469	-0.0649657	0.791601	-0.22612	0.351929	0.277007	0.25092	-0.435479	0.0623769	-0.438752	0.0602137	-0.437338	0.0611412	0.30899	0.198026	0.199442	0.413013	0.0444934	0.856474	-0.0155329	0.949676	0.11211	0.647709	0.045693	0.852644	-0.293359	0.222861	0.0235968	0.923611
POF1B	blue	0.0633634	0.796637	-0.0633634	0.796637	0.418477	0.0745636	0.463964	0.0453929	0.592296	0.00753988	0.288892	0.230315	0.461233	0.0468477	-0.700966	0.000827721	-0.289664	0.229015	-0.358857	0.131348	-0.295057	0.22007	-0.34024	0.154062	-0.416783	0.0758675	-0.0724472	0.768194	-0.342991	0.150546	0.233258	0.336517	0.253414	0.29518	0.44661	0.0552513	0.391361	0.0975293	-0.337554	0.15755	-0.305814	0.202916	-0.581928	0.00895262	-0.284909	0.237094	0.0153356	0.950315
UTP25	blue	-0.266482	0.270112	0.266482	0.270112	0.327505	0.171078	0.259547	0.283245	0.608441	0.00570506	0.24924	0.303475	0.467931	0.0433416	-0.255729	0.290638	0.0138553	0.955106	-0.165042	0.499539	-0.117493	0.631913	-0.18571	0.446541	-0.0642457	0.793862	0.25521	0.291654	-0.400505	0.0892771	-0.095207	0.698233	0.140647	0.565757	0.354757	0.136135	0.173126	0.478457	-0.41714	0.0755911	-0.545272	0.0157554	-0.472836	0.0409048	-0.476834	0.0389974	-0.436008	0.0620231
DCAF17	blue	0.0399809	0.870908	-0.0399809	0.870908	0.417351	0.0754284	0.320384	0.181129	0.545131	0.015788	0.400853	0.0889736	0.462189	0.0463345	-0.360918	0.128987	-0.402715	0.087361	-0.417178	0.0755622	0.00453483	0.9853	-0.0538842	0.826581	-0.156191	0.523122	-0.0894644	0.715691	-0.0193773	0.937242	-0.000265164	0.99914	0.0788426	0.748335	0.133696	0.585298	0.121527	0.620174	0.406766	0.083929	0.0502632	0.838083	-0.132851	0.587692	-0.197068	0.418711	-0.0580679	0.813334
MTHFD2L	blue	-0.267677	0.267888	0.267677	0.267888	-0.21533	0.375977	0.625605	0.00417228	0.275619	0.253399	0.134459	0.583139	0.0312767	0.898856	0.0512794	0.834851	0.161541	0.508805	0.324245	0.175632	-0.157504	0.519591	-0.491872	0.03243	-0.376878	0.111711	0.0729544	0.766613	-0.397282	0.0921253	-0.108805	0.657481	-0.411276	0.0802252	-0.317922	0.184695	-0.207053	0.395034	-0.496028	0.0307764	-0.50587	0.027122	-0.465649	0.044513	-0.222536	0.359815	-0.330993	0.166296
THOC7	blue	0.0386068	0.875311	-0.0386068	0.875311	0.626664	0.00409013	0.582793	0.00882707	0.705157	0.000745971	0.611097	0.00544155	0.629002	0.00391337	-0.545385	0.0157294	-0.35508	0.135753	-0.283744	0.2391	-0.133826	0.58493	-0.526733	0.0205006	-0.456755	0.04931	-0.362592	0.127091	-0.412803	0.0789989	-0.0901402	0.713629	0.0122571	0.96028	-0.129031	0.598569	0.13848	0.571818	0.0985477	0.688143	0.0277152	0.910326	-0.412572	0.0791838	-0.376713	0.111881	-0.146557	0.549369
TOE1	blue	-0.195522	0.422444	0.195522	0.422444	0.0355816	0.885017	0.0227571	0.926322	0.502034	0.0285036	0.271039	0.261694	0.137597	0.574296	-0.337285	0.157902	0.205451	0.398781	-0.180011	0.460856	-0.00635417	0.979403	-0.00921878	0.970121	0.221812	0.361421	-0.531708	0.0191286	-0.460267	0.0473707	-0.0709115	0.772983	0.177289	0.467775	0.399408	0.0902388	0.414272	0.0778318	-0.233752	0.335465	-0.262414	0.277769	-0.213767	0.379536	-0.0260757	0.915612	-0.0298158	0.903559
IQCG	blue	-0.137807	0.573704	0.137807	0.573704	0.277961	0.249225	0.391305	0.0975817	0.454091	0.0508209	0.450876	0.0526904	0.464489	0.0451173	-0.206188	0.397055	-0.313373	0.191406	-0.35851	0.131748	0.0933325	0.703916	-0.297444	0.216186	-0.0472928	0.847541	0.305429	0.203514	-0.0919979	0.707972	-0.0205264	0.933528	0.0256552	0.916969	-0.25472	0.292613	-0.40115	0.0887146	-0.0603868	0.806012	-0.269848	0.263878	-0.328781	0.169317	-0.474321	0.0401882	-0.213299	0.380605
RNF34	blue	0.394278	0.0948389	-0.394278	0.0948389	0.0790245	0.747772	-0.0838488	0.732895	-0.488996	0.0336141	0.0444899	0.856485	0.105843	0.666285	0.222101	0.360781	-0.254705	0.292643	0.0231904	0.924923	-0.104405	0.670575	0.00164392	0.994671	-0.042957	0.861384	0.2279	0.348048	0.531855	0.0190893	0.0953085	0.697926	0.0597348	0.808069	-0.282037	0.242061	-0.332427	0.164356	0.36874	0.120299	0.436045	0.0619988	0.167056	0.494245	0.0850127	0.729319	-0.041137	0.867206
MUS81	blue	-0.0390987	0.873734	0.0390987	0.873734	0.441263	0.0585931	-0.0787226	0.748706	0.3529	0.138342	0.109603	0.655117	0.23872	0.324996	-0.446132	0.0555444	-0.286321	0.234676	-0.358077	0.13225	0.0488144	0.842693	-0.0765661	0.755387	0.0329728	0.8934	-0.188533	0.439536	-0.171163	0.483534	-0.307909	0.199681	0.0264464	0.914417	0.294672	0.220702	0.109356	0.655848	0.192704	0.429291	0.0477323	0.846141	0.0711217	0.772327	-0.291324	0.226237	0.138835	0.570823
FUZ	blue	0.552603	0.0141408	-0.552603	0.0141408	0.121489	0.620282	0.0963143	0.694883	-0.418761	0.0743465	-0.0909926	0.711032	-0.0519007	0.832877	-0.0628821	0.798151	-0.504366	0.0276574	-0.23368	0.335619	-0.0493611	0.840953	0.0459983	0.85167	-0.319095	0.18299	0.370248	0.118674	0.592792	0.00747714	0.30919	0.197721	-0.0108952	0.964691	-0.105549	0.66716	-0.00808088	0.973808	0.263657	0.275415	0.299976	0.212113	0.0363234	0.882635	0.194707	0.424419	0.219174	0.367305
NAA50	blue	-0.093413	0.703672	0.093413	0.703672	0.162682	0.505778	0.377546	0.111026	0.704031	0.000767235	0.398341	0.0911821	0.512969	0.0247042	-0.606023	0.00595383	-0.165981	0.497066	-0.339105	0.155529	-0.249285	0.303384	-0.463135	0.0458312	-0.357159	0.133315	-0.269549	0.264428	-0.572104	0.0104818	0.00247549	0.991975	0.383983	0.104581	0.305543	0.203337	0.0519625	0.832681	-0.240086	0.322153	-0.354414	0.13654	-0.415493	0.0768724	-0.249748	0.302458	0.0628422	0.798276
ACSF2	blue	-0.208019	0.392782	0.208019	0.392782	0.137226	0.575338	0.218904	0.367911	0.271805	0.260295	-0.00818495	0.973471	0.290522	0.227576	-0.142412	0.56084	-0.10113	0.680379	-0.211241	0.385325	-0.241773	0.31866	-0.117085	0.633104	0.0179614	0.94182	0.528148	0.0201026	-0.092335	0.706947	0.045144	0.854396	-0.0440641	0.857845	0.0488542	0.842567	-0.30498	0.204214	-0.191452	0.432354	-0.491336	0.0326482	-0.159837	0.513345	-0.248772	0.304412	-0.00512664	0.983382
WDR26	blue	0.0333143	0.892302	-0.0333143	0.892302	0.120727	0.622494	0.20021	0.411181	0.444485	0.0565619	0.195753	0.421885	0.33279	0.163868	-0.323641	0.176483	-0.0294524	0.904729	-0.365714	0.12361	-0.182468	0.454656	0.0721702	0.769057	-0.197885	0.416745	0.104713	0.669654	-0.125112	0.609814	0.123503	0.614454	0.190784	0.433992	0.454581	0.05054	0.292629	0.22407	-0.0651112	0.791144	-0.432392	0.0644702	-0.204459	0.401113	-0.204233	0.401645	0.0288697	0.906606
CEP63	blue	-0.171429	0.482846	0.171429	0.482846	0.293874	0.222013	0.474433	0.0401343	0.854095	3.27e-06	0.545637	0.0156719	0.503563	0.0279464	-0.534608	0.0183632	-0.29075	0.227195	-0.389041	0.0997078	0.138698	0.571207	-0.343309	0.150143	-0.243746	0.314605	-0.280885	0.244072	-0.476343	0.0392275	-0.0470878	0.848195	0.151906	0.534723	0.158637	0.516554	0.325266	0.174197	-0.155044	0.526218	-0.201512	0.408081	-0.55332	0.0139903	-0.478718	0.0381224	-0.237839	0.326839
EFHC2	blue	-0.197329	0.418083	0.197329	0.418083	0.0711113	0.77236	0.31371	0.190904	0.511213	0.0252857	0.322196	0.178535	0.185346	0.44745	-0.164775	0.500244	0.119337	0.626536	-0.101025	0.680692	0.0981938	0.68921	-0.0988576	0.68721	-0.1561	0.523369	-0.149519	0.541238	-0.312045	0.193396	0.0425075	0.862821	0.0263933	0.914588	0.0523619	0.831412	0.0926726	0.705921	-0.128594	0.599818	-0.38385	0.104711	-0.271708	0.260472	0.0022902	0.992576	-0.157282	0.520189
WDCP	blue	-0.000227315	0.999263	0.000227315	0.999263	0.0652009	0.790862	0.295241	0.219769	0.525939	0.0207264	0.379859	0.108678	0.103628	0.672894	-0.45149	0.0523292	-0.24003	0.322268	-0.462435	0.046203	0.280737	0.244331	0.118445	0.629133	-0.0612213	0.803381	-0.269574	0.264383	-0.0900492	0.713907	0.275311	0.253952	0.0761639	0.756635	0.361513	0.128311	0.497219	0.030315	-0.0678675	0.7825	-0.246568	0.308857	-0.373149	0.115591	0.0143603	0.953471	0.044896	0.855188
ZSCAN16	blue	-0.0073725	0.976103	0.0073725	0.976103	0.269065	0.265319	0.350861	0.140794	0.284811	0.237262	0.312463	0.192769	0.189162	0.437984	-0.236846	0.328924	0.209544	0.389244	0.00119213	0.996135	-0.210581	0.386847	-0.150014	0.539885	-0.290507	0.227602	-0.276463	0.251889	-0.255444	0.291196	0.265827	0.271336	-0.0493493	0.840991	-0.0888799	0.717476	0.112775	0.64575	-0.163205	0.504392	-0.2505	0.300956	-0.217013	0.372168	0.0358326	0.884211	0.0826695	0.736523
REEP4	blue	0.0555278	0.821371	-0.0555278	0.821371	0.385695	0.102912	-0.0880388	0.720046	0.373563	0.115155	0.271941	0.260047	0.565967	0.0115396	-0.28346	0.239592	-0.352011	0.139408	-0.528664	0.0199591	-0.0560281	0.819787	-0.0088039	0.971465	0.20073	0.40994	0.212859	0.381612	0.0346175	0.888114	-0.147407	0.547031	0.456477	0.0494661	0.290377	0.227819	-0.133083	0.587035	0.320595	0.180826	-0.0189274	0.938697	-0.00168742	0.99453	-0.272661	0.258738	-0.073619	0.764544
TNKS2	blue	0.444353	0.0566439	-0.444353	0.0566439	-0.184224	0.450251	0.121228	0.62104	-0.503378	0.0280135	-0.244359	0.313351	-0.169232	0.488557	-0.00424888	0.986227	-0.190102	0.435668	0.0255275	0.917381	-0.300694	0.210966	-0.0430647	0.861039	-0.229398	0.344801	0.540453	0.0168946	0.392358	0.0966035	0.41709	0.0756302	0.0318068	0.89715	-0.0869252	0.723454	-0.221344	0.362463	-0.14383	0.556905	-0.231265	0.340781	-0.108369	0.658775	0.0795963	0.746005	0.368317	0.120759
BTBD1	blue	-0.509948	0.0257113	0.509948	0.0257113	-0.213246	0.380725	0.269081	0.26529	0.765396	0.00013411	0.385082	0.103507	0.194451	0.425039	-0.154994	0.526353	0.191638	0.431899	-0.106651	0.663878	0.237605	0.327329	-0.123901	0.613304	0.0525284	0.830884	-0.354713	0.136186	-0.582988	0.00879902	-0.188962	0.438476	0.0185757	0.939834	0.229806	0.343921	0.245978	0.310054	-0.343501	0.1499	-0.44602	0.0556126	-0.381854	0.106681	-0.301439	0.209783	-0.386203	0.102422
SLC35G2	blue	-0.307884	0.199719	0.307884	0.199719	0.309768	0.19684	0.731931	0.00036759	0.564957	0.0117216	0.616198	0.00496356	0.431619	0.0650025	-0.0807513	0.742437	-0.267925	0.267428	0.0395332	0.872342	0.176691	0.469301	-0.480967	0.0370985	-0.300874	0.210681	-0.0620346	0.800819	-0.216093	0.374248	-0.118637	0.628576	-0.425359	0.0694348	-0.525805	0.0207646	-0.402513	0.0875356	0.0318806	0.896913	-0.10467	0.669783	-0.457305	0.049002	-0.389924	0.0988751	-0.50906	0.0260134
THUMPD2	blue	-0.0866776	0.724213	0.0866776	0.724213	0.050507	0.837307	0.697247	0.000906417	0.531857	0.0190889	0.552131	0.0142407	0.231882	0.339457	-0.349874	0.141993	-0.113259	0.644325	-0.193006	0.428556	0.055269	0.822191	-0.256083	0.289948	-0.46375	0.0455056	-0.190619	0.434397	-0.203286	0.403879	0.447711	0.0545814	-0.0568896	0.81706	-0.0987195	0.687625	0.0681479	0.781622	-0.262634	0.277352	-0.397348	0.0920662	-0.551207	0.0144377	-0.0813501	0.74059	-0.0637226	0.795507
TSEN2	blue	-0.0726162	0.767667	0.0726162	0.767667	0.359188	0.130967	0.109042	0.656781	0.716596	0.000556601	0.434784	0.0628435	0.444128	0.0567842	-0.48012	0.0374814	-0.123618	0.614123	-0.389288	0.0994745	0.015262	0.950553	-0.141328	0.563857	-0.0854061	0.728111	-0.504775	0.0275108	-0.389639	0.0991431	-0.230045	0.343405	0.27487	0.254745	0.430852	0.0655335	0.452076	0.0519865	0.167414	0.493306	-0.0855885	0.727551	-0.145263	0.552939	-0.138545	0.571635	-0.161521	0.508859
CRYGA	blue	0.143258	0.558489	-0.143258	0.558489	-0.130623	0.594025	0.160467	0.511666	-0.490627	0.0329387	-0.236719	0.329191	-0.391269	0.0976151	0.271059	0.261657	0.0598165	0.807811	0.35152	0.139999	-0.0859107	0.726563	-0.0837359	0.733242	-0.284058	0.23856	0.0080236	0.973994	0.319585	0.182281	0.172133	0.481023	-0.451366	0.052402	-0.567169	0.011326	-0.163471	0.503686	0.117289	0.632509	0.293282	0.222988	0.203182	0.404125	0.240987	0.320285	0.137444	0.574726
THAP7	blue	0.442979	0.0575046	-0.442979	0.0575046	-0.202658	0.405362	-0.326699	0.172196	-0.615947	0.00498622	-0.328648	0.169501	-0.417938	0.0749767	0.273651	0.256943	0.14237	0.560956	-0.116074	0.636064	-0.105747	0.66657	0.586446	0.0083128	0.188382	0.439909	0.0823476	0.737515	0.626234	0.00412331	0.412088	0.0795716	0.126391	0.606133	0.0690482	0.778805	0.314609	0.189567	0.30045	0.211356	0.406092	0.0844928	0.450038	0.0531861	0.71594	0.000566235	0.328006	0.170385
ILKAP	blue	0.14968	0.540798	-0.14968	0.540798	0.404553	0.0857919	0.264626	0.27359	0.379486	0.109055	0.435678	0.0622435	0.329982	0.167672	-0.485222	0.035219	-0.349517	0.142428	-0.675992	0.00148701	0.047543	0.846744	0.107164	0.662353	0.0969936	0.692831	0.00659788	0.978614	0.128646	0.599669	0.378839	0.109709	0.164294	0.501513	0.0874056	0.721984	-0.0094676	0.969315	0.167783	0.492342	-0.133751	0.585142	-0.181185	0.457887	0.118573	0.628761	0.287978	0.231858
SLC35F2	blue	-0.0937306	0.702708	0.0937306	0.702708	-0.201053	0.409172	0.0146382	0.952572	0.422477	0.0715493	0.152294	0.53367	-0.0736322	0.764503	-0.287589	0.232519	0.188271	0.440184	-0.270086	0.263441	0.134714	0.582418	0.233646	0.335692	0.0786357	0.748975	-0.510566	0.0255027	-0.240488	0.321319	0.172865	0.479129	0.221479	0.362161	0.446996	0.0550157	0.560888	0.0124785	-0.0503614	0.83777	-0.204079	0.402007	-0.0827934	0.736142	0.230694	0.342008	0.18216	0.455432
TRMT61B	blue	-0.142669	0.560127	0.142669	0.560127	0.147058	0.54799	0.515916	0.0237514	0.548151	0.0151048	0.323363	0.176877	0.396322	0.0929858	-0.306269	0.202211	-0.205447	0.398791	-0.0132762	0.95698	-0.0688073	0.779559	-0.461781	0.0465531	-0.330544	0.166907	0.191472	0.432305	-0.469082	0.0427599	0.015464	0.949899	0.102108	0.677444	-0.00870799	0.971776	-0.103342	0.673749	-0.387853	0.100838	-0.51981	0.0225375	-0.631707	0.00371683	-0.615739	0.00500506	-0.189207	0.437872
GTF2B	blue	-0.0917262	0.708798	0.0917262	0.708798	0.483108	0.0361431	0.254458	0.293126	0.728891	0.000399957	0.44075	0.0589216	0.60982	0.00556692	-0.538539	0.017365	-0.114305	0.641251	-0.211135	0.385571	-0.251526	0.298913	-0.408759	0.0822772	-0.36919	0.119813	-0.489059	0.0335878	-0.609541	0.00559466	-0.315612	0.188084	0.177949	0.466092	0.284295	0.238151	0.164465	0.501059	0.0904757	0.712607	-0.121144	0.621283	-0.18035	0.459998	-0.352704	0.138576	-0.0490068	0.842081
TIAL1	blue	0.105696	0.666721	-0.105696	0.666721	0.0166643	0.946016	0.143475	0.557888	0.327311	0.171347	0.277909	0.249316	0.0316222	0.897744	-0.128027	0.601441	-0.281067	0.243754	-0.381701	0.106834	0.493972	0.0315858	0.354445	0.136504	0.116865	0.633747	0.10218	0.67723	0.178065	0.465798	0.26505	0.272793	0.114533	0.640581	0.13929	0.569549	0.32045	0.181034	0.23888	0.324662	-0.190683	0.434239	-0.22636	0.351404	-0.0124646	0.959609	0.0233295	0.924474
EWSR1	blue	0.0354729	0.885366	-0.0354729	0.885366	-0.302157	0.208646	-0.362274	0.12745	-0.686267	0.00117638	-0.373974	0.114724	-0.598582	0.00677566	0.537633	0.0175911	0.215848	0.374803	0.269293	0.264899	0.166142	0.496644	0.421198	0.072503	0.371262	0.117589	-0.0400663	0.870634	0.542634	0.0163712	0.00252655	0.99181	-0.420427	0.0730826	-0.355052	0.135786	-0.222699	0.359456	0.395259	0.0939466	0.412265	0.0794289	0.624332	0.00427283	0.634644	0.00351274	0.164476	0.501032
GSKIP	blue	-0.176987	0.468545	0.176987	0.468545	0.303581	0.206403	0.530993	0.0193211	0.745936	0.000245546	0.541881	0.0165504	0.645705	0.00282504	-0.440538	0.0590573	-0.22748	0.348962	-0.10086	0.681188	-0.268879	0.265662	-0.666852	0.00181817	-0.394263	0.0948522	-0.258218	0.285806	-0.637556	0.00331956	-0.24899	0.303975	0.126516	0.605775	0.100311	0.682838	0.0212396	0.931224	-0.235779	0.33117	-0.288133	0.231596	-0.534196	0.0184704	-0.543753	0.0161078	-0.38034	0.108195
YIPF4	blue	-0.125164	0.609663	0.125164	0.609663	0.490838	0.0328519	0.774084	0.000100494	0.854881	3.13e-06	0.727498	0.000415581	0.684497	0.00122563	-0.575104	0.00999413	-0.278801	0.247737	-0.296842	0.21716	-0.129717	0.596611	-0.581044	0.0090823	-0.460442	0.0472759	-0.214421	0.378045	-0.466947	0.0438437	0.0763798	0.755965	0.0206262	0.933206	-0.0862164	0.725626	0.022325	0.927718	-0.192835	0.428972	-0.332958	0.163642	-0.670209	0.00169005	-0.509678	0.025803	-0.266681	0.269741
POLR1B	blue	-0.14963	0.540933	0.14963	0.540933	-0.084361	0.73132	0.281442	0.243099	0.322171	0.17857	0.128297	0.600667	0.155826	0.524107	-0.0103718	0.966386	-0.140901	0.565048	-0.116364	0.635212	0.274404	0.255583	-0.0163896	0.946905	-0.101904	0.678057	0.464541	0.0450904	-0.124056	0.612858	0.135039	0.581498	0.0495577	0.840327	0.0467052	0.849415	0.149412	0.541531	-0.43131	0.0652157	-0.349884	0.14198	-0.537029	0.0177432	-0.505363	0.0273015	-0.33104	0.166233
RCN2	blue	-0.128328	0.600579	0.128328	0.600579	0.367647	0.121487	0.479302	0.0378547	0.554277	0.0137916	0.567309	0.0113013	0.343387	0.150044	-0.482284	0.0365085	-0.14546	0.552396	-0.374144	0.114546	0.0437169	0.858955	-0.227132	0.349718	-0.168001	0.491771	-0.255033	0.291999	-0.298735	0.214103	0.191754	0.431615	-0.0522474	0.831776	-0.0205017	0.933608	-0.0750333	0.760146	-0.2453	0.311432	-0.247271	0.307436	-0.404861	0.0855305	-0.0966993	0.69372	0.0293733	0.904984
ICE1	blue	0.0989214	0.687017	-0.0989214	0.687017	0.209913	0.388389	0.423958	0.0704564	0.461826	0.046529	0.488064	0.0340052	0.358067	0.132261	-0.512932	0.0247162	-0.076581	0.755341	-0.265098	0.272703	-0.248196	0.305571	-0.236747	0.329131	-0.377154	0.111428	-0.39088	0.0979778	-0.178514	0.464655	0.178752	0.46405	0.0845085	0.730867	0.283336	0.239807	0.171009	0.483935	-0.0290832	0.905918	-0.339473	0.155053	-0.306876	0.201272	-0.0735355	0.764804	0.0573088	0.815734
PCGF1	blue	0.392384	0.096579	-0.392384	0.096579	-0.0413679	0.866467	-0.243091	0.315947	-0.563848	0.0119242	-0.261765	0.279003	-0.270012	0.263576	0.145535	0.552188	-0.19539	0.422763	-0.0428129	0.861844	-0.0895723	0.715362	0.168454	0.490587	0.0545013	0.824624	-0.0610181	0.804022	0.527281	0.0203455	0.150312	0.539071	-0.0414112	0.866328	-0.220464	0.364421	0.0929052	0.705214	0.466186	0.044235	0.614074	0.00515821	0.445618	0.05586	0.430115	0.066047	0.29303	0.223406
STAT6	blue	0.584275	0.00861547	-0.584275	0.00861547	-0.170167	0.486121	-0.265822	0.271346	-0.566381	0.0114656	-0.510948	0.0253743	-0.455818	0.0498376	-0.119254	0.626777	0.0763084	0.756187	-0.0638069	0.795242	-0.316887	0.186208	0.254105	0.293819	-0.0626021	0.799032	0.0530091	0.829358	0.34161	0.152304	0.300959	0.210546	0.19762	0.417382	0.327416	0.171201	0.432604	0.0643244	-0.00473933	0.984637	0.0523465	0.831461	0.214591	0.377656	0.551985	0.0142717	0.600511	0.00655428
SLC30A5	blue	-0.173682	0.477023	0.173682	0.477023	0.472991	0.0408294	0.190054	0.435785	0.298375	0.214682	0.326539	0.172418	0.27714	0.250684	-0.0366906	0.881457	-0.376249	0.11236	-0.226503	0.351091	0.467537	0.0435425	-0.0723411	0.768524	0.0234307	0.924147	0.2506	0.300757	-0.00228102	0.992606	-0.0968788	0.693177	-0.229021	0.345616	-0.38974	0.0990476	-0.174297	0.475439	0.0639745	0.794715	0.12442	0.611808	-0.189801	0.436409	-0.460452	0.0472704	-0.284793	0.237293
RADX	blue	-0.320509	0.180949	0.320509	0.180949	0.329711	0.168042	0.495126	0.0311295	0.764959	0.000136028	0.386313	0.102315	0.652929	0.00243917	-0.34074	0.153419	-0.169864	0.486911	-0.0821762	0.738043	-0.254132	0.293767	-0.504864	0.0274792	-0.390653	0.0981907	-0.0701251	0.775439	-0.558577	0.0129255	-0.207033	0.39508	0.0943187	0.700925	0.134648	0.582605	-0.0509608	0.835864	-0.149723	0.540678	-0.194912	0.42392	-0.425097	0.0696252	-0.541173	0.0167205	-0.385975	0.102642
KLF3	blue	0.294759	0.220558	-0.294759	0.220558	-0.268246	0.266834	-0.145299	0.55284	-0.649558	0.0026134	-0.372878	0.115876	-0.408466	0.0825184	0.274435	0.255529	0.281483	0.243027	0.36961	0.119359	-0.219437	0.366716	0.178509	0.464666	-0.00604421	0.980408	0.282489	0.241276	0.339931	0.15446	0.390879	0.0979793	0.0239407	0.922501	-0.15124	0.536538	-0.163156	0.504522	-0.0857983	0.726908	-0.125205	0.609546	0.133278	0.58648	0.269791	0.263983	0.351394	0.14015
RAI14	blue	-0.277673	0.249736	0.277673	0.249736	0.313771	0.190813	0.448109	0.054341	0.620213	0.004612	0.412627	0.0791391	0.325786	0.173469	-0.353131	0.138066	-0.0675613	0.783459	0.00145706	0.995277	0.0101052	0.96725	-0.49226	0.032273	-0.390799	0.0980539	-0.398146	0.0913551	-0.488776	0.033706	-0.142983	0.559254	-0.0745182	0.761747	0.0427678	0.861989	0.215869	0.374754	-0.269263	0.264954	-0.122735	0.616675	-0.431788	0.0648858	-0.335966	0.159637	-0.419782	0.07357
NICN1	blue	-0.115803	0.636856	0.115803	0.636856	-0.0668293	0.785753	-0.0323894	0.895276	0.411887	0.0797329	0.114757	0.639923	0.0545414	0.824497	-0.381887	0.106649	0.122581	0.617119	-0.285327	0.236376	-0.0976331	0.6909	0.0225343	0.927042	0.116132	0.635891	-0.47899	0.0379976	-0.405783	0.0847528	0.117902	0.630718	0.346373	0.1463	0.310462	0.195787	0.350787	0.140885	-0.103433	0.673479	-0.123431	0.614662	-0.0184086	0.940374	0.0154765	0.949859	0.342385	0.151315
MFSD14CP	blue	0.0390425	0.873914	-0.0390425	0.873914	0.0104822	0.966029	-0.118961	0.62763	-0.445061	0.0562044	-0.27205	0.259849	-0.00395386	0.987183	0.30819	0.19925	-0.116179	0.635755	0.385712	0.102896	-0.0506567	0.836831	-0.097621	0.690937	-0.0684868	0.780562	0.601117	0.00648596	0.232661	0.337791	-0.00801482	0.974022	0.00546582	0.982282	-0.151562	0.535662	-0.444801	0.0563654	-0.12977	0.596459	0.10515	0.66835	-0.0581698	0.813012	-0.325795	0.173457	-0.196914	0.419083
BTBD10	blue	-0.0703508	0.774734	0.0703508	0.774734	0.255291	0.291495	0.0687453	0.779753	0.494381	0.0314237	0.430575	0.0657264	0.572623	0.0103962	-0.21741	0.371272	-0.534156	0.0184811	-0.388751	0.0999833	0.282207	0.241766	-0.185881	0.446115	0.131144	0.592543	-0.0214179	0.930648	-0.127078	0.604163	-0.207261	0.394547	0.29095	0.226861	-0.0979684	0.689889	-0.128301	0.600657	0.345465	0.147431	0.242957	0.316223	-0.183986	0.450847	-0.510833	0.0254129	-0.183714	0.451528
ZFTRAF1	blue	0.531822	0.0190981	-0.531822	0.0190981	-0.100492	0.682293	-0.401586	0.0883363	-0.719409	0.000516836	-0.330674	0.166729	-0.373286	0.115446	0.225857	0.352503	0.0811014	0.741356	-0.0404659	0.869354	-0.0696415	0.77695	0.522559	0.0217103	0.116839	0.633825	0.0418663	0.864872	0.694615	0.000965846	0.392944	0.0960627	0.13145	0.591672	-0.0382888	0.87633	0.121551	0.620104	0.476925	0.0389547	0.477442	0.0387135	0.521239	0.0221045	0.638304	0.00327136	0.491034	0.0327716
ZNF607	blue	0.019	0.938462	-0.019	0.938462	0.412846	0.0789648	0.226682	0.3507	0.687942	0.00113131	0.625895	0.00414964	0.741678	0.000278322	-0.456524	0.0494393	-0.432015	0.0647291	-0.470184	0.0422089	0.177301	0.467745	-0.218401	0.36904	-0.0761449	0.756694	-0.0886607	0.718145	-0.252316	0.297348	0.0449035	0.855164	0.541067	0.0167461	0.17539	0.472631	0.0634209	0.796456	0.0998775	0.68414	0.00703613	0.977193	-0.482974	0.0362022	-0.469733	0.0424339	-0.202109	0.406663
CENPBD1P	blue	0.0800751	0.744525	-0.0800751	0.744525	0.220342	0.364694	0.0035729	0.988418	0.428628	0.0670928	0.353592	0.137516	0.218794	0.368159	-0.233927	0.335094	-0.0719561	0.769725	-0.44723	0.0548732	0.17772	0.466676	0.28419	0.238331	0.220935	0.363371	-0.280571	0.244623	0.0771052	0.753716	0.0273068	0.911642	0.179068	0.463247	0.362513	0.12718	0.499793	0.0293356	0.355578	0.135166	-0.0743799	0.762177	-0.0265784	0.913991	0.174601	0.474657	-0.113302	0.644201
ARFGAP3	blue	-0.168849	0.489555	0.168849	0.489555	0.43364	0.0636177	0.679659	0.00136914	0.764168	0.000139559	0.686958	0.00115761	0.481684	0.0367764	-0.370219	0.118705	-0.353874	0.137181	-0.407434	0.083372	0.307507	0.2003	-0.222056	0.360881	-0.234649	0.333561	0.00955646	0.969027	-0.226393	0.351332	0.23643	0.329798	-0.0504243	0.83757	-0.126251	0.606537	0.180154	0.460494	-0.222761	0.359318	-0.201373	0.408412	-0.690529	0.00106457	-0.358577	0.131671	-0.408941	0.0821271
TM7SF3	blue	0.0499955	0.838934	-0.0499955	0.838934	0.461997	0.0464372	0.264277	0.274247	0.447894	0.0544711	0.518664	0.0228897	0.477748	0.0385711	-0.246344	0.309312	-0.605372	0.00602225	-0.416156	0.0763546	0.370974	0.117896	-0.171252	0.483303	0.0502266	0.838199	-0.00172082	0.994422	0.0416839	0.865455	-0.167008	0.49437	0.00132013	0.99572	-0.305909	0.202769	-0.179064	0.463258	0.462227	0.0463144	0.245557	0.310908	-0.197761	0.417044	-0.404607	0.0857453	-0.150915	0.537425
IGSF1	blue	0.184468	0.449641	-0.184468	0.449641	-0.371026	0.117842	-0.0557946	0.820526	-0.312244	0.193098	-0.111544	0.64938	-0.161137	0.509881	0.301285	0.210027	0.166695	0.495192	0.321704	0.179237	-0.116237	0.635584	-0.00999082	0.96762	-0.242731	0.316687	-0.0766599	0.755096	0.132489	0.588719	-0.1266	0.605533	-0.120016	0.62456	-0.168806	0.489667	-0.185163	0.447906	0.294448	0.221069	-0.0178595	0.94215	0.268903	0.26562	0.173703	0.47697	0.0979619	0.689909
MAP2K2	blue	0.470502	0.042051	-0.470502	0.042051	-0.349812	0.142068	-0.638748	0.00324306	-0.81419	2.21e-05	-0.580576	0.00915155	-0.627293	0.00404196	0.369072	0.119941	0.0395418	0.872314	-0.0538164	0.826796	0.111887	0.648369	0.766356	0.000129977	0.360221	0.129781	0.151647	0.535429	0.764831	0.000136594	0.244668	0.31272	0.0724508	0.768182	0.179968	0.460966	0.298841	0.213932	0.513708	0.0244624	0.438475	0.0603945	0.666841	0.00181862	0.773724	0.000101728	0.473866	0.0404067
SMCP	blue	0.0447038	0.855802	-0.0447038	0.855802	-0.313619	0.19104	0.00751943	0.975627	-0.461522	0.0466924	-0.102843	0.675245	-0.143436	0.557996	0.529604	0.0196996	0.139225	0.56973	0.298293	0.214814	-0.0168133	0.945534	0.112274	0.647226	0.169038	0.489062	0.480008	0.0375325	0.37832	0.110237	0.167478	0.493139	-0.158143	0.517878	-0.461583	0.0466595	-0.490085	0.033162	0.00798167	0.974129	-0.0457354	0.852509	0.0538649	0.826642	0.0368911	0.880813	-0.127094	0.604114
SIGLEC1	blue	0.408937	0.0821304	-0.408937	0.0821304	0.0852372	0.72863	0.0708521	0.773169	-0.532753	0.01885	-0.0965069	0.694301	-0.294786	0.220514	0.0871988	0.722616	-0.137108	0.575668	0.118155	0.629981	0.0237849	0.923004	0.0378635	0.877694	-0.167148	0.494004	-0.0706084	0.77393	0.47443	0.040136	0.375857	0.112764	-0.199221	0.413542	-0.519767	0.0225506	-0.119432	0.626258	0.3087	0.198469	0.471753	0.0414334	0.169034	0.489073	0.442588	0.0577509	0.362941	0.126699
DCAF11	blue	0.339269	0.155317	-0.339269	0.155317	-0.429511	0.0664707	-0.538607	0.0173481	-0.565103	0.0116952	-0.584995	0.00851409	-0.543477	0.0161725	0.150438	0.538727	0.101959	0.677891	-0.17814	0.465606	-0.0325134	0.894877	0.620571	0.00458166	0.311741	0.193853	0.0657491	0.789141	0.48901	0.0336083	0.179918	0.461093	0.13268	0.588178	0.250361	0.301234	0.177095	0.468269	0.404109	0.086169	0.223967	0.356653	0.633274	0.00360676	0.7087	0.000682278	0.702601	0.000794972
AP1M1	blue	-0.0464806	0.850131	0.0464806	0.850131	-0.296628	0.217507	-0.54931	0.014849	-0.357244	0.133217	-0.450939	0.052653	-0.292546	0.224207	0.107474	0.661431	0.245022	0.311999	0.255479	0.291128	-0.182666	0.454158	-0.0964565	0.694453	0.133262	0.586527	-0.181843	0.45623	-0.150938	0.537362	-0.493605	0.0317323	0.070729	0.773553	0.130031	0.595712	-0.17136	0.483023	0.00984244	0.968101	0.082923	0.735743	0.501702	0.0286257	-0.121425	0.620467	0.265631	0.271703
PINK1	blue	0.126596	0.605545	-0.126596	0.605545	-0.241514	0.319195	-0.665702	0.0018639	-0.318133	0.184387	-0.335228	0.160613	-0.460982	0.0469834	0.177611	0.466955	0.0453746	0.85366	-0.108042	0.659744	0.423636	0.070693	0.57224	0.0104593	0.548866	0.0149465	-0.18455	0.449435	0.219036	0.367616	-0.173064	0.478617	0.120775	0.622356	0.214704	0.377399	0.258404	0.285447	0.389755	0.0990337	0.325935	0.173261	0.512082	0.0249964	0.42612	0.068884	0.349049	0.142999
YEATS2	blue	-0.275708	0.253241	0.275708	0.253241	0.384794	0.103788	0.170674	0.484804	0.749302	0.000222006	0.474797	0.0399604	0.595704	0.00711729	-0.297243	0.216511	-0.344967	0.148055	-0.382541	0.106	0.19787	0.416782	-0.189575	0.436965	0.0750883	0.759975	-0.105142	0.668373	-0.340311	0.153971	-0.394344	0.0947784	0.0692874	0.778057	0.0699904	0.77586	-0.0781492	0.750481	0.26559	0.27178	-0.0648103	0.792089	-0.153292	0.53096	-0.537992	0.0175011	-0.266481	0.270114
EBPL	blue	-0.327701	0.170807	0.327701	0.170807	0.113059	0.644915	-0.245341	0.311349	0.261275	0.279936	-0.176662	0.469377	0.136421	0.577604	-0.134679	0.582516	0.267304	0.268582	-0.0578462	0.814035	-0.329023	0.168986	-0.085653	0.727354	0.0633753	0.796599	-0.305245	0.203801	-0.448699	0.0539861	-0.325128	0.17439	0.0694538	0.777537	0.217692	0.370636	0.130288	0.594981	-0.0191823	0.937873	0.049268	0.84125	0.348571	0.143586	-0.0293813	0.904958	0.114322	0.6412
DHX9	blue	-0.0177448	0.942521	0.0177448	0.942521	0.192169	0.430598	0.0539918	0.82624	0.407571	0.0832591	0.035924	0.883918	0.19298	0.42862	-0.48651	0.0346646	-0.0429397	0.861439	-0.211844	0.383939	-0.235739	0.331256	-0.264828	0.273209	-0.358857	0.131348	-0.420548	0.0729912	-0.502904	0.0281856	-0.336969	0.158316	0.0225446	0.927009	0.339813	0.154613	0.236376	0.329911	-0.0137753	0.955365	-0.115818	0.636813	0.0555169	0.821406	-0.114173	0.641637	0.284566	0.237684
BFSP1	blue	-0.167591	0.492843	0.167591	0.492843	0.147944	0.545555	0.0719842	0.769637	0.662597	0.00199211	0.384335	0.104236	0.469875	0.0423629	-0.271836	0.260239	-0.0377789	0.877965	-0.254256	0.293523	0.104757	0.669522	-0.192145	0.430657	-0.0225789	0.926898	-0.342857	0.150716	-0.477145	0.0388519	-0.21983	0.365839	0.409516	0.0816559	0.264959	0.272963	0.39994	0.0897715	-0.0772884	0.753148	0.0156262	0.949375	-0.301426	0.209804	-0.352055	0.139355	-0.350239	0.141549
CLDN11	blue	-0.0655978	0.789616	0.0655978	0.789616	-0.00408274	0.986765	0.065487	0.789964	-0.0506175	0.836956	-0.116067	0.636082	0.000785484	0.997454	-0.0475566	0.846701	-0.212495	0.382445	0.0871093	0.722891	-0.144659	0.554609	-0.201573	0.407936	-0.146057	0.550748	-0.0382597	0.876424	-0.039661	0.871932	-0.0106184	0.965587	0.024233	0.921557	-0.0126185	0.95911	-0.101614	0.678926	-0.0176174	0.942933	0.33223	0.164621	0.00991175	0.967876	-0.0666673	0.786261	-0.009356	0.969677
UTP3	blue	0.186686	0.444113	-0.186686	0.444113	0.105801	0.666409	0.348721	0.143401	0.34545	0.14745	0.395429	0.0937918	0.103879	0.672146	-0.510801	0.0254237	-0.356006	0.134663	-0.333746	0.162586	0.231286	0.340735	-0.170473	0.485326	-0.180854	0.458725	-0.280301	0.245096	-0.176016	0.471029	0.367673	0.121459	0.228329	0.347116	0.052092	0.83227	0.3467	0.145894	-0.236398	0.329866	-0.0672956	0.784292	-0.5432	0.0162375	-0.176486	0.469825	0.186386	0.444859
NDUFAF7	blue	0.0439398	0.858243	-0.0439398	0.858243	0.249155	0.303645	-0.121309	0.620804	-0.0148757	0.951803	-0.101927	0.677986	0.0137481	0.955453	-0.310351	0.195954	-0.0351672	0.886348	-0.247524	0.306926	-0.0829736	0.735587	0.0218656	0.929201	0.00365601	0.988148	0.00636789	0.979359	-0.072002	0.769581	0.0243108	0.921306	0.0564651	0.818403	0.238398	0.32567	-0.0548256	0.823596	-0.182889	0.453598	-0.0224908	0.927182	0.044503	0.856443	0.175065	0.473466	0.327392	0.171234
NAA11	blue	0.0791143	0.747495	-0.0791143	0.747495	-0.131041	0.592835	0.230485	0.342458	-0.401247	0.0886306	-0.198209	0.415968	-0.121034	0.621603	0.286771	0.233909	0.0470468	0.848326	0.384479	0.104095	-0.285176	0.236636	-0.283853	0.238913	-0.303321	0.206811	0.31751	0.185296	0.214827	0.37712	0.116133	0.63589	-0.234068	0.334795	-0.454813	0.0504076	-0.31667	0.186526	-0.141407	0.563638	0.102554	0.676109	-0.0410473	0.867493	-0.0335063	0.891685	-0.153001	0.531748
PHAF1	blue	0.123498	0.614469	-0.123498	0.614469	0.248262	0.305438	-0.143135	0.558832	-0.350097	0.141721	-0.259979	0.282416	-0.145685	0.551775	0.0316271	0.897728	0.11839	0.629294	0.28093	0.243993	-0.296805	0.217221	-0.129203	0.598079	-0.112026	0.647959	-0.203077	0.404372	0.0655416	0.789792	-0.2811	0.243697	-0.333136	0.163403	-0.0265665	0.914029	0.0342755	0.889213	0.0880439	0.720031	0.282377	0.24147	0.280464	0.24481	0.214478	0.377915	0.017814	0.942297
COMMD10	blue	-0.318188	0.184308	0.318188	0.184308	0.418461	0.0745756	0.583529	0.00872151	0.884664	4.94e-07	0.67405	0.0015528	0.705256	0.000744122	-0.425595	0.0692633	-0.304001	0.205744	-0.24134	0.319553	0.0520389	0.832438	-0.539892	0.0170314	-0.192294	0.430293	-0.120698	0.622578	-0.517494	0.0232534	-0.150239	0.53927	0.0668445	0.785706	-0.047335	0.847407	-0.0320543	0.896354	-0.213227	0.38077	-0.253818	0.294384	-0.651494	0.00251211	-0.730303	0.000384636	-0.501167	0.0288234
CYCS	blue	-0.294331	0.221261	0.294331	0.221261	0.21881	0.368123	0.738153	0.000308204	0.512249	0.0249411	0.367716	0.121412	0.313416	0.191342	-0.131293	0.592119	-0.128507	0.600066	0.0794177	0.746556	0.0845469	0.730749	-0.562665	0.0121432	-0.447486	0.0547183	0.203801	0.402664	-0.410439	0.0809028	-0.0180583	0.941507	-0.367633	0.121503	-0.489266	0.0335017	-0.190985	0.433498	-0.481781	0.0367329	-0.362692	0.126979	-0.653224	0.00242441	-0.564936	0.0117254	-0.416458	0.0761199
ALG13	blue	-0.553621	0.0139276	0.553621	0.0139276	-0.243902	0.314286	0.370718	0.118171	0.444624	0.0564755	0.054307	0.82524	0.181908	0.456065	0.0934195	0.703652	0.274648	0.255145	0.356683	0.133871	-0.27407	0.256187	-0.545192	0.015774	-0.255581	0.290927	-0.0949096	0.699134	-0.675176	0.00151437	-0.473114	0.0407695	-0.302309	0.208406	-0.152976	0.531818	-0.265912	0.271178	-0.397247	0.0921565	-0.408828	0.0822204	-0.197229	0.418323	-0.359524	0.13058	-0.414776	0.0774346
CAPZA2	blue	-0.351394	0.14015	0.351394	0.14015	0.239244	0.323903	0.265438	0.272065	0.661944	0.00201997	0.547488	0.0152527	0.534579	0.0183708	-0.109201	0.656309	-0.175357	0.472718	-0.0953174	0.697899	0.241703	0.318804	-0.414897	0.0773398	-0.099935	0.683967	-0.170151	0.486162	-0.493048	0.0319551	-0.38014	0.108396	0.0976819	0.690753	-0.246848	0.308291	-0.216402	0.373547	-0.00586809	0.980979	0.0252894	0.918149	-0.283802	0.239001	-0.726735	0.000424344	-0.460318	0.047343
HMGN5	blue	-0.485077	0.0352817	0.485077	0.0352817	0.128829	0.599146	0.608701	0.00567877	0.646299	0.0027915	0.652596	0.00245598	0.356871	0.133651	-0.0766758	0.755047	-0.0365722	0.881837	0.100754	0.681506	0.255031	0.292004	-0.520968	0.022186	-0.0956993	0.696743	-0.212095	0.383364	-0.493906	0.0316122	-0.192981	0.428618	-0.243081	0.315967	-0.392189	0.09676	-0.332893	0.16373	-0.359407	0.130715	-0.250697	0.300564	-0.591629	0.00762495	-0.5143	0.0242702	-0.622894	0.00438886
RNLS	blue	-0.396525	0.0928035	0.396525	0.0928035	-0.045518	0.853203	0.228838	0.346012	0.673827	0.00156048	0.292167	0.224836	0.41242	0.079305	-0.132552	0.58854	0.0048277	0.984351	-0.148177	0.544915	-0.0657683	0.789081	-0.214949	0.376843	-0.033071	0.893084	-0.198163	0.416078	-0.477277	0.03879	-0.105021	0.668734	0.213495	0.380156	0.00460603	0.985069	0.0160562	0.947983	0.0261417	0.915399	-0.121487	0.620288	-0.134894	0.581909	-0.352489	0.138834	-0.181998	0.455839
PEX2	blue	-0.477196	0.0388279	0.477196	0.0388279	0.29168	0.225644	0.511346	0.0252414	0.843499	5.71e-06	0.508049	0.0263608	0.595318	0.00716416	-0.351254	0.14032	0.0484677	0.843798	0.0566356	0.817864	-0.229506	0.344569	-0.666538	0.00183058	-0.368689	0.120354	-0.418637	0.0744412	-0.763737	0.000141513	-0.329551	0.168262	-0.0245102	0.920663	0.0338773	0.890492	-0.0196629	0.936319	-0.297552	0.21601	-0.277676	0.24973	-0.439161	0.0599477	-0.575877	0.00987136	-0.495313	0.031056
TGFBRAP1	blue	-0.0142906	0.953697	0.0142906	0.953697	-0.23323	0.336577	0.0295965	0.904265	-0.36872	0.120321	-0.287924	0.231951	-0.354017	0.137011	0.338042	0.156912	0.142015	0.561945	0.243549	0.315008	0.202431	0.405901	0.271942	0.260045	0.0232378	0.92477	0.478811	0.0380797	0.298033	0.215234	0.238512	0.325431	-0.318168	0.184337	-0.118268	0.629651	-0.16041	0.511818	-0.235537	0.331682	-0.190189	0.435454	-0.0898868	0.714402	0.340864	0.153259	-0.0362848	0.882759
S1PR5	blue	0.145508	0.552263	-0.145508	0.552263	0.0848998	0.729665	0.323081	0.177276	-0.334499	0.161582	-0.0281343	0.908976	-0.176463	0.469886	0.149388	0.541597	-0.241082	0.320088	0.177907	0.4662	0.0945236	0.700303	-0.182907	0.453552	-0.202332	0.406135	0.39274	0.0962502	0.288989	0.230151	0.23596	0.330789	-0.343946	0.149338	-0.499177	0.0295677	-0.208236	0.392278	-0.231179	0.340964	0.106276	0.664996	-0.267476	0.268262	-0.0682852	0.781193	-0.155354	0.52538
SLC2A10	blue	-0.127903	0.601797	0.127903	0.601797	0.216622	0.37305	0.336031	0.159551	0.426225	0.0688087	0.415049	0.0772204	0.172768	0.47938	-0.195961	0.421381	-0.104416	0.67054	-0.262836	0.276969	0.345401	0.147512	0.0432736	0.860372	-0.00395721	0.987172	0.0916287	0.709095	-0.00749402	0.97571	0.16449	0.500995	-0.0680767	0.781845	0.00632147	0.979509	-0.065347	0.790403	-0.0789818	0.747904	-0.375147	0.113501	-0.358706	0.131522	-0.103727	0.672599	-0.164114	0.501987
VOPP1	blue	0.161907	0.507834	-0.161907	0.507834	0.248646	0.304666	0.214092	0.378795	0.581205	0.00905853	0.425799	0.0691157	0.438109	0.0606342	-0.535576	0.0181132	-0.379683	0.108856	-0.57372	0.0102167	0.0598116	0.807827	0.0511093	0.835392	-0.0484333	0.843907	-0.246198	0.309606	-0.0963659	0.694727	0.321979	0.178844	0.485219	0.0352201	0.466606	0.0440186	0.609071	0.00564157	0.0893378	0.716077	0.0145609	0.952822	-0.407528	0.0832945	-0.0157276	0.949046	-0.000716401	0.997678
FZD5	blue	-0.129008	0.598634	0.129008	0.598634	0.0988271	0.687301	0.342129	0.151642	0.473506	0.0405799	0.425758	0.0691455	0.221904	0.361216	-0.163184	0.504447	0.0174382	0.943512	-0.0197393	0.936072	0.0287271	0.907065	-0.277042	0.250858	-0.188148	0.440489	-0.577992	0.00954193	-0.343038	0.150487	-0.0948398	0.699345	-0.0383835	0.876027	-0.257068	0.288032	0.130608	0.594068	0.159318	0.514732	0.146117	0.550581	-0.122863	0.616305	-0.203045	0.404447	-0.1117	0.648919
CSRNP2	blue	0.262509	0.277589	-0.262509	0.277589	0.202769	0.4051	0.237304	0.32796	0.589737	0.00787048	0.513047	0.0246786	0.382934	0.105613	-0.66111	0.00205604	-0.3721	0.116699	-0.626165	0.00412863	0.0656759	0.789371	-0.0131363	0.957434	-0.167372	0.493418	-0.386798	0.101848	-0.153829	0.529502	0.232316	0.338529	0.40429	0.0860147	0.430295	0.0659214	0.44274	0.057655	0.18717	0.442912	-0.216962	0.372282	-0.309263	0.19761	-0.0205648	0.933404	0.283129	0.240164
FMO2	blue	0.555963	0.0134466	-0.555963	0.0134466	0.059031	0.810291	-0.351975	0.139451	-0.512046	0.0250085	-0.372102	0.116697	-0.186602	0.444322	-0.139225	0.569731	0.0128358	0.958407	-0.116262	0.635513	-0.369967	0.118975	0.301599	0.20953	-0.0576123	0.814774	0.103002	0.674766	0.386475	0.102159	0.343144	0.150352	0.310773	0.195316	0.516779	0.0234782	0.437237	0.0612077	0.0393656	0.872879	0.0688185	0.779524	0.199171	0.413662	0.53089	0.019349	0.413136	0.0787334
POLR2L	blue	0.471884	0.0413694	-0.471884	0.0413694	0.0896731	0.715054	-0.481584	0.0368212	-0.495275	0.031071	-0.484724	0.035435	-0.305565	0.203303	0.00761168	0.975328	0.0369213	0.880717	-0.224879	0.354648	-0.149243	0.541992	0.477612	0.0386344	0.254558	0.292931	0.23403	0.334874	0.383849	0.104712	0.220501	0.36434	0.243131	0.315864	0.288729	0.230589	0.514091	0.0243379	0.106977	0.662911	0.230303	0.342848	0.336347	0.159134	0.449095	0.0537481	0.425766	0.0691396
NIPSNAP3A	blue	-0.513403	0.0245619	0.513403	0.0245619	0.247458	0.307059	0.297602	0.21593	0.50652	0.0268932	0.265812	0.271364	0.524901	0.0210249	-0.12572	0.608062	0.0259407	0.916048	0.14393	0.556626	-0.290043	0.228379	-0.562309	0.0122097	-0.286138	0.234989	-0.0803172	0.743777	-0.552303	0.0142043	-0.311857	0.193679	-0.0494333	0.840723	-0.0667439	0.786021	-0.418528	0.0745243	-0.247045	0.307892	-0.125127	0.60977	-0.18383	0.451238	-0.526274	0.0206309	-0.404627	0.0857287
RLN1	blue	-0.542788	0.0163348	0.542788	0.0163348	0.250233	0.301488	0.322005	0.178807	0.65877	0.00216014	0.34167	0.152227	0.448987	0.053813	-0.179278	0.462714	0.0141635	0.954108	0.049981	0.83898	-0.0118137	0.961716	-0.432688	0.064267	0.000526192	0.998294	-0.0954327	0.69755	-0.563137	0.0120555	-0.213994	0.379018	0.00463892	0.984963	0.0309341	0.899958	0.0103715	0.966387	-0.446186	0.0555107	-0.197363	0.418002	-0.486762	0.0345569	-0.632674	0.00364858	-0.607	0.00585223
SLC25A17	blue	-0.31442	0.189848	0.31442	0.189848	0.120896	0.622003	0.0717098	0.770492	0.400106	0.0896256	0.223406	0.357892	0.391565	0.0973391	-0.0944552	0.700511	-0.18164	0.456741	-0.302049	0.208816	0.099861	0.68419	-0.0335993	0.891386	0.22	0.365459	0.240721	0.320835	-0.143582	0.557591	-0.0597752	0.807942	0.0661351	0.78793	-0.0464569	0.850207	-0.355368	0.135413	0.0250015	0.919077	-0.190241	0.435325	-0.08789	0.720502	-0.297481	0.216125	-0.0724145	0.768295
USP45	blue	-0.063207	0.797128	0.063207	0.797128	-0.158814	0.516081	0.376824	0.111767	0.297892	0.215461	0.232362	0.338429	0.277998	0.249159	-0.0682433	0.781324	0.0932115	0.704284	0.102507	0.676249	-0.359734	0.130339	-0.337045	0.158217	-0.352341	0.139011	-0.0420137	0.8644	-0.193549	0.427232	-0.0341367	0.889658	-0.0064183	0.979196	-0.0203915	0.933964	-0.14982	0.540414	0.0139275	0.954872	-0.473127	0.0407635	-0.159305	0.514766	-0.264059	0.274657	-0.123695	0.6139
MIEN1	blue	0.0155736	0.949545	-0.0155736	0.949545	-0.453734	0.0510257	-0.592815	0.00747423	-0.775743	9.5e-05	-0.556173	0.0134041	-0.676711	0.00146326	0.668936	0.00173774	0.506443	0.0269201	0.343462	0.14995	0.0658392	0.788858	0.606485	0.00590558	0.4745	0.0401021	0.127355	0.603367	0.483182	0.0361107	0.0407872	0.868326	-0.22521	0.35392	-0.182666	0.454159	-0.139962	0.567668	0.251608	0.298752	0.190013	0.435888	0.729189	0.00039668	0.561706	0.0123232	0.243314	0.31549
POU2F2	blue	0.277403	0.250214	-0.277403	0.250214	-0.208907	0.39072	-0.514228	0.0242935	-0.721147	0.000493479	-0.450524	0.052898	-0.370366	0.118547	0.449135	0.0537244	0.0880362	0.720054	0.125807	0.607813	0.0289083	0.906482	0.488609	0.0337763	0.208818	0.390926	0.147532	0.546687	0.604152	0.00615232	0.15338	0.53072	0.0692058	0.778312	-0.173101	0.478522	-0.144682	0.554544	0.536426	0.0178961	0.616518	0.00493477	0.656062	0.00228603	0.48539	0.035146	0.348172	0.144075
CFAP300	blue	-0.0703225	0.774823	0.0703225	0.774823	0.461709	0.0465919	0.500857	0.0289383	0.769844	0.000115869	0.588207	0.00807372	0.550007	0.0146967	-0.469064	0.042769	-0.244667	0.312721	-0.370401	0.11851	0.0971281	0.692425	-0.276621	0.251609	-0.280365	0.244983	-0.280031	0.245569	-0.370045	0.118892	0.00221644	0.992815	0.0640564	0.794457	0.0884568	0.718769	0.332174	0.164698	-0.063083	0.797518	-0.104879	0.669158	-0.518157	0.0230467	-0.190437	0.434845	-0.291716	0.225584
HBB	blue	-0.190294	0.435195	0.190294	0.435195	0.0173973	0.943645	0.380333	0.108202	0.535519	0.018128	0.25038	0.301196	0.296842	0.21716	-0.289144	0.229889	-0.00788223	0.974452	-0.173042	0.478673	-0.0834783	0.734034	-0.249672	0.302608	-0.2409	0.320464	-0.0888081	0.717695	-0.462564	0.0461346	0.0214467	0.930555	0.00835285	0.972927	0.0408276	0.868196	0.00685096	0.977793	-0.262165	0.278242	-0.387994	0.100703	-0.343128	0.150372	-0.073151	0.766001	0.0220603	0.928572
MRPL36	blue	0.254627	0.292795	-0.254627	0.292795	-0.279811	0.245956	-0.669731	0.00170785	-0.496395	0.0306337	-0.505286	0.0273287	-0.443917	0.0569158	0.0756998	0.758076	0.34541	0.1475	0.0669774	0.785289	-0.252466	0.297052	0.413556	0.0783994	0.249833	0.302288	-0.172338	0.480492	0.215667	0.375214	-0.132868	0.587645	0.134154	0.584001	0.489071	0.0335829	0.191329	0.432656	0.295325	0.219631	-0.105728	0.666628	0.68043	0.00134537	0.444332	0.056657	0.546874	0.0153908
MRPL43	blue	0.242306	0.317562	-0.242306	0.317562	-0.104777	0.669462	-0.585779	0.00840486	-0.623678	0.00432524	-0.459024	0.0480502	-0.48002	0.0375271	0.268522	0.266323	0.313989	0.190489	0.127129	0.604014	-0.00593788	0.980752	0.543274	0.0162201	0.26969	0.264168	-0.00637693	0.97933	0.458192	0.0485092	-0.0167433	0.94576	-0.0873242	0.722233	0.140779	0.565388	0.0218577	0.929227	0.393752	0.0953198	0.16925	0.48851	0.672226	0.00161679	0.476121	0.0393324	0.428796	0.0669744
HOPX	blue	-0.461933	0.0464714	0.461933	0.0464714	-0.222675	0.359508	0.166687	0.495212	0.406638	0.0840357	0.0365204	0.882003	-0.11611	0.635957	0.0352399	0.886114	0.473721	0.0404764	0.111888	0.648365	0.01665	0.946062	-0.0316652	0.897606	-0.071547	0.771	-0.338148	0.156774	-0.484224	0.0356531	0.0178944	0.942037	-0.117213	0.632731	0.0398548	0.871311	0.424117	0.0703402	-0.442993	0.0574953	-0.241032	0.320192	-0.119746	0.625344	-0.0272564	0.911805	-0.230134	0.343214
TMEM121B	blue	0.261111	0.280249	-0.261111	0.280249	0.317107	0.185886	0.0199221	0.935481	0.146257	0.550196	0.256868	0.288422	0.246318	0.309365	-0.288575	0.23085	-0.508928	0.0260588	-0.506676	0.0268385	0.111609	0.649189	0.229063	0.345525	0.0159574	0.948303	0.0345544	0.888316	0.357708	0.132677	0.0770874	0.753771	0.117191	0.632795	0.329289	0.16862	0.0732417	0.765719	0.500804	0.0289579	0.158681	0.516435	0.063116	0.797415	0.0253948	0.917809	0.107014	0.662799
CHST9	blue	-0.085527	0.72774	0.085527	0.72774	0.182387	0.454859	0.383379	0.105174	0.584668	0.00855996	0.563273	0.0120302	0.609956	0.00555353	-0.228125	0.347558	-0.200283	0.411006	-0.0565863	0.81802	-0.0840963	0.732134	-0.433597	0.0636467	-0.267988	0.267311	-0.346022	0.146736	-0.402673	0.0873977	-0.0721375	0.769159	0.33003	0.167606	-0.0661583	0.787857	-0.0298121	0.903571	0.0836812	0.73341	0.140622	0.565826	-0.388975	0.099771	-0.404444	0.0858843	-0.324032	0.175932
LRRC3	blue	0.0650463	0.791347	-0.0650463	0.791347	-0.0121841	0.960517	-0.0316815	0.897553	-0.353047	0.138167	-0.267571	0.268085	-0.387389	0.101281	0.0886824	0.718079	0.047107	0.848134	0.146209	0.550327	0.0607866	0.804752	0.10607	0.665607	0.192166	0.430607	0.293148	0.22321	0.257777	0.286658	0.0434816	0.859707	-0.410396	0.0809382	-0.090799	0.711621	-0.0160998	0.947842	-0.199213	0.413562	-0.267182	0.268808	-0.0157246	0.949056	0.0401822	0.870263	0.070829	0.773241
UBA52	blue	0.20154	0.408013	-0.20154	0.408013	-0.106077	0.665588	-0.602357	0.00634789	-0.50413	0.0277419	-0.4494	0.0535663	-0.332321	0.1645	0.244452	0.31316	0.185896	0.446077	0.270879	0.261986	-0.110758	0.6517	0.315596	0.188106	0.0985276	0.688203	-0.0740616	0.763167	0.172434	0.480244	-0.209632	0.38904	0.09123	0.710309	0.200677	0.410067	0.00722339	0.976587	0.416225	0.0763012	0.220198	0.365016	0.645839	0.00281746	0.208909	0.390715	0.363881	0.125645
FIP1L1	blue	-0.216726	0.372814	0.216726	0.372814	0.500884	0.0289282	0.493232	0.0318816	0.863624	1.9e-06	0.574697	0.0100591	0.641169	0.00309216	-0.550848	0.0145148	-0.265479	0.271989	-0.39038	0.0984459	0.0278702	0.909827	-0.412486	0.0792521	-0.151356	0.536223	-0.0465182	0.850011	-0.501537	0.0286866	-0.110663	0.651982	0.0935017	0.703403	0.111039	0.650871	0.0431798	0.860671	-0.232479	0.33818	-0.432406	0.0644604	-0.589566	0.00789299	-0.533865	0.018557	-0.266911	0.269314
TSPAN14	blue	0.401556	0.0883624	-0.401556	0.0883624	0.0798712	0.745155	-0.331869	0.165109	-0.522555	0.0217115	-0.357382	0.133056	0.00851448	0.972403	0.118623	0.628617	-0.261342	0.279809	-0.212755	0.381849	-0.150232	0.539289	0.297798	0.215612	0.146491	0.54955	0.671042	0.00165946	0.643009	0.00298135	0.142296	0.561163	0.179303	0.462651	0.142283	0.561197	-0.14935	0.5417	0.281864	0.242362	0.181049	0.458232	0.26008	0.282223	0.14974	0.540633	0.187152	0.442955
KAZALD1	blue	-0.0581692	0.813014	0.0581692	0.813014	-0.250434	0.301088	0.0521835	0.831979	-0.329726	0.168023	-0.273083	0.257972	-0.376113	0.1125	0.0585398	0.811843	0.117599	0.631603	0.281827	0.242427	-0.0199852	0.935277	-0.130478	0.594438	0.0128392	0.958396	0.286577	0.23424	-0.0275757	0.910776	0.0498592	0.839368	-0.291545	0.225869	-0.07821	0.750293	-0.300812	0.21078	-0.565246	0.0116694	-0.421522	0.0722607	-0.18852	0.439569	0.00933054	0.969759	0.122636	0.616961
DIAPH3	blue	-0.213074	0.38112	0.213074	0.38112	-0.154623	0.527354	0.319299	0.182694	0.28673	0.233979	0.264994	0.272898	-0.0690545	0.778786	0.0141353	0.954199	0.360542	0.129416	0.0797956	0.745388	-0.0923737	0.706829	-0.0637393	0.795454	-0.20507	0.399676	-0.492339	0.0322408	-0.212966	0.381366	0.0539099	0.826499	-0.264277	0.274246	-0.045409	0.85355	0.208113	0.392565	-0.0812441	0.740916	-0.237611	0.327317	-0.0116773	0.962158	0.29507	0.220049	-0.172429	0.480258
RNF170	blue	-0.276222	0.252321	0.276222	0.252321	0.103098	0.674479	0.298764	0.214056	0.673386	0.00157584	0.302129	0.20869	0.394731	0.0944256	-0.1914	0.432481	0.000746509	0.99758	-0.117062	0.633171	-0.115998	0.636284	-0.247437	0.307099	-0.154796	0.526887	-0.280521	0.244709	-0.416659	0.0759637	-0.279709	0.246137	0.0375971	0.878549	0.1706	0.484996	0.271955	0.260021	0.0453974	0.853587	-0.121935	0.61899	-0.185726	0.446502	-0.334125	0.162081	-0.377772	0.110796
ST6GALNAC5	blue	0.100619	0.681912	-0.100619	0.681912	0.094603	0.700063	0.12836	0.600488	0.469066	0.0427681	0.43165	0.064981	0.46685	0.0438935	-0.330299	0.16724	-0.447477	0.0547233	-0.300299	0.211597	0.149488	0.541322	-0.184019	0.450765	-0.12208	0.618571	-0.320071	0.181579	-0.128079	0.601294	-0.0979242	0.690022	0.390293	0.0985275	0.181592	0.456861	0.18426	0.450162	0.342157	0.151605	0.225604	0.353057	-0.235122	0.33256	-0.402784	0.0873023	-0.107176	0.662318
SHARPIN	blue	0.421743	0.0720954	-0.421743	0.0720954	-0.1368	0.576535	-0.31091	0.195108	-0.660135	0.00209892	-0.291727	0.225566	-0.519761	0.0225524	0.440065	0.0593622	-0.0320815	0.896267	0.0500354	0.838807	0.396028	0.093251	0.631967	0.00369842	0.225179	0.35399	0.285363	0.236315	0.773869	0.000101227	0.240188	0.321941	-0.178607	0.464418	-0.190652	0.434317	0.170473	0.485325	0.469155	0.0427233	0.33411	0.1621	0.358846	0.13136	0.481331	0.0369344	0.155697	0.524454
KRTAP9-9	blue	-0.327203	0.171496	0.327203	0.171496	-0.335454	0.160314	-0.205697	0.398204	-0.331731	0.165296	-0.386187	0.102437	-0.246915	0.308155	0.265101	0.272697	0.296148	0.218289	0.581317	0.00904208	-0.186686	0.444114	-0.344127	0.149111	0.0287944	0.906848	-0.0912089	0.710373	-0.272246	0.259491	-0.265571	0.271816	-0.115834	0.636765	-0.299474	0.212916	-0.509215	0.0259606	-0.288355	0.231221	0.139507	0.56894	0.192304	0.430269	-0.125109	0.609821	0.0423518	0.863319
FCRL4	blue	-0.273144	0.257861	0.273144	0.257861	-0.0114364	0.962938	0.131045	0.592825	0.41773	0.0751366	0.153513	0.53036	-0.0561157	0.819509	-0.274307	0.255759	0.220361	0.364651	0.00988652	0.967958	0.052882	0.829761	-0.235325	0.332131	-0.0912221	0.710333	-0.60494	0.00606812	-0.534427	0.0184104	-0.294087	0.221661	-0.208582	0.391473	0.234146	0.334628	0.411881	0.0797378	-0.364442	0.12502	-0.257827	0.286561	-0.179715	0.461605	0.0623152	0.799935	-0.166425	0.495901
MOV10L1	blue	-0.189258	0.437746	0.189258	0.437746	0.164916	0.499872	0.31186	0.193674	0.211754	0.384147	0.135156	0.58117	-0.120968	0.621796	-0.105202	0.668195	-0.0341489	0.889619	0.0929984	0.704931	0.218985	0.367729	-0.238789	0.324853	-0.0931111	0.704589	-0.175963	0.471164	-0.28812	0.231619	-0.141773	0.562617	-0.369395	0.119592	-0.21637	0.37362	0.0549025	0.823352	-0.321117	0.180076	-0.0419377	0.864644	-0.284938	0.237045	-0.0695843	0.777129	-0.190966	0.433545
CARD6	blue	-0.0824055	0.737336	0.0824055	0.737336	0.0448663	0.855283	0.157758	0.518912	0.486882	0.034506	0.234878	0.333075	0.331923	0.165036	-0.320071	0.18158	-0.123716	0.613839	-0.131665	0.591059	0.0629011	0.798091	-0.179602	0.461892	-0.132041	0.58999	0.0286857	0.907199	-0.355244	0.135559	-0.0105374	0.96585	0.300066	0.211968	0.427894	0.0676136	0.276212	0.252338	-0.320927	0.180348	-0.463153	0.0458215	-0.512427	0.0248825	-0.35849	0.131771	-0.222124	0.36073
BTRC	blue	-0.225461	0.35337	0.225461	0.35337	0.445007	0.0562377	0.132622	0.588341	0.53585	0.0180432	0.368965	0.120056	0.54458	0.0159152	-0.29099	0.226795	-0.164528	0.500894	-0.469915	0.0423431	0.0366984	0.881432	-0.102709	0.675645	0.176642	0.469426	0.138709	0.571175	-0.216413	0.373524	-0.137355	0.574976	0.130211	0.595202	0.0732734	0.76562	-0.205698	0.398202	-0.0668659	0.785638	-0.129119	0.598318	-0.194046	0.426023	-0.288788	0.23049	-0.173437	0.477655
ZNF839	blue	-0.168587	0.49024	0.168587	0.49024	0.0902212	0.713383	0.116238	0.635583	0.337558	0.157545	0.337572	0.157526	0.205547	0.398556	0.0321397	0.896079	0.0255199	0.917405	-0.12209	0.618543	0.240013	0.322303	0.209856	0.388522	0.16858	0.490256	-0.106631	0.663938	0.0228616	0.925985	0.0913816	0.709847	0.0114782	0.962803	0.074027	0.763275	0.0236179	0.923543	0.2024	0.405974	-0.0886121	0.718294	-0.106334	0.664822	0.176398	0.470052	-0.241603	0.31901
C7orf50	blue	0.0524275	0.831204	-0.0524275	0.831204	-0.330864	0.166471	-0.546723	0.0154248	-0.674489	0.00153771	-0.446492	0.0553235	-0.56734	0.0112958	0.625594	0.00417312	0.268552	0.266268	0.169356	0.488234	0.263991	0.274786	0.61917	0.00470128	0.498021	0.030007	0.051498	0.834157	0.548285	0.0150751	0.00732513	0.976257	-0.17983	0.461316	-0.270161	0.263302	-0.0768225	0.754592	0.430345	0.0658869	0.586611	0.00829014	0.687069	0.00115463	0.603278	0.00624697	0.154783	0.526921
GPAT3	blue	0.0275442	0.910877	-0.0275442	0.910877	0.383639	0.104918	0.460213	0.0474002	0.466585	0.0440299	0.477955	0.0384749	0.536177	0.0179594	-0.369648	0.119318	-0.39422	0.0948919	-0.347018	0.145499	0.0373969	0.879191	-0.294314	0.221289	-0.215821	0.374863	0.337756	0.157286	-0.0284487	0.907962	0.141576	0.563165	0.162837	0.505365	0.110896	0.651292	-0.0536912	0.827193	-0.234955	0.332914	-0.347143	0.145345	-0.624366	0.00427013	-0.523405	0.0214606	-0.360699	0.129236
HECTD1	blue	0.111276	0.650172	-0.111276	0.650172	-0.1712	0.483438	0.223535	0.357608	-0.404859	0.0855323	0.00791483	0.974346	-0.110923	0.651214	0.240992	0.320273	-0.0257263	0.916739	0.225659	0.352938	-0.0618472	0.801409	-0.078616	0.749036	-0.212446	0.382559	0.315184	0.188715	0.339783	0.154651	0.321471	0.179569	-0.26098	0.280499	-0.452155	0.0519405	-0.483226	0.0360912	-0.0925831	0.706193	-0.033834	0.890631	-0.0677697	0.782807	-0.0170842	0.944657	0.0430236	0.861171
BABAM1	blue	0.345321	0.147612	-0.345321	0.147612	-0.0127982	0.958528	-0.277255	0.250478	-0.596642	0.00700453	-0.300466	0.21133	-0.30317	0.207049	0.273362	0.257467	-0.283418	0.239665	-0.058443	0.812149	0.222554	0.359776	0.334245	0.161921	0.321746	0.179177	0.387458	0.101215	0.587475	0.0081723	0.268259	0.26681	0.0533691	0.828215	-0.329785	0.167941	-0.0798949	0.745082	0.293941	0.221903	0.540606	0.0168576	0.227906	0.348034	0.284065	0.238547	0.236251	0.330175
GUK1	blue	0.133193	0.586722	-0.133193	0.586722	-0.284708	0.23744	-0.655207	0.00232699	-0.407835	0.0830397	-0.415647	0.0767517	-0.557766	0.0130854	0.190267	0.435261	0.222438	0.360034	-0.0292834	0.905273	0.209326	0.389749	0.623284	0.00435708	0.515811	0.0237849	-0.235998	0.330708	0.20407	0.402029	-0.0520015	0.832557	0.0941257	0.70151	0.28091	0.244029	0.294987	0.220186	0.2922	0.224779	0.262594	0.277426	0.58079	0.00911987	0.553647	0.0139222	0.460822	0.0470701
CROCCP2	blue	-0.265799	0.271389	0.265799	0.271389	0.119766	0.625288	0.182551	0.454447	0.574487	0.0100928	0.0950291	0.698772	0.293163	0.223185	-0.457664	0.0488022	-0.0536252	0.827402	-0.00558852	0.981885	-0.262151	0.278269	-0.473793	0.0404419	-0.232968	0.337137	-0.433037	0.0640284	-0.611669	0.00538617	-0.332424	0.16436	0.0640469	0.794487	0.268216	0.266889	0.105705	0.666695	-0.0635055	0.79619	-0.229987	0.34353	-0.14392	0.556654	-0.298537	0.21442	0.0327144	0.894231
AP2S1	blue	0.315385	0.188419	-0.315385	0.188419	-0.131972	0.590188	-0.485418	0.0351339	-0.355304	0.135489	-0.374336	0.114345	-0.101156	0.6803	0.0526721	0.830427	0.12932	0.597743	-0.248153	0.305657	-0.406404	0.0842316	0.423562	0.0707479	0.125978	0.60732	0.0629898	0.797812	0.313657	0.190983	0.0805593	0.74303	0.335812	0.15984	0.483281	0.0360668	0.235767	0.331195	0.322669	0.177861	0.163591	0.503368	0.572326	0.0104452	0.574872	0.0100311	0.383421	0.105133
RTN4IP1	blue	-0.547485	0.0152533	0.547485	0.0152533	0.0344767	0.888566	0.567705	0.0112316	0.75173	0.00020624	0.300421	0.211403	0.337548	0.157558	-0.211195	0.385432	0.1556	0.524715	0.0937153	0.702754	-0.195501	0.422494	-0.524267	0.0212085	-0.286415	0.234516	-0.213422	0.380323	-0.660033	0.00210342	-0.207163	0.394776	-0.222371	0.360182	-0.0572305	0.815982	0.0117219	0.962013	-0.390195	0.0986202	-0.472973	0.0408382	-0.412959	0.078874	-0.442645	0.0577154	-0.412798	0.0790025
TXNDC17	blue	0.248218	0.305527	-0.248218	0.305527	0.226315	0.351502	0.0886624	0.71814	-0.41021	0.0810895	-0.174904	0.47388	-0.123462	0.614572	0.00569907	0.981526	-0.08628	0.725431	0.000684086	0.997782	-0.296221	0.21817	-0.113532	0.643522	-0.084476	0.730967	0.227849	0.348159	0.268496	0.266371	0.0868272	0.723754	-0.259765	0.282825	-0.288087	0.231675	-0.265425	0.272088	-0.0356029	0.884948	0.168924	0.489358	0.122732	0.616684	0.286902	0.233687	0.186994	0.443349
ZNF559	blue	-0.316692	0.186494	0.316692	0.186494	0.304719	0.204621	0.238019	0.326461	0.494262	0.0314708	0.421077	0.0725937	0.292691	0.223966	-0.308305	0.199074	-0.0247856	0.919774	0.0626444	0.798899	-0.0771704	0.753513	-0.500636	0.0290205	-0.108933	0.657102	-0.61169	0.00538411	-0.517405	0.0232814	-0.421837	0.0720257	-0.125218	0.609508	-0.0288732	0.906595	-0.251554	0.298859	0.0150935	0.951098	-0.042625	0.862445	-0.0882962	0.719259	-0.190103	0.435666	-0.193795	0.426634
FBXO38	blue	-0.0892371	0.716385	0.0892371	0.716385	0.199849	0.412041	0.322923	0.177501	0.516093	0.0236952	0.300167	0.211807	0.319375	0.182585	-0.417306	0.0754629	-0.282631	0.241028	-0.176467	0.469875	-0.16679	0.494942	-0.445325	0.0560408	-0.321099	0.180103	-0.373002	0.115745	-0.338078	0.156866	-0.274292	0.255786	-0.0205371	0.933494	0.00152834	0.995046	-0.107278	0.662014	0.267865	0.26754	-0.0783063	0.749995	-0.0253154	0.918065	-0.301828	0.209167	0.0844761	0.730967
TM2D2	blue	-0.308307	0.199071	0.308307	0.199071	0.106252	0.665068	0.3594	0.130722	0.719383	0.000517192	0.560455	0.0125613	0.300573	0.21116	-0.237949	0.326609	0.140301	0.566722	-0.184118	0.450517	0.137359	0.574964	-0.146357	0.549921	0.0136793	0.955676	-0.387859	0.100831	-0.428133	0.0674438	-0.158674	0.516456	-0.0946656	0.699873	0.165848	0.497417	0.234693	0.333468	-0.188792	0.438897	-0.481789	0.0367294	-0.370948	0.117925	-0.137831	0.57364	-0.404714	0.0856545
TM2D3	blue	0.0565779	0.818046	-0.0565779	0.818046	0.224954	0.354483	0.280113	0.245426	0.742302	0.000273302	0.54439	0.0159593	0.557629	0.0131125	-0.537268	0.0176828	-0.188464	0.439708	-0.421157	0.0725339	-0.198611	0.415003	-0.248763	0.30443	-0.186685	0.444116	-0.541395	0.016667	-0.414188	0.0778984	-0.073966	0.763464	0.393919	0.095167	0.355961	0.134716	0.368727	0.120314	0.213678	0.379739	-0.139851	0.567979	-0.230915	0.341531	-0.129332	0.597708	-0.0158445	0.948668
DYNC1I2	blue	-0.197251	0.41827	0.197251	0.41827	0.419492	0.07379	0.349937	0.141916	0.593142	0.00743318	0.378248	0.11031	0.632307	0.0036744	-0.308619	0.198593	-0.30385	0.20598	-0.184958	0.448417	0.00941553	0.969484	-0.305973	0.20267	-0.257565	0.287068	0.349494	0.142456	-0.320855	0.180453	-0.124447	0.61173	0.0986275	0.687903	0.170831	0.484395	-0.229996	0.343511	-0.199013	0.414039	-0.412699	0.079082	-0.494204	0.0314937	-0.684335	0.00123023	-0.317453	0.18538
RNF7	blue	-0.375393	0.113245	0.375393	0.113245	-0.089872	0.714447	-0.162468	0.506344	0.379748	0.10879	0.144443	0.555208	-0.0235646	0.923715	0.0710839	0.772445	0.364728	0.124701	0.0380288	0.877164	0.22457	0.355327	0.218103	0.36971	0.171294	0.483195	-0.416296	0.0762462	-0.334886	0.161068	-0.308246	0.199165	-0.10605	0.665668	0.232853	0.337382	0.207477	0.394045	0.0954535	0.697487	-0.238015	0.326469	0.199425	0.413055	-0.0331328	0.892885	-0.135268	0.580854
ZNF93	blue	-0.281733	0.242591	0.281733	0.242591	-0.000909267	0.997052	0.042263	0.863603	0.448534	0.0540848	0.270935	0.261885	0.319653	0.182183	-0.075299	0.75932	-0.0200797	0.934972	-0.233758	0.335453	0.0260775	0.915606	-0.0520805	0.832306	0.0885284	0.71855	-0.0795738	0.746074	-0.214351	0.378203	-0.0168609	0.94538	0.272256	0.259473	0.00763579	0.97525	-0.101116	0.680421	0.119058	0.627349	-0.0789499	0.748003	0.025419	0.91773	-0.276541	0.251751	-0.0948641	0.699272
CYP2C18	blue	-0.191779	0.431553	0.191779	0.431553	-0.356553	0.134023	-0.44764	0.0546243	-0.48388	0.0358034	-0.564488	0.0118069	-0.568028	0.0111752	0.444773	0.0563826	0.364968	0.124435	0.532283	0.0189749	0.115955	0.636412	0.0683702	0.780926	0.0356252	0.884877	-0.103322	0.673809	-0.100257	0.683001	-0.391607	0.0973002	-0.327044	0.171717	-0.281285	0.243373	-0.208528	0.391599	0.0273432	0.911525	0.231046	0.34125	0.561832	0.0122995	0.088752	0.717866	0.207806	0.393277
CALML5	blue	0.559091	0.012825	-0.559091	0.012825	0.0168115	0.94554	-0.278221	0.248763	-0.286698	0.234034	-0.0641886	0.794042	0.0729976	0.766479	-0.0714643	0.771258	-0.52723	0.02036	-0.34021	0.154101	0.122929	0.616114	0.18781	0.441325	-0.119955	0.624739	0.13703	0.575889	0.441705	0.0583113	0.01966	0.936329	0.385249	0.103345	0.238594	0.32526	0.221018	0.363187	0.454422	0.0506308	0.519485	0.0226369	0.158852	0.51598	0.0381226	0.876863	0.171956	0.48148
VEGFC	blue	0.0645383	0.792943	-0.0645383	0.792943	0.313007	0.191954	0.0455855	0.852987	0.614846	0.00508675	0.356802	0.133732	0.65528	0.00232349	-0.474083	0.0403022	-0.188304	0.440104	-0.428469	0.0672053	-0.178075	0.465772	-0.20342	0.403561	-0.10417	0.671276	-0.245669	0.31068	-0.39805	0.09144	-0.192781	0.429105	0.531368	0.01922	0.459542	0.0477661	0.328356	0.169903	0.0610006	0.804077	-0.0154488	0.949948	-0.245276	0.311479	-0.293517	0.222601	-0.0971015	0.692505
ZNF205-AS1	blue	-0.00224375	0.992726	0.00224375	0.992726	-0.150574	0.538355	0.0813212	0.740678	-0.371296	0.117554	-0.358409	0.131864	-0.390368	0.0984575	0.264843	0.273181	0.2571	0.287971	0.403505	0.0866838	-0.0984845	0.688333	-0.113149	0.644648	-0.0368835	0.880838	0.198755	0.414659	0.0825683	0.736835	-0.112567	0.646363	-0.535073	0.0182428	-0.412151	0.0795205	-0.136288	0.577978	-0.180056	0.460742	-0.171918	0.481578	0.0628119	0.798372	0.103226	0.674096	0.0225819	0.926888
ADPGK	blue	0.011901	0.961433	-0.011901	0.961433	0.0153646	0.950221	0.0188216	0.939039	0.376302	0.112305	0.366865	0.122343	0.132111	0.589794	-0.288706	0.230628	-0.120117	0.624266	-0.34087	0.153252	0.287604	0.232493	0.127913	0.601768	-0.0504063	0.837627	-0.479147	0.0379253	-0.174987	0.473667	0.0606663	0.805131	0.203034	0.404474	0.218571	0.368658	0.288283	0.231343	0.133116	0.58694	0.103634	0.672877	-0.0599808	0.807293	-0.0710643	0.772506	0.157418	0.519822
SF3B5	blue	0.163012	0.504903	-0.163012	0.504903	-0.139615	0.568639	0.0268895	0.912988	-0.571455	0.0105899	-0.220625	0.364064	-0.256955	0.288252	0.378804	0.109745	0.0241615	0.921788	0.161764	0.508213	-0.054242	0.825446	0.248296	0.30537	0.0674087	0.783937	0.633929	0.00356157	0.553605	0.0139308	0.378593	0.109959	-0.275722	0.253216	-0.349142	0.142886	-0.457225	0.0490469	0.0144581	0.953155	-0.131768	0.590766	0.115333	0.638234	0.224883	0.354638	0.142119	0.561656
CYP2C8	blue	-0.0585278	0.811881	0.0585278	0.811881	0.348807	0.143296	0.244113	0.313854	0.342566	0.151086	0.459307	0.0478951	0.317461	0.185368	-0.292124	0.224906	-0.0948387	0.699349	-0.0552577	0.822227	0.159051	0.515446	-0.194616	0.42464	-0.312177	0.193198	-0.274309	0.255755	-0.16254	0.506154	0.0758699	0.757548	0.0358165	0.884263	0.0434367	0.85985	-0.0270502	0.91247	-0.0607869	0.804751	-0.0472463	0.84769	-0.300748	0.210881	-0.307051	0.201002	-0.142724	0.559972
CRIP2	blue	0.0266444	0.913778	-0.0266444	0.913778	-0.204182	0.401765	-0.52583	0.0207577	-0.615476	0.00502901	-0.686927	0.00115846	-0.314909	0.189123	0.365061	0.124332	0.258929	0.284433	0.413431	0.0784982	-0.238562	0.325327	0.0320675	0.896311	0.0210276	0.931909	0.361805	0.12798	0.0575091	0.815101	-0.283578	0.239388	-0.0139203	0.954896	0.0491716	0.841556	-0.158079	0.518049	-0.150836	0.537639	0.0919723	0.70805	0.407187	0.0835776	0.046693	0.849454	0.0892965	0.716203
ITSN2	blue	-0.0503438	0.837826	0.0503438	0.837826	0.599751	0.00664076	0.577422	0.00962989	0.660431	0.00208582	0.519683	0.0225762	0.616152	0.00496772	-0.598488	0.00678656	-0.198024	0.416412	-0.237326	0.327915	-0.331247	0.165951	-0.510324	0.0255844	-0.347314	0.145133	-0.0237318	0.923175	-0.392471	0.0964991	0.00949609	0.969223	0.0633133	0.796794	0.180625	0.459303	-0.0396593	0.871938	-0.269764	0.264033	-0.504577	0.0275818	-0.567783	0.0112181	-0.468987	0.0428081	-0.188754	0.438989
ATP1B3	blue	-0.27287	0.258359	0.27287	0.258359	0.0975814	0.691056	0.215858	0.374779	0.44437	0.0566331	0.392386	0.0965778	0.179231	0.462834	-0.0980296	0.689704	-0.230619	0.342169	-0.323315	0.176945	0.411827	0.0797811	-0.0124663	0.959603	0.196943	0.419013	0.067271	0.784369	-0.129926	0.596013	-0.00845239	0.972604	-0.107999	0.659873	-0.147661	0.546331	-0.107632	0.660962	-0.0700576	0.77565	-0.2401	0.322123	-0.24131	0.319617	-0.171946	0.481505	-0.206026	0.397435
CASP9	blue	-0.299243	0.213286	0.299243	0.213286	0.430019	0.0661144	0.0320427	0.896391	0.411822	0.0797846	0.123994	0.613037	0.260132	0.282123	-0.109365	0.655823	-0.0142056	0.953972	-0.0466176	0.849694	0.0360193	0.883612	-0.0721905	0.768994	0.0843752	0.731277	-0.0831531	0.735035	-0.274335	0.255709	-0.298832	0.213947	-0.116897	0.633654	-0.0669258	0.785451	-0.0787472	0.74863	0.210068	0.38803	0.0149747	0.951483	0.0998552	0.684207	-0.345995	0.14677	-0.0947951	0.699481
MYO7A	blue	-0.570267	0.0107899	0.570267	0.0107899	-0.103282	0.67393	0.0139624	0.954759	0.472861	0.0408925	0.177862	0.466313	0.14005	0.567424	0.210057	0.388058	0.352711	0.138568	0.170425	0.48545	0.157088	0.52071	-0.0577281	0.814408	0.070883	0.773072	-0.191854	0.43137	-0.47694	0.0389479	-0.5077	0.0264815	-0.213932	0.37916	-0.0586933	0.811358	-0.219522	0.366526	0.0248835	0.919458	-0.300958	0.210546	0.132458	0.588808	-0.231991	0.339224	-0.352201	0.139179
MAN2B1	blue	-0.234094	0.33474	0.234094	0.33474	0.17763	0.466904	0.147335	0.547229	0.501274	0.0287838	0.311257	0.194583	0.20959	0.389137	-0.200766	0.409856	-0.181719	0.456542	-0.275096	0.254338	0.292082	0.224977	-0.124759	0.610829	0.129114	0.598333	-0.044876	0.855252	-0.290213	0.228093	-0.262647	0.277326	-0.116513	0.634776	-0.0249932	0.919104	-0.0167907	0.945607	-0.0258275	0.916413	-0.312944	0.192049	-0.177675	0.466791	-0.227793	0.34828	-0.157833	0.518709
DBP	blue	-0.0599459	0.807403	0.0599459	0.807403	-0.0877765	0.720849	-0.229197	0.345236	-0.178186	0.465489	-0.270577	0.262539	0.083811	0.733011	0.279237	0.246969	0.0323776	0.895314	-0.0136257	0.955849	-0.182165	0.455419	0.175254	0.472981	0.186351	0.444946	0.473016	0.0408171	0.12286	0.616311	-0.0739753	0.763435	0.135525	0.580127	0.194107	0.425875	0.0146465	0.952545	-0.128656	0.59964	0.128017	0.601471	0.0980451	0.689658	-0.0183646	0.940516	-0.266146	0.270741
CMKLR1	blue	0.144019	0.556381	-0.144019	0.556381	0.247303	0.307371	0.283405	0.239687	-0.0724776	0.768099	0.126179	0.606742	0.113399	0.643915	-0.288707	0.230626	-0.186586	0.444361	0.223209	0.358326	-0.25614	0.289838	-0.641526	0.0030704	-0.388736	0.0999971	-0.282313	0.241582	-0.236282	0.330111	0.00244284	0.992081	0.012989	0.95791	-0.275936	0.252833	-0.191872	0.431326	-0.271495	0.26086	0.242656	0.316841	-0.30649	0.201869	-0.196936	0.419028	0.0373532	0.879331
PWP2	blue	-0.0521692	0.832024	0.0521692	0.832024	0.28691	0.233672	0.108206	0.659257	0.575933	0.00986248	0.336508	0.158923	0.253425	0.295157	-0.380367	0.108168	-0.188419	0.439818	-0.392602	0.0963783	0.224046	0.35648	0.0169561	0.945072	-0.0919339	0.708166	-0.331676	0.165371	-0.327822	0.17064	-0.113644	0.643195	0.162366	0.506616	0.408966	0.0821065	0.543083	0.0162651	-0.0499796	0.838985	-0.00161301	0.994771	-0.238637	0.325169	-0.0601748	0.806681	-0.164891	0.499936
SUMO1	blue	-0.24713	0.307721	0.24713	0.307721	0.192625	0.429485	0.294207	0.221464	0.84313	5.82e-06	0.525969	0.0207178	0.648111	0.00269129	-0.45569	0.0499098	-0.102708	0.675649	-0.290192	0.228129	-0.196231	0.42073	-0.430184	0.0659988	-0.204169	0.401795	-0.431334	0.0651994	-0.6503	0.00257422	-0.264817	0.27323	0.295957	0.2186	0.2896	0.229122	0.167507	0.493062	-0.0762509	0.756365	-0.240438	0.321421	-0.31124	0.194609	-0.423521	0.0707781	-0.245024	0.311994
LRPPRC	blue	-0.487741	0.0341413	0.487741	0.0341413	0.09181	0.708543	0.350811	0.140855	0.650803	0.00254791	0.514143	0.0243209	0.502897	0.028188	0.0159307	0.948389	0.0506024	0.837004	0.10932	0.655956	-0.00509358	0.983489	-0.462639	0.0460946	-0.105435	0.6675	-0.278912	0.247541	-0.532341	0.0189595	-0.483027	0.0361789	-0.144877	0.554007	-0.22695	0.350116	-0.311463	0.194273	0.00965766	0.968699	-0.160073	0.512716	-0.190322	0.435126	-0.536909	0.0177735	-0.569971	0.0108402
PTP4A2	blue	0.111979	0.648097	-0.111979	0.648097	0.0846154	0.730539	0.199892	0.411939	0.356392	0.134211	0.309229	0.197662	0.0692885	0.778054	-0.348353	0.143852	-0.303928	0.205858	-0.395374	0.0938416	0.230908	0.341546	0.0187856	0.939155	0.0483113	0.844296	-0.14268	0.560094	-0.0537284	0.827075	0.0423714	0.863256	-0.0210351	0.931884	0.147151	0.547735	0.346217	0.146493	0.0383818	0.876032	-0.265281	0.272359	-0.250636	0.300685	-0.142758	0.559878	0.072799	0.767098
ADH5	blue	-0.122489	0.617387	0.122489	0.617387	0.00554691	0.98202	-0.0981655	0.689295	0.460858	0.0470505	0.0260411	0.915724	0.263386	0.275927	-0.359931	0.130113	0.0662497	0.787571	-0.220511	0.364316	-0.376649	0.111947	-0.132405	0.588957	-0.132684	0.588166	-0.511177	0.0252977	-0.513223	0.0246209	-0.310081	0.196364	0.277398	0.250225	0.492654	0.0321137	0.308295	0.199089	0.125948	0.607407	-0.0223097	0.927767	0.208963	0.390589	-0.0548279	0.823589	0.209524	0.38929
ANXA3	blue	0.121963	0.618908	-0.121963	0.618908	0.415091	0.0771872	0.185269	0.447642	0.711907	0.000628616	0.415697	0.0767129	0.577578	0.00960568	-0.758927	0.00016498	-0.358287	0.132006	-0.605795	0.00597771	-0.148039	0.545294	-0.224786	0.354853	-0.221846	0.361346	-0.367603	0.121535	-0.389669	0.099115	-0.0179742	0.941779	0.530185	0.0195406	0.555544	0.0135317	0.363252	0.12635	0.0672612	0.7844	-0.0592273	0.809671	-0.296594	0.217563	-0.192634	0.429463	0.159722	0.513653
CANX	blue	-0.313879	0.190652	0.313879	0.190652	-0.105776	0.666485	0.26853	0.266308	0.3844	0.104172	-0.0465579	0.849885	0.0920384	0.707849	-0.0229201	0.925796	0.226826	0.350386	-0.0345179	0.888434	-0.328095	0.170262	-0.0389943	0.874069	-0.00265185	0.991403	0.0831337	0.735094	-0.262608	0.2774	-0.119659	0.625597	-0.21413	0.378709	0.192315	0.430241	0.113483	0.643666	-0.160027	0.512838	-0.465972	0.0443456	-0.0550909	0.822755	0.0345249	0.888411	-0.166927	0.494584
NTHL1	blue	0.335685	0.160008	-0.335685	0.160008	0.296353	0.217956	0.0656566	0.789431	-0.45681	0.0492788	-0.116402	0.635101	0.0971498	0.692359	0.0104514	0.966128	-0.275956	0.252797	0.172554	0.479934	-0.337891	0.157109	-0.269423	0.264661	-0.391621	0.0972875	0.300717	0.21093	0.306187	0.202338	0.0917578	0.708702	-0.089206	0.71648	-0.352224	0.139151	-0.537116	0.0177212	0.229791	0.343952	0.252955	0.296084	0.157684	0.51911	-0.0754554	0.758835	0.243879	0.314332
CPT2	blue	0.0950601	0.698678	-0.0950601	0.698678	0.185104	0.448052	0.31891	0.183258	0.365488	0.123859	0.554897	0.0136637	0.19122	0.432922	-0.114474	0.640755	-0.219682	0.36617	-0.244794	0.312462	0.355448	0.135319	0.0619452	0.8011	-0.128989	0.598688	-0.411624	0.0799442	0.00500743	0.983768	0.199255	0.413461	0.0200994	0.934908	-0.201892	0.407179	0.229416	0.344762	0.329044	0.168956	0.25564	0.290813	-0.178799	0.463931	0.180317	0.460082	-0.106453	0.664467
FYN	blue	0.480447	0.0373333	-0.480447	0.0373333	0.0125794	0.959237	-0.376703	0.111892	-0.332932	0.163677	-0.0999717	0.683857	0.060812	0.804671	0.0753703	0.759099	-0.230447	0.342539	-0.164044	0.502172	0.0814927	0.74015	0.350021	0.141814	-0.0331505	0.892829	0.112453	0.646698	0.442405	0.0578666	0.102047	0.677627	0.387091	0.101567	0.278743	0.24784	0.311879	0.193646	0.411486	0.0800559	0.46802	0.0432969	0.19638	0.420371	0.0267208	0.913532	0.0989551	0.686916
HLCS	blue	0.131462	0.591636	-0.131462	0.591636	0.237308	0.327953	0.28974	0.228887	0.507865	0.0264247	0.671622	0.00163845	0.277418	0.250188	-0.381041	0.107492	-0.311141	0.194759	-0.561602	0.012343	0.276686	0.251491	0.109479	0.655485	0.135139	0.581218	-0.401078	0.088777	0.104153	0.671325	0.149357	0.541681	0.080521	0.743148	0.130026	0.595729	0.229104	0.345438	0.37081	0.118072	-0.0924615	0.706562	-0.199668	0.412473	0.120203	0.624018	-0.0320109	0.896493
DBI	blue	-0.520839	0.0222249	0.520839	0.0222249	-0.0162227	0.947444	0.0983833	0.688638	0.603836	0.0061864	0.148373	0.544377	0.372354	0.116429	-0.102007	0.677748	0.209512	0.389319	0.0195205	0.936779	-0.219366	0.366877	-0.351764	0.139704	-0.011363	0.963176	-0.244106	0.313867	-0.695574	0.000943825	-0.448749	0.0539559	0.0185896	0.939789	0.0240171	0.922254	-0.137379	0.574907	-0.144618	0.554723	-0.255739	0.290619	-0.00612468	0.980147	-0.405923	0.0846348	-0.181642	0.456735
FGFR1	blue	-0.302288	0.208439	0.302288	0.208439	-0.0724396	0.768217	0.240363	0.321578	0.511379	0.0252303	0.275269	0.254028	0.122211	0.61819	-0.17879	0.463953	0.0292744	0.905302	-0.235992	0.330722	0.0862949	0.725385	0.00816348	0.97354	0.115498	0.637749	-0.268192	0.266933	-0.176693	0.469297	0.0274163	0.91129	-0.0569628	0.816829	0.0164079	0.946845	0.00158294	0.994869	0.127078	0.604161	-0.223467	0.357758	-0.0435617	0.859451	-0.0427735	0.86197	0.019775	0.935957
FSHR	blue	-0.0874521	0.721841	0.0874521	0.721841	-0.221683	0.361708	-0.147129	0.547795	-0.388189	0.100518	-0.320912	0.18037	-0.388839	0.0998996	0.205139	0.399515	0.43949	0.0597341	0.426227	0.068807	-0.253914	0.294195	-0.0941575	0.701413	-0.0145272	0.952931	-0.273972	0.256363	-0.107982	0.659925	-0.173637	0.477139	-0.334736	0.161267	-0.0308045	0.900376	0.0462731	0.850793	-0.331488	0.165625	0.0460795	0.851411	0.194313	0.425375	0.360754	0.129173	-0.0309734	0.899832
GNAI3	blue	-0.347735	0.144614	0.347735	0.144614	0.216798	0.372654	0.540023	0.0169994	0.743916	0.000260661	0.488427	0.0338526	0.58548	0.00844639	-0.325641	0.173671	-0.201026	0.409235	-0.0626293	0.798946	-0.0734407	0.765099	-0.541324	0.016684	-0.286261	0.234779	0.0659161	0.788617	-0.536624	0.0178457	-0.293983	0.221833	-0.0891417	0.716676	0.126788	0.604993	-0.203022	0.404503	-0.335725	0.159956	-0.593786	0.00735267	-0.597534	0.00689852	-0.680064	0.0013566	-0.481051	0.0370604
IGFBP5	blue	0.153514	0.530356	-0.153514	0.530356	-0.536177	0.0179594	-0.402878	0.0872214	-0.716958	0.000551348	-0.70937	0.00067075	-0.546323	0.0155153	0.445209	0.0561126	0.270917	0.261917	0.369508	0.11947	-0.124636	0.611186	0.308348	0.199009	0.0306716	0.900803	0.480398	0.0373553	0.35234	0.139013	0.00657604	0.978684	-0.0929156	0.705182	0.124803	0.610703	-0.0707266	0.773561	-0.0904511	0.712681	-0.107203	0.662237	0.346304	0.146385	0.209771	0.388719	0.212931	0.381446
ALK	blue	0.0569378	0.816908	-0.0569378	0.816908	-0.476014	0.0393829	-0.197246	0.418282	-0.499997	0.0292592	-0.437147	0.0612674	-0.42802	0.067524	0.307485	0.200334	-0.0170678	0.94471	0.0843482	0.73136	0.183828	0.451243	0.222954	0.358891	0.0499035	0.839227	0.397815	0.091649	0.330315	0.167218	0.178551	0.46456	-0.103562	0.673092	-0.14898	0.542713	-0.0990332	0.686681	-0.153758	0.529697	0.129169	0.598174	0.133993	0.584456	0.118156	0.629976	0.182434	0.454741
IDO1	blue	-0.0366687	0.881527	0.0366687	0.881527	-0.168094	0.491528	-0.220254	0.364891	-0.424666	0.0699392	-0.346063	0.146685	-0.184171	0.450384	0.349019	0.143037	0.430268	0.0659406	0.442032	0.0581031	-0.328943	0.169095	-0.0112345	0.963592	-0.0943849	0.700724	0.125771	0.607915	0.0194082	0.937142	-0.140258	0.566842	-0.105176	0.668272	-0.200065	0.411526	-0.476492	0.0391576	0.038603	0.875323	-0.0124253	0.959736	0.415518	0.0768527	0.0805131	0.743172	0.182505	0.454563
ANXA2P1	blue	-0.216797	0.372655	0.216797	0.372655	-0.00847879	0.972519	0.264373	0.274065	0.676309	0.0014765	0.356815	0.133716	0.351923	0.139514	-0.442735	0.0576583	-0.00380743	0.987658	-0.315559	0.188161	-0.0962308	0.695135	-0.30309	0.207174	-0.0132703	0.957	-0.232183	0.338813	-0.508574	0.0261802	-0.142208	0.561407	0.226899	0.350227	0.406738	0.0839525	0.21791	0.370145	-0.376045	0.11257	-0.533927	0.0185409	-0.435476	0.062379	-0.22044	0.364475	-0.202201	0.406447
ABCA4	blue	0.436756	0.0615259	-0.436756	0.0615259	0.0554509	0.821615	-0.243964	0.314158	-0.491004	0.0327841	-0.17371	0.47695	-0.0951019	0.698551	0.111966	0.648135	-0.244359	0.313351	-0.186004	0.445809	0.0118645	0.961552	0.270696	0.262321	-0.0797851	0.745421	0.360935	0.128967	0.519874	0.022518	0.137255	0.575257	0.106644	0.663898	0.0431163	0.860875	-0.0237184	0.923218	0.220636	0.364037	0.344591	0.148526	0.250074	0.301806	0.0836616	0.73347	0.190181	0.435474
PPY	blue	0.00627808	0.97965	-0.00627808	0.97965	0.240782	0.32071	-0.289107	0.229952	-0.336403	0.15906	-0.19367	0.426937	0.00938444	0.969585	0.167485	0.493122	0.0915587	0.709308	0.34724	0.145225	-0.0952891	0.697985	-0.189677	0.436715	-0.156539	0.522187	-0.120707	0.622552	-0.0409036	0.867953	-0.189341	0.437543	0.0187633	0.939227	-0.270699	0.262317	-0.128698	0.599522	0.0419683	0.864546	0.580358	0.00918401	0.263354	0.275989	-0.196092	0.421066	-0.0511311	0.835323
PSMA1	blue	-0.352833	0.138421	0.352833	0.138421	0.161319	0.509395	0.432053	0.0647027	0.816679	1.99e-05	0.504096	0.027754	0.417116	0.0756097	-0.308798	0.198319	0.0176005	0.942988	-0.196029	0.421218	-0.0168371	0.945457	-0.327341	0.171305	-0.178894	0.463689	-0.418664	0.0744205	-0.63176	0.00371308	-0.207441	0.394128	-0.0363897	0.882423	0.0283496	0.908281	0.137087	0.575729	-0.129236	0.597982	-0.28373	0.239125	-0.302127	0.208693	-0.226336	0.351455	-0.250341	0.301272
SFTPB	blue	-0.181775	0.456401	0.181775	0.456401	-0.267804	0.267653	-0.000318822	0.998966	-0.297941	0.215382	-0.15545	0.525121	-0.219065	0.367551	0.352054	0.139356	0.376025	0.112591	0.592375	0.0075299	-0.1954	0.422739	-0.243411	0.315291	-0.0886549	0.718163	-0.0750583	0.760068	-0.16289	0.505226	-0.152291	0.533679	-0.211883	0.38385	-0.224354	0.355802	-0.303242	0.206935	-0.314061	0.190382	-0.062567	0.799142	0.0317043	0.89748	0.116316	0.635353	-0.238513	0.325428
PDHB	blue	-0.1744	0.475174	0.1744	0.475174	-0.403037	0.0870851	0.0953279	0.697867	0.279715	0.246126	-0.015576	0.949537	-0.199315	0.413318	-0.0769643	0.754152	0.211374	0.38502	0.107395	0.661666	0.189775	0.436474	0.0603577	0.806104	-0.148121	0.545069	-0.369913	0.119033	-0.376351	0.112254	0.0745239	0.761729	0.0382217	0.876545	0.218632	0.368521	0.386896	0.101754	-0.234225	0.334461	-0.214732	0.377337	-0.189075	0.438198	0.095474	0.697425	0.101244	0.680035
FRZB	blue	-0.472492	0.0410722	0.472492	0.0410722	-0.139503	0.568954	-0.0669483	0.78538	0.446942	0.055049	0.0407794	0.868351	0.111749	0.648774	-0.153075	0.531548	0.2564	0.289331	0.21499	0.37675	-0.137912	0.573411	-0.306263	0.20222	0.157077	0.52074	-0.45959	0.0477401	-0.646833	0.00276164	-0.492137	0.0323226	0.0939894	0.701923	0.284441	0.237898	-0.0622718	0.800072	-0.169765	0.487166	-0.268448	0.266461	-0.0245536	0.920523	-0.36864	0.120408	-0.130807	0.593503
KCNMB1	blue	0.256357	0.289415	-0.256357	0.289415	0.00981508	0.968189	-0.308441	0.198867	-0.560882	0.0124795	-0.250898	0.300162	-0.327915	0.170511	0.24507	0.3119	-0.103044	0.674642	0.13392	0.584662	0.184343	0.449954	0.24747	0.307034	0.0405536	0.869074	-0.0159347	0.948376	0.481805	0.0367224	0.0819414	0.738766	-0.0975485	0.691156	-0.0758034	0.757754	0.0963909	0.694652	0.276043	0.25264	0.549846	0.0147319	0.305285	0.203739	0.454305	0.0506978	0.0239824	0.922366
CLNS1A	blue	0.0690096	0.778926	-0.0690096	0.778926	-0.00238197	0.992278	-0.204627	0.400718	-0.0465354	0.849957	-0.066708	0.786133	-0.0254457	0.917644	0.0428399	0.861758	0.165785	0.497583	0.160393	0.511863	-0.133436	0.586034	-0.060598	0.805346	-0.268967	0.265501	-0.460741	0.0471136	-0.131888	0.590427	-0.245753	0.31051	0.00362582	0.988246	-0.0501085	0.838575	0.180425	0.459808	0.370498	0.118406	0.269907	0.26377	0.4248	0.0698411	-0.00786628	0.974503	0.157535	0.519508
TRIP11	blue	-0.152822	0.532233	0.152822	0.532233	0.291788	0.225465	0.306748	0.20147	0.46873	0.0429376	0.359995	0.13004	0.189789	0.436437	-0.130882	0.593287	-0.0547309	0.823896	-0.0301799	0.902386	0.284686	0.237478	-0.143617	0.557493	-0.189027	0.438316	-0.0293313	0.905119	-0.228931	0.345811	-0.204967	0.399917	-0.206155	0.397133	-0.0629395	0.79797	0.0748835	0.760612	-0.0280675	0.909191	-0.323237	0.177055	-0.280913	0.244023	-0.462364	0.046241	-0.312112	0.193296
POLR1C	blue	-0.0824655	0.737152	0.0824655	0.737152	-0.128787	0.599268	0.350554	0.141166	0.4014	0.0884972	0.224777	0.354872	0.164629	0.500627	-0.293992	0.221818	-0.147241	0.547487	-0.0953563	0.697781	-0.00812655	0.97366	-0.295926	0.218651	-0.3543	0.136675	-0.0420649	0.864237	-0.278286	0.248648	-0.0830919	0.735223	-0.0817106	0.739478	0.0520664	0.832351	-0.182951	0.453442	-0.043594	0.859347	-0.561144	0.0124297	-0.228781	0.346137	-0.317909	0.184713	0.142009	0.561961
GFRA2	blue	-0.193491	0.427373	0.193491	0.427373	-0.026353	0.914718	-0.362569	0.127118	-0.465149	0.0447725	-0.513025	0.0246856	-0.432638	0.0643012	0.279039	0.247317	0.526404	0.0205937	0.615434	0.00503287	-0.197863	0.416798	-0.0194367	0.93705	0.0500927	0.838625	-0.0577557	0.814321	-0.12334	0.614925	-0.183293	0.452584	-0.211975	0.383639	-0.0199304	0.935454	-0.108277	0.659049	-0.299149	0.213437	0.030399	0.901681	0.315299	0.188546	0.136744	0.576692	0.0257285	0.916732
ABCB1	blue	-0.394111	0.0949911	0.394111	0.0949911	0.288628	0.23076	0.0169324	0.945148	0.536853	0.0177877	0.337008	0.158266	0.29032	0.227914	-0.202401	0.405972	0.114698	0.640098	-0.249048	0.30386	0.0311169	0.89937	-0.0022354	0.992753	0.307812	0.19983	-0.218558	0.368688	-0.3252	0.174289	-0.230576	0.342261	0.0241035	0.921975	0.259692	0.282965	-0.00793631	0.974276	-0.0877959	0.720789	-0.245664	0.310691	-0.0407433	0.868466	-0.171444	0.482805	-0.253695	0.294626
KDM6A	blue	-0.35362	0.137483	0.35362	0.137483	-0.00131739	0.995729	0.337713	0.157341	0.719738	0.00051234	0.434434	0.0630795	0.441971	0.0581418	-0.373266	0.115467	-0.0706974	0.773652	-0.161807	0.508099	-0.100588	0.682006	-0.409858	0.0813763	-0.0625546	0.799181	-0.304416	0.205095	-0.520531	0.0223183	-0.13001	0.595773	0.228245	0.347298	0.225679	0.352894	0.00383512	0.987568	-0.229737	0.34407	-0.326948	0.17185	-0.407818	0.0830538	-0.488136	0.0339747	-0.269601	0.264332
SDHC	blue	0.502996	0.028152	-0.502996	0.028152	0.210418	0.387223	-0.349524	0.14242	-0.500898	0.0289232	-0.395274	0.0939329	-0.0777132	0.751831	0.0706406	0.773829	-0.212942	0.381422	-0.305911	0.202766	-0.166279	0.496284	0.35738	0.133058	0.0487336	0.842951	0.363075	0.126549	0.565602	0.0116051	0.243879	0.314331	0.243925	0.314238	0.0283127	0.908401	0.237517	0.327514	0.387365	0.101304	0.588407	0.00804692	0.404845	0.0855436	0.45575	0.0498757	0.326363	0.172664
CREB3	blue	-0.0969202	0.693052	0.0969202	0.693052	-0.233823	0.335314	-0.37896	0.109587	-0.363771	0.125768	-0.38054	0.107994	-0.400689	0.0891159	0.380429	0.108105	0.155736	0.52435	0.106158	0.665345	0.0856535	0.727352	0.220187	0.36504	0.346719	0.14587	-0.0150963	0.951089	0.138124	0.572817	-0.168926	0.489355	-0.126806	0.604942	-0.284358	0.238043	-0.115466	0.637843	0.231785	0.339666	0.383379	0.105174	0.553933	0.0138626	0.381227	0.107307	0.14786	0.545785
NKX2-1	blue	-0.0119286	0.961344	0.0119286	0.961344	-0.0967072	0.693696	-0.284499	0.237799	-0.288676	0.230679	-0.0187989	0.939112	-0.239636	0.323088	0.278785	0.247766	0.199467	0.412954	0.312637	0.192507	0.172228	0.480776	0.171373	0.482989	0.383502	0.105053	-0.208758	0.391066	0.163292	0.50416	-0.293612	0.222444	-0.220056	0.365333	-0.147555	0.546623	-0.373491	0.115231	0.371284	0.117566	0.0295718	0.904344	0.338354	0.156505	0.126687	0.605285	0.0574639	0.815243
CTNND2	blue	0.16742	0.49329	-0.16742	0.49329	0.506879	0.0267676	0.25609	0.289935	0.477243	0.038806	0.325309	0.174137	0.317057	0.185959	-0.57448	0.0100941	-0.414958	0.0772917	-0.560118	0.012626	0.0137134	0.955565	-0.110578	0.652234	-0.0963718	0.69471	-0.0468284	0.849022	-0.0959029	0.696127	0.0123857	0.959864	0.0656393	0.789486	0.257779	0.286654	0.367439	0.121714	0.0389859	0.874096	-0.193305	0.427827	-0.27191	0.260103	-0.198413	0.415478	0.0617545	0.801701
PSMC5	blue	0.235439	0.331889	-0.235439	0.331889	-0.16291	0.505171	-0.287585	0.232525	-0.459184	0.0479625	-0.178865	0.463764	-0.335261	0.160569	0.166977	0.494451	-0.0549213	0.823293	0.16011	0.512617	0.0490026	0.842094	0.0453624	0.853699	0.0471318	0.848055	-0.321678	0.179273	0.166009	0.496994	-0.0729458	0.76664	-0.0173914	0.943664	-0.244378	0.313312	-0.0990707	0.686568	0.349819	0.14206	0.501404	0.0287354	0.423295	0.0709442	0.39616	0.0931314	0.322596	0.177965
VTI1B	blue	-0.341552	0.152379	0.341552	0.152379	0.103747	0.672538	-0.0520098	0.832531	0.575046	0.0100034	0.2407	0.320879	0.0976419	0.690874	-0.147329	0.547245	0.17842	0.464894	-0.192524	0.429732	0.336436	0.159017	0.0916891	0.708911	0.208129	0.392528	-0.489076	0.0335811	-0.457613	0.0488304	-0.31619	0.187231	-0.0334238	0.89195	0.155238	0.525694	0.390838	0.0980171	-0.00704781	0.977155	-0.0459322	0.851881	-0.0157191	0.949074	-0.0794756	0.746377	-0.153038	0.531648
VDAC3	blue	-0.15553	0.524904	0.15553	0.524904	0.350101	0.141717	0.511977	0.0250314	0.726212	0.000430451	0.595664	0.00712222	0.633742	0.00357439	-0.48291	0.0362309	-0.348428	0.143761	-0.408744	0.0822894	-0.155667	0.524535	-0.411148	0.0803288	-0.200062	0.411533	-0.208325	0.392071	-0.363416	0.126165	0.039327	0.873003	0.148899	0.542934	0.0109394	0.964548	-0.12385	0.613451	0.0155139	0.949738	-0.152154	0.534049	-0.373786	0.114921	-0.21043	0.387195	-0.120313	0.623698
EXTL2	blue	-0.264793	0.273276	0.264793	0.273276	0.0410018	0.867639	0.17192	0.481572	0.53351	0.0186503	0.338419	0.156421	0.486121	0.0348312	0.0259671	0.915962	0.0240947	0.922004	-0.0860038	0.726278	0.0799727	0.744841	-0.0893263	0.716113	-0.175061	0.473477	0.0449034	0.855164	-0.307628	0.200113	-0.0881882	0.719589	0.232681	0.337749	0.022359	0.927608	0.0223029	0.927789	-0.0071717	0.976754	-0.0786676	0.748876	-0.209264	0.389892	-0.515459	0.0238973	-0.379883	0.108654
ORC4	blue	-0.595074	0.00719403	0.595074	0.00719403	0.257662	0.286882	0.361724	0.128072	0.609701	0.0055788	0.263171	0.276334	0.313035	0.191912	-0.00237426	0.992303	0.108184	0.659325	0.227019	0.349966	0.160866	0.510601	-0.46872	0.0429423	-0.18085	0.458735	-0.0556342	0.821034	-0.621131	0.00453459	-0.461206	0.0468623	-0.331215	0.165994	-0.364065	0.125441	-0.256786	0.28858	-0.263466	0.275776	-0.189401	0.437393	-0.283687	0.2392	-0.705881	0.00073257	-0.497232	0.0303099
RAD51C	blue	-0.0956462	0.696904	0.0956462	0.696904	0.676268	0.00147785	0.157181	0.520461	0.683338	0.00125882	0.507115	0.0266852	0.684062	0.00123799	-0.456258	0.0495891	-0.303357	0.206754	-0.273924	0.25645	-0.0182742	0.940809	-0.386305	0.102323	-0.219927	0.365621	-0.40202	0.0879603	-0.465519	0.0445801	-0.344947	0.14808	0.223476	0.357737	0.0572921	0.815787	0.0954723	0.69743	0.249662	0.302629	0.223697	0.357251	-0.14134	0.563823	-0.535648	0.0180948	-0.185424	0.447255
PLPP2	blue	-0.201675	0.407694	0.201675	0.407694	0.167949	0.491905	0.186675	0.444139	0.545439	0.0157171	0.283614	0.239326	0.226294	0.351548	-0.350796	0.140874	-0.0284331	0.908013	-0.218425	0.368986	-0.04203	0.864348	-0.0838668	0.732839	0.122904	0.616187	-0.228279	0.347224	-0.322446	0.178179	-0.259663	0.283022	-0.107556	0.661187	0.412441	0.079288	0.195431	0.422664	-0.0990218	0.686715	-0.457081	0.0491274	-0.22353	0.357618	-0.208507	0.391648	-0.156795	0.521498
PTS	blue	-0.451195	0.0525024	0.451195	0.0525024	0.20393	0.402359	0.41259	0.0791687	0.45748	0.0489045	0.308983	0.198036	0.340851	0.153277	-0.011433	0.962949	-0.116009	0.636254	0.144121	0.556097	0.0123159	0.96009	-0.551862	0.0142977	-0.068738	0.779775	-0.0411206	0.867258	-0.451267	0.0524604	-0.465105	0.0447956	-0.376468	0.112134	-0.473828	0.0404247	-0.540316	0.0169279	-0.0732293	0.765757	-0.105833	0.666315	-0.208628	0.391366	-0.461943	0.0464661	-0.385808	0.102803
CWC27	blue	-0.0863917	0.725089	0.0863917	0.725089	0.384848	0.103736	0.468083	0.0432649	0.708853	0.000679637	0.635177	0.0034767	0.486986	0.0344617	-0.413018	0.0788274	-0.278941	0.24749	-0.273576	0.257078	0.109129	0.656522	-0.374171	0.114518	-0.316285	0.187091	-0.573629	0.0102315	-0.397392	0.0920263	-0.0161096	0.94781	0.0838219	0.732977	-0.142128	0.56163	0.24121	0.319822	0.140073	0.56736	0.194763	0.424284	-0.337898	0.1571	-0.181157	0.45796	-0.200429	0.410658
CST7	blue	0.0573625	0.815564	-0.0573625	0.815564	-0.342134	0.151635	-0.0124851	0.959542	-0.404378	0.0859397	-0.260063	0.282253	-0.229596	0.344373	0.136365	0.57776	0.31698	0.186071	0.248194	0.305575	-0.470213	0.0421947	-0.147621	0.546442	0.0144106	0.953308	0.0687535	0.779727	0.0500754	0.83868	0.137066	0.575789	-0.0059435	0.980734	-0.0852903	0.728467	-0.283642	0.239277	-0.309906	0.19663	-0.165322	0.498801	0.081697	0.73952	0.308077	0.199425	0.165404	0.498586
TADA2A	blue	0.0479002	0.845606	-0.0479002	0.845606	-0.100392	0.682594	0.221809	0.361429	0.4039	0.0863467	0.0204344	0.933826	0.167972	0.491847	-0.307428	0.200421	0.0836073	0.733637	-0.14607	0.550713	-0.297201	0.216578	-0.155876	0.523972	-0.38619	0.102434	-0.0254285	0.9177	-0.392496	0.0964755	0.0299701	0.903062	0.259452	0.283427	0.45646	0.0494753	0.418731	0.0743695	-0.280859	0.244118	-0.508996	0.0260356	-0.269548	0.264431	-0.00413459	0.986597	0.0419312	0.864664
KHDRBS3	blue	-0.460857	0.047051	0.460857	0.047051	0.0048668	0.984224	0.421882	0.0719917	0.443067	0.0574488	0.313315	0.191493	0.190706	0.434184	0.0567794	0.817409	0.129518	0.597178	0.166959	0.494499	0.197573	0.417496	-0.367365	0.121795	-0.13325	0.586562	0.0813573	0.740567	-0.529109	0.0198358	-0.215289	0.376071	-0.274434	0.255531	-0.296446	0.217804	-0.248842	0.304273	-0.589602	0.00788819	-0.362764	0.126898	-0.496481	0.0306002	-0.470104	0.0422489	-0.490758	0.0328848
G3BP2	blue	-0.280111	0.245429	0.280111	0.245429	0.373188	0.115549	0.659768	0.00211523	0.682144	0.00129376	0.725173	0.000442794	0.48922	0.0335207	-0.250275	0.301405	-0.422075	0.071848	-0.316783	0.186361	0.432936	0.0640972	-0.319438	0.182494	-0.0565383	0.818172	0.1274	0.603238	-0.190759	0.434053	0.0613792	0.802883	-0.192467	0.429872	-0.304499	0.204965	-0.159108	0.515294	-0.277354	0.250302	-0.206793	0.395641	-0.735198	0.000335306	-0.550407	0.0146099	-0.555613	0.0135175
RNF13	blue	0.181975	0.455898	-0.181975	0.455898	-0.107237	0.662137	0.336915	0.158387	0.254681	0.292689	0.47974	0.0376544	0.337042	0.158221	-0.0227073	0.926483	-0.518674	0.0228866	-0.423092	0.0710943	0.39137	0.097521	0.082453	0.73719	0.0590034	0.810378	0.331391	0.165756	0.273208	0.257746	0.382059	0.106478	0.314037	0.190417	-0.194659	0.424534	-0.0762745	0.756292	0.161087	0.510014	0.0493068	0.841126	-0.461476	0.0467172	-0.231689	0.33987	-0.169371	0.488195
RNF139	blue	0.054691	0.824023	-0.054691	0.824023	0.337184	0.158034	0.190752	0.43407	0.572234	0.0104604	0.416917	0.0757642	0.435533	0.0623407	-0.547566	0.0152352	-0.154852	0.526736	-0.177197	0.46801	-0.270717	0.262282	-0.431789	0.064885	-0.410672	0.0807136	-0.772898	0.000104608	-0.56732	0.0112993	-0.316104	0.187358	0.234501	0.333874	0.285771	0.235616	0.2723	0.259393	0.17976	0.461492	0.122436	0.61754	-0.0651414	0.791049	-0.204738	0.400457	0.071329	0.77168
UROD	blue	0.179906	0.461122	-0.179906	0.461122	-0.377197	0.111384	-0.728828	0.000400657	-0.608907	0.00565808	-0.63782	0.00330249	-0.654981	0.00233794	0.304598	0.204809	0.278524	0.248226	0.0659674	0.788456	0.0213914	0.930733	0.601114	0.00648626	0.501362	0.0287511	-0.210608	0.386785	0.357468	0.132956	-0.0829244	0.735738	0.0402497	0.870047	0.229129	0.345382	0.298654	0.214232	0.419466	0.0738093	0.411341	0.0801729	0.77495	9.76e-05	0.765733	0.000132647	0.466352	0.0441495
RPS6KA5	blue	-0.0312874	0.898821	0.0312874	0.898821	0.172358	0.480439	0.0136122	0.955893	0.508909	0.0260653	0.28092	0.244011	0.308687	0.198489	-0.516983	0.0234139	-0.172241	0.480744	-0.364039	0.125469	-0.126644	0.605407	-0.0922091	0.70733	0.00858482	0.972175	-0.413327	0.0785809	-0.258166	0.285907	-0.197513	0.417641	0.216229	0.373939	0.511181	0.0252964	0.159188	0.515079	0.228885	0.345911	-0.240427	0.321445	0.0106346	0.965535	-0.218232	0.36942	0.181089	0.45813
ZNF83	blue	-0.00607428	0.98031	0.00607428	0.98031	0.431906	0.0648041	0.763796	0.000141243	0.629821	0.00385298	0.691896	0.00103065	0.479921	0.037572	-0.358427	0.131844	-0.261186	0.280106	-0.17873	0.464105	0.0650671	0.791282	-0.408913	0.0821503	-0.415302	0.0770219	-0.0853261	0.728357	-0.193275	0.427901	0.187589	0.441872	-0.092884	0.705278	-0.282455	0.241334	-0.0365068	0.882047	-0.0409111	0.867929	-0.287943	0.231918	-0.612143	0.00534062	-0.367064	0.122125	-0.281018	0.24384
EED	blue	0.285489	0.236099	-0.285489	0.236099	0.559713	0.0127042	0.156879	0.521272	0.57517	0.00998359	0.469851	0.0423747	0.651137	0.00253054	-0.61744	0.00485249	-0.388029	0.10067	-0.466966	0.043834	-0.13595	0.578928	-0.272956	0.258203	-0.438921	0.0601034	-0.288496	0.230982	-0.270055	0.263497	-0.13751	0.574541	0.480189	0.0374503	0.426469	0.0686329	0.372769	0.115992	0.226806	0.350429	0.0545941	0.82433	-0.230013	0.343474	-0.419521	0.0737679	-0.0128523	0.958353
CDK7	blue	-0.193261	0.427935	0.193261	0.427935	0.30587	0.20283	0.441862	0.0582112	0.716702	0.000555055	0.599429	0.00667768	0.322213	0.178511	-0.396651	0.0926902	-0.12179	0.619411	-0.270078	0.263455	0.263103	0.276463	-0.322003	0.17881	-0.197987	0.4165	-0.397315	0.0920953	-0.474935	0.0398943	-0.0977536	0.690537	-0.0600586	0.807048	-0.0689005	0.779267	0.200236	0.411119	-0.19246	0.429888	-0.243972	0.314141	-0.44434	0.0566519	-0.269933	0.263721	-0.243728	0.314641
VEGFA	blue	-0.215424	0.375765	0.215424	0.375765	0.263692	0.275349	0.330182	0.167399	0.46559	0.0445437	0.452957	0.0514744	0.562789	0.0121201	-0.145932	0.551091	-0.448358	0.0541909	-0.254083	0.293862	0.254355	0.293329	-0.170626	0.484928	0.0162054	0.9475	0.340988	0.1531	0.00928569	0.969904	-0.0463443	0.850566	0.0354156	0.88555	-0.0264248	0.914486	-0.40903	0.0820543	0.0336934	0.891083	-0.110932	0.651187	-0.438517	0.060367	-0.535689	0.0180844	-0.41178	0.0798188
COQ7	blue	-0.597164	0.00694227	0.597164	0.00694227	-0.0564914	0.81832	0.155847	0.524049	0.611608	0.0053921	0.205926	0.397669	0.374832	0.113828	0.00371344	0.987962	0.125065	0.609949	-0.0368237	0.88103	-0.00303395	0.990165	-0.264666	0.273515	0.231823	0.339583	0.012043	0.960973	-0.520234	0.0224083	-0.401144	0.0887198	-0.0183455	0.940578	0.0739243	0.763594	-0.083037	0.735392	-0.339313	0.15526	-0.292132	0.224893	-0.273194	0.257771	-0.449645	0.05342	-0.568105	0.0111618
ASAH1	blue	-0.249886	0.302182	0.249886	0.302182	0.0292772	0.905293	0.369946	0.118998	0.592559	0.00750659	0.430764	0.065595	0.494598	0.0313377	-0.413859	0.0781592	-0.0654633	0.790038	0.0224769	0.927227	-0.308	0.199542	-0.656505	0.002265	-0.352796	0.138467	-0.529796	0.019647	-0.627285	0.00404255	-0.149398	0.541568	0.237621	0.327297	0.084151	0.731966	-0.169673	0.487408	-0.170183	0.48608	-0.160098	0.512649	-0.336372	0.159102	-0.332449	0.164327	-0.118408	0.629241
PYY	blue	0.333992	0.162258	-0.333992	0.162258	-0.0318426	0.897035	-0.0828613	0.735933	-0.478545	0.038202	-0.288634	0.230749	-0.329239	0.168689	0.061967	0.801032	0.0583491	0.812445	0.12519	0.609589	-0.188143	0.440501	0.0815292	0.740037	-0.0999225	0.684005	0.246379	0.309241	0.237206	0.328167	0.162621	0.505938	-0.0170992	0.944609	0.020175	0.934664	-0.0355657	0.885068	-0.127551	0.602805	-0.0599231	0.807475	0.0939822	0.701945	0.214055	0.378879	0.268638	0.266109
ITK	blue	0.128819	0.599176	-0.128819	0.599176	-0.400109	0.0896232	-0.50793	0.0264021	-0.522591	0.0217009	-0.381927	0.106609	-0.310354	0.19595	0.382085	0.106452	0.184342	0.449955	0.0916899	0.708909	-0.00783131	0.974617	0.48129	0.0369528	0.436056	0.0619915	0.24705	0.307882	0.354366	0.136597	0.209016	0.390466	0.239901	0.322537	-0.0127768	0.958597	-0.168155	0.491367	0.246462	0.309071	0.119425	0.62628	0.444836	0.0563434	0.28019	0.24529	0.382523	0.106019
PPAT	blue	-0.242913	0.316313	0.242913	0.316313	0.138245	0.572478	0.501548	0.0286825	0.39928	0.090352	0.243577	0.314951	0.371451	0.117388	-0.131454	0.591659	-0.0618048	0.801543	0.00358148	0.98839	-0.159136	0.515218	-0.506783	0.026801	-0.295219	0.219805	0.294397	0.221153	-0.290938	0.226881	-0.0416211	0.865656	-0.104327	0.670806	-0.132077	0.58989	-0.152556	0.532958	-0.485426	0.0351305	-0.45174	0.0521827	-0.530746	0.0193881	-0.395098	0.094092	-0.481365	0.0369192
GLP1R	blue	0.220817	0.363636	-0.220817	0.363636	-0.138342	0.572205	-0.245442	0.311142	-0.19236	0.430134	-0.201802	0.407392	-0.0130753	0.957631	0.177772	0.466543	0.00295938	0.990407	0.0906055	0.712211	-0.0909926	0.711031	0.141004	0.564761	0.0359264	0.88391	0.11248	0.646619	0.215105	0.376489	-0.0766062	0.755263	0.231123	0.341084	0.257172	0.287831	0.319228	0.182798	0.227556	0.348795	0.10188	0.678127	0.113333	0.644107	0.119868	0.62499	-0.172747	0.479435
ONECUT1	blue	0.0183726	0.940491	-0.0183726	0.940491	0.0657814	0.78904	-0.0528438	0.829882	-0.248911	0.304134	-0.17897	0.463497	-0.0430853	0.860973	0.187633	0.441762	0.0690955	0.778657	0.113206	0.644482	-0.0976442	0.690867	0.0395047	0.872433	0.287781	0.232193	0.308462	0.198834	0.162933	0.505111	0.194983	0.423749	0.013309	0.956875	-0.224824	0.35477	0.0167017	0.945895	-0.190076	0.435732	0.133398	0.586141	-0.100615	0.681922	0.0537433	0.827028	-0.132446	0.58884
BRSK2	blue	0.143674	0.557337	-0.143674	0.557337	-0.558461	0.0129483	-0.408478	0.082508	-0.486733	0.0345693	-0.518141	0.0230516	-0.482668	0.0363377	0.369754	0.119204	0.240376	0.321551	0.142343	0.561031	-0.0141528	0.954143	0.453208	0.0513288	0.179814	0.461355	-0.0355417	0.885145	0.296941	0.216999	0.10317	0.674266	0.0119304	0.961338	0.00142615	0.995377	0.113984	0.642195	0.352001	0.13942	0.247627	0.306717	0.542553	0.0163905	0.637192	0.00334323	0.429091	0.0667658
MR1	blue	0.194817	0.42415	-0.194817	0.42415	-0.0536182	0.827425	0.279844	0.2459	0.22187	0.361293	0.0736882	0.764329	0.258178	0.285883	-0.172339	0.480488	-0.179157	0.463021	-0.243488	0.315133	-0.253399	0.29521	-0.159973	0.512983	-0.261245	0.279994	0.0870344	0.72312	-0.0150972	0.951086	0.151112	0.536887	0.198629	0.41496	0.108613	0.65805	0.356291	0.13433	-0.00769768	0.97505	-0.0735626	0.76472	-0.250896	0.300166	0.0961028	0.695523	-0.0928589	0.705354
CDSN	blue	0.348746	0.143371	-0.348746	0.143371	-0.231037	0.34127	-0.17625	0.470429	-0.398626	0.0909293	-0.164226	0.501692	-0.097592	0.691024	0.204295	0.401499	-0.235355	0.332066	-0.0239063	0.922612	0.0604125	0.805931	0.0309301	0.899971	-0.126422	0.606045	0.176118	0.470766	0.293645	0.22239	0.0463135	0.850664	0.222105	0.360772	-0.185895	0.44608	0.0145638	0.952813	0.183997	0.450819	0.473897	0.0403917	0.146354	0.549928	-0.00737719	0.976088	0.082645	0.736599
XPR1	blue	-0.243453	0.315204	0.243453	0.315204	-0.143216	0.558606	0.0262693	0.914988	-0.320665	0.180725	-0.273265	0.257642	-0.337661	0.15741	0.490442	0.0330147	0.433738	0.0635508	0.368596	0.120455	0.0826193	0.736678	0.247457	0.307061	0.103735	0.672576	0.508286	0.0262792	0.182156	0.45544	0.136968	0.576063	-0.458798	0.0481745	-0.210951	0.385995	-0.0810857	0.741405	-0.468134	0.0432389	-0.243208	0.315707	-0.0509173	0.836002	-0.00646898	0.979031	-0.326973	0.171815
HMOX2	blue	0.138907	0.570622	-0.138907	0.570622	-0.219428	0.366737	-0.130578	0.594154	-0.456482	0.0494629	-0.27445	0.2555	-0.644072	0.00291889	0.216807	0.372633	0.189561	0.436999	0.14335	0.558235	0.248598	0.304763	0.310716	0.195401	0.0584353	0.812173	-0.136337	0.577839	0.336507	0.158924	0.0643711	0.793468	-0.499963	0.0292718	-0.310107	0.196324	-0.0256211	0.917079	0.235638	0.331467	0.0450277	0.854768	0.412916	0.0789087	0.520868	0.0222161	0.415716	0.0766982
CHUK	blue	-0.295011	0.220145	0.295011	0.220145	0.342959	0.150586	0.595469	0.00714582	0.898014	1.82e-07	0.757992	0.000169908	0.647194	0.0027416	-0.47507	0.0398304	-0.279233	0.246974	-0.274576	0.255275	0.166637	0.495344	-0.533862	0.0185578	-0.223526	0.357628	-0.202473	0.4058	-0.585931	0.00838375	-0.155361	0.525362	0.063005	0.797764	-0.023312	0.924531	-0.137994	0.573181	-0.284366	0.238028	-0.391481	0.0974175	-0.691585	0.00103826	-0.598443	0.0067919	-0.393891	0.0951923
ZRANB2	blue	-0.1843	0.450061	0.1843	0.450061	0.317215	0.185728	0.723575	0.000462356	0.632836	0.00363723	0.582071	0.00893174	0.353846	0.137214	-0.275655	0.253336	-0.144788	0.554252	-0.0707939	0.77335	0.148283	0.544625	-0.318524	0.183819	-0.392989	0.0960209	-0.0102973	0.966627	-0.272723	0.258624	0.141731	0.562735	-0.18426	0.450161	-0.0999769	0.683842	0.0368332	0.880999	-0.302486	0.208126	-0.387234	0.10143	-0.676768	0.00146138	-0.432821	0.0641758	-0.425958	0.0690007
SLC1A5	blue	0.390561	0.0982765	-0.390561	0.0982765	0.0288231	0.906756	-0.101258	0.679993	-0.351985	0.139439	0.121076	0.621482	-0.108823	0.657428	-0.0182228	0.940975	-0.100431	0.682475	-0.0935062	0.703389	0.0575151	0.815082	0.197732	0.417114	0.267074	0.26901	-0.0804305	0.743427	0.461566	0.0466686	0.262865	0.276913	0.0602235	0.806527	0.00808258	0.973802	0.063174	0.797232	0.170113	0.486263	0.127951	0.601659	-0.0203531	0.934088	0.261696	0.279135	0.110832	0.651481
SQLE	blue	-0.213719	0.379645	0.213719	0.379645	0.341992	0.151816	0.641746	0.00305706	0.765793	0.000132386	0.668296	0.00176214	0.56548	0.0116271	-0.323176	0.177141	-0.346817	0.145749	-0.294493	0.220995	0.152008	0.534447	-0.433313	0.0638401	-0.290186	0.228139	-0.144016	0.556387	-0.378155	0.110404	-0.0468496	0.848954	-0.00640589	0.979236	-0.164188	0.501791	-0.00961007	0.968854	-0.132731	0.588033	-0.0487823	0.842796	-0.576974	0.00969945	-0.367378	0.121781	-0.465697	0.0444882
SARDH	blue	0.540377	0.0169132	-0.540377	0.0169132	-0.269048	0.265351	-0.258237	0.285769	-0.535795	0.018057	-0.229736	0.344071	-0.263485	0.27574	-0.0529192	0.829643	-0.00399225	0.987059	0.0841648	0.731923	-0.323707	0.17639	0.0180127	0.941654	-0.14754	0.546666	-0.274411	0.255571	0.233815	0.335331	0.0678105	0.782679	0.252289	0.297402	0.101128	0.680382	-0.070091	0.775545	0.316617	0.186604	0.245295	0.311442	0.359599	0.130494	0.369481	0.119498	0.610292	0.00552031
PNMA2	blue	-0.374808	0.113853	0.374808	0.113853	0.182924	0.453511	0.619156	0.00470246	0.622805	0.00439611	0.482853	0.0362558	0.570042	0.0108281	-0.193045	0.42846	-0.236185	0.330314	-0.000906527	0.997061	-0.0943863	0.700719	-0.62696	0.00406735	-0.396005	0.0932713	0.0282196	0.908701	-0.464198	0.0452702	-0.000622977	0.99798	0.0307708	0.900484	-0.359525	0.130579	-0.433055	0.0640158	-0.215438	0.375732	-0.130206	0.595214	-0.480471	0.0373224	-0.608391	0.00571009	-0.344694	0.148398
BAG2	blue	-0.277712	0.249666	0.277712	0.249666	0.404037	0.0862301	0.342876	0.150692	0.883966	5.19e-07	0.589186	0.00794321	0.717608	0.000542006	-0.418606	0.0744649	-0.288346	0.231237	-0.296012	0.218511	0.099062	0.686594	-0.452351	0.051826	-0.167062	0.494229	-0.232562	0.338003	-0.592267	0.00754356	-0.266495	0.270089	0.269222	0.265031	0.0188849	0.938834	0.0176728	0.942754	-0.0127395	0.958718	-0.0763812	0.755961	-0.428994	0.0668345	-0.669493	0.00171675	-0.334314	0.161829
MSH2	blue	-0.456626	0.049382	0.456626	0.049382	0.358862	0.131342	0.409164	0.0819441	0.77333	0.000103093	0.430701	0.0656386	0.609482	0.00560057	-0.219358	0.366895	-0.147605	0.546487	-0.0478348	0.845814	0.0126272	0.959082	-0.53603	0.017997	-0.222253	0.360443	-0.165394	0.49861	-0.632993	0.00362629	-0.429926	0.0661793	-0.0499302	0.839142	-0.0827039	0.736417	-0.0918553	0.708406	-0.183583	0.451858	-0.0170342	0.944819	-0.402148	0.0878502	-0.558441	0.0129523	-0.570166	0.010807
ORC3	blue	-0.19219	0.430547	0.19219	0.430547	0.527553	0.0202692	0.645365	0.00284438	0.595473	0.00714532	0.675628	0.00149916	0.526764	0.0204917	-0.289976	0.228492	-0.245618	0.310784	0.0903606	0.712957	0.0237451	0.923132	-0.658363	0.00217868	-0.458785	0.0481816	-0.420231	0.0732305	-0.407631	0.0832088	-0.183313	0.452533	-0.227835	0.34819	-0.414505	0.077648	-0.212343	0.382794	0.0354838	0.885331	0.080688	0.742632	-0.437706	0.060899	-0.488231	0.0339348	-0.42408	0.0703674
ICA1	blue	-0.125202	0.609553	0.125202	0.609553	0.0342462	0.889307	0.237769	0.326986	0.637302	0.00333601	0.507582	0.0265226	0.245448	0.311131	-0.307947	0.199623	-0.174081	0.475995	-0.423677	0.0706632	0.33585	0.15979	0.0605924	0.805364	0.048312	0.844294	-0.284958	0.23701	-0.168744	0.489828	-0.000729533	0.997635	0.0432358	0.860492	0.270302	0.263043	0.317228	0.185708	0.0786962	0.748788	-0.350701	0.140988	-0.282106	0.241941	-0.0530797	0.829134	-0.16861	0.490179
WDPCP	blue	0.410273	0.0810384	-0.410273	0.0810384	0.00959346	0.968907	0.0903337	0.713039	-0.411688	0.0798932	-0.0754429	0.758873	-0.0200676	0.935011	0.150741	0.537899	-0.341937	0.151886	-0.00226962	0.992643	0.0775728	0.752266	-0.0260125	0.915816	-0.150814	0.537699	0.606981	0.00585422	0.473732	0.0404713	0.19562	0.422206	0.0112134	0.96366	-0.307539	0.20025	-0.239653	0.323052	0.0610503	0.80392	0.0888992	0.717417	-0.149026	0.542588	-0.155159	0.525906	0.00241723	0.992164
TXNDC11	blue	0.0504658	0.837438	-0.0504658	0.837438	0.235539	0.331678	0.0876009	0.721386	0.364342	0.125131	0.216006	0.374445	0.277393	0.250234	-0.200006	0.411666	-0.248543	0.304873	-0.365882	0.123425	0.139511	0.568929	0.165181	0.499172	0.158961	0.515687	0.260028	0.28232	0.0806282	0.742817	0.132273	0.589332	0.299711	0.212537	0.289661	0.229021	0.176776	0.469085	0.137039	0.575865	-0.221923	0.361176	-0.231685	0.33988	-0.154155	0.528621	-0.116849	0.633796
ATL1	blue	-0.153273	0.53101	0.153273	0.53101	0.103049	0.674626	0.570536	0.0107443	0.483209	0.0360984	0.640837	0.00311251	0.420496	0.0730303	-0.119987	0.624644	-0.226943	0.35013	-0.075348	0.759168	0.146178	0.550413	-0.405714	0.0848104	-0.239332	0.323721	-0.263941	0.27488	-0.297298	0.216422	0.168579	0.49026	0.0337517	0.890896	-0.471847	0.0413872	-0.14951	0.541261	-0.109036	0.656798	0.143179	0.558708	-0.495004	0.0311775	-0.297919	0.215417	-0.305511	0.203388
GHITM	blue	-0.0253139	0.91807	0.0253139	0.91807	-0.189621	0.436851	-0.203778	0.402717	-0.518874	0.0228246	-0.415175	0.0771214	-0.373659	0.115055	0.522577	0.0217049	0.215356	0.375918	0.46296	0.0459239	-0.0541977	0.825587	0.160871	0.510588	0.0470522	0.848308	0.366985	0.122211	0.290955	0.226853	-0.205948	0.397617	-0.447484	0.0547192	-0.322104	0.178666	-0.444339	0.0566523	0.271697	0.260492	-0.0988841	0.687129	0.477243	0.038806	0.100947	0.680926	0.0720264	0.769505
ASH2L	blue	-0.376003	0.112613	0.376003	0.112613	0.220556	0.364218	0.276034	0.252657	0.819199	1.78e-05	0.40531	0.0851507	0.60297	0.00628051	-0.358876	0.131326	-0.0511586	0.835236	-0.0649279	0.791719	-0.150316	0.539059	-0.48581	0.0349649	-0.240985	0.320288	-0.341345	0.152643	-0.705118	0.000746709	-0.465797	0.0444365	0.0955827	0.697096	0.283376	0.239737	0.0880099	0.720135	-0.116484	0.634862	-0.313273	0.191557	-0.316545	0.18671	-0.560609	0.0125318	-0.391661	0.0972498
CLIC1	blue	0.319071	0.183026	-0.319071	0.183026	0.0168466	0.945426	-0.349584	0.142346	-0.665518	0.00187127	-0.533906	0.0185463	-0.233684	0.335611	0.166308	0.496208	-0.0629902	0.797811	0.115004	0.6392	-0.149458	0.541403	0.173359	0.477856	0.104118	0.67143	0.556033	0.0134324	0.406663	0.0840145	0.20015	0.411324	0.169887	0.486851	-0.0405698	0.869022	-0.199389	0.413141	-0.0297952	0.903625	0.261045	0.280375	0.187713	0.441565	0.117283	0.632526	0.322636	0.177908
ACLY	blue	-0.632979	0.00362728	0.632979	0.00362728	-0.101867	0.678167	0.147167	0.547691	0.659493	0.00212754	0.233513	0.335975	0.277902	0.249328	-0.0538087	0.82682	0.227747	0.348381	-0.0342268	0.889369	-0.0180704	0.941468	-0.144201	0.555877	0.155029	0.526258	-0.139237	0.569696	-0.561634	0.0123369	-0.344984	0.148034	-0.0898905	0.714391	0.253162	0.295676	-0.049771	0.839648	-0.293854	0.222045	-0.504756	0.0275178	-0.162532	0.506175	-0.283199	0.240043	-0.411159	0.0803193
ADAM9	blue	-0.0398926	0.871191	0.0398926	0.871191	0.21801	0.369919	0.663889	0.00193788	0.676059	0.00148479	0.653373	0.00241698	0.507119	0.0266835	-0.449279	0.0536384	-0.224647	0.355159	-0.224937	0.354521	-0.0495261	0.840428	-0.419635	0.0736814	-0.378882	0.109666	-0.156657	0.521868	-0.395032	0.0941518	0.0383447	0.876151	-0.041121	0.867257	0.0254033	0.917781	-0.0397456	0.871661	-0.211618	0.38446	-0.517705	0.0231874	-0.626869	0.00407432	-0.361635	0.128172	-0.169177	0.4887
ADM	blue	-0.327985	0.170414	0.327985	0.170414	-0.0115808	0.96247	0.0819621	0.738703	0.352054	0.139355	0.421147	0.0725415	-0.0500165	0.838867	0.0948343	0.699362	0.162255	0.506909	-0.0501931	0.838306	0.649455	0.0026189	0.19673	0.419524	0.322442	0.178184	-0.236888	0.328835	-0.100105	0.683457	-0.15301	0.531724	-0.297494	0.216104	-0.167399	0.493346	-0.094256	0.701114	0.030648	0.900879	-0.267664	0.267912	-0.119267	0.626741	-0.0816987	0.739514	-0.254971	0.29212
AP3B1	blue	0.0130737	0.957636	-0.0130737	0.957636	0.17013	0.486219	0.0474353	0.847087	0.477213	0.0388202	0.457572	0.0488538	0.355615	0.135123	-0.169794	0.487092	-0.122751	0.616629	-0.218514	0.368787	0.155513	0.524951	-0.118983	0.627567	-0.0887679	0.717818	-0.461786	0.0465505	-0.265634	0.271697	-0.400209	0.0895358	0.0942136	0.701243	0.00749393	0.97571	0.096195	0.695244	0.445667	0.0558298	0.0533725	0.828204	0.075795	0.75778	-0.259327	0.283668	-0.0906022	0.712221
ALDH9A1	blue	-0.216744	0.372775	0.216744	0.372775	0.161574	0.508719	0.144925	0.553874	0.295074	0.220043	0.134494	0.583039	0.254344	0.293351	0.0324919	0.894946	-0.111452	0.649651	0.179853	0.461256	0.16542	0.498542	-0.371866	0.116947	-0.123517	0.614414	-0.120989	0.621734	-0.340909	0.153202	-0.33146	0.165662	-0.0460621	0.851466	-0.266787	0.269544	0.0228135	0.92614	-0.0435404	0.859519	0.236363	0.32994	-0.235979	0.330749	-0.330643	0.166771	-0.432186	0.0646114
AKR1B1	blue	0.0199454	0.935406	-0.0199454	0.935406	-0.3837	0.104858	-0.662164	0.00201053	-0.339936	0.154454	-0.488268	0.0339194	-0.430867	0.065523	0.22783	0.3482	0.242408	0.317351	-0.127191	0.603838	0.0241038	0.921975	0.534074	0.0185024	0.509214	0.0259608	-0.209033	0.390426	0.236592	0.329457	-0.127826	0.602018	0.13081	0.593492	0.196712	0.419569	0.151403	0.536094	0.473407	0.040628	0.3433	0.150154	0.779557	8.32e-05	0.624401	0.00426732	0.45698	0.049184
ALOX12	blue	-0.177415	0.467453	0.177415	0.467453	-0.368147	0.120944	-0.206958	0.395256	-0.425303	0.0694755	-0.334035	0.162201	-0.454066	0.0508347	0.503225	0.028069	0.410742	0.0806575	0.447559	0.0546735	0.00423721	0.986265	0.280207	0.24526	0.297989	0.215304	0.13636	0.577774	0.244142	0.313794	-0.148375	0.544373	-0.486617	0.0346188	-0.169571	0.487671	-0.414381	0.0777465	0.169423	0.488058	-0.26486	0.27315	0.420357	0.0731355	0.377166	0.111416	0.053712	0.827127
APBB1	blue	0.262951	0.276751	-0.262951	0.276751	-0.0760325	0.757043	-0.242849	0.316444	-0.273212	0.257739	-0.0304313	0.901577	-0.278913	0.24754	0.0960304	0.695742	-0.113344	0.644077	-0.0886146	0.718286	0.22827	0.347244	0.238094	0.326306	0.172523	0.480012	-0.223378	0.357954	0.391242	0.0976397	-0.0851836	0.728794	-0.150099	0.539651	-0.181489	0.457122	0.000889407	0.997117	0.646023	0.00280702	0.189339	0.437546	0.467897	0.0433589	0.300908	0.210627	0.30444	0.205057
APCS	blue	-0.184843	0.448704	0.184843	0.448704	0.267356	0.268486	0.577906	0.00955523	0.600364	0.00657091	0.390226	0.0985911	0.31318	0.191695	-0.425794	0.0691192	-0.155867	0.523996	-0.209677	0.388936	0.0487531	0.842889	-0.298119	0.215094	-0.375169	0.113477	-0.125351	0.609125	-0.432753	0.0642228	0.305177	0.203907	0.0305243	0.901277	-0.0291331	0.905757	0.139191	0.569824	-0.433517	0.0637014	-0.176604	0.469524	-0.600031	0.00660874	-0.147152	0.547731	-0.0682247	0.781382
NAE1	blue	-0.0225398	0.927024	0.0225398	0.927024	0.310426	0.195841	0.520726	0.022259	0.690063	0.00107634	0.51979	0.0225435	0.548593	0.0150069	-0.533735	0.0185911	-0.168094	0.491527	-0.232029	0.339143	-0.251972	0.298029	-0.514275	0.0242783	-0.583057	0.0087891	-0.400488	0.089292	-0.570512	0.0107484	0.124096	0.612743	0.266216	0.27061	0.0629353	0.797983	0.242466	0.317232	-0.187038	0.443238	-0.153252	0.531068	-0.447602	0.0546474	-0.248797	0.304363	-0.0468752	0.848873
ARL2	blue	0.195708	0.421995	-0.195708	0.421995	-0.420175	0.0732728	-0.681803	0.00130389	-0.821313	1.63e-05	-0.687382	0.00114622	-0.607733	0.00577694	0.539727	0.0170718	0.346438	0.146219	0.149051	0.542518	-0.0527744	0.830103	0.681823	0.00130329	0.417045	0.0756646	0.284265	0.238202	0.554519	0.0137415	0.108064	0.65968	-0.0034657	0.988765	0.0557883	0.820546	-0.0342429	0.889317	0.288581	0.230839	0.273416	0.257368	0.751689	0.000206496	0.62357	0.00433401	0.420024	0.0733867
ATP5F1B	blue	-0.0719189	0.76984	0.0719189	0.76984	-0.279682	0.246185	-0.477376	0.0387442	-0.565237	0.011671	-0.2979	0.215447	-0.376463	0.112139	0.679601	0.00137092	0.110667	0.651971	0.321643	0.179324	0.348542	0.14362	0.374348	0.114332	0.315448	0.188325	0.180491	0.459641	0.395053	0.0941335	-0.253135	0.295729	-0.258485	0.28529	-0.372171	0.116623	-0.405646	0.0848674	0.440112	0.0593319	0.425878	0.0690587	0.608052	0.00574445	0.165067	0.499472	-0.0529155	0.829655
ATP6V1B2	blue	-0.249313	0.303327	0.249313	0.303327	0.295376	0.219549	0.306896	0.201242	0.898706	1.72e-07	0.574439	0.0101006	0.644974	0.00286672	-0.473703	0.0404853	-0.211323	0.385137	-0.36472	0.124711	-0.00411213	0.98667	-0.356794	0.133741	-0.140264	0.566826	-0.441367	0.0585265	-0.585107	0.00849834	-0.314809	0.189271	0.208599	0.391435	0.217413	0.371264	0.128149	0.601092	0.0908531	0.711457	-0.142396	0.560886	-0.288499	0.230978	-0.401032	0.0888175	-0.222734	0.359378
ATP7A	blue	-0.176469	0.469869	0.176469	0.469869	0.126848	0.604821	0.709413	0.000670019	0.650452	0.00256623	0.67509	0.00151726	0.534836	0.0183042	-0.211905	0.383799	-0.200182	0.411246	-0.0663556	0.787238	0.106934	0.663038	-0.471926	0.0413489	-0.440388	0.0591543	-0.141257	0.564054	-0.325593	0.173738	0.0344137	0.888768	-0.0524682	0.831075	-0.197675	0.417251	-0.112008	0.64801	-0.187882	0.441147	-0.211315	0.385155	-0.665119	0.00188741	-0.377537	0.111036	-0.497659	0.0301458
ATP7B	blue	-0.440033	0.059383	0.440033	0.059383	-0.101322	0.6798	0.245921	0.31017	0.380304	0.108231	0.454311	0.0506947	-0.00857076	0.972221	0.0390478	0.873897	-0.0439446	0.858227	-0.0222209	0.928054	0.635176	0.00347674	-0.0849026	0.729657	0.322915	0.177513	-0.0901119	0.713716	-0.145251	0.552973	-0.110418	0.652705	-0.308949	0.198089	-0.282298	0.241607	-0.266383	0.270297	-0.221786	0.361479	-0.35463	0.136284	-0.368576	0.120478	-0.314209	0.190162	-0.400103	0.0896288
AUH	blue	0.0432742	0.86037	-0.0432742	0.86037	0.390329	0.0984944	0.2195	0.366577	0.361589	0.128225	0.325464	0.17392	0.266945	0.26925	-0.36373	0.125814	-0.369091	0.119919	-0.116531	0.634724	0.0932151	0.704273	-0.31521	0.188676	-0.242404	0.317359	-0.492202	0.0322962	-0.245933	0.310145	-0.200755	0.409881	-0.0701688	0.775303	-0.175607	0.472076	-0.00568438	0.981574	0.380502	0.108032	0.30162	0.209496	-0.0400175	0.87079	-0.16072	0.510992	0.133164	0.586804
ADGRB2	blue	0.0668381	0.785725	-0.0668381	0.785725	0.116103	0.635977	0.1641	0.502023	-0.278304	0.248616	-0.0310927	0.899448	-0.148974	0.542729	0.0261255	0.915452	0.0106771	0.965397	0.162961	0.505038	-0.00564696	0.981695	-0.16016	0.512484	0.092959	0.705051	0.168057	0.491625	0.179825	0.461327	0.169907	0.486798	-0.313973	0.190513	-0.398909	0.0906787	-0.271653	0.260573	-0.22233	0.360272	-0.112518	0.646508	-0.185315	0.447526	0.117307	0.632456	0.0222877	0.927838
OPN1SW	blue	-0.225942	0.352317	0.225942	0.352317	-0.173321	0.477953	0.361098	0.128782	0.403648	0.0865615	0.307965	0.199596	0.409383	0.081765	0.0299783	0.903035	-0.110849	0.651431	0.107712	0.660725	-0.0409471	0.867814	-0.38369	0.104868	-0.30942	0.19737	0.197014	0.418841	-0.325426	0.173973	-0.17737	0.467567	0.039269	0.873188	-0.0790324	0.747748	-0.342478	0.151198	-0.144009	0.556407	-0.419299	0.0739365	-0.360551	0.129405	-0.54943	0.0148227	-0.360159	0.129853
BDNF	blue	0.0714656	0.771254	-0.0714656	0.771254	0.185744	0.446457	0.15801	0.518234	0.151914	0.534703	0.142086	0.561747	0.152413	0.533345	-0.180682	0.45916	-0.342246	0.151493	-0.119676	0.625549	0.197088	0.418663	-0.290463	0.227676	-0.0844352	0.731092	0.0107632	0.965118	-0.0705107	0.774235	-0.0354915	0.885306	0.0674511	0.783805	-0.234686	0.333484	0.132403	0.588963	-0.0698813	0.776201	0.204433	0.401175	-0.302918	0.207445	-0.382099	0.106438	-0.137825	0.573655
CA5A	blue	0.194762	0.424286	-0.194762	0.424286	-0.106191	0.665249	-0.240889	0.320487	-0.200879	0.409586	-0.303925	0.205862	0.0478592	0.845736	-0.0709961	0.772719	0.276907	0.251098	-0.0239958	0.922323	-0.58362	0.00870846	0.108943	0.657073	-0.0802829	0.743883	0.177595	0.466995	0.0452312	0.854118	0.07489	0.760591	0.320582	0.180844	0.457985	0.048624	0.00637221	0.979345	-0.0418716	0.864855	-0.26272	0.277189	0.233924	0.3351	0.109066	0.656708	0.330822	0.166528
CAMLG	blue	0.149806	0.540454	-0.149806	0.540454	0.534902	0.0182872	-0.00287171	0.990691	0.503596	0.0279345	0.31919	0.182853	0.516006	0.0237228	-0.682485	0.00128371	-0.459271	0.0479149	-0.548033	0.0151311	-0.0693296	0.777925	-0.291897	0.225284	-0.22862	0.346486	-0.369144	0.119863	-0.310082	0.196363	-0.259866	0.282632	0.405611	0.0848968	0.427763	0.0677064	0.216503	0.373319	0.176167	0.470642	0.203236	0.403995	-0.0820538	0.73842	-0.247895	0.306176	0.137411	0.574817
CAPNS1	blue	0.229549	0.344475	-0.229549	0.344475	-0.495739	0.0308893	-0.630597	0.00379651	-0.802578	3.55e-05	-0.804513	3.29e-05	-0.733232	0.000354437	0.554216	0.013804	0.277992	0.249169	0.197543	0.417569	0.0431435	0.860787	0.683376	0.00125771	0.312894	0.192123	0.285964	0.235286	0.538307	0.0174226	0.0388767	0.874446	-0.112378	0.646921	0.0995064	0.685257	0.25429	0.293456	0.269482	0.264551	0.303665	0.20627	0.681992	0.00129827	0.629825	0.0038527	0.339783	0.154652
CASP7	blue	0.294254	0.221388	-0.294254	0.221388	0.560168	0.0126164	0.419804	0.0735529	0.58104	0.00908286	0.409788	0.0814336	0.652873	0.00244202	-0.725502	0.000438852	-0.462575	0.0461287	-0.473555	0.0405565	-0.338172	0.156742	-0.434508	0.06303	-0.494143	0.0315179	-0.152769	0.532378	-0.260083	0.282216	0.20418	0.401769	0.454993	0.0503053	0.198859	0.414409	0.316814	0.186316	0.0896469	0.715134	-0.0455049	0.853244	-0.413155	0.0787184	-0.303645	0.206302	0.151669	0.53537
CCR5	blue	-0.22805	0.347722	0.22805	0.347722	-0.0890888	0.716838	-0.0607341	0.804917	-0.0331504	0.892829	-0.233206	0.336628	-0.09303	0.704835	0.0441452	0.857586	0.231654	0.339945	0.277212	0.250555	-0.294214	0.221453	-0.0739977	0.763366	0.123193	0.615349	-0.0413745	0.866446	-0.0812885	0.740779	-0.00555839	0.981982	-0.01077	0.965096	0.185244	0.447703	0.0482909	0.844361	-0.15168	0.535339	-0.130108	0.595494	0.0356445	0.884815	0.0156798	0.949201	-0.117816	0.630971
CD38	blue	-0.248511	0.304938	0.248511	0.304938	-0.315897	0.187663	-0.406602	0.0840655	-0.541386	0.0166691	-0.550269	0.0146398	-0.564741	0.0117608	0.544674	0.0158935	0.560751	0.0125047	0.431213	0.0652829	-0.117179	0.632831	0.22034	0.364699	0.49873	0.0297371	0.157663	0.519164	0.169116	0.488857	-0.245402	0.311225	-0.392811	0.0961846	-0.212591	0.382226	-0.241291	0.319655	-0.0784655	0.749502	-0.0663199	0.78735	0.526389	0.020598	0.313688	0.190936	-0.0279645	0.909523
CDKN2C	blue	0.136725	0.576745	-0.136725	0.576745	-0.0255695	0.917245	-0.371617	0.117212	-0.142948	0.559352	-0.277044	0.250853	-0.057734	0.814389	0.084698	0.730285	0.135747	0.579502	0.0223476	0.927645	-0.00203533	0.993402	0.269225	0.265025	-0.011078	0.964099	0.178747	0.464063	0.0500017	0.838914	0.0121877	0.960505	0.304532	0.204913	0.184313	0.45003	0.141126	0.564419	0.178838	0.463833	0.0104909	0.966	0.268373	0.266598	-0.117988	0.630467	0.267305	0.26858
CENPC	blue	-0.445048	0.0562121	0.445048	0.0562121	0.285485	0.236106	0.539413	0.017149	0.795598	4.65e-05	0.565458	0.011631	0.411901	0.0797212	-0.38318	0.105369	0.110151	0.653495	-0.087753	0.720921	-0.0583285	0.81251	-0.410406	0.08093	-0.215168	0.376345	-0.357793	0.132579	-0.614055	0.00516003	-0.021626	0.929976	-0.0845232	0.730822	0.0179615	0.94182	-0.00517626	0.983221	-0.383032	0.105516	-0.460955	0.0469979	-0.470948	0.0418299	-0.376934	0.111654	-0.298472	0.214526
CHIT1	blue	0.0619193	0.801182	-0.0619193	0.801182	0.362026	0.12773	0.0565333	0.818188	0.374752	0.113912	0.142777	0.559827	0.389813	0.0989793	-0.355746	0.134968	-0.463854	0.045451	-0.469285	0.0426583	0.0643368	0.793576	-0.0651611	0.790987	0.0749675	0.760351	0.240953	0.320354	-0.0650154	0.791444	-0.173915	0.476423	0.102905	0.675058	0.192687	0.429334	0.0734508	0.765068	0.148091	0.54515	-0.128164	0.60105	-0.156728	0.521677	-0.304485	0.204986	0.0229074	0.925837
LYST	blue	-0.0284766	0.907872	0.0284766	0.907872	0.240175	0.321967	0.368465	0.120598	0.668632	0.0017493	0.388654	0.100075	0.471895	0.0413639	-0.556004	0.0134383	-0.290019	0.22842	-0.338973	0.1557	0.0079501	0.974232	-0.329445	0.168407	-0.40434	0.0859722	-0.0368197	0.881043	-0.458667	0.0482468	-0.0110749	0.964109	0.269117	0.265224	0.281706	0.242637	0.0863429	0.725238	-0.205082	0.399648	-0.409779	0.0814404	-0.483218	0.0360944	-0.501449	0.028719	0.0417824	0.865141
CKS1B	blue	-0.391791	0.0971295	0.391791	0.0971295	0.0660303	0.788259	-0.364022	0.125488	0.36249	0.127206	-0.0578962	0.813877	0.092398	0.706755	-0.0895956	0.715291	0.195435	0.422655	-0.212202	0.383118	0.104605	0.669975	0.189248	0.437772	0.412434	0.0792941	-0.0499039	0.839226	-0.29544	0.219444	-0.366094	0.12319	0.125243	0.609437	0.458743	0.0482048	0.171349	0.483051	-0.0688733	0.779352	-0.272835	0.258421	0.187523	0.442035	-0.214137	0.378691	-0.106648	0.663887
CLTB	blue	0.143312	0.558341	-0.143312	0.558341	-0.41285	0.0789611	-0.732601	0.000360764	-0.642719	0.00299859	-0.730082	0.000387005	-0.622847	0.00439263	0.472341	0.0411456	0.323198	0.17711	0.04056	0.869053	0.0125769	0.959245	0.687714	0.00113738	0.471319	0.0416468	0.151768	0.535101	0.444264	0.0566995	-0.149496	0.541301	-0.0348262	0.887443	0.182572	0.454395	0.225169	0.354011	0.383248	0.105302	0.316949	0.186117	0.822406	1.55e-05	0.569349	0.0109465	0.34988	0.141985
CNR1	blue	-0.187543	0.441986	0.187543	0.441986	-0.222502	0.359891	-0.364922	0.124486	-0.186827	0.443763	-0.172163	0.480943	-0.131029	0.592869	0.459299	0.0478994	0.124131	0.612641	0.0948724	0.699247	0.33483	0.161142	0.226827	0.350384	0.272772	0.258536	0.242086	0.318014	0.0600154	0.807184	-0.265514	0.271922	-0.0646163	0.792698	-0.225359	0.353594	-0.224661	0.355127	0.103841	0.672257	0.128248	0.600808	0.312544	0.192648	0.0146418	0.95256	-0.149226	0.542038
COL11A1	blue	-0.486971	0.034468	0.486971	0.034468	-0.317564	0.185217	0.385606	0.102998	0.413884	0.0781388	0.204283	0.401526	-0.195171	0.423294	0.140176	0.567072	0.342864	0.150707	0.265287	0.272348	0.263943	0.274875	-0.0709452	0.772878	-0.0381922	0.87664	-0.280092	0.245463	-0.439021	0.0600384	0.0701763	0.775279	-0.318613	0.18369	-0.196776	0.419415	0.185931	0.44599	-0.41556	0.0768201	-0.400795	0.0890239	-0.326506	0.172465	-0.00947532	0.96929	-0.319819	0.181943
CPNE3	blue	0.236981	0.328639	-0.236981	0.328639	0.466064	0.0442982	0.443768	0.0570089	0.56011	0.0126275	0.417854	0.075041	0.531765	0.0191134	-0.616444	0.00494143	-0.49574	0.0308889	-0.595999	0.00708168	-0.0822411	0.737843	-0.241544	0.319133	-0.272804	0.258478	0.0224823	0.92721	-0.118353	0.629402	0.240722	0.320833	0.289953	0.22853	0.240255	0.321801	0.489061	0.033587	-0.120507	0.623134	-0.0753606	0.759129	-0.572965	0.0103399	-0.224649	0.355154	-0.0898717	0.714448
CREG1	blue	0.244664	0.312728	-0.244664	0.312728	0.41011	0.081171	0.211717	0.384231	0.309284	0.197578	0.275833	0.253017	0.232275	0.338617	-0.521203	0.0221154	-0.0350556	0.886706	-0.168718	0.489897	-0.278795	0.247748	-0.249842	0.302269	-0.488109	0.0339861	-0.66638	0.00183683	-0.301684	0.209395	0.0941346	0.701483	0.150635	0.538188	0.151267	0.536466	0.48873	0.0337255	0.0909255	0.711236	0.17791	0.466193	-0.0721645	0.769075	0.0441668	0.857517	0.254186	0.293661
CRIP1	blue	0.0838264	0.732964	-0.0838264	0.732964	-0.201671	0.407702	-0.410844	0.0805747	-0.62942	0.00388245	-0.637764	0.00330609	-0.534746	0.0183276	0.326582	0.172359	0.265976	0.271058	0.220425	0.364509	-0.109559	0.655248	0.219559	0.366445	0.0739639	0.763471	0.273793	0.256687	0.252702	0.296585	-0.165682	0.497854	-0.258084	0.286064	-0.0987141	0.687642	-0.189628	0.436835	0.0395614	0.872252	0.0784374	0.749589	0.568787	0.0110434	0.34029	0.153998	0.331064	0.1662
CRYZ	blue	-0.273216	0.25773	0.273216	0.25773	0.322849	0.177605	0.368517	0.120541	0.7547	0.00018826	0.380639	0.107894	0.465476	0.0446025	-0.463044	0.0458791	-0.162536	0.506164	-0.249324	0.303305	0.0264915	0.914271	-0.388825	0.0999132	-0.0993761	0.685649	-0.0917753	0.708649	-0.560694	0.0125156	-0.118476	0.629045	0.119752	0.625328	0.151275	0.536442	0.234146	0.334628	-0.382933	0.105613	-0.345437	0.147467	-0.563667	0.0119574	-0.60241	0.00634202	-0.280565	0.244633
MAPK14	blue	-0.0372943	0.87952	0.0372943	0.87952	0.344525	0.148609	0.299748	0.212478	0.694238	0.000974624	0.631532	0.00372931	0.555429	0.013555	-0.508174	0.0263179	-0.158653	0.516511	-0.337649	0.157426	-0.0953299	0.697861	-0.23493	0.332966	-0.219044	0.367598	-0.428167	0.0674196	-0.348749	0.143366	-0.0766538	0.755115	0.225323	0.353673	0.293738	0.222236	0.0572253	0.815998	0.166062	0.496855	-0.294474	0.221026	-0.226788	0.350468	-0.327321	0.171332	-0.0344954	0.888506
CTNNA1	blue	0.069565	0.777189	-0.069565	0.777189	0.357793	0.132578	0.16095	0.510377	0.626283	0.00411953	0.30344	0.206624	0.477748	0.038571	-0.540618	0.0168546	-0.325194	0.174297	-0.442675	0.0576964	-0.0431551	0.86075	-0.128361	0.600484	-0.196633	0.419759	-0.312784	0.192287	-0.380344	0.108191	-0.0689604	0.77908	0.35913	0.131033	0.415427	0.0769238	0.454657	0.0504966	0.0948912	0.69919	0.0973591	0.691727	-0.259875	0.282614	-0.150677	0.538072	0.047405	0.847184
CTNNAL1	blue	-0.126439	0.605996	0.126439	0.605996	0.16566	0.497911	0.370823	0.118058	0.542217	0.0164703	0.269794	0.263977	0.379014	0.109532	-0.535172	0.0182174	-0.0954374	0.697536	-0.0930661	0.704725	-0.27951	0.246486	-0.540454	0.0168944	-0.411666	0.0799103	-0.259285	0.283749	-0.574417	0.0101042	-0.100951	0.680914	0.103043	0.674646	0.207696	0.393533	-0.0837802	0.733106	-0.279672	0.246201	-0.464393	0.045168	-0.370607	0.11829	-0.199381	0.41316	0.0882564	0.719381
CTNNB1	blue	-0.0118083	0.961734	0.0118083	0.961734	-0.443917	0.0569156	-0.431707	0.0649415	-0.379102	0.109443	-0.37044	0.118468	-0.383272	0.105279	0.273317	0.257549	0.399243	0.0903843	0.159742	0.513598	-0.185118	0.448017	0.407326	0.0834621	0.255301	0.291475	-0.0202196	0.93452	0.197243	0.41829	0.0180034	0.941685	0.0266584	0.913733	0.451065	0.0525791	0.156021	0.523581	-0.0105372	0.96585	-0.193434	0.427512	0.402503	0.0875436	0.468197	0.0432066	0.0963232	0.694856
CTPS1	blue	-0.0154485	0.94995	0.0154485	0.94995	0.105367	0.667704	0.183415	0.452279	0.37711	0.111473	0.243605	0.314894	0.131755	0.590804	-0.274965	0.254574	-0.0838297	0.732953	-0.296788	0.217248	0.186432	0.444744	0.0835604	0.733781	-0.0933531	0.703854	0.073485	0.764961	-0.143439	0.557989	0.262831	0.276977	0.18079	0.458886	0.213915	0.379199	0.180781	0.458909	-0.170084	0.486338	-0.414059	0.0780002	-0.303098	0.207161	-0.0315456	0.897991	0.0789033	0.748147
CTSD	blue	0.342682	0.150938	-0.342682	0.150938	-0.377091	0.111493	-0.781447	7.79e-05	-0.669461	0.00171793	-0.589856	0.00785484	-0.577448	0.00962581	0.320461	0.181019	0.113596	0.643333	-0.103583	0.67303	0.107529	0.661269	0.754844	0.000187424	0.502981	0.0281573	0.027077	0.912383	0.615704	0.00500831	-0.0548367	0.823561	0.0943417	0.700855	0.301104	0.210314	0.211036	0.385797	0.636255	0.00340475	0.346282	0.146412	0.831307	1.03e-05	0.662149	0.00201119	0.518604	0.022908
CUL1	blue	0.00738498	0.976063	-0.00738498	0.976063	0.0243457	0.921194	0.135462	0.580307	0.598216	0.0068184	0.335704	0.159983	0.234253	0.334402	-0.458475	0.0483529	-0.146685	0.549017	-0.480983	0.037091	0.0521927	0.83195	-0.0779841	0.750992	-0.145885	0.551222	-0.498297	0.0299018	-0.393226	0.0958025	-0.129917	0.596038	0.223649	0.357355	0.294638	0.220757	0.346926	0.145614	0.132309	0.589229	-0.109694	0.654848	-0.0539406	0.826402	0.00799832	0.974075	0.209789	0.388676
CXADR	blue	-0.275996	0.252724	0.275996	0.252724	0.0946759	0.699842	0.255682	0.29073	0.697458	0.000901802	0.354216	0.136774	0.440627	0.0590003	-0.366908	0.122296	-0.1156	0.637452	-0.147864	0.545776	0.0894591	0.715707	-0.27775	0.249599	-0.0527419	0.830206	-0.0980669	0.689592	-0.49235	0.0322365	-0.0907821	0.711673	0.307449	0.200389	0.387255	0.101409	0.224109	0.356342	-0.362008	0.12775	-0.358021	0.132314	-0.595681	0.00712015	-0.537297	0.0176755	-0.370651	0.118242
DPP6	blue	0.0551511	0.822564	-0.0551511	0.822564	-0.47409	0.0402989	-0.656868	0.00224791	-0.490378	0.0330413	-0.418605	0.0744654	-0.387281	0.101385	0.369645	0.119322	0.129514	0.59719	-0.0221656	0.928232	0.160096	0.512655	0.597702	0.00687868	0.717188	0.000548023	0.0903098	0.713112	0.391787	0.0971325	0.0664051	0.787083	0.233793	0.335379	0.13461	0.582711	-0.0289973	0.906195	0.312815	0.192241	0.296912	0.217046	0.502521	0.028325	0.421911	0.0719706	0.310119	0.196306
DUSP9	blue	-0.0752811	0.759376	0.0752811	0.759376	-0.365017	0.124381	-0.182416	0.454788	-0.362106	0.12764	-0.576089	0.00983799	-0.361587	0.128227	0.373307	0.115424	0.280504	0.244741	0.0534661	0.827907	-0.049927	0.839152	0.314153	0.190245	0.233481	0.336043	0.613792	0.00518453	0.216733	0.372799	0.188284	0.440152	-0.105033	0.6687	-0.174163	0.475785	-0.0451883	0.854255	-0.220093	0.365251	-0.115533	0.637648	0.190576	0.434503	0.26378	0.275183	0.171654	0.482263
ECH1	blue	0.286911	0.233671	-0.286911	0.233671	-0.171151	0.483566	-0.481498	0.0368595	-0.55781	0.0130767	-0.315786	0.187826	-0.430317	0.0659065	0.173123	0.478464	0.0189532	0.938613	0.0105598	0.965777	0.0893052	0.716177	0.355995	0.134677	0.124991	0.610162	-0.194025	0.426074	0.455259	0.0501537	0.027193	0.91201	-0.0453203	0.853834	-0.0494677	0.840614	0.00419936	0.986387	0.549797	0.0147424	0.379313	0.109229	0.666823	0.00181934	0.482467	0.036427	0.484418	0.0355682
EIF2B1	blue	-0.228198	0.347401	0.228198	0.347401	0.271229	0.261345	0.18843	0.43979	0.271595	0.260677	0.38958	0.0991987	0.143785	0.557028	0.15135	0.536238	0.0389724	0.874139	-0.0179114	0.941982	0.406129	0.084462	0.121331	0.620741	0.174561	0.474761	-0.101734	0.678566	0.0285977	0.907482	-0.175303	0.472856	-0.351214	0.140368	-0.272331	0.259337	-0.116324	0.635329	0.166152	0.496619	0.124248	0.612303	-0.0889749	0.717186	-0.129082	0.598424	-0.417458	0.0753461
EIF4G2	blue	-0.34191	0.151921	0.34191	0.151921	0.125253	0.609408	0.308708	0.198457	0.818552	1.84e-05	0.38556	0.103043	0.362136	0.127606	-0.405351	0.0851166	0.00151064	0.995103	-0.240006	0.322318	0.0189441	0.938643	-0.272414	0.259186	-0.195734	0.42193	-0.379987	0.10855	-0.61322	0.00523829	-0.314576	0.189617	0.0277047	0.91036	0.386059	0.10256	0.327554	0.171009	-0.237187	0.328206	-0.360166	0.129844	-0.333737	0.162598	-0.356077	0.13458	-0.304231	0.205384
EMP3	blue	0.377345	0.111232	-0.377345	0.111232	-0.206059	0.397357	-0.364214	0.125274	-0.506543	0.0268851	-0.33596	0.159645	-0.485425	0.0351312	0.0434833	0.859701	0.0298465	0.90346	-0.110682	0.651926	-0.092705	0.705822	0.443663	0.0570747	0.247807	0.306355	0.0263048	0.914873	0.423688	0.0706549	0.0845866	0.730627	-0.030479	0.901423	0.286695	0.234039	0.0938875	0.702232	0.282691	0.240924	-0.0609419	0.804262	0.466072	0.0442941	0.526078	0.0206867	0.531703	0.0191301
ESRRG	blue	-0.0567093	0.817631	0.0567093	0.817631	0.337574	0.157523	0.156555	0.522144	0.771888	0.000108224	0.483709	0.0358786	0.632601	0.00365367	-0.557495	0.0131392	-0.135073	0.581404	-0.442181	0.0580087	-0.125487	0.608733	-0.250686	0.300585	-0.0914066	0.709771	-0.334425	0.16168	-0.490626	0.032939	-0.171479	0.482715	0.479757	0.0376466	0.524785	0.0210582	0.343277	0.150184	-0.0677443	0.782886	-0.235697	0.331345	-0.354448	0.1365	-0.290399	0.227782	-0.18786	0.441201
ETFA	blue	-0.0009887	0.996795	0.0009887	0.996795	0.519158	0.0227374	0.330396	0.167108	0.509106	0.025998	0.233795	0.335374	0.467117	0.043757	-0.464532	0.0450951	-0.266377	0.270309	-0.34321	0.150269	-0.0991733	0.686259	-0.299532	0.212822	-0.346583	0.146038	0.155723	0.524385	-0.321818	0.179073	0.0838739	0.732818	0.157273	0.520213	-0.0045209	0.985345	0.0853969	0.728139	-0.153052	0.531611	-0.179568	0.461979	-0.340608	0.153589	-0.396944	0.0924272	0.0664652	0.786895
SLC27A2	blue	-0.52729	0.0203432	0.52729	0.0203432	0.138741	0.571085	0.340389	0.153871	0.785013	6.86e-05	0.342578	0.15107	0.445679	0.0558225	-0.176662	0.469375	0.0459623	0.851785	0.0146936	0.952393	0.045295	0.853915	-0.353925	0.13712	-0.0839903	0.732459	-0.173575	0.477298	-0.624487	0.00426048	-0.282963	0.240453	0.00333737	0.989181	0.0826431	0.736605	0.134281	0.583643	-0.289473	0.229336	-0.251018	0.299924	-0.430312	0.06591	-0.627123	0.00405491	-0.531617	0.0191532
FGF17	blue	0.0708317	0.773232	-0.0708317	0.773232	-0.284553	0.237706	0.0842271	0.731732	-0.519114	0.0227509	-0.217769	0.370463	-0.393774	0.0952998	0.567446	0.0112772	0.233453	0.336101	0.35586	0.134835	0.0232301	0.924795	0.248925	0.304105	0.0858186	0.726846	0.458225	0.0484911	0.469759	0.0424207	0.256036	0.290041	-0.381984	0.106553	-0.53388	0.0185532	-0.351411	0.14013	0.0875183	0.721639	-0.0708053	0.773315	0.167015	0.494354	0.204328	0.40142	-0.00594367	0.980734
FPGT	blue	-0.072631	0.767621	0.072631	0.767621	0.348461	0.143721	0.275232	0.254094	0.692296	0.00102089	0.404145	0.0861385	0.750273	0.000215578	-0.504432	0.0276338	-0.26848	0.266401	-0.380477	0.108058	-0.260622	0.281185	-0.442346	0.0579043	-0.255482	0.291122	-0.0183074	0.940701	-0.473167	0.0407442	-0.153223	0.531145	0.389872	0.0989233	0.332306	0.164519	0.112776	0.645747	-0.181668	0.456669	-0.260692	0.28105	-0.441224	0.0586176	-0.462964	0.0459217	-0.235529	0.331698
ACKR1	blue	-0.19603	0.421214	0.19603	0.421214	-0.110572	0.65225	-0.0423302	0.863388	0.272251	0.259482	0.188012	0.440825	-0.0413907	0.866394	0.0856137	0.727474	0.070193	0.775227	-0.00862226	0.972054	0.397928	0.0915486	0.0350736	0.886648	0.0528033	0.830011	-0.353312	0.13785	-0.164899	0.499914	-0.330989	0.166301	-0.18507	0.448138	-0.118217	0.6298	0.075852	0.757603	0.26883	0.265755	-0.0522596	0.831737	0.142284	0.561195	0.0400466	0.870697	-0.136697	0.576824
GCNT1	blue	-0.432971	0.0640738	0.432971	0.0640738	0.408278	0.0826734	0.0314866	0.89818	0.424992	0.0697013	0.0793605	0.746733	0.496003	0.0307862	-0.128469	0.600177	-0.0325515	0.894755	0.0819715	0.738673	-0.174701	0.474401	-0.429683	0.0663498	0.0710062	0.772688	0.114835	0.639694	-0.472042	0.0412918	-0.586307	0.00833193	-0.0396015	0.872123	0.114973	0.63929	-0.288354	0.231223	-0.209774	0.388712	-0.118782	0.628153	-0.168414	0.490692	-0.569857	0.0108596	-0.477105	0.0388705
GHRHR	blue	-0.0852632	0.72855	0.0852632	0.72855	-0.232558	0.33801	-0.33638	0.159091	-0.439381	0.0598044	-0.493746	0.031676	-0.529134	0.0198291	0.443295	0.0573059	0.215734	0.37506	0.285595	0.235917	0.189944	0.436057	0.361167	0.128704	0.311775	0.193803	0.122728	0.616695	0.239922	0.322493	-0.222044	0.360906	-0.436265	0.0618523	-0.29683	0.217179	-0.251691	0.298586	0.354753	0.136139	0.162821	0.505407	0.569536	0.0109145	0.351014	0.14061	0.277173	0.250625
GCLM	blue	-0.391308	0.0975789	0.391308	0.0975789	0.146332	0.54999	0.336338	0.159146	0.796713	4.45e-05	0.523625	0.0213962	0.652871	0.00244209	-0.278481	0.248302	-0.176137	0.470719	-0.119036	0.627413	0.00857787	0.972198	-0.450964	0.0526388	-0.148707	0.54346	-0.110148	0.653504	-0.553971	0.0138549	-0.349785	0.142101	0.156625	0.521956	0.232252	0.338666	-0.0657842	0.789031	-0.200557	0.410352	-0.353566	0.137547	-0.486033	0.0348692	-0.71859	0.000528159	-0.558184	0.0130028
GLRB	blue	-0.377726	0.110843	0.377726	0.110843	0.265371	0.27219	0.516861	0.0234523	0.874963	9.48e-07	0.705476	0.000740049	0.578745	0.00942679	-0.353499	0.137627	-0.186488	0.444604	-0.27929	0.246875	0.220056	0.365333	-0.355597	0.135144	-0.100749	0.681522	-0.288803	0.230465	-0.4835	0.0359704	-0.0552554	0.822234	0.0448282	0.855405	-0.143577	0.557607	-0.133967	0.584531	-0.0629719	0.797868	-0.212412	0.382636	-0.484126	0.0356959	-0.455911	0.0497847	-0.300884	0.210665
GNAT1	blue	0.340549	0.153665	-0.340549	0.153665	0.473508	0.0405789	-0.12081	0.622252	-0.217464	0.371149	-0.00844391	0.972632	0.11834	0.62944	-0.237615	0.327308	-0.274185	0.255978	0.0735468	0.764769	-0.135395	0.580493	-0.254316	0.293406	-0.321485	0.17955	-0.166831	0.494834	0.0894236	0.715816	-0.214894	0.376969	-0.0281808	0.908826	0.0752028	0.759619	0.0561723	0.81933	0.202627	0.405437	0.303119	0.207128	0.0894879	0.715619	-0.155979	0.523696	0.0651473	0.79103
GNB3	blue	0.0889287	0.717327	-0.0889287	0.717327	-0.489637	0.0333475	-0.578911	0.0094017	-0.353964	0.137074	-0.447146	0.0549248	-0.357052	0.13344	0.29864	0.214254	0.251769	0.298432	0.248326	0.30531	0.082097	0.738287	0.35698	0.133524	0.0606028	0.805331	-0.165319	0.49881	0.078785	0.748513	-0.132143	0.589703	0.247496	0.30698	0.276638	0.251579	0.237702	0.327126	0.285864	0.235457	0.233541	0.335914	0.484813	0.035396	0.186947	0.443466	0.253175	0.295651
GRSF1	blue	-0.422458	0.0715633	0.422458	0.0715633	0.146207	0.550335	0.219902	0.365678	0.589834	0.0078577	0.256692	0.288763	0.447655	0.0546157	-0.245018	0.312007	0.0138283	0.955193	0.0903788	0.712902	-0.304478	0.204997	-0.518882	0.0228222	-0.236884	0.328843	-0.387501	0.101174	-0.583754	0.00868932	-0.534416	0.0184133	-0.0806879	0.742633	0.181469	0.457171	-0.186343	0.444966	-4.27e-07	0.999999	-0.194389	0.425189	-0.0547269	0.823909	-0.412064	0.0795901	-0.303609	0.206358
GSTT1	blue	0.1344	0.583304	-0.1344	0.583304	-0.0317166	0.89744	-0.329016	0.168995	-0.652145	0.00247881	-0.344617	0.148494	-0.492608	0.0321322	0.282527	0.241209	0.219689	0.366154	0.137746	0.573877	0.0703715	0.774669	0.390415	0.0984136	0.355348	0.135436	0.0704145	0.774535	0.527703	0.020227	0.277333	0.250341	-0.184379	0.449864	-0.212373	0.382725	-0.108304	0.658968	0.111528	0.649428	0.326178	0.172922	0.384579	0.103997	0.539653	0.0170899	0.256924	0.288313
HADHB	blue	-0.171075	0.483762	0.171075	0.483762	0.232857	0.337373	0.241578	0.319063	0.675334	0.00150903	0.181053	0.458221	0.378347	0.110209	-0.527833	0.0201905	-0.0337917	0.890767	-0.2633	0.27609	-0.319896	0.181833	-0.347205	0.145269	-0.42743	0.0679439	-0.36955	0.119424	-0.616474	0.00493866	-0.139126	0.570008	0.218059	0.369811	0.37617	0.112441	0.339748	0.154697	-0.141958	0.562103	-0.198597	0.415036	-0.137021	0.575913	-0.220464	0.364422	0.0667957	0.785858
HAT1	blue	-0.151522	0.535769	0.151522	0.535769	0.327495	0.171092	0.406332	0.0842916	0.80339	3.44e-05	0.475232	0.0397532	0.628324	0.00396397	-0.583567	0.00871605	-0.253017	0.295961	-0.259915	0.282539	-0.218282	0.369308	-0.584573	0.0085733	-0.444009	0.0568584	-0.469111	0.0427457	-0.654558	0.00235851	-0.19304	0.428474	0.309285	0.197577	0.239586	0.323192	0.26702	0.26911	-0.15215	0.53406	0.00784536	0.974571	-0.42454	0.0700308	-0.508753	0.0261186	-0.217589	0.370867
HOXB1	blue	-0.323541	0.176626	0.323541	0.176626	-0.407292	0.0834907	-0.294939	0.220264	-0.396565	0.0927675	-0.424111	0.0703443	-0.573326	0.0102809	0.427507	0.0678891	0.673652	0.00156657	0.642497	0.00301189	-0.0490033	0.842092	0.0245015	0.920691	0.213309	0.380583	-0.143576	0.557609	-0.15485	0.526742	-0.264921	0.273035	-0.41139	0.0801332	-0.236654	0.329328	-0.332368	0.164435	-0.193546	0.427241	-0.300545	0.211204	0.395457	0.0937671	0.24835	0.30526	0.109942	0.654113
HSD17B4	blue	-0.554782	0.0136874	0.554782	0.0136874	-0.110124	0.653577	0.165501	0.498329	0.543384	0.0161942	0.0521421	0.83211	0.0966032	0.69401	0.0244028	0.92101	0.25894	0.284413	0.0543803	0.825008	0.142986	0.559245	-0.0405101	0.869213	-0.0606948	0.805041	-0.102638	0.675856	-0.557509	0.0131363	-0.05261	0.830624	-0.0426115	0.862488	0.116896	0.633659	0.346862	0.145692	-0.478601	0.0381764	-0.186651	0.4442	-0.274744	0.254971	-0.194005	0.426123	-0.375691	0.112936
HSPD1	blue	-0.283278	0.239907	0.283278	0.239907	0.42091	0.0727189	0.287086	0.233373	0.721826	0.000484606	0.264784	0.273292	0.617032	0.00488876	-0.329035	0.168969	-0.146402	0.549795	-0.170851	0.484344	-0.161154	0.509835	-0.415441	0.076913	-0.186651	0.4442	0.00605085	0.980386	-0.579491	0.00931386	-0.281207	0.24351	0.18951	0.437125	0.0647887	0.792156	0.0412854	0.866731	-0.122031	0.618711	-0.104063	0.671596	-0.324675	0.175026	-0.594037	0.00732163	-0.277097	0.25076
HSPE1	blue	-0.019263	0.937612	0.019263	0.937612	0.284296	0.23815	0.283403	0.239691	0.593872	0.00734208	0.122628	0.616984	0.427021	0.0682366	-0.483148	0.0361256	-0.129604	0.596932	-0.16385	0.502684	-0.284211	0.238296	-0.41064	0.0807401	-0.390227	0.0985899	-0.0807884	0.742323	-0.571338	0.0106094	-0.12445	0.611722	0.275659	0.253329	0.316321	0.187039	0.402672	0.0873983	-0.259144	0.284019	-0.280547	0.244665	-0.404743	0.08563	-0.362595	0.127088	-0.0638939	0.794968
IFIT1	blue	-0.367537	0.121608	0.367537	0.121608	0.194831	0.424117	0.111072	0.650772	0.730917	0.000378134	0.224426	0.355643	0.459424	0.0478308	-0.260024	0.282329	-0.0210431	0.931859	-0.124334	0.612055	-0.020244	0.934441	-0.303193	0.207012	-0.0524325	0.831188	-0.248204	0.305555	-0.620577	0.00458113	-0.450247	0.0530624	0.108582	0.658143	0.199651	0.412513	0.25048	0.300996	-0.0567011	0.817657	-0.155665	0.52454	-0.188386	0.4399	-0.525806	0.0207645	-0.314277	0.19006
IGF2R	blue	0.0309311	0.899968	-0.0309311	0.899968	0.160955	0.510365	0.0674519	0.783802	0.34438	0.148792	0.462361	0.0462427	0.423259	0.0709712	-0.165942	0.49717	-0.368357	0.120715	-0.381655	0.10688	0.263653	0.275423	0.0806396	0.742782	0.214501	0.377862	0.0353883	0.885638	0.169731	0.487255	0.0287308	0.907054	0.254861	0.292336	0.0113136	0.963336	-0.247137	0.307706	0.462759	0.0460306	0.00096443	0.996874	-0.0955251	0.69727	-0.352795	0.138467	-0.0290591	0.905996
ELP1	blue	-0.653422	0.00241455	0.653422	0.00241455	0.087801	0.720774	0.176839	0.468924	0.761543	0.00015184	0.344571	0.148552	0.334203	0.161976	-0.0381365	0.876819	0.188483	0.439661	-0.0413285	0.866593	0.215083	0.376538	-0.194527	0.424856	0.0796883	0.74572	-0.211465	0.384812	-0.622605	0.00441247	-0.447343	0.0548046	-0.154347	0.528102	-0.0490984	0.841789	-0.100659	0.681793	-0.13298	0.587326	-0.324495	0.175278	-0.124796	0.610723	-0.454074	0.0508306	-0.415925	0.0765349
IMPDH2	blue	0.187613	0.441813	-0.187613	0.441813	-0.159134	0.515224	-0.650961	0.00253968	-0.441956	0.0581517	-0.491592	0.032544	-0.403364	0.0868042	0.232033	0.339134	0.244085	0.313911	-0.186344	0.444962	0.0252255	0.918355	0.697809	0.000894144	0.469699	0.0424509	0.0103259	0.966535	0.403064	0.0870615	0.00520453	0.983129	0.0910177	0.710955	0.201662	0.407723	0.203294	0.403859	0.475196	0.0397702	0.336588	0.158817	0.747307	0.000235713	0.603725	0.00619847	0.504106	0.0277506
CXCL10	blue	0.131568	0.591335	-0.131568	0.591335	0.29038	0.227814	0.0156048	0.949444	0.333183	0.163341	0.130855	0.593365	0.547042	0.0153528	-0.260858	0.280733	-0.242282	0.317611	-0.388075	0.100625	-0.318344	0.18408	-0.0245013	0.920692	-0.086004	0.726277	0.310693	0.195436	0.00690773	0.977609	0.0458797	0.852048	0.515694	0.0238223	0.422226	0.0717355	0.117071	0.633146	0.183464	0.452156	-0.144534	0.554954	-0.0826618	0.736547	-0.258909	0.284472	-0.0765992	0.755284
INPP4B	blue	-0.375018	0.113635	0.375018	0.113635	-0.176086	0.470848	0.0722912	0.76868	0.427634	0.0677986	-0.0803509	0.743673	0.0539912	0.826242	-0.132754	0.587966	0.45658	0.0494082	0.218709	0.36835	-0.287437	0.232776	-0.244623	0.312812	-0.14234	0.561041	-0.369783	0.119173	-0.701584	0.000815217	-0.375725	0.1129	-0.106253	0.665062	0.325155	0.174353	0.283356	0.239772	-0.399226	0.0903995	-0.47164	0.0414889	-0.101515	0.679222	-0.110103	0.653639	-0.109259	0.656137
IRF3	blue	0.235936	0.330839	-0.235936	0.330839	-0.225106	0.354149	-0.294329	0.221264	-0.48284	0.0362619	-0.277353	0.250304	-0.45909	0.0480144	0.142506	0.56058	0.351837	0.139617	0.152807	0.532276	-0.155566	0.524807	0.317875	0.184763	0.0197413	0.936066	-0.373725	0.114985	0.28819	0.231501	0.197213	0.418362	-0.063458	0.796339	0.159874	0.513248	0.398867	0.0907163	0.0988575	0.68721	0.235975	0.330758	0.38979	0.0990012	0.594484	0.00726634	0.247638	0.306695
KCNS3	blue	-0.356928	0.133584	0.356928	0.133584	-0.177717	0.466683	-0.150905	0.537451	0.155133	0.525977	-0.0229659	0.925648	-0.134413	0.583268	-0.0229168	0.925807	0.349444	0.142517	0.0792965	0.746931	-0.0975327	0.691203	-0.00918678	0.970225	0.264926	0.273026	-0.214412	0.378065	-0.361424	0.128412	-0.280188	0.245294	-0.125354	0.609116	0.230209	0.343052	-0.130028	0.595723	-0.244921	0.312204	-0.502384	0.0283754	0.155857	0.524023	-0.0193106	0.937458	0.0491927	0.841489
KIF3C	blue	-0.0841281	0.732036	0.0841281	0.732036	-0.193112	0.428298	0.288858	0.230372	0.178024	0.465901	0.237096	0.328398	0.35923	0.130919	0.128956	0.598783	-0.271483	0.260883	-0.0682664	0.781251	0.0791412	0.747411	-0.173842	0.47661	-0.0855538	0.727658	0.497999	0.0300155	0.00212268	0.993119	0.0981525	0.689334	0.178031	0.465883	-0.168226	0.491182	-0.396141	0.0931494	-0.144794	0.554235	-0.16661	0.495416	-0.39759	0.0918498	-0.358017	0.132319	-0.322204	0.178523
KPNA2	blue	0.294501	0.220982	-0.294501	0.220982	0.127344	0.603398	0.373505	0.115216	0.403149	0.0869886	0.452401	0.0517974	0.417544	0.0752795	-0.511069	0.025334	-0.516473	0.0235748	-0.50823	0.0262986	0.0462618	0.850829	-0.112635	0.646163	-0.210764	0.386426	0.212165	0.383203	0.0079723	0.97416	0.430237	0.0659623	0.465014	0.0448433	0.268644	0.266097	0.0649584	0.791623	-0.0675168	0.783599	-0.410037	0.0812305	-0.57235	0.0104412	-0.247403	0.307168	0.155108	0.526044
KRT83	blue	0.392907	0.0960968	-0.392907	0.0960968	-0.0567467	0.817512	0.00876546	0.97159	-0.598185	0.00682201	-0.203066	0.404398	-0.194649	0.42456	0.0222465	0.927971	-0.231324	0.340654	0.0687486	0.779742	-0.263201	0.276278	-0.0778214	0.751496	-0.189201	0.437886	0.211533	0.384655	0.43658	0.061643	0.373326	0.115404	-0.0271401	0.91218	-0.285089	0.236786	-0.378585	0.109968	0.128464	0.600192	0.193223	0.428026	0.165302	0.498854	0.308703	0.198464	0.450839	0.052712
LCT	blue	0.0541163	0.825845	-0.0541163	0.825845	-0.00511263	0.983427	-0.335015	0.160896	-0.330445	0.167041	-0.281302	0.243343	-0.00101493	0.99671	0.226481	0.351139	-0.12558	0.608466	0.0067032	0.978272	-0.0878453	0.720638	-0.00155882	0.994947	0.0495563	0.840332	0.339412	0.155132	0.183268	0.452648	-0.131678	0.591022	0.176327	0.470233	-0.10569	0.666742	-0.191539	0.432141	0.1173	0.632477	0.351507	0.140014	0.325013	0.174551	-0.131275	0.59217	-0.025358	0.917927
LDB1	blue	0.499843	0.0293171	-0.499843	0.0293171	-0.010616	0.965595	-0.408997	0.0820809	-0.361291	0.128563	-0.128569	0.59989	-0.122385	0.617687	-0.12231	0.617904	-0.270523	0.262639	-0.387694	0.100989	0.15867	0.516465	0.384491	0.104083	0.347651	0.144717	0.119779	0.625249	0.44475	0.0563968	0.377199	0.111382	0.517419	0.023277	0.292248	0.224701	0.430844	0.0655392	0.0912752	0.710171	0.318182	0.184317	0.0153524	0.95026	0.256998	0.288169	0.294759	0.220558
LMX1B	blue	0.388919	0.0998235	-0.388919	0.0998235	-0.240752	0.320772	-0.126651	0.605386	-0.579266	0.00934783	-0.358516	0.131741	-0.179564	0.46199	0.295033	0.220109	-0.0642213	0.793939	-0.00516272	0.983265	-0.161815	0.508078	0.349647	0.142269	0.00174955	0.994328	0.675645	0.00149858	0.560635	0.0125267	0.370902	0.117974	0.0935847	0.703151	-0.0471148	0.848109	-0.188441	0.439763	0.109352	0.655861	0.0367565	0.881246	0.15162	0.535504	0.225697	0.352853	0.285419	0.23622
PSMG1	blue	-0.361768	0.128022	0.361768	0.128022	0.320498	0.180965	0.567547	0.0112594	0.78949	5.84e-05	0.574092	0.0101566	0.407392	0.083407	-0.329944	0.167725	-0.177316	0.467706	-0.0959406	0.696013	0.186043	0.445713	-0.515703	0.0238192	-0.247583	0.306806	-0.414711	0.0774863	-0.602	0.00638735	-0.217275	0.371575	-0.153187	0.531245	-0.223065	0.358645	0.0741963	0.762748	-0.204532	0.400941	-0.0516452	0.833689	-0.504737	0.0275244	-0.426961	0.0682797	-0.415973	0.0764971
LTBP4	blue	-0.080799	0.74229	0.080799	0.74229	-0.414403	0.0777289	-0.626072	0.00413584	-0.608358	0.00571338	-0.616564	0.00493059	-0.471658	0.0414801	0.708593	0.000684132	0.52378	0.0213509	0.371691	0.117133	0.010621	0.965579	0.551535	0.0143674	0.360697	0.129238	0.391866	0.0970593	0.340034	0.154328	-0.181251	0.457721	-0.121763	0.619489	0.0191113	0.938102	-0.101852	0.678212	0.175547	0.472231	0.0144402	0.953213	0.65682	0.0022502	0.250371	0.301212	-0.000579413	0.998122
LTC4S	blue	0.25102	0.29992	-0.25102	0.29992	0.0492606	0.841273	-0.108406	0.658664	-0.301155	0.210234	0.133057	0.587107	-0.240642	0.321	0.0918495	0.708423	-0.104575	0.670065	-0.175815	0.471544	0.328358	0.1699	0.282492	0.241271	0.318336	0.184093	-0.234384	0.334124	0.42693	0.0683014	0.275873	0.252944	-0.0527162	0.830287	-0.227932	0.347978	0.235985	0.330737	0.171603	0.482395	0.490265	0.0330875	0.0705215	0.774201	0.466096	0.0442814	0.0107171	0.965268
LTK	blue	0.332052	0.164862	-0.332052	0.164862	0.00152719	0.995049	-0.444729	0.0564101	-0.673102	0.00158576	-0.588598	0.00802139	-0.252822	0.296347	0.136661	0.576928	0.101008	0.680743	0.337346	0.157823	-0.517123	0.0233698	-0.0410875	0.867364	-0.11941	0.626322	-0.00283364	0.990814	0.20992	0.388374	-0.159412	0.51448	0.036732	0.881324	0.0274539	0.911169	-0.037729	0.878126	0.269259	0.264963	0.381485	0.10705	0.567155	0.0113284	0.181161	0.457949	0.378656	0.109895
LY6E	blue	0.406986	0.083745	-0.406986	0.083745	0.382133	0.106405	0.157651	0.519199	-0.184063	0.450655	-0.0824585	0.737173	0.0691349	0.778534	-0.160368	0.511929	-0.254679	0.292693	0.00459296	0.985111	-0.111897	0.648339	-0.207585	0.393792	-0.448155	0.054313	0.29283	0.223737	0.146212	0.55032	-0.00270017	0.991247	-0.105079	0.668563	-0.10825	0.659127	0.0745284	0.761715	-0.0112595	0.963511	0.0407968	0.868295	-0.151858	0.534855	-0.162296	0.506801	0.0675724	0.783425
EPCAM	blue	0.0868813	0.723589	-0.0868813	0.723589	0.523977	0.0212931	0.762456	0.000147465	0.625144	0.0042085	0.624897	0.00422796	0.589907	0.00784815	-0.519375	0.0226705	-0.475893	0.0394401	-0.274728	0.255001	-0.17573	0.471761	-0.557457	0.0131467	-0.501513	0.0286953	-0.195814	0.421737	-0.243914	0.314261	0.150312	0.539069	0.00307035	0.990047	-0.255806	0.29049	-0.0398881	0.871205	0.10192	0.678008	-0.0128262	0.958438	-0.512202	0.0249567	-0.31093	0.195078	-0.100684	0.681716
MC2R	blue	0.275477	0.253654	-0.275477	0.253654	-0.155939	0.523802	-0.00143169	0.995359	-0.311483	0.194244	-0.0843734	0.731282	-0.0212552	0.931174	0.195029	0.423638	0.0139702	0.954734	0.243411	0.31529	-0.228876	0.34593	-0.158012	0.51823	-0.449292	0.0536308	-0.0768758	0.754427	0.0500644	0.838715	-0.0498977	0.839245	0.0523236	0.831534	-0.255025	0.292016	-0.142289	0.561181	0.212159	0.383216	0.337444	0.157694	0.218532	0.368747	0.0208546	0.932468	0.128478	0.600149
MEIS1	blue	0.0508188	0.836316	-0.0508188	0.836316	0.232925	0.337227	0.404606	0.0857462	0.515624	0.0238445	0.381242	0.107291	0.430085	0.0660683	-0.481085	0.0370452	-0.332061	0.16485	-0.542338	0.0164415	0.00349732	0.988663	0.008747	0.97165	-0.109143	0.65648	0.278009	0.249139	-0.0152609	0.950556	0.489766	0.0332939	0.355266	0.135533	0.362107	0.127639	0.182699	0.454076	-0.255293	0.291491	-0.379011	0.109535	-0.589272	0.00793181	-0.210978	0.385932	-0.0182712	0.940818
MGST2	blue	-0.00540733	0.982472	0.00540733	0.982472	0.0191172	0.938083	0.154434	0.527867	0.383563	0.104993	-0.12216	0.618338	0.260508	0.281401	-0.255208	0.291657	0.0370164	0.880411	-0.228258	0.347269	-0.491398	0.0326228	-0.143133	0.558836	-0.199617	0.412596	0.11627	0.635489	-0.298597	0.214323	-0.136121	0.578447	0.141947	0.562132	0.392374	0.0965889	0.379808	0.10873	-0.0985121	0.68825	-0.361191	0.128677	-0.0709728	0.772792	-0.0596689	0.808277	0.00514199	0.983332
CD99	blue	0.21455	0.377751	-0.21455	0.377751	-0.0591598	0.809884	-0.0339046	0.890404	-0.367069	0.122119	0.158851	0.515982	-0.0921624	0.707472	0.372142	0.116654	-0.0574299	0.815351	-0.0530732	0.829154	0.252601	0.296783	0.357402	0.133033	0.173255	0.478123	0.245749	0.310519	0.589458	0.00790715	0.267942	0.267398	-0.142398	0.56088	-0.410311	0.081007	-0.369447	0.119536	0.416987	0.0757095	0.155865	0.524002	0.218372	0.369105	0.302281	0.208449	0.033668	0.891165
MIF	blue	0.390497	0.0983369	-0.390497	0.0983369	-0.359752	0.130319	-0.60204	0.00638292	-0.833543	9.31e-06	-0.663139	0.00196919	-0.57617	0.00982519	0.453745	0.0510196	0.230832	0.34171	0.138376	0.572109	-0.132886	0.587592	0.589629	0.00788472	0.322325	0.17835	0.324608	0.17512	0.574059	0.0101618	0.159061	0.515419	0.0959895	0.695865	0.112489	0.646594	0.164539	0.500865	0.254757	0.292541	0.22924	0.345142	0.59674	0.00699272	0.582921	0.00880869	0.375703	0.112923
MPP3	blue	-0.571185	0.0106351	0.571185	0.0106351	-0.194176	0.425709	0.20727	0.394528	0.414088	0.0779775	0.138685	0.571244	0.163246	0.504282	0.0758435	0.75763	0.131296	0.592109	0.187424	0.442281	0.0849063	0.729645	-0.223393	0.35792	-0.00266478	0.991362	-0.109514	0.655381	-0.458314	0.0484418	-0.075329	0.759227	-0.0728391	0.766973	-0.0818008	0.7392	-0.182004	0.455825	-0.320308	0.181238	-0.171535	0.482571	-0.245243	0.311548	-0.153514	0.530358	-0.335713	0.159971
NUDT1	blue	0.113231	0.64441	-0.113231	0.64441	0.201903	0.407152	-0.415354	0.0769812	-0.297182	0.216608	-0.18615	0.445446	0.0166678	0.946005	0.210302	0.387492	0.212939	0.381428	0.171448	0.482796	-0.235752	0.331228	0.162183	0.5071	0.0348126	0.887487	-0.0315261	0.898053	0.16398	0.502341	-0.217759	0.370484	0.0738989	0.763673	0.0505624	0.837131	-0.142431	0.560789	0.452314	0.0518479	0.220319	0.364744	0.567947	0.0111894	0.131859	0.590508	0.0944258	0.7006
MUC1	blue	-0.0698556	0.776281	0.0698556	0.776281	-0.268117	0.267074	-0.557867	0.0130653	-0.508212	0.0263048	-0.297412	0.216236	-0.357538	0.132874	0.46097	0.0469897	0.0856036	0.727505	0.12817	0.601033	0.379094	0.109452	0.446811	0.0551284	0.449588	0.0534541	0.149907	0.540176	0.347618	0.144758	-0.167243	0.493755	-0.0638287	0.795173	-0.0784192	0.749645	-0.349495	0.142455	0.22374	0.357155	0.404336	0.0859757	0.478634	0.0381611	0.154591	0.527442	0.077612	0.752145
MUC2	blue	0.230729	0.341931	-0.230729	0.341931	0.257193	0.28779	0.242866	0.316409	-0.344956	0.148069	-0.0670407	0.78509	0.00553374	0.982062	0.189235	0.437804	-0.288217	0.231456	0.0889179	0.71736	-0.0873433	0.722174	-0.0192545	0.937639	-0.124437	0.611757	0.605631	0.00599493	0.470172	0.0422147	0.182666	0.454158	-0.311449	0.194294	-0.339044	0.155608	-0.285932	0.235341	0.0852331	0.728642	0.0755774	0.758456	-0.093557	0.703235	0.0185988	0.939759	-0.153775	0.52965
MYOM2	blue	0.222267	0.360413	-0.222267	0.360413	0.357399	0.133036	-0.0162126	0.947477	0.371419	0.117422	0.28618	0.234918	0.520657	0.02228	-0.3426	0.151042	-0.443754	0.0570176	-0.531522	0.0191785	0.0485967	0.843387	0.0464643	0.850183	0.114652	0.640232	0.144007	0.556415	-0.000456588	0.99852	0.181736	0.456498	0.673859	0.00155938	0.365409	0.123947	0.421888	0.0719872	0.0734281	0.765138	0.190636	0.434356	-0.337883	0.157119	-0.26677	0.269575	-0.145751	0.55159
NDUFA4	blue	0.212455	0.382537	-0.212455	0.382537	-0.468306	0.0431518	-0.00883256	0.971372	-0.360869	0.129043	-0.454386	0.0506515	-0.40645	0.0841931	-0.0165681	0.946327	0.197389	0.417937	0.137908	0.573422	-0.422547	0.0714972	0.0447082	0.855788	-0.169963	0.486653	0.180957	0.458463	0.000954058	0.996907	0.312459	0.192775	0.0683381	0.781027	0.233491	0.336022	0.156391	0.522584	-0.394711	0.0944437	-0.359435	0.130682	0.000799964	0.997407	0.298674	0.2142	0.454803	0.0504134
NDUFA6	blue	0.202425	0.405916	-0.202425	0.405916	-0.146892	0.548446	-0.0231187	0.925155	-0.390505	0.0983287	-0.435292	0.062502	-0.274329	0.25572	0.0324951	0.894936	0.174441	0.475069	0.321476	0.179562	-0.372887	0.115866	-0.239413	0.323551	-0.221314	0.362528	0.199796	0.412167	-0.0784474	0.749558	0.0602067	0.80658	-0.0108262	0.964914	-0.0844718	0.73098	0.0703479	0.774743	-0.390989	0.0978764	-0.160847	0.510653	-0.0536857	0.827211	0.0509923	0.835764	0.202933	0.404712
MRPL40	blue	0.178517	0.464647	-0.178517	0.464647	-0.085054	0.729192	-0.283429	0.239645	-0.664582	0.00190934	-0.423898	0.0705006	-0.374769	0.113894	0.419457	0.0738166	0.291908	0.225266	0.482585	0.0363749	-0.206807	0.395607	0.16172	0.50833	-0.0776222	0.752113	0.129676	0.596726	0.327244	0.171439	0.0254396	0.917664	-0.206794	0.395637	-0.296077	0.218404	-0.278322	0.248584	0.288389	0.231163	0.186631	0.444248	0.522496	0.0217289	0.239179	0.32404	0.26587	0.271255
GPNMB	blue	-0.24226	0.317656	0.24226	0.317656	-0.125551	0.60855	0.240377	0.321548	0.403445	0.0867355	0.405629	0.0848817	0.056087	0.8196	-0.0923478	0.706908	-0.0253696	0.91789	-0.063936	0.794836	0.493204	0.0318926	-0.114673	0.64017	0.15588	0.523962	-0.0832703	0.734674	-0.282973	0.240435	-0.0648467	0.791974	-0.0255922	0.917172	-0.0740155	0.763311	-0.0439254	0.858289	-0.371435	0.117405	-0.356055	0.134605	-0.509164	0.025978	-0.41764	0.0752057	-0.280648	0.244487
NME3	blue	0.270193	0.263244	-0.270193	0.263244	-0.316469	0.186821	-0.528544	0.0199925	-0.730549	0.000382023	-0.566255	0.0114881	-0.554896	0.0136639	0.435647	0.0622646	0.22934	0.344927	0.116873	0.633723	0.0348983	0.887212	0.618484	0.00476081	0.301601	0.209527	0.293924	0.22193	0.525691	0.0207973	0.2512	0.299562	0.0373833	0.879234	-0.0956153	0.696997	-0.0620796	0.800677	0.323985	0.175998	0.249346	0.303262	0.611501	0.00540238	0.502353	0.0283866	0.532227	0.0189899
NQO1	blue	-0.38724	0.101424	0.38724	0.101424	-0.144855	0.554065	0.139398	0.569246	0.38398	0.104584	0.190548	0.434571	0.111626	0.649137	0.0753609	0.759128	0.0596258	0.808413	0.156818	0.521435	0.378569	0.109983	-0.0451638	0.854333	0.0115211	0.962664	-0.0152963	0.950442	-0.36981	0.119145	-0.158062	0.518096	-0.104568	0.670087	-0.02289	0.925893	-0.13281	0.587808	-0.202213	0.406417	-0.283937	0.238767	-0.304228	0.205389	-0.277615	0.249838	-0.259583	0.283175
NQO2	blue	0.0278458	0.909905	-0.0278458	0.909905	-0.0792353	0.747121	-0.381343	0.10719	-0.398575	0.0909744	-0.312017	0.193438	-0.218235	0.369415	0.335976	0.159623	0.402843	0.0872514	0.365941	0.12336	-0.156563	0.522123	0.151075	0.536987	-0.0760942	0.756851	-0.169711	0.487308	0.0607711	0.8048	-0.115899	0.636574	-0.0524047	0.831276	-0.157028	0.520872	-0.0530728	0.829156	0.255403	0.291275	0.301166	0.210216	0.553678	0.0139156	0.152883	0.532068	0.184029	0.450739
NOL4	blue	0.318738	0.183508	-0.318738	0.183508	0.138693	0.571219	0.157425	0.519803	-0.304809	0.20448	0.0213751	0.930786	0.208875	0.390795	0.0270003	0.912631	-0.262988	0.27668	0.101666	0.67877	-0.168799	0.489686	-0.105567	0.667107	-0.352387	0.138956	0.404878	0.0855161	0.275321	0.253935	0.386521	0.102114	0.205071	0.399675	-0.185582	0.446861	-0.359012	0.131169	-0.00280407	0.99091	0.23499	0.332839	-0.202949	0.404674	-0.157315	0.520101	0.103839	0.672266
NVL	blue	-0.0602	0.806601	0.0602	0.806601	0.397956	0.0915243	0.395521	0.0937092	0.561938	0.0122795	0.494474	0.0313869	0.362369	0.127343	-0.613689	0.00519416	-0.280004	0.245618	-0.208378	0.391949	0.0398346	0.871376	-0.485693	0.0350153	-0.341836	0.152016	-0.599307	0.00669172	-0.436351	0.0617951	-0.0349884	0.886922	0.0823036	0.73765	0.0590045	0.810375	0.10832	0.65892	-0.125447	0.608848	0.100216	0.683122	-0.415783	0.0766458	-0.238245	0.32599	-0.0109974	0.96436
USO1	blue	-0.346151	0.146576	0.346151	0.146576	0.542939	0.0162992	0.648693	0.00265973	0.72078	0.000498347	0.68635	0.00117412	0.546581	0.0154568	-0.211564	0.384583	-0.295177	0.219874	-0.13908	0.570135	0.329726	0.168022	-0.407687	0.0831623	-0.140171	0.567086	0.110801	0.651575	-0.307668	0.200052	-0.114977	0.639279	-0.275763	0.253143	-0.361199	0.128668	-0.237757	0.32701	-0.202527	0.405673	-0.248995	0.303965	-0.646236	0.00279507	-0.669784	0.00170587	-0.606889	0.00586369
P4HA1	blue	-0.378354	0.110202	0.378354	0.110202	0.298936	0.213779	0.138048	0.57303	0.525024	0.0209891	0.343079	0.150435	0.346376	0.146296	-0.16505	0.499517	-0.0739391	0.763548	-0.26392	0.274918	0.279788	0.245997	-0.102968	0.674869	0.239519	0.323331	0.0789507	0.748001	-0.198637	0.414942	-0.13594	0.578959	0.0326828	0.894333	-0.0276926	0.910399	-0.151048	0.53706	-0.135992	0.578812	-0.165764	0.497639	-0.263861	0.275031	-0.417035	0.075673	-0.347605	0.144774
ARHGEF7	blue	-0.0166091	0.946194	0.0166091	0.946194	0.387145	0.101514	0.183346	0.452452	0.685023	0.00121081	0.559493	0.0127468	0.45356	0.0511259	-0.510129	0.0256502	-0.362845	0.126807	-0.516811	0.0234681	0.215714	0.375106	-0.030844	0.900248	-0.032241	0.895753	-0.353713	0.137372	-0.218671	0.368433	-0.101063	0.680578	0.170162	0.486135	0.273863	0.256561	0.138379	0.572101	0.336299	0.159198	-0.118397	0.629275	-0.15228	0.533706	-0.232529	0.338073	0.0609005	0.804392
PAFAH1B3	blue	0.262308	0.277969	-0.262308	0.277969	0.0552219	0.82234	-0.332688	0.164006	-0.532752	0.0188503	-0.356958	0.13355	-0.390339	0.0984843	0.21698	0.372241	0.0140457	0.95449	0.332373	0.164429	0.118695	0.628407	0.0946304	0.69998	0.0632077	0.797126	-0.0613676	0.80292	0.222244	0.360463	-0.164708	0.500419	-0.1767	0.469279	-0.239961	0.322411	0.0215209	0.930315	0.286557	0.234275	0.373966	0.114732	0.336552	0.158865	0.192287	0.430312	0.21233	0.382823
PARN	blue	0.1056	0.667008	-0.1056	0.667008	0.462946	0.0459312	0.262227	0.278123	0.628792	0.00392898	0.492525	0.0321658	0.500388	0.0291128	-0.613403	0.00522098	-0.193982	0.426178	-0.56544	0.0116343	-0.115049	0.639068	-0.0408863	0.868008	-0.197067	0.418715	-0.370392	0.118519	-0.222457	0.35999	0.170952	0.484081	0.29122	0.22641	0.45425	0.0507292	0.45035	0.0530011	0.0490502	0.841943	-0.103128	0.674389	-0.275785	0.253102	0.0525901	0.830688	0.0495025	0.840503
PDZK1	blue	-0.472202	0.0412137	0.472202	0.0412137	0.492402	0.0322155	0.295719	0.218988	0.62657	0.00409736	0.286686	0.234054	0.615292	0.00504586	-0.203156	0.404184	-0.138957	0.570481	0.0793468	0.746776	-0.119657	0.625606	-0.540349	0.0169199	-0.20997	0.388259	0.0184642	0.940194	-0.55855	0.0129309	-0.39383	0.0952485	-0.0439638	0.858166	-0.0437515	0.858844	-0.277951	0.249242	-0.16215	0.507187	-0.0976719	0.690783	-0.30648	0.201885	-0.614315	0.00513581	-0.494026	0.0315647
PEX7	blue	-0.0239904	0.92234	0.0239904	0.92234	0.136102	0.5785	0.407882	0.0830007	0.599074	0.00671863	0.639133	0.00321867	0.432796	0.0641932	-0.244615	0.312827	-0.453701	0.0510447	-0.36153	0.128292	0.359325	0.130809	-0.103404	0.673566	-0.076375	0.75598	-0.198376	0.415568	-0.0347288	0.887756	0.0291222	0.905792	0.105903	0.666106	-0.12747	0.603039	-0.0926696	0.70593	0.416601	0.076009	0.0339378	0.890298	-0.29743	0.216207	-0.281698	0.242653	-0.141767	0.562635
PFDN5	blue	-0.00576251	0.981321	0.00576251	0.981321	-0.00547668	0.982247	-0.513517	0.0245247	-0.533269	0.0187136	-0.461146	0.0468947	-0.51523	0.0239706	0.326548	0.172406	0.436236	0.0618713	0.344869	0.148177	-0.0872196	0.722553	0.234239	0.334432	0.166986	0.494429	-0.346507	0.146133	0.113562	0.643435	-0.2492	0.303554	-0.282393	0.241443	-0.145712	0.551699	0.0722993	0.768654	0.252119	0.297738	0.439349	0.0598253	0.739666	0.000295061	0.468473	0.0430673	0.229229	0.345167
PGAM1	blue	-0.218039	0.369854	0.218039	0.369854	-0.126043	0.607136	-0.0284402	0.90799	0.559764	0.0126943	0.319076	0.183018	0.290817	0.227083	-0.0346713	0.887941	-0.121127	0.621332	-0.261341	0.279811	0.37294	0.115811	0.109861	0.654352	0.122119	0.618456	-0.180648	0.459244	-0.261687	0.279151	-0.269435	0.264637	0.253114	0.29577	0.268112	0.267082	0.189369	0.437473	0.197774	0.417013	-0.0385256	0.875571	-0.096708	0.693694	-0.197824	0.416893	-0.28333	0.239817
PGK1	blue	-0.464102	0.0453207	0.464102	0.0453207	-0.358149	0.132165	0.0771227	0.753661	0.408052	0.0828603	0.100248	0.683026	-0.144822	0.554158	0.166157	0.496604	0.180522	0.459563	-0.124212	0.612407	0.436001	0.0620283	0.230265	0.34293	0.253066	0.295866	-0.191506	0.432222	-0.226932	0.350154	-0.0875789	0.721453	-0.228302	0.347175	-0.101525	0.679193	0.215299	0.376048	-0.0564978	0.8183	-0.0958765	0.696207	0.00669674	0.978293	0.0218545	0.929237	-0.17433	0.475356
SLC25A3	blue	-0.296735	0.217333	0.296735	0.217333	0.0619976	0.800935	-0.000443898	0.998561	0.543997	0.0160506	0.290954	0.226854	0.13754	0.574454	-0.178646	0.464319	0.0437057	0.85899	-0.124535	0.611476	0.160182	0.512424	-0.153162	0.531311	0.110237	0.653242	-0.670375	0.00168392	-0.494043	0.0315578	-0.545183	0.015776	-0.0863737	0.725144	0.0879494	0.72032	0.149968	0.54001	0.205133	0.399529	0.0392567	0.873228	0.121687	0.619709	-0.0447568	0.855633	-0.128473	0.600164
PIGF	blue	0.174883	0.473935	-0.174883	0.473935	0.391544	0.097359	0.173955	0.476319	0.377427	0.111148	0.371772	0.117046	0.404074	0.0861987	-0.227165	0.349647	-0.361147	0.128726	-0.382118	0.10642	0.130567	0.594185	-0.015819	0.948751	-0.162678	0.505788	-0.0189166	0.938732	-0.0141182	0.954255	-0.000207627	0.999327	0.128103	0.601224	-0.131991	0.590135	0.114979	0.639273	0.429524	0.0664611	0.11984	0.625073	-0.043017	0.861192	-0.304639	0.204745	0.0663337	0.787307
PIK3C3	blue	-0.242581	0.316995	0.242581	0.316995	0.449304	0.0536233	0.569155	0.01098	0.784127	7.09e-05	0.727342	0.000417363	0.560349	0.0125817	-0.437456	0.0610631	-0.340311	0.15397	-0.246005	0.309999	0.25549	0.291107	-0.406368	0.0842617	-0.179434	0.462318	-0.300913	0.210619	-0.466176	0.0442406	0.0539496	0.826373	0.0601394	0.806793	-0.0710678	0.772496	0.114469	0.640768	-0.279068	0.247266	-0.0207632	0.932763	-0.717075	0.000549648	-0.466168	0.0442444	-0.430534	0.0657552
PI4KB	blue	-0.0595043	0.808797	0.0595043	0.808797	-0.318767	0.183466	-0.433135	0.0639617	-0.558132	0.013013	-0.180888	0.458638	-0.46224	0.0463074	0.610267	0.00552281	0.20929	0.389833	0.157765	0.518892	0.381336	0.107198	0.525612	0.0208199	0.571871	0.0105206	0.185918	0.446023	0.573241	0.0102948	-0.0829934	0.735526	-0.320583	0.180843	-0.264044	0.274685	-0.357649	0.132745	0.345272	0.147673	0.132078	0.589887	0.52915	0.0198246	0.308524	0.198739	-0.0552381	0.822289
PIP5K1B	blue	-0.0654367	0.790122	0.0654367	0.790122	0.119231	0.626844	0.144809	0.554194	0.41467	0.0775187	0.041692	0.86543	0.280782	0.244253	-0.261058	0.280351	0.0135769	0.956007	-0.0258649	0.916292	-0.255866	0.290371	-0.369905	0.119042	-0.373376	0.115352	-0.278757	0.247815	-0.498984	0.0296405	-0.354235	0.136753	-0.00371716	0.98795	0.0129547	0.958022	0.165314	0.498821	0.0778578	0.751383	-0.110134	0.653545	0.0129332	0.958091	-0.266402	0.270261	0.0881203	0.719797
PKD2	blue	-0.163844	0.5027	0.163844	0.5027	0.182674	0.454138	0.482682	0.0363318	0.804029	3.35e-05	0.615325	0.00504279	0.495173	0.0311109	-0.514367	0.0242486	-0.215578	0.375415	-0.350085	0.141736	-0.0159608	0.948292	-0.358619	0.131623	-0.261086	0.280297	-0.509899	0.0257279	-0.444913	0.0562961	-0.0161407	0.94771	0.126339	0.606285	0.0696904	0.776797	0.0502942	0.837984	0.106267	0.665021	-0.207478	0.394043	-0.321628	0.179345	-0.19033	0.435106	-0.0206625	0.933089
PON2	blue	0.157682	0.519114	-0.157682	0.519114	0.356653	0.133905	0.556667	0.0133045	0.454519	0.0505755	0.450565	0.0528737	0.371993	0.116813	-0.394868	0.0943012	-0.269639	0.264263	-0.208351	0.392009	-0.0525569	0.830793	-0.348151	0.144101	-0.375751	0.112874	-0.129402	0.597508	-0.284454	0.237876	0.248166	0.30563	0.09232	0.706992	-0.234366	0.334162	0.188891	0.438652	-0.112333	0.647052	-0.072731	0.767309	-0.515245	0.0239657	-0.254456	0.29313	0.0261416	0.9154
POU6F1	blue	-0.0781836	0.750375	0.0781836	0.750375	-0.286381	0.234574	-0.172031	0.481285	0.311635	0.194013	0.0784949	0.749411	0.0371593	0.879953	-0.00428534	0.986109	0.052524	0.830898	-0.345576	0.147292	0.231372	0.34055	0.321492	0.179539	0.269619	0.264299	-0.0598116	0.807827	-0.104303	0.670877	-0.192554	0.429658	0.21683	0.372581	0.33697	0.158315	0.151111	0.536888	0.186499	0.444578	-0.193336	0.42775	0.123157	0.615455	0.0856766	0.727281	0.0651771	0.790937
PPFIA2	blue	-0.411898	0.0797241	0.411898	0.0797241	0.0852896	0.728469	0.207336	0.394373	0.263314	0.276063	0.128588	0.599835	-0.212362	0.38275	-0.0934039	0.7037	0.228412	0.346937	0.303541	0.206466	0.178913	0.463641	-0.329912	0.167768	-0.0706394	0.773833	-0.558016	0.0130359	-0.496258	0.0306868	-0.319565	0.182309	-0.466753	0.0439436	-0.226596	0.350887	-0.045948	0.85183	-0.283749	0.239092	-0.104193	0.671206	-0.0881891	0.719587	-0.0510518	0.835575	-0.140152	0.567137
PPP2R5C	blue	-0.29074	0.227212	0.29074	0.227212	0.230189	0.343095	0.125904	0.607533	0.494512	0.0313717	0.207183	0.39473	0.418237	0.0747472	-0.166995	0.494404	-0.0930056	0.704909	0.119738	0.625368	0.0127908	0.958552	-0.349356	0.142625	-0.356135	0.134512	-0.246008	0.309993	-0.568669	0.0110637	-0.290327	0.227904	0.138504	0.571751	0.0457472	0.852471	-0.0323795	0.895308	-0.036468	0.882171	0.13148	0.591585	-0.166739	0.495075	-0.518489	0.0229437	-0.198873	0.414376
PRKAR2B	blue	-0.415618	0.0767748	0.415618	0.0767748	0.0274463	0.911193	0.555602	0.0135199	0.746092	0.000244406	0.550224	0.0146496	0.359451	0.130664	-0.177764	0.466565	-0.121573	0.62004	-0.0183674	0.940507	0.149609	0.540991	-0.442259	0.0579595	-0.144753	0.55435	-0.359248	0.130898	-0.530615	0.0194235	-0.191468	0.432315	-0.127895	0.601819	-0.249892	0.30217	-0.0930482	0.70478	-0.0901043	0.713739	-0.15293	0.531941	-0.425084	0.0696347	-0.467284	0.0436715	-0.380604	0.10793
PKN1	blue	0.325827	0.173411	-0.325827	0.173411	-0.414078	0.0779854	-0.340569	0.153638	-0.684682	0.00122042	-0.389044	0.0997049	-0.563847	0.0119243	0.351319	0.140242	0.218327	0.369207	0.0919532	0.708108	0.117764	0.631123	0.51307	0.0246709	0.159673	0.513784	0.1639	0.502551	0.625463	0.0041834	0.31612	0.187334	-0.0919609	0.708084	-0.0194819	0.936904	0.0992994	0.685879	0.191382	0.432525	0.0548135	0.823634	0.372989	0.115759	0.61721	0.00487294	0.311378	0.194401
PRL	blue	0.497265	0.0302972	-0.497265	0.0302972	-0.0904187	0.71278	-0.441176	0.0586483	-0.619924	0.00463663	-0.318086	0.184456	-0.407416	0.083387	-0.0218916	0.929118	0.000920156	0.997017	-0.0274269	0.911255	-0.0989029	0.687073	0.301904	0.209046	-0.0105448	0.965826	-0.167318	0.493558	0.447727	0.0545718	0.142478	0.560656	0.0702807	0.774953	0.136905	0.576239	0.0825806	0.736797	0.403996	0.0862647	0.224842	0.354729	0.542432	0.0164193	0.429066	0.0667836	0.653432	0.00241405
PRNP	blue	0.0257282	0.916733	-0.0257282	0.916733	0.272764	0.25855	0.526138	0.0206696	0.690485	0.00106567	0.449299	0.0536266	0.427306	0.0680327	-0.712208	0.000623775	-0.282433	0.241373	-0.312783	0.192289	-0.152511	0.53308	-0.527575	0.0202629	-0.378734	0.109816	-0.348333	0.143878	-0.566724	0.0114046	0.053087	0.82911	0.21482	0.377137	0.13655	0.57724	0.132652	0.588257	-0.244901	0.312244	-0.337465	0.157667	-0.563577	0.0119741	-0.287274	0.233053	0.167141	0.494022
PRPSAP2	blue	-0.458311	0.0484435	0.458311	0.0484435	0.203847	0.402555	0.389229	0.09953	0.842424	6.03e-06	0.618538	0.00475606	0.595177	0.0071814	-0.280472	0.244796	0.0322968	0.895574	-0.123737	0.61378	-0.00895827	0.970965	-0.430242	0.0659588	-0.0919177	0.708216	-0.37498	0.113674	-0.616184	0.00496482	-0.319482	0.18243	0.0270888	0.912345	-0.00221847	0.992808	-0.18736	0.442441	-0.0944086	0.700652	-0.314658	0.189494	-0.329198	0.168745	-0.498129	0.0299659	-0.387405	0.101266
KLK6	blue	-0.0183935	0.940423	0.0183935	0.940423	-0.0378244	0.87782	-0.197156	0.4185	-0.38975	0.0990388	-0.349851	0.142021	-0.170449	0.485387	0.186544	0.444466	0.25925	0.283815	0.31456	0.189641	-0.333824	0.162483	-0.154758	0.526991	-0.126606	0.605516	0.200937	0.409447	-0.00344349	0.988837	-0.279899	0.245803	-0.16288	0.505251	-0.119994	0.624624	-0.483088	0.0361519	-0.0705044	0.774254	-0.0887474	0.717881	0.36213	0.127613	-0.0561135	0.819517	0.151008	0.53717
PSMA3	blue	-0.368513	0.120546	0.368513	0.120546	0.287029	0.233471	0.501538	0.0286861	0.599167	0.00670787	0.355964	0.134713	0.297601	0.215931	-0.278731	0.24786	-0.0961402	0.69541	-0.0620256	0.800847	-0.0115973	0.962417	-0.536924	0.0177697	-0.178871	0.463748	-0.128306	0.600641	-0.546836	0.0153994	-0.257667	0.28687	-0.281467	0.243055	-0.172292	0.480611	0.00231356	0.9925	-0.439437	0.0597685	-0.289691	0.22897	-0.458766	0.0481924	-0.420145	0.0732953	-0.408414	0.0825613
PSMB1	blue	-0.355429	0.135341	0.355429	0.135341	-0.391832	0.0970913	-0.3119	0.193615	-0.410312	0.0810063	-0.447928	0.0544504	-0.506472	0.0269102	0.520568	0.022307	0.348245	0.143985	0.596469	0.00702517	0.0855286	0.727735	-0.0157627	0.948933	0.118443	0.62914	-0.106738	0.66362	-0.034784	0.887579	-0.432515	0.0643855	-0.471885	0.0413685	-0.266049	0.270921	-0.320326	0.181213	0.019378	0.93724	0.12956	0.597058	0.479107	0.0379437	0.214435	0.378012	-0.124224	0.612373
PSMB2	blue	-0.249285	0.303385	0.249285	0.303385	-0.217139	0.371883	-0.398987	0.0906104	-0.449679	0.0533996	-0.688774	0.00110949	-0.508672	0.0261463	0.491361	0.0326379	0.345589	0.147277	0.409554	0.0816245	0.0514151	0.83442	0.239069	0.324268	0.345507	0.147379	0.453177	0.0513469	0.0946407	0.699949	-0.169692	0.487358	-0.303938	0.205843	-0.115546	0.637611	0.0214127	0.930664	-0.22758	0.348742	-0.0531374	0.82895	0.305624	0.203212	0.0802746	0.743909	-0.0916004	0.709181
PSMB7	blue	0.133668	0.585377	-0.133668	0.585377	-0.467741	0.0434384	-0.0996639	0.684783	-0.5929	0.00746355	-0.291681	0.225643	-0.570071	0.0108233	0.28198	0.242161	0.205685	0.398232	0.305414	0.203538	0.110365	0.652862	0.0966398	0.693899	-0.0146917	0.952399	-0.0255805	0.91721	0.207166	0.39477	0.27955	0.246416	-0.1741	0.475946	-0.404353	0.0859611	-0.231327	0.340646	-0.15275	0.532431	0.124225	0.612371	0.158018	0.518214	0.373784	0.114923	0.390862	0.0979949
PSMC2	blue	-0.458521	0.0483273	0.458521	0.0483273	-0.195576	0.422313	-0.149309	0.541812	0.273998	0.256317	0.0358948	0.884011	-0.129373	0.597591	0.293857	0.222041	0.280755	0.244299	0.141462	0.563483	0.462601	0.0461146	0.177985	0.466	0.20935	0.389692	-0.229911	0.343693	-0.319347	0.182626	-0.443384	0.0572499	-0.319716	0.182092	-0.148408	0.544282	0.0242998	0.921342	0.0875717	0.721475	-0.0629515	0.797932	0.207881	0.393104	-0.121025	0.621628	-0.208222	0.39231
PSMD8	blue	-0.114365	0.641074	0.114365	0.641074	-0.145452	0.552417	-0.411669	0.0799079	-0.471134	0.0417379	-0.488304	0.0339041	-0.473365	0.0406481	0.626402	0.00411028	0.215632	0.375292	0.407521	0.0833002	0.303446	0.206615	0.369541	0.119434	0.329179	0.168771	0.195286	0.423015	0.271319	0.261182	-0.273741	0.25678	-0.351077	0.140533	-0.381184	0.107349	-0.114901	0.639502	0.362591	0.127092	0.408207	0.0827324	0.534705	0.0183381	0.180462	0.459715	-0.0472298	0.847742
PSMD9	blue	0.167709	0.492534	-0.167709	0.492534	-0.158929	0.515771	-0.515876	0.0237642	-0.5496	0.0147855	-0.484854	0.0353786	-0.354137	0.136869	0.221678	0.36172	0.239756	0.322837	0.0585025	0.811961	-0.0238489	0.922797	0.348335	0.143875	0.204895	0.400086	0.0894435	0.715755	0.210183	0.387767	0.212443	0.382565	0.236477	0.329699	0.0927019	0.705832	0.241816	0.318571	-0.143245	0.558526	0.39995	0.0897626	0.303859	0.205967	0.461217	0.0468565	0.249104	0.303748
PTH1R	blue	-0.0773874	0.752841	0.0773874	0.752841	-0.358924	0.131271	-0.0999093	0.684045	-0.521792	0.0219387	-0.210353	0.387373	-0.477976	0.0384652	0.5296	0.0197008	0.15001	0.539895	0.185217	0.447771	0.415672	0.0767325	0.408115	0.0828084	0.49981	0.0293293	0.592287	0.00754109	0.571753	0.0105402	0.255708	0.29068	-0.389881	0.0989156	-0.399338	0.0903007	-0.425877	0.0690593	-0.109578	0.655191	-0.221361	0.362424	0.0331232	0.892916	0.210486	0.387067	-0.0720912	0.769303
PTK7	blue	-0.0993241	0.685805	0.0993241	0.685805	0.182744	0.453962	0.00800678	0.974048	0.0141223	0.954242	-0.0425661	0.862633	0.23729	0.327991	-0.0500188	0.83886	-0.349915	0.141943	-0.0725129	0.767989	-0.0355349	0.885167	-0.310853	0.195194	-0.0439562	0.85819	0.367136	0.122046	-0.116733	0.634135	-0.162914	0.505161	0.047366	0.847308	-0.19656	0.419936	-0.34175	0.152125	-0.163824	0.502753	0.137578	0.574348	-0.0935293	0.703319	-0.469232	0.042685	-0.0846446	0.730449
PTPN12	blue	0.0339618	0.890221	-0.0339618	0.890221	0.422564	0.0714847	0.590056	0.00782859	0.695022	0.000956464	0.697818	0.000893959	0.539509	0.0171254	-0.671434	0.00164525	-0.37924	0.109304	-0.379205	0.109339	0.0580738	0.813315	-0.423145	0.0710548	-0.208337	0.392044	-0.214801	0.37718	-0.381285	0.107249	0.213991	0.379025	0.251673	0.298623	0.103077	0.674544	0.0421061	0.864105	-0.30626	0.202225	-0.301322	0.209969	-0.782604	7.48e-05	-0.410698	0.0806929	-0.0707137	0.773601
PTPN3	blue	-0.555778	0.013484	0.555778	0.013484	0.190013	0.435887	0.285543	0.236007	0.81194	2.43e-05	0.356981	0.133523	0.488981	0.0336204	-0.255561	0.290967	-0.0264349	0.914454	-0.110103	0.653639	0.0297727	0.903698	-0.360051	0.129977	-0.00658812	0.978645	-0.139657	0.568522	-0.604947	0.00606735	-0.326573	0.172371	0.0364291	0.882296	0.167425	0.493278	0.0480126	0.845248	-0.278555	0.248173	-0.291913	0.225256	-0.379696	0.108843	-0.633978	0.00355819	-0.498912	0.0296678
PTPRF	blue	0.0182956	0.94074	-0.0182956	0.94074	0.256753	0.288645	-0.100125	0.683396	0.268924	0.265581	0.330132	0.167467	0.261118	0.280235	-0.100167	0.683269	-0.123912	0.613272	-0.123176	0.615398	0.103536	0.67317	-0.0261738	0.915296	0.0884498	0.71879	-0.602719	0.00630802	-0.121082	0.621465	-0.388959	0.0997858	0.0515034	0.83414	0.0281115	0.909049	0.0900625	0.713866	0.568947	0.0110158	0.437951	0.0607376	0.232313	0.338536	0.0449396	0.855049	-0.0927959	0.705546
PTPRM	blue	0.0747912	0.760898	-0.0747912	0.760898	-0.105437	0.667494	0.169624	0.487534	0.326125	0.172995	0.471028	0.0417905	0.0786088	0.749058	-0.119355	0.626483	-0.042664	0.862321	-0.41514	0.0771491	0.291061	0.226677	0.347432	0.144988	0.19645	0.420201	-0.132667	0.588213	0.12501	0.610106	0.290979	0.226813	0.123722	0.613823	0.229365	0.344873	0.202509	0.405716	0.118822	0.628034	-0.343488	0.149916	-0.189643	0.436797	0.253642	0.29473	-0.0103934	0.966316
PEX5	blue	-0.0987992	0.687385	0.0987992	0.687385	0.323077	0.177283	0.118153	0.629985	0.618874	0.00472685	0.635999	0.00342172	0.469821	0.04239	-0.206969	0.39523	-0.414692	0.0775007	-0.524242	0.0212158	0.514258	0.0242838	0.0663443	0.787274	0.237766	0.326991	-0.217733	0.370542	-0.0226755	0.926586	-0.11282	0.645619	0.176076	0.470875	0.0401689	0.870306	0.226851	0.350332	0.334866	0.161094	0.20022	0.411156	-0.225946	0.352309	-0.293957	0.221876	-0.399008	0.0905913
RAD17	blue	-0.200004	0.411671	0.200004	0.411671	-0.0381623	0.876736	0.419292	0.0739421	0.552332	0.0141981	0.442501	0.0578061	0.421635	0.0721765	-0.216331	0.373708	-0.169874	0.486884	-0.259026	0.284248	-0.107531	0.661262	-0.262284	0.278016	-0.0892649	0.7163	0.0998069	0.684353	-0.201902	0.407155	0.00628129	0.97964	0.070945	0.772879	0.0385238	0.875577	-0.266454	0.270165	-0.0320626	0.896327	-0.551326	0.0144121	-0.297302	0.216414	-0.354109	0.136902	-0.167344	0.49349
RAF1	blue	0.454059	0.0508392	-0.454059	0.0508392	-0.316338	0.187013	-0.601465	0.0064469	-0.643263	0.00296633	-0.542839	0.0163226	-0.536279	0.0179334	0.116048	0.636137	0.0416276	0.865636	-0.233256	0.336521	-0.0595295	0.808717	0.66335	0.00196038	0.409534	0.0816415	0.0754504	0.75885	0.654652	0.00235393	0.249534	0.302886	0.173025	0.478717	0.318739	0.183507	0.283407	0.239684	0.485713	0.0350067	0.193868	0.426456	0.650552	0.00256099	0.769828	0.000115931	0.654682	0.00235248
RAP1A	blue	0.0221164	0.928392	-0.0221164	0.928392	0.192649	0.429426	0.255392	0.291298	0.308349	0.199007	0.346012	0.14675	0.152709	0.532542	-0.344075	0.149176	-0.0845053	0.730877	-0.230141	0.343198	0.0832081	0.734865	-0.0828553	0.735951	-0.118662	0.628502	-0.0499013	0.839234	-0.188302	0.440108	0.240361	0.321582	0.0647262	0.792353	0.0245401	0.920566	0.0394684	0.872549	-0.239193	0.324011	-0.378294	0.110263	-0.327442	0.171166	-0.292686	0.223974	0.163237	0.504307
RARB	blue	-0.44483	0.0563474	0.44483	0.0563474	-0.359635	0.130452	-0.198254	0.415859	-0.152768	0.53238	-0.0582364	0.812802	-0.25987	0.282625	0.42141	0.0723444	0.254519	0.293008	0.277318	0.250367	0.24878	0.304397	0.18826	0.440211	0.580073	0.00922657	0.101161	0.680284	0.0854827	0.727876	-0.152427	0.533308	-0.243854	0.314384	-0.0518903	0.83291	-0.344389	0.14878	-0.187881	0.44115	-0.153856	0.529429	0.0783484	0.749864	-0.063019	0.79772	-0.361255	0.128603
RARS1	blue	-0.418971	0.0741858	0.418971	0.0741858	0.285919	0.235363	0.676595	0.00146706	0.879806	6.89e-07	0.60851	0.00569799	0.503966	0.027801	-0.328703	0.169425	-0.176875	0.468832	-0.0823848	0.7374	0.182454	0.45469	-0.554419	0.0137621	-0.34055	0.153663	-0.203668	0.402976	-0.632394	0.00366826	-0.185836	0.446228	-0.141944	0.562141	-0.158646	0.51653	0.000182831	0.999407	-0.348951	0.143119	-0.282499	0.241257	-0.6746	0.00153391	-0.594078	0.00731654	-0.527977	0.0201503
RASA1	blue	-0.084298	0.731514	0.084298	0.731514	0.227308	0.349336	0.383951	0.104612	0.697682	0.000896918	0.426225	0.0688086	0.598706	0.00676128	-0.558188	0.013002	-0.143433	0.558006	-0.171877	0.481684	-0.313102	0.191812	-0.467682	0.0434685	-0.407477	0.0833363	-0.160256	0.512227	-0.546564	0.0154607	-0.102144	0.677337	0.331599	0.165475	0.421124	0.0725588	0.0159432	0.948349	-0.209327	0.389745	-0.505629	0.0272071	-0.470388	0.0421076	-0.598885	0.00674055	-0.0789056	0.74814
RBBP8	blue	-0.602394	0.00634387	0.602394	0.00634387	-0.21967	0.366195	0.600912	0.00650898	0.585289	0.00847297	0.245025	0.311992	0.0766701	0.755065	0.105401	0.667603	0.1809	0.458607	0.209462	0.389433	0.160085	0.512684	-0.327935	0.170483	-0.150943	0.537347	0.107408	0.661629	-0.493248	0.031875	-0.151217	0.5366	-0.452273	0.0518719	-0.34494	0.148089	-0.224165	0.356219	-0.433473	0.0637308	-0.619054	0.00471132	-0.443747	0.0570223	-0.420399	0.0731036	-0.448052	0.0543757
REV3L	blue	-0.277595	0.249873	0.277595	0.249873	0.382496	0.106046	0.634891	0.00349597	0.776594	9.22e-05	0.689808	0.00108282	0.622378	0.00443105	-0.234445	0.333994	-0.250003	0.301948	-0.11738	0.632242	0.224294	0.355935	-0.383213	0.105337	-0.301412	0.209826	0.0994466	0.685436	-0.372273	0.116515	-0.00521657	0.98309	0.0140962	0.954326	-0.111682	0.648972	-0.127735	0.602279	-0.222135	0.360706	-0.346904	0.145641	-0.709951	0.000660907	-0.6395	0.00319551	-0.58656	0.00829716
RFC1	blue	-0.31973	0.182072	0.31973	0.182072	0.363439	0.12614	0.069229	0.77824	0.592071	0.00756851	0.194482	0.424965	0.343508	0.149892	-0.476018	0.0393807	-0.0413109	0.866649	-0.0954198	0.697589	-0.0959962	0.695845	-0.363943	0.125576	-0.111442	0.649679	-0.392626	0.0963553	-0.646241	0.00279476	-0.395365	0.0938503	0.0611552	0.803589	0.307038	0.201022	-0.0273265	0.911579	-0.133086	0.587025	-0.200381	0.410773	-0.121505	0.620236	-0.29776	0.215674	0.0115315	0.96263
RFC4	blue	-0.0464333	0.850282	0.0464333	0.850282	0.38047	0.108065	0.40523	0.0852182	0.835522	8.47e-06	0.563617	0.0119667	0.712086	0.000625735	-0.656685	0.00225651	-0.408524	0.0824703	-0.454364	0.0506645	-0.110952	0.651127	-0.470493	0.0420552	-0.333729	0.162609	-0.25934	0.283643	-0.49716	0.0303374	0.0100255	0.967508	0.474631	0.0400394	0.301071	0.210368	0.289747	0.228875	-0.118635	0.628582	-0.124069	0.612821	-0.546372	0.0155042	-0.547714	0.0152022	-0.177077	0.468316
RGS2	blue	-0.198526	0.415208	0.198526	0.415208	-0.238549	0.325354	0.177697	0.466733	0.357837	0.132527	0.193602	0.427103	0.00875442	0.971626	-0.109915	0.654194	0.176063	0.470908	-0.000688861	0.997767	0.0547463	0.823848	-0.128357	0.600497	-0.0292601	0.905348	-0.353423	0.137717	-0.328466	0.169751	0.119651	0.625621	0.119165	0.627037	0.0400874	0.870567	0.399701	0.0899809	-0.285671	0.235787	-0.197391	0.417933	-0.272412	0.259189	-0.172947	0.47892	-0.147949	0.545542
RHBDL1	blue	0.128141	0.601114	-0.128141	0.601114	-0.474481	0.0401113	-0.412268	0.0794269	-0.547217	0.0153134	-0.579801	0.00926731	-0.498876	0.0296817	0.163547	0.503487	0.264787	0.273287	0.220247	0.364906	-0.416454	0.0761233	0.139304	0.569508	0.111204	0.650384	-0.118197	0.629858	0.212625	0.382146	-0.110457	0.652589	-0.0541901	0.825611	0.20324	0.403988	-0.0778534	0.751397	0.229831	0.343867	-0.0328928	0.893657	0.634876	0.00349701	0.499883	0.0293021	0.474568	0.0400697
[truncated: 14,638 more rows]
[truncated: 4 more columns]
