# Supplementary material for: Deciphering the shared mechanisms of Gegen Qinlian Decoction in treating type 2 diabetes and ulcerative colitis via bioinformatics and machine learning
Source: Front Med (Lausanne). 2024 Jun 19;11:1406149. doi: 10.3389/fmed.2024.1406149 (PMC11220276; doi:10.3389/fmed.2024.1406149)
Supplement: Supplementary file 1 [file Presentation_1.zip › Supplementary Table/Additional file 2.xlsx]

## Sheet: Sheet2
Table 2 UC-related module genes
probes	moduleColor	GS.UC	p.GS.UC	GS.control	p.GS.control	MMgreenyellow	p.MMgreenyellow	MMsaddlebrown	p.MMsaddlebrown	MMcyan	p.MMcyan	MMdarkgreen	p.MMdarkgreen	MMbrown4	p.MMbrown4	MMroyalblue	p.MMroyalblue	MMdarkorange	p.MMdarkorange	MMlightsteelblue1	p.MMlightsteelblue1	MMthistle2	p.MMthistle2	MMblack	p.MMblack	MMplum2	p.MMplum2	MMivory	p.MMivory	MMgrey60	p.MMgrey60	MMsienna3	p.MMsienna3	MMmediumpurple3	p.MMmediumpurple3	MMgreen	p.MMgreen	MMlightcyan	p.MMlightcyan	MMdarkolivegreen	p.MMdarkolivegreen	MMorangered4	p.MMorangered4	MMplum1	p.MMplum1	MMthistle1	p.MMthistle1	MMgrey	p.MMgrey
SKI	black	0.285129	0.00278052	-0.285129	0.00278052	0.043609	0.654053	0.239891	0.0123969	-0.358433	0.000139547	0.0875073	0.367828	-0.288645	0.00244926	-0.732939	1.93038e-19	0.564514	1.97758e-10	-0.0938694	0.333892	0.158499	0.101343	0.596087	1.00273e-11	0.379031	5.22817e-05	0.0893355	0.357866	-0.245144	0.0105545	0.000587917	0.995182	-0.266063	0.00538285	-0.346449	0.000239778	-0.155076	0.109034	-0.0872344	0.369329	7.69007e-05	0.99937	-0.336258	0.000373659	0.030357	0.755132	0.0955833	0.325102
ARHGEF16	black	-0.15478	0.109719	0.15478	0.109719	0.193915	0.0443352	0.4535	8.27177e-07	0.0202714	0.835044	-0.0408858	0.674391	0.67458	1.20526e-15	0.629434	2.95937e-13	-0.213777	0.0263152	0.0258095	0.790899	-0.253585	0.00809462	-0.814112	9.01726e-27	-0.540997	1.49819e-09	0.235276	0.0142411	-0.0507165	0.602183	-0.592679	1.40529e-11	0.105948	0.275139	-0.354191	0.000169435	-0.484956	1.04447e-07	-0.350868	0.000196884	-0.229807	0.016732	0.0545431	0.575036	-0.125189	0.196723	0.0447686	0.645469
KCNAB2	black	0.348911	0.000214914	-0.348911	0.000214914	-0.20857	0.0302968	-0.323386	0.000640557	-0.3075	0.00120685	-0.0255989	0.792566	-0.767959	3.09806e-22	-0.63399	1.76899e-13	0.110362	0.255517	-0.177333	0.066352	0.0544435	0.575735	0.91863	1.50524e-44	0.726022	6.11122e-19	-0.0434756	0.655044	0.00449762	0.963153	0.488167	8.35586e-08	-0.103557	0.286176	0.308028	0.00118234	0.254787	0.00778907	0.227167	0.0180633	0.210805	0.0285291	0.158539	0.101255	0.254285	0.00791538	0.00891856	0.92701
PIK3CD	black	0.345131	0.000254151	-0.345131	0.000254151	-0.104669	0.281006	-0.175225	0.0696995	-0.508218	1.9674e-08	-0.24686	0.0100071	-0.767032	3.72686e-22	-0.724059	8.42233e-19	-0.0502764	0.605341	-0.0213108	0.826716	-0.06282	0.518353	0.85802	1.90987e-32	0.382165	4.47637e-05	0.18703	0.052599	0.148421	0.125278	0.499081	3.84678e-08	-0.0963421	0.321258	0.215485	0.0251097	0.0585703	0.547098	0.227504	0.0178886	0.110905	0.253174	0.173296	0.0728786	0.372331	7.24772e-05	0.036264	0.709443
TNFRSF1B	black	0.359028	0.000135768	-0.359028	0.000135768	-0.0350166	0.719012	-0.127497	0.18853	-0.563225	2.21876e-10	-0.282235	0.00308286	-0.779775	2.72303e-23	-0.695284	6.89008e-17	-0.0857027	0.377826	-0.142971	0.139916	-0.173241	0.0729719	0.82404	6.48865e-28	0.445413	1.36297e-06	0.123618	0.202442	0.0491375	0.613548	0.376663	5.87291e-05	-0.141669	0.143598	0.216319	0.0245385	0.0513101	0.597935	0.214439	0.0258419	0.122934	0.204972	0.261717	0.00621808	0.417407	6.98103e-06	0.140725	0.146313
PDPN	black	0.421198	5.64381e-06	-0.421198	5.64381e-06	-0.136297	0.159566	-0.198769	0.0391837	-0.52688	4.69664e-09	-0.269907	0.00472884	-0.917199	3.6503e-44	-0.686279	2.46277e-16	-0.0471901	0.627692	-0.251787	0.00857129	-0.190998	0.0476947	0.908094	7.2167e-42	0.57401	8.33804e-11	0.0671853	0.48965	0.0872069	0.369481	0.48767	8.6509e-08	-0.117233	0.226925	0.414479	8.21312e-06	0.19122	0.0474315	0.275808	0.00386233	0.204804	0.0334857	0.374524	6.51801e-05	0.406869	1.24416e-05	0.0447996	0.64524
PRDM2	black	0.217729	0.0235982	-0.217729	0.0235982	-0.288207	0.00248847	-0.267991	0.00504532	-0.137564	0.155687	-0.0148521	0.878746	-0.451607	9.30819e-07	-0.580256	4.65357e-11	0.224311	0.0196059	0.0747009	0.442276	0.217422	0.0238001	0.681813	4.55499e-16	0.326074	0.000573481	0.169662	0.079188	0.255446	0.00762589	0.59047	1.74524e-11	-0.0272269	0.7797	-0.000702551	0.994242	0.166899	0.0842722	0.260933	0.0063805	0.0524415	0.589875	-0.147593	0.127423	0.249683	0.00916073	0.0147934	0.879221
PLEKHM2	black	0.380538	4.85319e-05	-0.380538	4.85319e-05	-0.300755	0.00156298	-0.156277	0.106284	-0.359673	0.000131782	0.119281	0.218857	-0.563377	2.18887e-10	-0.672732	1.53874e-15	0.178303	0.0648569	-0.0416033	0.669009	0.104186	0.283243	0.798057	4.63124e-25	0.539113	1.75027e-09	0.089075	0.359275	-0.124401	0.199576	0.282456	0.00305871	0.0279797	0.773771	0.125516	0.195547	0.0949605	0.328279	0.142622	0.140897	0.288305	0.0024797	0.0180749	0.852704	0.257552	0.00712453	0.152676	0.114691
NECAP2	black	0.484868	1.05082e-07	-0.484868	1.05082e-07	-0.237689	0.013249	-0.200083	0.0378782	-0.412016	9.40546e-06	-0.095645	0.324789	-0.57662	6.54436e-11	-0.431434	3.1369e-06	-0.126729	0.191228	0.100785	0.299339	-0.046959	0.629379	0.623049	6.00183e-13	0.291231	0.00222885	0.183535	0.0572578	0.111521	0.25053	0.37018	8.03694e-05	0.173229	0.0729914	0.252162	0.00846981	0.0885218	0.362279	0.306893	0.00123555	0.265753	0.00543898	0.301726	0.0015064	0.50459	2.57359e-08	0.0712197	0.463891
PADI4	black	0.133743	0.167607	-0.133743	0.167607	0.0555835	0.567755	0.0786692	0.418345	-0.499303	3.78563e-08	-0.323805	0.000629659	-0.528755	4.04741e-09	-0.680101	5.74893e-16	-0.0983271	0.311342	-0.169607	0.0792872	-0.206099	0.0323589	0.629373	2.97967e-13	0.199461	0.0384913	0.240282	0.0122506	0.0979822	0.31305	0.285555	0.00273835	-0.200124	0.0378375	-0.04166	0.668584	-0.114753	0.236973	0.0636105	0.513092	-0.0733304	0.450717	0.00684737	0.943929	0.436512	2.32737e-06	0.268686	0.00492838
OTUD3	black	-0.161441	0.0950803	0.161441	0.0950803	0.163891	0.0900999	0.0999495	0.303386	0.0403816	0.678183	-0.291123	0.00223768	0.350277	0.000202177	0.363455	0.000110512	-0.213449	0.026552	0.17276	0.0737842	-0.133842	0.167289	-0.555474	4.38817e-10	-0.631721	2.28805e-13	0.368715	8.61956e-05	0.451838	9.17548e-07	0.017857	0.85446	0.0678266	0.485505	-0.188906	0.0502305	-0.255812	0.00753645	0.0377843	0.697842	-0.240021	0.0123481	0.0146203	0.880623	0.0839814	0.387515	-0.0730574	0.452409
ALPL	black	0.417109	7.09817e-06	-0.417109	7.09817e-06	-0.0391884	0.687188	-0.189956	0.048944	-0.535383	2.37473e-09	-0.306289	0.00126475	-0.857026	2.69015e-32	-0.65172	2.19663e-14	-0.159471	0.0992394	-0.180647	0.061356	-0.200215	0.0377489	0.840673	5.33502e-30	0.453413	8.31698e-07	0.0576968	0.553101	0.0689258	0.478445	0.453563	8.23912e-07	-0.138986	0.151414	0.354429	0.000167613	0.12457	0.198961	0.23426	0.014678	0.148058	0.126214	0.378308	5.41771e-05	0.462921	4.54772e-07	0.0776265	0.424559
ZBTB40	black	-0.0362555	0.709508	0.0362555	0.709508	-0.348102	0.000222813	-0.343494	0.00027312	0.0424823	0.662439	0.206091	0.0323654	-0.281763	0.00313492	-0.465472	3.85575e-07	0.187627	0.0518355	-0.145282	0.133557	0.0674783	0.487754	0.539801	1.65381e-09	0.252605	0.00835143	0.312529	0.000991238	0.359853	0.000130689	0.561744	2.53105e-10	0.196355	0.0416795	0.135864	0.16091	0.284539	0.00283985	0.373024	7.00949e-05	0.329427	0.000498843	-0.252643	0.00834138	0.0692245	0.476536	0.0628813	0.517944
CLIC4	black	0.288298	0.00248025	-0.288298	0.00248025	-0.137315	0.156444	-0.221249	0.0213846	-0.277434	0.00365004	-0.0363516	0.708773	-0.654756	1.51553e-14	-0.788245	4.33501e-24	0.35879	0.000137267	-0.0241502	0.804063	0.211991	0.0276277	0.858413	1.66711e-32	0.465205	3.92308e-07	0.046835	0.630286	0.0880745	0.364719	0.497489	4.31506e-08	-0.0412284	0.671819	0.126116	0.1934	0.225727	0.0188274	0.281355	0.00318051	0.177383	0.0662742	-0.133337	0.168911	0.270199	0.00468222	-0.0515544	0.59619
MAN1C1	black	0.242821	0.0113375	-0.242821	0.0113375	-0.0278072	0.775128	0.148379	0.125385	-0.234591	0.0145345	0.0585858	0.546992	-0.263279	0.00590537	-0.569989	1.20601e-10	0.539574	1.6851e-09	-0.194262	0.0439498	0.078553	0.419035	0.528887	4.00502e-09	0.480739	1.39533e-07	0.0422054	0.664505	-0.158238	0.101915	0.0885842	0.36194	-0.267287	0.00516634	-0.214331	0.025919	-0.109252	0.260361	-0.152557	0.114978	-0.0846655	0.383647	-0.261074	0.00635096	0.011136	0.908932	-0.0839383	0.387759
SELENON	black	0.489814	7.44557e-08	-0.489814	7.44557e-08	-0.176898	0.0670315	-0.0197363	0.839339	-0.131861	0.173722	0.36805	8.89682e-05	-0.231657	0.0158503	-0.460446	5.33103e-07	0.539737	1.66257e-09	0.00268189	0.978024	0.282368	0.00306831	0.494261	5.43683e-08	0.468902	3.08159e-07	-0.143957	0.137175	-0.374197	6.62228e-05	-0.0317907	0.743957	0.0310927	0.749391	-0.0429771	0.658751	0.0856346	0.378207	0.00914183	0.925188	0.277507	0.00364075	-0.142615	0.140914	0.0559326	0.565321	0.00849816	0.930442
CD52	black	0.277216	0.00367793	-0.277216	0.00367793	-0.314675	0.000910444	-0.397388	2.05846e-05	-0.0764278	0.431768	0.110632	0.254349	-0.536658	2.1404e-09	-0.44196	1.68044e-06	0.134134	0.166356	0.0739463	0.446912	0.251859	0.00855192	0.705407	1.55437e-17	0.512905	1.38399e-08	-0.0786547	0.418431	0.0615068	0.527152	0.483929	1.12123e-07	0.0634643	0.514063	0.262303	0.00609912	0.309515	0.0011158	0.259373	0.00671478	0.224174	0.0196828	0.0321954	0.740813	0.126106	0.193437	-0.123115	0.204301
ZDHHC18	black	-0.0156318	0.872432	0.0156318	0.872432	-0.0211571	0.827946	0.060254	0.535617	-0.398122	1.98087e-05	-0.129422	0.18189	-0.402073	1.60817e-05	-0.642057	6.96401e-14	-0.0516124	0.595776	-0.180311	0.0618489	-0.104525	0.281675	0.587734	2.27716e-11	0.2697	0.00476226	0.256317	0.00741475	0.0250432	0.796972	0.180528	0.0615309	-0.160952	0.0960989	-0.0725406	0.455622	-0.100864	0.29896	0.0168164	0.862856	0.00859561	0.929646	-0.123138	0.204213	0.259788	0.00662426	0.218357	0.0231895
THEMIS2	black	0.385516	3.78512e-05	-0.385516	3.78512e-05	-0.210811	0.0285244	-0.325521	0.00058672	-0.399965	1.7979e-05	-0.150771	0.119342	-0.878298	9.41254e-36	-0.653959	1.67137e-14	-0.0196547	0.839995	-0.198023	0.0399412	-0.0320184	0.742188	0.937063	2.99584e-50	0.68412	3.31984e-16	-0.0553682	0.569258	0.0118761	0.902909	0.504401	2.6097e-08	-0.145002	0.134317	0.396226	2.18714e-05	0.263417	0.0058786	0.260413	0.00649008	0.204395	0.0338483	0.299346	0.00164848	0.388865	3.19508e-05	0.0335077	0.730646
ATP5IF1	black	-0.298341	0.00171201	0.298341	0.00171201	-0.0812868	0.402979	0.0522748	0.591059	0.430087	3.39273e-06	0.202505	0.035568	0.71194	5.74791e-18	0.670218	2.13915e-15	-0.162398	0.0931094	0.321267	0.000698439	0.115631	0.233381	-0.801012	2.30467e-25	-0.599636	7.02613e-12	0.109327	0.260032	0.143281	0.139049	-0.279997	0.00333658	0.411439	9.70699e-06	-0.117919	0.2242	-0.0847604	0.383112	-0.0228181	0.814671	0.0349192	0.719761	-0.135202	0.162977	-0.217454	0.0237792	-0.0310694	0.749573
MED18	black	-0.0386723	0.691097	0.0386723	0.691097	0.0200105	0.837138	-0.09343	0.33617	0.143925	0.137263	-0.119493	0.218034	0.318539	0.000780002	0.592771	1.39262e-11	-0.436304	2.35626e-06	0.2489	0.00938896	-0.186325	0.0535124	-0.57726	6.16503e-11	-0.56372	2.12288e-10	0.161706	0.0945303	0.322667	0.000659695	-0.0174224	0.857965	0.457049	6.61654e-07	0.182585	0.0585805	-0.0479251	0.622338	0.133369	0.168808	0.0453172	0.641424	0.302671	0.00145316	0.088374	0.363084	0.0721623	0.457981
RAB42	black	0.0734556	0.449942	-0.0734556	0.449942	-0.232908	0.015277	0.0292718	0.763623	0.0177132	0.85562	0.27666	0.00374975	-0.0910778	0.34853	-0.0908189	0.349907	0.0314473	0.746629	-0.0968967	0.318467	0.0356451	0.714185	0.231469	0.0159378	0.458077	6.19933e-07	-0.149024	0.123734	-0.302443	0.00146586	-0.125008	0.197376	0.0137639	0.887569	0.118733	0.220996	0.121025	0.212147	-0.0702582	0.469961	0.18903	0.0500773	0.00294849	0.97584	-0.0393705	0.685811	-0.0330698	0.734033
PTPRU	black	0.209642	0.0294383	-0.209642	0.0294383	0.0602651	0.535542	0.258015	0.00701818	-0.446523	1.27362e-06	-0.0669995	0.490853	-0.26608	0.00537967	-0.529423	3.83767e-09	0.177208	0.066547	-0.206461	0.0320495	-0.141942	0.142821	0.426629	4.14258e-06	0.168441	0.0814039	0.250473	0.00893543	-0.107737	0.26707	-0.0316274	0.745228	-0.0946416	0.329913	-0.244507	0.0107644	-0.251549	0.00863632	-0.108381	0.264204	0.00184526	0.984878	-0.0725634	0.45548	0.178866	0.0640013	0.21788	0.0234994
LCK	black	0.359683	0.000131722	-0.359683	0.000131722	-0.211253	0.0281861	-0.146941	0.129132	-0.362524	0.000115428	-0.0402132	0.679451	-0.663395	5.14836e-15	-0.559794	3.00715e-10	0.0619481	0.524187	-0.0584708	0.54778	0.0152336	0.875656	0.768041	3.04823e-22	0.503309	2.82753e-08	0.0548745	0.572712	0.00883591	0.927684	0.36595	9.82773e-05	-0.0268546	0.782637	0.266425	0.00531798	0.143567	0.138254	0.189429	0.0495863	0.219184	0.0226605	0.176577	0.0675366	0.225148	0.0191424	-0.0739118	0.447125
NCDN	black	0.575341	7.37113e-11	-0.575341	7.37113e-11	-0.21812	0.0233428	0.0570554	0.557529	-0.418264	6.65505e-06	0.112469	0.246501	-0.510694	1.63482e-08	-0.523789	5.98999e-09	0.237728	0.0132337	-0.0327395	0.736592	0.0381287	0.695223	0.599095	7.41997e-12	0.361048	0.000123648	0.0750732	0.439999	-0.167783	0.0826187	0.0904998	0.35161	0.0632718	0.515343	0.115231	0.235013	0.0986633	0.309682	0.244891	0.0106375	0.38371	4.14423e-05	0.181254	0.0604761	0.273402	0.00419684	-0.055375	0.56921
AGO4	black	0.180914	0.0609684	-0.180914	0.0609684	0.0365547	0.707219	-0.261803	0.00620055	-0.325373	0.000590316	-0.329641	0.000494407	-0.454049	7.99243e-07	-0.553991	4.98984e-10	-0.105971	0.275033	0.0293397	0.763091	-0.0503766	0.604622	0.574454	8.00265e-11	0.146971	0.129053	0.31909	0.000762862	0.398291	1.96338e-05	0.591827	1.52794e-11	-0.0379953	0.696237	-0.0173807	0.858301	-0.0853439	0.379834	0.149431	0.122699	-0.143645	0.138038	-0.032559	0.737992	0.413202	8.81204e-06	0.177487	0.0661134
BMP8A	black	0.029946	0.758345	-0.029946	0.758345	0.079701	0.412247	0.0425958	0.661592	-0.377183	5.7253e-05	-0.227372	0.0179567	-0.460967	5.15631e-07	-0.624489	5.12472e-13	-0.0365277	0.707426	-0.218572	0.0230512	-0.170182	0.0782591	0.580098	4.7235e-11	0.309046	0.00113638	0.12188	0.20891	0.00287473	0.976444	0.228872	0.0171934	-0.264975	0.00558199	0.0225332	0.816944	-0.0573604	0.555422	-0.0239353	0.805772	-0.0535233	0.582215	-0.0518206	0.594292	0.1593	0.0996059	0.140296	0.147559
SMAP2	black	0.407325	1.21397e-05	-0.407325	1.21397e-05	-0.309062	0.0011357	-0.319246	0.000758055	-0.30707	0.00122713	-0.0216576	0.823941	-0.790088	2.87424e-24	-0.644637	5.13827e-14	0.106136	0.274283	-0.134233	0.166042	0.0698592	0.472493	0.894954	6.04519e-39	0.594418	1.18354e-11	-0.0393585	0.685902	0.0296249	0.760857	0.520032	8.02455e-09	-0.0346857	0.721558	0.354716	0.000165436	0.321506	0.000691668	0.324064	0.000623	0.281041	0.00321603	0.19182	0.0467271	0.324709	0.000606693	0.0227604	0.815132
ZFP69B	black	0.263206	0.00591982	-0.263206	0.00591982	-0.255389	0.00763986	-0.202725	0.0353635	-0.176139	0.0682313	0.00428884	0.964863	-0.578036	5.73333e-11	-0.564643	1.95482e-10	0.152591	0.114894	-0.0561852	0.563564	0.0726619	0.454867	0.700512	3.21789e-17	0.427379	3.96786e-06	-0.019291	0.842917	0.0506839	0.602416	0.419991	6.04063e-06	-0.026225	0.787612	0.22713	0.0180824	0.31998	0.000735896	0.314597	0.0009133	0.244925	0.0106263	0.0178485	0.854529	0.219023	0.0227626	0.0242464	0.803299
UQCRH	black	-0.119234	0.219038	0.119234	0.219038	-0.167079	0.0839333	-0.197481	0.0404989	0.450675	9.8626e-07	0.283547	0.00294229	0.46552	3.8437e-07	0.595734	1.03863e-11	-0.183995	0.0566254	0.438815	2.0294e-06	0.245271	0.0105131	-0.613333	1.70758e-12	-0.460152	5.43224e-07	-0.0874492	0.368147	0.0745751	0.443047	-0.156467	0.105854	0.558422	3.39255e-10	0.154914	0.109407	0.197767	0.040204	0.212723	0.0270831	0.28132	0.00318441	0.021868	0.822259	-0.13856	0.152687	0.00134974	0.988939
SLC5A9	black	-0.160451	0.0971532	0.160451	0.0971532	0.269425	0.00480683	0.469932	2.87979e-07	-0.18584	0.0541495	-0.203627	0.0345381	0.277343	0.00366166	0.214819	0.0255739	-0.189796	0.0491391	-0.2646	0.005652	-0.402833	1.54445e-05	-0.34345	0.000273643	-0.274154	0.00408963	0.139439	0.150075	-0.143063	0.13966	-0.429708	3.46823e-06	-0.231584	0.0158843	-0.34934	0.000210834	-0.462665	4.62352e-07	-0.457362	6.48705e-07	-0.370334	7.97799e-05	0.0643569	0.50815	-0.107046	0.270165	0.312837	0.000979287
SHISAL2A	black	0.147296	0.128198	-0.147296	0.128198	0.0650676	0.503468	0.15904	0.100168	-0.356294	0.000153945	-0.133665	0.167856	-0.33862	0.000337603	-0.459147	5.79163e-07	0.158445	0.101461	-0.0330317	0.734328	-0.0060497	0.950452	0.454422	7.80749e-07	0.191942	0.0465849	0.15845	0.101451	-0.00606407	0.950334	0.135654	0.161564	-0.175084	0.0699274	-0.120991	0.212276	-0.178636	0.0643499	-0.100191	0.302212	-0.115155	0.235324	-0.0598399	0.538429	0.0192947	0.842888	0.00604069	0.950526
CACHD1	black	0.295128	0.00193035	-0.295128	0.00193035	-0.0836098	0.389626	-0.166512	0.0850054	-0.148015	0.126326	0.0667521	0.49246	-0.425955	4.30596e-06	-0.615655	1.33441e-12	0.531317	3.29803e-09	-0.115461	0.234074	0.182974	0.058035	0.66782	2.92056e-15	0.442226	1.65367e-06	-0.0265899	0.784728	-0.00111942	0.990826	0.338475	0.000339711	-0.125485	0.195657	-0.0103795	0.915095	0.19391	0.0443412	0.207227	0.0314036	0.151866	0.116652	-0.189317	0.0497239	0.192716	0.0456921	0.007159	0.941381
PDE4B	black	0.481238	1.34855e-07	-0.481238	1.34855e-07	-0.151272	0.118104	-0.303517	0.00140699	-0.478156	1.66292e-07	-0.254203	0.00793622	-0.849351	3.48237e-31	-0.62737	3.7262e-13	-0.110822	0.253531	-0.0878109	0.366162	-0.107456	0.268326	0.859235	1.25204e-32	0.458513	6.03022e-07	0.0912411	0.347663	0.160051	0.0980001	0.553563	5.17771e-10	-0.030373	0.755007	0.379127	5.20353e-05	0.185276	0.0548964	0.341271	0.000300968	0.19482	0.0433343	0.361212	0.000122705	0.590977	1.66081e-11	0.0457446	0.638279
IL12RB2	black	0.200842	0.0371413	-0.200842	0.0371413	-0.173192	0.0730541	-0.143366	0.138812	-0.277194	0.0036807	-0.113134	0.243701	-0.581938	3.96888e-11	-0.502846	2.92505e-08	0.0209951	0.829243	-0.165967	0.0860447	-0.0912015	0.347873	0.635501	1.48874e-13	0.459831	5.5445e-07	0.0303775	0.754971	0.0730422	0.452503	0.373224	6.94193e-05	-0.12138	0.210797	0.25491	0.00775836	0.186946	0.0527072	0.221065	0.0214953	0.132641	0.171168	0.148965	0.123884	0.261245	0.00631532	-0.0603997	0.534629
NEXN	black	0.176705	0.067335	-0.176705	0.067335	-0.222038	0.0209135	-0.313247	0.000963504	0.0225871	0.816515	0.139182	0.150834	-0.369085	8.46862e-05	-0.520516	7.72956e-09	0.711101	6.5409e-18	-0.0384887	0.69249	0.289679	0.00235885	0.600297	6.57271e-12	0.400111	1.78405e-05	-0.010324	0.915547	0.134585	0.164924	0.467145	3.45748e-07	0.00734761	0.93984	0.0746954	0.44231	0.320632	0.000716688	0.317879	0.000800985	0.204766	0.0335192	-0.235375	0.0141994	0.106779	0.271368	-0.0229679	0.813477
DNAJB4	black	-0.0564613	0.561646	0.0564613	0.561646	-0.138735	0.152163	-0.425664	4.37831e-06	0.124464	0.199349	-0.10151	0.295863	-0.36477	0.000103897	-0.221436	0.0212718	0.124083	0.200735	-0.104317	0.282636	0.0545678	0.574863	0.397401	2.05706e-05	0.277782	0.00360606	-0.10139	0.296434	0.269528	0.00479011	0.540944	1.50472e-09	-0.0187088	0.8476	0.312437	0.000994855	0.400351	1.76166e-05	0.325943	0.000576587	0.0790271	0.416224	-0.0137877	0.887376	0.255996	0.00749194	0.00219783	0.981989
GIPC2	black	-0.401966	1.61732e-05	0.401966	1.61732e-05	-0.0493586	0.611951	-0.072177	0.45789	0.712798	5.03331e-18	0.336978	0.000362312	0.810493	2.26358e-26	0.814016	9.24223e-27	-0.0473318	0.626658	0.171535	0.0758837	0.17304	0.0733094	-0.842424	3.11667e-30	-0.439632	1.93264e-06	-0.208168	0.0306247	0.0014781	0.987887	-0.299675	0.00162811	0.234097	0.0147489	-0.100465	0.300886	0.125506	0.195581	-0.0472146	0.627513	-0.0229964	0.81325	-0.226634	0.0183432	-0.332475	0.000438864	-0.0658721	0.498195
PTGFR	black	0.333807	0.000414788	-0.333807	0.000414788	-0.160691	0.0966471	-0.302387	0.00146902	-0.350318	0.000201806	-0.137848	0.154825	-0.801881	1.87305e-25	-0.690138	1.43494e-16	0.118312	0.222647	-0.104301	0.28271	0.0398636	0.682087	0.891418	3.1777e-38	0.53994	1.635e-09	0.0109369	0.910554	0.0977123	0.314392	0.537124	2.06042e-09	-0.0553996	0.569038	0.327337	0.000544238	0.264624	0.00564762	0.318756	0.00077319	0.220543	0.0218138	0.162539	0.0928218	0.29935	0.00164822	0.0736882	0.448504
IFI44L	black	0.367873	8.97206e-05	-0.367873	8.97206e-05	0.0188556	0.846418	-0.120722	0.213303	-0.4058	1.31787e-05	-0.287686	0.00253589	-0.662092	6.07223e-15	-0.472016	2.50909e-07	0.0330507	0.734181	-0.241536	0.011792	-0.25304	0.00823647	0.633945	1.77801e-13	0.413992	8.43669e-06	0.0414369	0.670255	0.0985119	0.310429	0.382509	4.40046e-05	-0.165972	0.0860352	0.272558	0.00432023	0.0769373	0.428695	0.146083	0.131406	0.00545685	0.955302	0.283202	0.00297867	0.345137	0.000254085	0.0587033	0.546186
ADGRL2	black	0.488077	8.40868e-08	-0.488077	8.40868e-08	-0.11614	0.231317	-0.24665	0.0100728	-0.366039	9.7863e-05	-0.0799052	0.411047	-0.763188	7.94289e-22	-0.696947	5.41759e-17	0.239875	0.0124028	-0.0183794	0.850251	0.140741	0.146267	0.846594	8.44059e-31	0.485921	9.77001e-08	0.0118248	0.903326	0.0521932	0.591639	0.469736	2.91718e-07	-0.0074188	0.939258	0.271616	0.00446165	0.244516	0.0107615	0.342021	0.000291291	0.267208	0.00518009	0.138442	0.15304	0.441437	1.73416e-06	-0.06761	0.486902
CCN1	black	0.43766	2.17396e-06	-0.43766	2.17396e-06	-0.080755	0.406074	-0.258867	0.00682641	-0.41471	8.10874e-06	-0.289139	0.00240565	-0.715332	3.39156e-18	-0.630013	2.77336e-13	0.0239264	0.805843	0.0421439	0.664965	-0.052564	0.589005	0.737634	8.64998e-20	0.284827	0.00281077	0.191085	0.0475911	0.283148	0.00298446	0.590402	1.75687e-11	0.0370695	0.703288	0.264563	0.00565901	0.145973	0.131699	0.377971	5.50821e-05	0.143259	0.139112	0.179945	0.062389	0.774379	8.41776e-23	0.0105003	0.91411
CLCA3P	black	-0.365215	0.000101745	0.365215	0.000101745	0.452736	8.67613e-07	0.506837	2.18004e-08	-0.078743	0.417907	-0.192096	0.0464055	0.403727	1.4726e-05	0.331257	0.000461983	-0.191073	0.0476052	-0.108581	0.263315	-0.281423	0.00317283	-0.533571	2.75065e-09	-0.355219	0.00016169	-0.0115873	0.905258	-0.231106	0.0161084	-0.561915	2.49281e-10	-0.20934	0.0296781	-0.29323	0.00207086	-0.430555	3.30165e-06	-0.48232	1.25235e-07	-0.363442	0.000110578	0.0115195	0.90581	-0.298802	0.0016826	0.207662	0.031041
LMO4	black	0.378172	5.45409e-05	-0.378172	5.45409e-05	-0.16603	0.0859255	-0.2674	0.00514668	-0.314838	0.000904561	-0.208138	0.0306493	-0.63238	2.12391e-13	-0.522535	6.60694e-09	-0.0503855	0.604558	-7.95497e-05	0.999348	-0.0679656	0.484609	0.638898	1.00645e-13	0.242598	0.011415	0.0779494	0.422629	0.188181	0.0511359	0.489574	7.57212e-08	0.0659394	0.497754	0.292563	0.00212238	0.185683	0.0543564	0.281463	0.00316831	0.141387	0.144404	0.209618	0.0294569	0.271258	0.00451653	0.123172	0.204088
LRRC8C	black	0.402051	1.61004e-05	-0.402051	1.61004e-05	-0.115063	0.235701	-0.262982	0.00596371	-0.450714	9.83884e-07	-0.234729	0.014475	-0.901706	2.14244e-40	-0.737919	8.23393e-20	0.0551731	0.570621	-0.179547	0.0629803	-0.055182	0.57056	0.943246	1.46922e-52	0.58388	3.29865e-11	0.0342962	0.724559	0.119608	0.217588	0.563612	2.14359e-10	-0.153159	0.113535	0.357639	0.000144741	0.242924	0.0113016	0.313651	0.000948223	0.175373	0.0694592	0.250175	0.00901976	0.395223	2.30435e-05	-0.0253426	0.794598
BRDT	black	-0.0661333	0.496489	0.0661333	0.496489	0.596323	9.79455e-12	0.516254	1.07298e-08	-0.142216	0.142044	-0.168479	0.0813348	0.382731	4.35203e-05	0.157727	0.10304	-0.0972962	0.316466	0.0944792	0.330747	-0.13662	0.158569	-0.472487	2.43174e-07	-0.484802	1.05564e-07	0.0638873	0.511257	-0.187364	0.0521706	-0.489074	7.84213e-08	-0.0723266	0.456956	-0.413418	8.70793e-06	-0.483408	1.16215e-07	-0.404624	1.40364e-05	-0.343568	0.000272237	-0.121303	0.211089	-0.105155	0.278768	0.289192	0.00240105
PLPPR4	black	0.198058	0.0399048	-0.198058	0.0399048	0.209014	0.0299391	0.11849	0.221949	-0.289418	0.00238135	-0.136553	0.158776	-0.361813	0.000119319	-0.620759	7.70448e-13	0.417548	6.92666e-06	-0.141511	0.144051	-0.0124475	0.898261	0.526371	4.88933e-09	0.287124	0.00258789	0.0692593	0.476313	-0.0200995	0.836424	0.187827	0.0515822	-0.236519	0.0137223	-0.15713	0.104366	-0.0624399	0.520892	-0.0305851	0.753351	-0.110157	0.256409	-0.212854	0.0269867	0.142665	0.140776	0.142459	0.141355
PALMD	black	0.419103	6.3495e-06	-0.419103	6.3495e-06	-0.0434526	0.655215	-0.268843	0.00490232	-0.400397	1.75735e-05	-0.285628	0.0027312	-0.796276	7.01375e-25	-0.641107	7.78339e-14	0.142495	0.141255	-0.106153	0.274204	-0.0895285	0.356825	0.790751	2.47679e-24	0.425613	4.39103e-06	0.0892531	0.358312	0.228799	0.0172299	0.574179	8.20922e-11	-0.0376105	0.699165	0.333001	0.000429211	0.205599	0.0327904	0.331517	0.000456963	0.147548	0.127539	0.23294	0.0152624	0.356366	0.000153442	-0.0107384	0.91217
VCAM1	black	0.445348	1.36839e-06	-0.445348	1.36839e-06	-0.191848	0.0466948	-0.384866	3.91096e-05	-0.336914	0.000363295	-0.104928	0.279812	-0.820491	1.69378e-27	-0.662179	6.00601e-15	0.134678	0.164631	0.0295609	0.761358	0.120159	0.21546	0.909594	3.13924e-42	0.566717	1.62247e-10	-0.01761	0.856452	0.109768	0.258102	0.588792	2.05509e-11	-0.0194744	0.841443	0.361778	0.000119515	0.293682	0.00203662	0.369506	8.30035e-05	0.261321	0.00629969	0.210764	0.0285609	0.284377	0.00285638	-0.0531511	0.584845
S1PR1	black	0.42433	4.72499e-06	-0.42433	4.72499e-06	-0.0790688	0.415977	-0.269146	0.00485238	-0.443393	1.54102e-06	-0.224017	0.019771	-0.874935	3.6437e-35	-0.76665	4.02017e-22	0.119196	0.219185	-0.0511423	0.599134	-0.00275223	0.977447	0.919343	9.61859e-45	0.472954	2.3575e-07	0.0582611	0.549219	0.154188	0.1111	0.58045	4.56926e-11	-0.0514069	0.597243	0.349054	0.000213545	0.246755	0.0100397	0.373136	6.97155e-05	0.222606	0.0205797	0.199638	0.0383156	0.374897	6.401e-05	-0.0147791	0.879336
AMPD2	black	0.388852	3.19715e-05	-0.388852	3.19715e-05	-0.159355	0.0994877	-0.186088	0.053823	-0.442277	1.64858e-06	-0.0587139	0.546114	-0.694575	7.62934e-17	-0.760482	1.34176e-21	0.088113	0.364509	-0.0195117	0.841143	0.0189874	0.845358	0.830626	1.03224e-28	0.375957	6.07873e-05	0.224967	0.0192418	0.122784	0.205529	0.458218	6.14408e-07	0.0753164	0.438514	0.178617	0.0643788	0.145807	0.132145	0.36547	0.000100527	0.32603	0.000574518	0.0878579	0.365904	0.403801	1.4668e-05	0.192775	0.0456239
CSF1	black	0.296881	0.00180827	-0.296881	0.00180827	-0.0755091	0.43734	-0.0583572	0.548559	-0.277207	0.00367911	0.0028915	0.976307	-0.527493	4.47398e-09	-0.589979	1.83095e-11	0.342783	0.000281754	-0.319954	0.000736656	0.00151189	0.98761	0.738224	7.8101e-20	0.702871	2.27036e-17	-0.0676589	0.486586	-0.155608	0.107808	0.210327	0.0288997	-0.302998	0.00143517	0.037183	0.702422	0.0935894	0.335342	0.00504547	0.958669	0.0602887	0.535381	-0.0256532	0.792137	0.136922	0.157644	0.0303435	0.755237
CD53	black	0.375549	6.20103e-05	-0.375549	6.20103e-05	-0.234064	0.0147634	-0.384552	3.9731e-05	-0.298406	0.00170782	-0.0799519	0.410773	-0.826113	3.66902e-28	-0.583341	3.47297e-11	0.0300666	0.757401	-0.189269	0.0497831	0.017397	0.85817	0.920121	5.8751e-45	0.715555	3.27513e-18	-0.101007	0.298271	0.0217809	0.822955	0.527976	4.30584e-09	-0.13165	0.174416	0.401906	1.62248e-05	0.323236	0.00064451	0.271226	0.00452135	0.208573	0.0302947	0.262604	0.00603874	0.28257	0.00304644	-0.0395798	0.684229
CHI3L2	black	0.313851	0.000940742	-0.313851	0.000940742	-0.154503	0.110364	-0.296053	0.00186504	-0.38639	3.62203e-05	-0.204034	0.0341715	-0.812428	1.3874e-26	-0.668289	2.74838e-15	0.00246618	0.979791	-0.0299758	0.758112	0.00614226	0.949695	0.872516	9.41718e-35	0.435986	2.40104e-06	0.092005	0.343624	0.205467	0.0329042	0.608378	2.871e-12	-0.0117052	0.904299	0.355153	0.000162176	0.228193	0.0175352	0.336147	0.000375428	0.187607	0.0518617	0.209627	0.0294499	0.320768	0.000712738	0.00062395	0.994887
CIMAP3	black	0.147314	0.128152	-0.147314	0.128152	0.0894738	0.357119	0.21266	0.0271291	-0.206613	0.0319205	-0.0165045	0.865375	-0.0918019	0.344695	-0.296863	0.00180949	0.35254	0.000182596	0.0688125	0.47917	0.10037	0.301346	0.218543	0.0230694	0.0950801	0.327668	0.0206609	0.831921	-0.160591	0.0968572	-0.0735884	0.449121	-0.0914253	0.346686	-0.227167	0.0180634	-0.134002	0.166778	-0.0821379	0.398056	-0.042592	0.66162	-0.133435	0.168598	0.152275	0.115658	0.146503	0.130289
C1orf162	black	0.170314	0.0780251	-0.170314	0.0780251	-0.177915	0.0654523	-0.325162	0.000595482	-0.232386	0.0155138	-0.0532281	0.5843	-0.712953	4.91342e-18	-0.591683	1.54979e-11	0.073749	0.448129	-0.27277	0.00428882	-0.043606	0.654076	0.854045	7.39989e-32	0.712918	4.94034e-18	-0.0643805	0.507994	0.0474667	0.625675	0.488034	8.43407e-08	-0.170939	0.0769235	0.341779	0.000294387	0.295191	0.00192586	0.232452	0.0154839	0.178118	0.0651405	0.117705	0.225049	0.195628	0.0424567	-0.0933634	0.336516
OLFML3	black	0.20273	0.0353596	-0.20273	0.0353596	-0.306478	0.00125553	-0.179974	0.0623455	0.0753523	0.438295	0.340695	0.000308602	-0.27432	0.0040663	-0.441977	1.67873e-06	0.622221	6.57029e-13	-0.12447	0.199325	0.34913	0.000212823	0.58663	2.53339e-11	0.674765	1.17605e-15	-0.202503	0.0355698	-0.220031	0.0221297	0.173582	0.0723999	-0.0514216	0.597138	0.0237968	0.806874	0.27946	0.00340024	0.0573388	0.55557	0.209774	0.0293334	-0.270228	0.00467762	-0.0819476	0.399154	-0.0429234	0.659151
SLC22A15	black	0.275447	0.00391095	-0.275447	0.00391095	0.186733	0.0529832	-0.079681	0.412365	-0.531228	3.32176e-09	-0.486921	9.11394e-08	-0.605318	3.93925e-12	-0.574467	7.99297e-11	-0.137247	0.156651	-0.0125049	0.897795	-0.170187	0.0782514	0.571667	1.03446e-10	0.140293	0.147568	0.269567	0.00478367	0.284876	0.00280579	0.449509	1.06007e-06	-0.143145	0.13943	0.0559427	0.565251	-0.12179	0.20925	0.147251	0.128317	-0.125613	0.195196	0.205872	0.0325543	0.452079	9.03895e-07	0.198796	0.0391558
CD2	black	0.414088	8.39222e-06	-0.414088	8.39222e-06	-0.289048	0.00241366	-0.320779	0.000712436	-0.278356	0.00353433	0.00331222	0.97286	-0.710962	6.68171e-18	-0.53394	2.66962e-09	0.0828453	0.393991	-0.118377	0.222391	0.054451	0.575683	0.821114	1.43354e-27	0.629298	3.00482e-13	-0.0321532	0.741141	0.024039	0.804947	0.458923	5.87497e-07	-0.0399004	0.68181	0.340703	0.000308497	0.271957	0.0044099	0.26338	0.00588578	0.266119	0.00537268	0.216871	0.0241666	0.235321	0.0142221	-0.0807646	0.406017
LIX1L	black	0.369594	8.26553e-05	-0.369594	8.26553e-05	-0.154855	0.109545	-0.0643633	0.508108	-0.204712	0.0335669	0.191186	0.0474715	-0.453021	8.52328e-07	-0.67921	6.48596e-16	0.588236	2.16911e-11	-0.0409057	0.674242	0.313361	0.000959188	0.755444	3.49656e-21	0.540259	1.59242e-09	-0.0909849	0.349024	-0.205908	0.0325228	0.223186	0.0202438	-0.0935319	0.335641	-0.0779867	0.422406	0.127137	0.189791	0.0645727	0.506726	0.1488	0.124304	-0.224289	0.0196185	0.104248	0.282958	-0.0112249	0.908208
PIAS3	black	0.56659	1.64105e-10	-0.56659	1.64105e-10	-0.239265	0.012634	-0.173033	0.0733215	-0.455737	7.18808e-07	-0.0786366	0.418538	-0.677763	7.88121e-16	-0.58865	2.0837e-11	0.0887367	0.361111	-0.11335	0.242794	-0.0745087	0.443454	0.751847	6.83136e-21	0.408771	1.12255e-05	0.264744	0.00562509	0.1622	0.0935142	0.42803	3.82172e-06	0.147585	0.127444	0.266614	0.0052844	0.127753	0.187635	0.314506	0.000916597	0.318691	0.000775218	0.254106	0.00796078	0.388624	3.23455e-05	-0.0227103	0.815532
PLEKHO1	black	0.384355	4.01247e-05	-0.384355	4.01247e-05	-0.164657	0.0885863	-0.318673	0.000775787	-0.429003	3.61271e-06	-0.169976	0.0786273	-0.830487	1.07396e-28	-0.744053	2.80622e-20	0.0812032	0.403465	-0.00445951	0.963465	0.0563882	0.562153	0.926154	1.074e-46	0.522082	6.84431e-09	0.107164	0.269636	0.165863	0.0862457	0.588056	2.20735e-11	-0.0237284	0.807419	0.313279	0.000962319	0.207085	0.0315222	0.343818	0.000269266	0.226502	0.0184129	0.167117	0.083863	0.33233	0.000441554	-0.00844812	0.93085
ECM1	black	0.310009	0.00109445	-0.310009	0.00109445	-0.0365476	0.707274	-0.0541873	0.577536	-0.519908	8.10209e-09	-0.2647	0.00563337	-0.786207	6.79631e-24	-0.702961	2.24019e-17	0.0372946	0.701571	-0.294696	0.00196155	-0.19951	0.0384424	0.83395	3.95872e-29	0.547411	8.75798e-10	0.0487071	0.616663	-0.0352078	0.717543	0.323277	0.000643435	-0.245219	0.0105302	0.230115	0.0165823	0.062641	0.519548	0.076637	0.430505	0.0616432	0.526235	0.222647	0.0205561	0.276961	0.00371072	0.11916	0.219328
MLLT11	black	0.342511	0.00028512	-0.342511	0.00028512	-0.0774415	0.425667	-0.0609167	0.531131	-0.288959	0.00242149	-0.0121189	0.900933	-0.587241	2.38836e-11	-0.688398	1.8326e-16	0.473577	2.26166e-07	-0.128797	0.184025	0.0937359	0.334583	0.739676	6.06755e-20	0.462711	4.60976e-07	-0.02414	0.804144	-0.0345369	0.722704	0.329017	0.000507468	-0.102338	0.291918	0.124003	0.20103	0.192306	0.0461633	0.210648	0.0286506	0.181406	0.0602571	-0.0626822	0.519273	0.234645	0.0145112	0.00495715	0.959392
PIP5K1A	black	0.173162	0.0731054	-0.173162	0.0731054	-0.323097	0.000648174	-0.441218	1.7572e-06	-0.00779603	0.936176	-0.0403772	0.678216	-0.403748	1.47095e-05	-0.253795	0.0080403	-0.0885833	0.361944	0.00581863	0.952342	-0.0430988	0.657845	0.430185	3.37348e-06	0.103752	0.285267	0.167296	0.0835263	0.414839	8.05124e-06	0.610185	2.37788e-12	0.217433	0.0237935	0.389456	3.10038e-05	0.38822	3.30147e-05	0.553815	5.06622e-10	0.312379	0.000997148	0.132776	0.170728	0.634966	1.58256e-13	0.0327026	0.736878
S100A9	black	0.364374	0.000105849	-0.364374	0.000105849	-0.00182951	0.985007	-0.192048	0.0464619	-0.574438	8.01438e-11	-0.397337	2.06391e-05	-0.864939	1.63386e-33	-0.58717	2.40488e-11	-0.274763	0.00400462	-0.133315	0.168982	-0.242091	0.0115938	0.774187	8.75838e-23	0.379526	5.10213e-05	0.0831963	0.391983	0.115108	0.235518	0.445553	1.35139e-06	-0.0894922	0.35702	0.407721	1.18824e-05	0.0941085	0.332657	0.246862	0.0100066	0.126766	0.191098	0.465576	3.82983e-07	0.49479	5.23552e-08	0.122073	0.208185
UBAP2L	black	0.165954	0.0860701	-0.165954	0.0860701	-0.501181	3.30326e-08	-0.471006	2.68261e-07	0.270732	0.00459812	0.590725	1.70225e-11	-0.29257	0.0021219	-0.214608	0.0257228	0.359098	0.000135331	-0.28713	0.00258733	0.256164	0.00745148	0.545997	9.86845e-10	0.659835	8.06728e-15	-0.285985	0.00269635	-0.181514	0.0601009	0.252852	0.00828593	0.0759085	0.434913	0.363592	0.000109804	0.601554	5.78695e-12	0.355031	0.000163083	0.589179	1.97929e-11	-0.038158	0.695001	-0.0956169	0.324931	-0.062604	0.519795
ATP8B2	black	0.428898	3.63478e-06	-0.428898	3.63478e-06	-0.132223	0.172533	-0.249411	0.00923946	-0.444602	1.43202e-06	-0.181327	0.0603709	-0.854614	6.1111e-32	-0.767888	3.14257e-22	0.178205	0.0650077	-0.0975433	0.315233	0.0368597	0.704889	0.943778	9.04329e-53	0.566779	1.61337e-10	0.0936076	0.335248	0.129197	0.182654	0.565846	1.75483e-10	-0.0792891	0.414675	0.285006	0.00279284	0.191598	0.0469865	0.280431	0.00328597	0.185105	0.0551246	0.166197	0.0856047	0.320813	0.00071144	0.00991363	0.918892
ZBTB7B	black	-0.37012	8.06007e-05	0.37012	8.06007e-05	0.047296	0.626919	0.348541	0.000218497	0.160047	0.0980074	0.077578	0.424849	0.705162	1.61255e-17	0.525276	5.33027e-09	-0.282314	0.00307423	-0.015765	0.871355	-0.180488	0.0615884	-0.701379	2.83209e-17	-0.387391	3.4433e-05	0.166561	0.0849129	-0.11939	0.218432	-0.543615	1.20498e-09	0.0232546	0.811192	-0.351725	0.000189438	-0.420164	5.98242e-06	-0.459744	5.57545e-07	-0.26618	0.00536184	-0.170376	0.0779151	-0.224405	0.0195532	0.0787358	0.41795
SYT11	black	0.433815	2.72892e-06	-0.433815	2.72892e-06	-0.171362	0.0761851	-0.357809	0.000143615	-0.338572	0.000338305	-0.11459	0.237646	-0.850736	2.2173e-31	-0.703446	2.084e-17	0.219219	0.0226382	-0.0542854	0.576846	0.0979833	0.313045	0.941978	4.58257e-52	0.581274	4.22664e-11	-0.0352482	0.717232	0.0981712	0.312114	0.596816	9.32439e-12	-0.0451793	0.642439	0.386836	3.54131e-05	0.311363	0.00103785	0.342758	0.000282068	0.250322	0.00897813	0.188621	0.0505848	0.295107	0.00193187	-0.0155989	0.872699
SEMA4A	black	0.381377	4.65541e-05	-0.381377	4.65541e-05	-0.262277	0.0061043	-0.314138	0.00093011	-0.317319	0.000819218	0.0139598	0.88598	-0.801404	2.09887e-25	-0.643477	5.89282e-14	0.027274	0.779329	-0.153801	0.112011	0.0545295	0.575131	0.916036	7.41179e-44	0.67689	8.85938e-16	-0.0948041	0.32908	-0.0732883	0.450977	0.441232	1.75574e-06	-0.0587267	0.546026	0.379553	5.09544e-05	0.297199	0.00178691	0.24314	0.011227	0.299511	0.00163824	0.212748	0.0270647	0.322737	0.000657789	0.0574594	0.554738
KIRREL1	black	0.488331	8.26061e-08	-0.488331	8.26061e-08	-0.112759	0.245276	-0.218788	0.0229125	-0.464349	4.1471e-07	-0.150853	0.119138	-0.824801	5.26745e-28	-0.76527	5.28193e-22	0.203856	0.0343315	-0.101562	0.295611	0.00214209	0.982446	0.916943	4.2704e-44	0.54743	8.74387e-10	0.0607602	0.532189	0.0641969	0.509208	0.488922	7.92629e-08	-0.0639324	0.510958	0.279033	0.00345153	0.208556	0.0303082	0.336877	0.00036388	0.249975	0.00907678	0.183923	0.0567243	0.388126	3.31733e-05	0.0395555	0.684413
CD1D	black	-0.209538	0.0295206	0.209538	0.0295206	-0.143222	0.139215	-0.204923	0.0333807	0.251211	0.00872916	0.300938	0.00155214	-0.0240976	0.804481	-0.000150138	0.99877	0.182441	0.0587829	-0.229897	0.0166879	0.148651	0.124686	0.177234	0.0665067	0.333115	0.000427148	-0.336242	0.000373912	-0.259157	0.00676219	0.0198174	0.838688	-0.239784	0.0124372	0.0784757	0.419494	0.209172	0.0298117	-0.100487	0.300782	0.0789173	0.416874	-0.104988	0.279537	-0.309341	0.00112339	0.0405132	0.677192
CD1C	black	0.22557	0.0189127	-0.22557	0.0189127	-0.211539	0.0279682	-0.375567	6.19554e-05	-0.141237	0.144836	-0.0365097	0.707564	-0.574691	7.82893e-11	-0.378382	5.39791e-05	0.0196419	0.840097	0.0736704	0.448615	0.102225	0.292455	0.626874	3.9371e-13	0.323298	0.00064287	0.00866317	0.929094	0.197035	0.0409628	0.532976	2.88599e-09	0.097295	0.316473	0.361656	0.0001202	0.292201	0.00215088	0.336247	0.000373826	0.238459	0.0129456	0.159173	0.0998793	0.121413	0.210673	-0.129755	0.180756
CD1E	black	-0.029068	0.765222	0.029068	0.765222	0.0799112	0.411012	0.0797317	0.412067	0.175712	0.0689144	0.173856	0.0719435	0.215553	0.0250631	0.167839	0.0825157	0.0997542	0.304337	-0.100613	0.300171	0.0254957	0.793384	-0.098086	0.312535	0.211269	0.0281732	-0.233813	0.0148737	-0.258999	0.0067972	-0.199015	0.0389358	-0.261102	0.00634518	-0.162001	0.0939237	-0.0504846	0.603846	-0.256423	0.00738955	-0.159318	0.0995681	-0.101092	0.297866	-0.196499	0.0415268	0.00902814	0.926115
MNDA	black	0.314748	0.000907828	-0.314748	0.000907828	-0.110835	0.253474	-0.316364	0.000851143	-0.396183	2.19203e-05	-0.208795	0.0301153	-0.82543	4.43047e-28	-0.61607	1.27654e-12	-0.119276	0.218875	-0.171501	0.0759432	-0.107273	0.269145	0.863925	2.36264e-33	0.557595	3.64751e-10	-0.0589704	0.544359	0.0240405	0.804935	0.47981	1.48645e-07	-0.136163	0.159982	0.383395	4.20998e-05	0.228946	0.0171564	0.253764	0.00804846	0.164469	0.0889568	0.303718	0.00139616	0.423069	5.0763e-06	0.185402	0.0547288
PYHIN1	black	0.359247	0.000134407	-0.359247	0.000134407	-0.161906	0.0941191	-0.304894	0.00133461	-0.32273	0.000657993	-0.163354	0.0911747	-0.718575	2.03349e-18	-0.520049	8.01386e-09	0.0334049	0.73144	-0.165775	0.0864146	-0.0471093	0.628282	0.768125	2.99707e-22	0.506389	2.2536e-08	0.101266	0.297027	0.219373	0.0225409	0.562139	2.44393e-10	-0.055534	0.5681	0.30778	0.00119378	0.182542	0.0586413	0.244933	0.0106238	0.125737	0.194754	0.228701	0.0172792	0.202628	0.0354541	-0.082554	0.395662
ACKR1	black	0.45708	6.60391e-07	-0.45708	6.60391e-07	-0.0649748	0.504078	-0.148667	0.124647	-0.453719	8.15909e-07	-0.159689	0.0987721	-0.800733	2.46308e-25	-0.770412	1.8925e-22	0.216392	0.0244892	-0.0448718	0.644707	0.0384909	0.692473	0.872975	7.8755e-35	0.496079	4.77485e-08	0.0404895	0.677371	0.0373707	0.700991	0.432674	2.91763e-06	-0.0496507	0.609844	0.253949	0.00800091	0.180586	0.0614464	0.272144	0.00438178	0.206371	0.032126	0.131825	0.173842	0.287303	0.00257122	-0.0336546	0.72951
SLAMF8	black	0.323935	0.000626294	-0.323935	0.000626294	-0.215883	0.0248359	-0.229902	0.0166857	-0.311077	0.00104958	-0.0288382	0.767024	-0.748101	1.35585e-20	-0.552262	5.79147e-10	0.0280251	0.773414	-0.35657	0.000152017	-0.0929296	0.338776	0.845746	1.10438e-30	0.843967	1.93081e-30	-0.17864	0.0643441	-0.164358	0.0891756	0.313931	0.00093775	-0.240579	0.0121408	0.371933	7.38811e-05	0.253771	0.00804664	0.114466	0.238156	0.179249	0.0634248	0.258013	0.00701858	0.210436	0.0288148	-0.0563487	0.562427
LY9	black	0.357006	0.000149005	-0.357006	0.000149005	-0.287395	0.00256268	-0.337893	0.000348342	-0.206815	0.0317493	0.0491056	0.613779	-0.674817	1.16791e-15	-0.533893	2.67992e-09	0.102765	0.289899	-0.0620825	0.523286	0.140551	0.146818	0.815745	5.91372e-27	0.579204	5.13837e-11	-0.0336368	0.729648	0.0505231	0.60357	0.50126	3.28416e-08	0.0168812	0.862333	0.301765	0.00150419	0.287703	0.00253431	0.263617	0.00583979	0.25532	0.00765671	0.116823	0.228565	0.183275	0.0576175	-0.0709376	0.465667
FCER1G	black	0.296134	0.00185944	-0.296134	0.00185944	-0.204581	0.0336832	-0.322428	0.00066617	-0.295372	0.00191294	-0.0738568	0.447464	-0.773584	9.91515e-23	-0.553214	5.3359e-10	-0.0499488	0.607697	-0.292941	0.00209302	-0.0372451	0.701949	0.852154	1.38999e-31	0.79837	4.30296e-25	-0.16985	0.0788513	-0.0878299	0.366058	0.391417	2.80447e-05	-0.180365	0.0617699	0.396876	2.11423e-05	0.293948	0.00201662	0.185901	0.0540683	0.188433	0.0508197	0.268	0.00504382	0.278629	0.00350075	-0.00936901	0.923334
FCGR2A	black	0.318663	0.000776087	-0.318663	0.000776087	-0.178406	0.0647005	-0.331512	0.000457062	-0.338132	0.000344775	-0.163109	0.0916669	-0.816759	4.54065e-27	-0.514214	1.25337e-08	-0.104085	0.283716	-0.296598	0.00182752	-0.0966132	0.319892	0.83015	1.18198e-28	0.731638	2.40414e-19	-0.15931	0.0995851	-0.0416903	0.668358	0.419861	6.08519e-06	-0.214301	0.0259397	0.432726	2.90878e-06	0.284953	0.00279815	0.214997	0.0254491	0.15807	0.102284	0.364004	0.000107706	0.30055	0.00157514	-0.0178783	0.854289
HSPA6	black	0.155163	0.108833	-0.155163	0.108833	0.0933117	0.336785	0.00224743	0.981583	-0.561729	2.53434e-10	-0.400846	1.71615e-05	-0.62421	5.28427e-13	-0.710079	7.6524e-18	-0.181954	0.0594726	-0.1827	0.0584182	-0.254346	0.00789996	0.678315	7.31703e-16	0.22322	0.0202244	0.291167	0.00223405	0.195233	0.042884	0.379364	5.14298e-05	-0.171966	0.075139	0.0525766	0.588916	-0.115585	0.233571	0.104299	0.282721	-0.07681	0.429462	0.0965398	0.320262	0.432816	2.89356e-06	0.149547	0.122407
FCRLA	black	0.262024	0.00615552	-0.262024	0.00615552	-0.270641	0.00461242	-0.328476	0.000519046	-0.153667	0.112327	0.0427546	0.660408	-0.556208	4.11665e-10	-0.424319	4.72798e-06	0.0436538	0.653721	0.0711088	0.464589	0.179577	0.0629343	0.672089	1.67453e-15	0.346431	0.000239971	-0.00878014	0.92814	0.0901181	0.353653	0.468477	3.16885e-07	0.100047	0.302911	0.274187	0.00408499	0.255167	0.0076946	0.262255	0.0061088	0.238455	0.0129472	0.101609	0.295387	0.128108	0.186401	-0.0195482	0.84085
DDR2	black	0.327977	0.000529955	-0.327977	0.000529955	-0.252244	0.00844799	-0.324441	0.000613406	-0.236507	0.0137273	0.0533216	0.583639	-0.698149	4.54898e-17	-0.761243	1.15876e-21	0.389569	3.0826e-05	-0.06035	0.534966	0.231961	0.0157091	0.936505	4.71278e-50	0.615896	1.30047e-12	-0.0184209	0.849917	0.0302285	0.756136	0.521402	7.2161e-09	-0.053965	0.579101	0.201881	0.0361517	0.295181	0.00192656	0.286722	0.0026257	0.24794	0.00967553	-0.0646219	0.506401	0.190119	0.0487468	-0.00304064	0.975085
RCSD1	black	0.316807	0.000836192	-0.316807	0.000836192	-0.232013	0.015685	-0.206161	0.0323054	-0.31997	0.000736196	-0.0634568	0.514113	-0.664864	4.26952e-15	-0.667422	3.07451e-15	0.160112	0.0978698	-0.0469386	0.629529	0.0910241	0.348816	0.841385	4.29086e-30	0.518299	9.17216e-09	0.0888843	0.360309	0.094259	0.331881	0.49509	5.12463e-08	-0.0495031	0.610908	0.176088	0.0683132	0.150046	0.121148	0.199771	0.0381844	0.142409	0.141496	0.0180704	0.85274	0.233745	0.0149036	-0.0292365	0.7639
GORAB	black	-0.451896	9.14261e-07	0.451896	9.14261e-07	-0.00884914	0.927576	-0.140367	0.147354	0.197856	0.0401125	-0.281105	0.00320866	0.246336	0.0101715	0.322159	0.0006735	-0.382502	4.40193e-05	-0.0112753	0.907798	-0.273077	0.00424389	-0.378046	5.48784e-05	-0.448617	1.12002e-06	0.329179	0.000504054	0.611524	2.0663e-12	0.291853	0.00217854	0.170138	0.0783385	0.0828613	0.393899	0.0133403	0.891008	0.180955	0.0609089	-0.154282	0.11088	-0.00101772	0.99166	-0.0352136	0.717499	-0.0379731	0.696406
PRRX1	black	0.389044	3.16606e-05	-0.389044	3.16606e-05	-0.211253	0.0281857	-0.289629	0.00236317	-0.406407	1.27553e-05	-0.153816	0.111975	-0.83509	2.83608e-29	-0.760009	1.46939e-21	0.0784241	0.419801	-0.101787	0.294538	0.0149247	0.878157	0.953395	5.58768e-57	0.522816	6.46332e-09	0.0647289	0.505696	0.114689	0.237239	0.57883	5.32189e-11	-0.0883821	0.36304	0.298535	0.0016996	0.22878	0.0172396	0.308008	0.00118324	0.198267	0.0396921	0.157874	0.102715	0.360765	0.000125284	0.0343321	0.724282
FMO1	black	0.144337	0.136131	-0.144337	0.136131	-0.03942	0.685437	-0.0511002	0.599435	-0.270236	0.00467639	-0.150176	0.120822	-0.434914	2.5579e-06	-0.472976	2.35399e-07	-0.00954714	0.921881	-0.26563	0.00546137	-0.17711	0.0667009	0.529746	3.73992e-09	0.290841	0.00226084	0.132254	0.172431	0.102299	0.292104	0.314819	0.000905245	-0.0863997	0.373945	0.0842166	0.386183	0.0211131	0.828298	0.0474612	0.625715	-0.00914728	0.925143	0.0184569	0.849628	0.166369	0.0852776	0.165075	0.0877697
DNM3	black	0.12114	0.211711	-0.12114	0.211711	0.140756	0.146222	-0.0974465	0.315716	-0.0102044	0.916522	-0.014361	0.882725	-0.131576	0.174661	-0.223384	0.0201303	0.271849	0.00442621	0.150026	0.121199	0.180431	0.061673	0.231706	0.0158273	0.192157	0.0463354	-0.105985	0.274972	-0.0405494	0.67692	0.150478	0.12007	-0.117897	0.224286	-0.0465148	0.632629	0.0178616	0.854423	-0.0132659	0.891611	-0.0736499	0.448741	-0.108289	0.264609	-0.0263558	0.786578	0.140281	0.147603
GPR52	black	0.280085	0.0033262	-0.280085	0.0033262	-0.251397	0.00867793	-0.284318	0.00286246	-0.148587	0.124851	-0.185832	0.0541595	-0.432176	3.00401e-06	-0.463944	4.25707e-07	0.152252	0.115713	0.250103	0.00904031	0.273798	0.00414012	0.51363	1.31013e-08	0.160568	0.0969065	0.206576	0.0319514	0.418963	6.39949e-06	0.640111	8.74148e-14	0.0352672	0.717086	0.0695252	0.474618	0.154598	0.110143	0.328075	0.000527806	-0.0282034	0.772011	-0.0760262	0.434199	0.192303	0.0461671	-0.290053	0.00232691
RASAL2	black	0.249303	0.00927067	-0.249303	0.00927067	0.0521388	0.592026	-0.145528	0.132895	0.026239	0.787501	-0.106258	0.27373	-0.0351751	0.717794	0.16679	0.084479	-0.037659	0.698795	0.0294703	0.762068	-0.0733316	0.450709	-0.0976935	0.314485	-0.0692358	0.476464	-0.180258	0.0619264	-0.0247422	0.79936	0.0349445	0.719566	-0.0139128	0.886361	0.0773305	0.426333	0.0691823	0.476805	0.0820462	0.398584	-0.0378362	0.697447	0.250218	0.00900751	0.21848	0.0231104	0.151459	0.117645
C1orf220	black	-0.266196	0.00535887	0.266196	0.00535887	-0.10379	0.285088	-0.105552	0.276948	0.0225336	0.816942	-0.0396997	0.683324	-0.0354658	0.715561	-0.177843	0.0655622	0.057119	0.55709	0.076069	0.43394	0.0786401	0.418517	0.136002	0.160482	-0.0977892	0.314009	0.213261	0.0266888	0.268377	0.00498012	0.263319	0.0058977	-0.00336887	0.972396	-0.0367702	0.705573	-0.00422673	0.965371	0.0598852	0.538121	-0.0462995	0.634206	-0.218732	0.0229485	-0.255701	0.00756356	0.0485484	0.617812
FAM163A	black	0.248178	0.00960359	-0.248178	0.00960359	-0.0274139	0.778226	-0.0418566	0.667113	-0.100497	0.300732	0.138927	0.151591	-0.210712	0.0286008	-0.195347	0.0427596	0.283637	0.00293293	0.05555	0.567989	0.228185	0.0175397	0.306531	0.001253	0.303183	0.00142504	-0.240376	0.0122159	-0.315113	0.000894744	-0.0532721	0.583989	-0.193088	0.0452667	0.0194321	0.841783	0.0438487	0.652276	-0.0425598	0.66186	0.104346	0.282502	0.0385527	0.692005	-0.117776	0.224766	-0.00698119	0.942835
TOR1AIP1	black	0.172327	0.0745213	-0.172327	0.0745213	-0.364424	0.000105601	-0.476703	1.83427e-07	0.173055	0.0732852	0.383906	4.10372e-05	-0.415763	7.64948e-06	-0.376428	5.94053e-05	0.472845	2.37461e-07	-0.130159	0.179391	0.396248	2.18465e-05	0.663499	5.08091e-15	0.68486	2.99752e-16	-0.377264	5.70262e-05	-0.179979	0.0623388	0.371723	7.46322e-05	-0.0496701	0.609704	0.236989	0.0135307	0.503471	2.79418e-08	0.263057	0.00594897	0.342741	0.000282275	-0.0833024	0.391378	0.0451637	0.642555	-0.0645799	0.506679
MR1	black	0.387779	3.3762e-05	-0.387779	3.3762e-05	-0.2865	0.00264684	-0.430367	3.33795e-06	-0.155871	0.107208	0.0926091	0.340452	-0.698986	4.02547e-17	-0.538729	1.80649e-09	0.161107	0.0957742	-0.158125	0.102163	0.0902821	0.352774	0.852836	1.10857e-31	0.685164	2.87421e-16	-0.192045	0.0464655	-0.0555801	0.567779	0.490324	7.18369e-08	-0.0528024	0.587314	0.372305	7.2568e-05	0.357354	0.00014665	0.233189	0.0151506	0.258979	0.00680158	0.16987	0.0788171	0.166413	0.0851928	0.0552604	0.570012
NPL	black	0.107616	0.267608	-0.107616	0.267608	-0.162561	0.0927777	-0.298099	0.00172765	-0.207042	0.0315585	-0.084894	0.38236	-0.640375	8.47765e-14	-0.463116	4.49103e-07	-0.0992463	0.306818	-0.334645	0.000400286	-0.0847253	0.383309	0.74384	2.91455e-20	0.760294	1.39121e-21	-0.217802	0.0235506	-0.139143	0.15095	0.318495	0.000781377	-0.307145	0.00122355	0.319538	0.000749168	0.232339	0.0155356	0.0466263	0.631813	0.0578884	0.551781	0.182733	0.0583721	0.174261	0.0712739	0.0846549	0.383706
LAMC1	black	0.478245	1.65292e-07	-0.478245	1.65292e-07	-0.0701563	0.470607	-0.274121	0.00409428	-0.435344	2.49386e-06	-0.210672	0.0286323	-0.854705	5.92614e-32	-0.695599	6.58418e-17	0.170173	0.0782753	-0.151084	0.118567	-0.0310141	0.750004	0.891639	2.86944e-38	0.545787	1.00441e-09	0.0146878	0.880076	0.0972387	0.316754	0.522166	6.79974e-09	-0.0939112	0.333676	0.32887	0.000510587	0.233611	0.014963	0.323095	0.000648232	0.208496	0.0303572	0.252452	0.00839217	0.384489	3.98555e-05	0.040669	0.676021
RGL1	black	0.25342	0.0081372	-0.25342	0.0081372	-0.181954	0.0594723	-0.218799	0.0229052	-0.210363	0.0288719	0.0978416	0.313748	-0.589765	1.86952e-11	-0.631723	2.28753e-13	0.321529	0.000691015	-0.272014	0.00440141	0.0725528	0.455546	0.837506	1.38709e-29	0.77872	3.40331e-23	-0.130152	0.179415	-0.170861	0.0770603	0.302131	0.00148337	-0.210262	0.0289507	0.159062	0.100121	0.222132	0.0208579	0.0789927	0.416427	0.162943	0.0920023	-0.0456821	0.638738	0.144725	0.13507	0.0533542	0.583409
HMCN1	black	0.0838458	0.388284	-0.0838458	0.388284	-0.0132676	0.891598	-0.0965474	0.320223	-0.144439	0.135852	-0.0579352	0.551459	-0.223268	0.0201967	-0.561336	2.62427e-10	0.41938	6.25177e-06	0.0498741	0.608235	0.134172	0.166235	0.470911	2.69964e-07	0.0982459	0.311743	0.274375	0.00405862	0.259262	0.00673907	0.409129	1.10099e-05	0.0170058	0.861327	-0.176759	0.0672502	-0.00591999	0.951513	0.147328	0.128114	-0.0195527	0.840814	-0.337641	0.000352142	0.122155	0.207877	0.165905	0.086165
PLA2G4A	black	0.116396	0.230282	-0.116396	0.230282	-0.193012	0.045354	-0.425372	4.45202e-06	0.0723562	0.456771	0.0104626	0.914418	-0.388089	3.32365e-05	-0.249125	0.00932274	0.0938607	0.333937	0.097587	0.315016	0.180803	0.0611294	0.391362	2.81244e-05	0.150263	0.120605	-0.122439	0.206815	0.156266	0.10631	0.423368	4.99098e-06	0.155007	0.109192	0.309077	0.00113503	0.418119	6.70899e-06	0.399588	1.83395e-05	0.247614	0.00977462	0.045074	0.643216	0.185096	0.055137	0.126551	0.191856
RGS18	black	0.243453	0.0111194	-0.243453	0.0111194	-0.088444	0.362703	-0.320565	0.000718654	-0.223064	0.0203142	-0.084957	0.382005	-0.682694	4.03821e-16	-0.536589	2.1525e-09	-0.0633778	0.514638	-0.128294	0.18576	0.0249482	0.797725	0.779277	3.02608e-23	0.656664	1.19759e-14	-0.213137	0.026779	-0.0836531	0.38938	0.396375	2.1702e-05	-0.142836	0.140294	0.311026	0.00105167	0.279672	0.00337493	0.176479	0.067692	0.117315	0.226597	0.161873	0.0941873	0.340896	0.000305919	0.168085	0.0820592
RGS13	black	0.0333572	0.731809	-0.0333572	0.731809	-0.23876	0.0128285	-0.363755	0.000108969	0.102723	0.290096	0.0969744	0.318078	-0.219981	0.0221603	-0.0893195	0.357953	-0.04138	0.670682	0.186768	0.052938	0.248285	0.0095716	0.305687	0.00129446	0.13154	0.174781	-0.117639	0.225309	0.0617798	0.525317	0.318701	0.000774911	0.0469264	0.629618	0.212493	0.0272526	0.247227	0.00989321	0.180362	0.0617737	0.119159	0.219331	0.0274308	0.778093	-0.00622807	0.948993	-0.0281654	0.77231
CFH	black	0.317671	0.000807726	-0.317671	0.000807726	-0.148749	0.124436	-0.315549	0.000879333	-0.255606	0.00758674	-0.0650804	0.503383	-0.763618	7.30349e-22	-0.69024	1.41433e-16	0.307022	0.00122938	-0.195035	0.0430991	0.115676	0.233199	0.904726	4.44319e-41	0.709654	8.16572e-18	-0.0998392	0.303923	0.0272286	0.779687	0.518422	9.08579e-09	-0.19276	0.0456414	0.280204	0.00331235	0.315667	0.000875203	0.260944	0.006378	0.166454	0.0851156	0.0673818	0.488377	0.17401	0.0716891	-0.0991278	0.307399
CFHR3	black	0.0464512	0.633095	-0.0464512	0.633095	0.246492	0.0101224	0.0744931	0.44355	-0.326079	0.000573367	-0.252527	0.00837213	-0.428123	3.80124e-06	-0.538144	1.89527e-09	0.182272	0.0590214	-0.294061	0.00200825	-0.22589	0.0187396	0.532944	2.8935e-09	0.357659	0.00014461	0.0856956	0.377866	0.06466	0.506151	0.232286	0.0155595	-0.231539	0.0159052	-0.0308251	0.751478	-0.0774118	0.425845	-0.0425787	0.66172	-0.159954	0.098207	-0.0661305	0.496507	0.0790618	0.416018	0.0357465	0.713408
CFHR1	black	0.312901	0.000976809	-0.312901	0.000976809	-0.000655364	0.994629	-0.219952	0.0221788	-0.373299	6.91678e-05	-0.234736	0.014472	-0.794024	1.1784e-24	-0.730696	2.81622e-19	0.213118	0.0267929	-0.198479	0.0394762	-0.0120372	0.901597	0.863023	3.27168e-33	0.543793	1.18719e-09	0.0306633	0.75274	0.143439	0.13861	0.536705	2.13229e-09	-0.196396	0.0416362	0.246778	0.0100327	0.226271	0.0185358	0.290394	0.00229815	0.104328	0.282586	0.0993985	0.306073	0.284253	0.00286913	-0.0161164	0.868512
CFHR2	black	-0.0349825	0.719275	0.0349825	0.719275	0.163665	0.0905507	-0.0401452	0.679964	-0.117536	0.225718	-0.0447629	0.645511	-0.326807	0.000556334	-0.420101	6.00345e-06	0.207194	0.0314309	-0.261399	0.00628339	-0.00581827	0.952345	0.467049	3.47922e-07	0.446182	1.30049e-06	-0.207709	0.0310024	-0.219761	0.0222974	0.101494	0.295937	-0.421906	5.4224e-06	-0.0147069	0.879922	0.0580756	0.550493	-0.116334	0.230535	-0.100634	0.300071	-0.106503	0.272616	-0.00931086	0.923809	0.114156	0.23944
PTPRC	black	0.414819	8.0603e-06	-0.414819	8.0603e-06	-0.233593	0.0149708	-0.435774	2.43133e-06	-0.313015	0.00097239	-0.135402	0.162352	-0.843528	2.21374e-30	-0.598357	7.99085e-12	-0.00419526	0.965629	-0.0650545	0.503554	0.0391845	0.687218	0.906765	1.49022e-41	0.598268	8.06243e-12	-0.0203024	0.834795	0.152383	0.115397	0.632959	1.98899e-13	-0.0368641	0.704856	0.418003	6.75292e-06	0.327501	0.000540555	0.367534	9.11748e-05	0.225193	0.0191178	0.272177	0.00437696	0.351211	0.000193866	-0.059763	0.538953
CAMSAP2	black	0.154085	0.111342	-0.154085	0.111342	-0.0622461	0.522189	-0.345237	0.000252963	-0.122385	0.207016	-0.038937	0.689091	-0.594734	1.14708e-11	-0.602668	5.16703e-12	0.206032	0.0324159	-0.102144	0.292838	0.109604	0.258818	0.727937	4.45775e-19	0.433933	2.70997e-06	-0.103119	0.28823	0.0655067	0.500586	0.495748	4.88941e-08	-0.135722	0.16135	0.216629	0.0243294	0.346804	0.000236033	0.331599	0.000455377	0.185524	0.0545663	-0.0353299	0.716605	0.210426	0.0288225	0.188384	0.0508814
NAV1	black	0.0237585	0.807179	-0.0237585	0.807179	-0.171407	0.0761057	-0.0482989	0.619622	-0.108433	0.263973	0.175111	0.0698833	-0.272011	0.00440187	-0.695016	7.16057e-17	0.45647	6.86354e-07	-0.155442	0.108189	0.184171	0.0563851	0.656638	1.20142e-14	0.459658	5.60624e-07	0.0797159	0.41216	-0.0672285	0.489369	0.254669	0.00781845	-0.153606	0.112471	-0.172987	0.0733992	0.0474544	0.625764	-0.00844711	0.930858	0.0480477	0.621446	-0.441196	1.75956e-06	0.0687847	0.479348	0.0457219	0.638446
SHISA4	black	0.280038	0.00333176	-0.280038	0.00333176	0.0758599	0.435208	0.278579	0.0035069	-0.614417	1.52224e-12	-0.290812	0.00226331	-0.606934	3.33471e-12	-0.717545	2.39396e-18	0.12966	0.181079	-0.334413	0.000404254	-0.279609	0.00338241	0.672322	1.62402e-15	0.38873	3.21704e-05	0.185202	0.0549948	-0.0775717	0.424887	0.117715	0.225008	-0.258661	0.00687234	-0.00571887	0.953158	-0.18062	0.0613961	-0.101709	0.294908	-0.0652791	0.502079	0.085138	0.380988	0.214996	0.0254497	0.0902909	0.352728
ATP2B4	black	0.413685	8.58087e-06	-0.413685	8.58087e-06	-0.155793	0.107386	-0.239872	0.012404	-0.335189	0.000391113	-0.0518458	0.594112	-0.704655	1.7397e-17	-0.783309	1.27758e-23	0.406897	1.24233e-05	-0.0692696	0.476247	0.13073	0.177474	0.911473	1.08425e-42	0.527289	4.54694e-09	0.0623508	0.521489	0.070375	0.469222	0.514244	1.25049e-08	-0.0736211	0.448919	0.127955	0.186933	0.201511	0.0365011	0.261149	0.0063353	0.173941	0.0718025	-0.0370108	0.703736	0.327787	0.000534154	0.0575937	0.553811
SRGAP2	black	0.397274	2.07079e-05	-0.397274	2.07079e-05	-0.245074	0.0105776	-0.321781	0.000683974	-0.345382	0.000251359	-0.0683605	0.482069	-0.816464	4.90498e-27	-0.720819	1.42128e-18	0.123035	0.204595	-0.158437	0.101479	-0.01216	0.900599	0.937032	3.07308e-50	0.613101	1.74994e-12	0.0239418	0.80572	0.0823067	0.397084	0.550017	7.01938e-10	-0.0499432	0.607738	0.408731	1.12502e-05	0.3018	0.0015022	0.332146	0.000445009	0.290247	0.0023105	0.156816	0.10507	0.348538	0.000218528	-0.0285514	0.769276
RASSF5	black	0.447409	1.20635e-06	-0.447409	1.20635e-06	-0.179852	0.0625259	-0.332275	0.000442578	-0.375927	6.08766e-05	-0.0998998	0.303628	-0.817699	3.54945e-27	-0.672134	1.66475e-15	0.0632135	0.515731	-0.0877211	0.366654	0.0626065	0.519778	0.936057	6.7616e-50	0.631332	2.39091e-13	-0.0144754	0.881798	0.0439419	0.651585	0.531921	3.14186e-09	-0.0863913	0.373991	0.318256	0.000788938	0.230125	0.0165774	0.268121	0.00502334	0.205739	0.0326685	0.212388	0.0273307	0.373649	6.80069e-05	0.0292283	0.763964
IL24	black	0.212658	0.0271311	-0.212658	0.0271311	-0.0727165	0.454527	-0.168268	0.0817224	-0.46134	5.03424e-07	-0.290801	0.00226417	-0.722366	1.10805e-18	-0.708501	9.73585e-18	-0.120458	0.214311	-0.0164823	0.865555	-0.0610182	0.530445	0.773621	9.83977e-23	0.244288	0.0108373	0.201767	0.036259	0.213596	0.0264451	0.513412	1.33189e-08	0.000828774	0.993208	0.227279	0.0180051	0.0897976	0.355375	0.278617	0.0035022	0.109399	0.259716	0.128613	0.184659	0.424707	4.62459e-06	0.171149	0.0765555
CR2	black	0.259951	0.00658913	-0.259951	0.00658913	-0.302354	0.00147083	-0.387458	3.43163e-05	-0.0905174	0.351516	0.073615	0.448957	-0.495872	4.8461e-08	-0.296794	0.00181415	0.00774419	0.936599	0.141282	0.144707	0.179089	0.0636658	0.563946	2.08052e-10	0.310603	0.00106927	-0.0447494	0.645611	0.081406	0.402287	0.428187	3.78709e-06	0.10314	0.288135	0.340319	0.000313671	0.288131	0.00249538	0.295146	0.00192904	0.274518	0.00403855	0.172041	0.075011	0.0907915	0.350053	-0.134556	0.165017
CR1	black	0.38447	3.98946e-05	-0.38447	3.98946e-05	-0.0931424	0.337666	-0.285648	0.00272922	-0.479108	1.55902e-07	-0.298726	0.00168741	-0.849209	3.64602e-31	-0.615475	1.36016e-12	-0.163624	0.0906324	-0.0945952	0.330151	-0.124927	0.197668	0.848337	4.83199e-31	0.416677	7.27095e-06	0.0970236	0.317831	0.181231	0.0605082	0.560632	2.79278e-10	-0.0930927	0.337925	0.367027	9.33924e-05	0.162507	0.0928875	0.30623	0.00126764	0.152287	0.115629	0.354832	0.000164565	0.440564	1.82769e-06	0.0322356	0.740501
CR1L	black	0.365582	9.99962e-05	-0.365582	9.99962e-05	-0.170776	0.0772092	-0.317626	0.000809166	-0.375623	6.17869e-05	-0.176161	0.0681964	-0.773605	9.87271e-23	-0.566864	1.60109e-10	-0.0924865	0.341094	-0.0508474	0.601245	-0.0469201	0.629664	0.812769	1.2718e-26	0.412109	9.35754e-06	0.0653491	0.501619	0.15696	0.104746	0.544072	1.15986e-09	-0.0200191	0.837069	0.373535	6.83808e-05	0.225176	0.019127	0.336341	0.000372323	0.218593	0.0230373	0.288031	0.00250439	0.368864	8.55863e-05	-0.0502485	0.605541
G0S2	black	0.300524	0.00157671	-0.300524	0.00157671	0.02377	0.807087	-0.178911	0.0639336	-0.509294	1.81555e-08	-0.338	0.000346744	-0.781439	1.91012e-23	-0.62259	6.31117e-13	-0.142746	0.140548	-0.163785	0.0903115	-0.188533	0.0506944	0.77394	9.2148e-23	0.357632	0.000144784	0.0886258	0.361713	0.108898	0.261917	0.436097	2.38526e-06	-0.129139	0.182853	0.274385	0.00405722	0.0794312	0.413837	0.224592	0.0194494	0.0759815	0.43447	0.30092	0.00155325	0.458288	6.11701e-07	0.194786	0.0433713
HSD11B1	black	0.245436	0.0104595	-0.245436	0.0104595	-0.0951481	0.32732	-0.214977	0.0254635	-0.396086	2.20316e-05	-0.162555	0.0927903	-0.768656	2.69522e-22	-0.696858	5.4883e-17	-0.00840863	0.931173	-0.16543	0.0870804	-0.0657681	0.498874	0.857145	2.58226e-32	0.523503	6.12556e-09	-0.0136592	0.888418	0.0166062	0.864554	0.441166	1.76275e-06	-0.144038	0.136953	0.281551	0.00315846	0.1869	0.0527672	0.232087	0.0156513	0.172077	0.0749485	0.174052	0.0716191	0.318928	0.000767836	0.140988	0.145552
TRAF3IP3	black	0.324033	0.000623788	-0.324033	0.000623788	-0.238527	0.0129189	-0.342299	0.000287778	-0.328428	0.000520091	-0.143705	0.137871	-0.725955	6.17945e-19	-0.596656	9.4741e-12	0.0224533	0.817583	-0.065233	0.502381	0.00948058	0.922424	0.833935	3.97583e-29	0.454819	7.61535e-07	0.1891	0.0499906	0.281906	0.00311901	0.632269	2.15071e-13	0.0076348	0.937493	0.28732	0.00256967	0.203647	0.0345204	0.330689	0.000473145	0.182022	0.0593757	0.154833	0.109596	0.296416	0.00183997	-0.0222485	0.819218
TGFB2	black	0.350297	0.000201998	-0.350297	0.000201998	0.00274731	0.977488	-0.224779	0.0193453	-0.435343	2.494e-06	-0.238553	0.0129089	-0.813165	1.14938e-26	-0.743704	2.98579e-20	0.112342	0.247039	-0.0756072	0.436743	-0.0246238	0.8003	0.8757	2.68714e-35	0.481548	1.32029e-07	0.0257851	0.791092	0.100311	0.30163	0.524581	5.62958e-09	-0.113161	0.243587	0.290239	0.00231119	0.186245	0.0536173	0.283895	0.002906	0.144973	0.134394	0.166719	0.0846122	0.361049	0.00012364	0.0604034	0.534604
HLX	black	0.279952	0.00334192	-0.279952	0.00334192	0.123502	0.202871	0.155861	0.10723	-0.616931	1.16423e-12	-0.307833	0.00119135	-0.659222	8.71101e-15	-0.814912	7.33642e-27	0.0435115	0.654778	-0.212649	0.0271376	-0.194208	0.0440089	0.76853	2.76375e-22	0.346524	0.000238983	0.216762	0.0242398	0.00272452	0.977674	0.238448	0.0129498	-0.250028	0.00906167	-0.0221024	0.820385	-0.132792	0.170676	0.0273791	0.778501	-0.0422132	0.664447	0.0340537	0.726428	0.335741	0.000382006	0.157924	0.102604
GPR137B	black	0.404068	1.44604e-05	-0.404068	1.44604e-05	-0.240983	0.0119924	-0.393768	2.48468e-05	-0.309365	0.00112234	-0.144861	0.134701	-0.850885	2.11192e-31	-0.560601	2.80049e-10	0.0285969	0.768918	-0.14447	0.135767	0.0374288	0.700548	0.874193	4.88581e-35	0.670752	1.99518e-15	-0.159102	0.100033	0.00754545	0.938223	0.515281	1.15563e-08	-0.13656	0.158754	0.438738	2.03875e-06	0.347681	0.000227018	0.298099	0.00172767	0.199764	0.0381913	0.334059	0.000410374	0.358467	0.000139328	-0.0174093	0.858071
MTR	black	0.0437257	0.653188	-0.0437257	0.653188	-0.433032	2.85713e-06	-0.43517	2.51963e-06	0.224893	0.0192826	0.319228	0.000758593	-0.1792	0.0634993	-0.471888	2.53045e-07	0.527498	4.47236e-09	0.231778	0.015794	0.506364	2.25777e-08	0.494241	5.44454e-08	0.243132	0.0112296	0.140343	0.147421	0.334428	0.000403994	0.595716	1.04047e-11	0.274937	0.00398065	0.0496695	0.609709	0.40914	1.10031e-05	0.490052	7.32216e-08	0.349021	0.000213862	-0.450441	1.00066e-06	0.0466415	0.631702	-0.217581	0.0236959
KMO	black	0.3109	0.0010569	-0.3109	0.0010569	-0.262716	0.00601643	-0.450319	1.0083e-06	-0.258506	0.00690715	-0.121829	0.209104	-0.794911	9.61192e-25	-0.518163	9.2689e-09	-0.0629607	0.517414	-0.0436269	0.653921	0.0350624	0.718661	0.843154	2.48627e-30	0.551594	6.13362e-10	-0.0576975	0.553096	0.132671	0.17107	0.602923	5.03453e-12	-0.0613026	0.528528	0.4547	7.67263e-07	0.341094	0.000303296	0.347777	0.000226051	0.228202	0.0175309	0.285062	0.0027872	0.309586	0.00111271	-0.0158748	0.870466
NLRP3	black	0.278577	0.00350709	-0.278577	0.00350709	-0.0938254	0.33412	-0.162441	0.0930219	-0.462095	4.79604e-07	-0.287405	0.00256177	-0.691111	1.25044e-16	-0.631299	2.39968e-13	-0.181492	0.0601334	-0.141926	0.142866	-0.167701	0.0827715	0.743712	2.98157e-20	0.335612	0.000384109	0.131107	0.176217	0.117796	0.224687	0.420243	5.95581e-06	-0.117475	0.225961	0.206067	0.0323864	0.0710046	0.465245	0.216167	0.0246422	0.0655514	0.500293	0.194883	0.0432658	0.511963	1.48608e-08	0.192302	0.0461682
PRDM16-DT	black	0.0114941	0.906016	-0.0114941	0.906016	0.414768	8.08316e-06	0.0605714	0.533466	0.0565096	0.56131	-0.0160162	0.869322	0.289491	0.00237505	0.236945	0.0135485	-0.0477594	0.623543	0.33058	0.00047532	0.186236	0.0536289	-0.374448	6.54213e-05	-0.370125	8.05804e-05	-0.0485397	0.617875	-0.0607276	0.532409	-0.209712	0.0293827	0.0715304	0.461938	-0.220924	0.0215811	-0.223129	0.0202768	-0.157167	0.104283	-0.141065	0.145329	-0.0231827	0.811765	-0.107724	0.267127	0.154789	0.109698
ACOT7	black	-0.116928	0.228144	0.116928	0.228144	0.298815	0.00168175	0.455556	7.27067e-07	-0.185973	0.0539738	-0.221004	0.0215324	0.273656	0.0041603	0.240521	0.0121619	-0.28575	0.00271919	-0.0774896	0.425379	-0.464487	4.11023e-07	-0.45528	7.39777e-07	-0.47044	2.78483e-07	0.274799	0.00399957	0.047049	0.628722	-0.399535	1.83913e-05	0.163188	0.0915069	-0.0876781	0.36689	-0.350693	0.000198437	-0.17945	0.0631247	-0.101609	0.295388	0.0952584	0.326757	-0.00574571	0.952939	0.26192	0.00617664
KLHL21	black	0.421338	5.59936e-06	-0.421338	5.59936e-06	-0.019931	0.837776	0.139578	0.149663	-0.566773	1.61431e-10	-0.201512	0.0365005	-0.557938	3.53962e-10	-0.595812	1.03059e-11	0.0363448	0.708825	-0.0362165	0.709807	-0.0433857	0.655712	0.606998	3.3127e-12	0.269254	0.0048347	0.175528	0.0692094	-0.0821959	0.397721	0.135463	0.162158	-0.0534014	0.583075	-0.0230757	0.812617	-0.130661	0.177706	0.0441135	0.650313	0.0528049	0.587297	0.158774	0.100743	0.436649	2.30847e-06	0.210878	0.0284729
TNFRSF9	black	0.363837	0.000108549	-0.363837	0.000108549	-0.206587	0.0319427	-0.354902	0.000164042	-0.344163	0.000265213	-0.157891	0.102676	-0.839859	6.83368e-30	-0.475272	2.0194e-07	-0.194164	0.0440576	-0.111688	0.249817	-0.126373	0.192489	0.79967	3.16839e-25	0.532489	3.00149e-09	-0.094217	0.332097	0.0333556	0.731821	0.481143	1.35736e-07	-0.0759682	0.434551	0.543809	1.18565e-09	0.32409	0.000622323	0.334947	0.000395169	0.284643	0.00282934	0.440329	1.85363e-06	0.321191	0.0007006	0.0373508	0.701143
MAD2L2	black	0.453504	8.26982e-07	-0.453504	8.26982e-07	-0.0744771	0.443648	-0.121658	0.209749	-0.579199	5.14077e-11	-0.24521	0.0105329	-0.886269	3.22232e-37	-0.73813	7.93805e-20	0.00501412	0.958925	-0.100822	0.299162	-0.128568	0.184814	0.880243	4.22419e-36	0.478113	1.66775e-07	0.0966103	0.319906	0.043047	0.658231	0.420464	5.88214e-06	-0.0490428	0.614233	0.377839	5.54387e-05	0.13845	0.153016	0.280467	0.0032818	0.24882	0.00941238	0.337319	0.000357038	0.402492	1.57271e-05	0.0407344	0.675529
MFAP2	black	0.217509	0.0237428	-0.217509	0.0237428	-0.119879	0.216538	-0.130049	0.179761	-0.354038	0.000170615	-0.187941	0.0514384	-0.610896	2.20717e-12	-0.706899	1.24138e-17	0.113118	0.243766	-0.195772	0.0423012	-0.0622158	0.522393	0.772356	1.27508e-22	0.454904	7.57492e-07	0.162236	0.0934399	0.156178	0.106509	0.46676	3.54565e-07	-0.14255	0.1411	0.102003	0.293511	0.0561375	0.563895	0.109068	0.261167	0.00497517	0.959244	-0.0254373	0.793847	0.227992	0.0176377	0.0579846	0.551119
AKR7L	black	-0.391431	2.80245e-05	0.391431	2.80245e-05	0.102413	0.291563	0.250523	0.0089212	0.318741	0.000773668	0.0652595	0.502207	0.738259	7.7635e-20	0.688191	1.88641e-16	-0.162087	0.0937459	0.0220675	0.820663	-0.161278	0.095418	-0.833892	4.02662e-29	-0.504068	2.67442e-08	0.149639	0.122172	0.0876673	0.366949	-0.428575	3.70326e-06	0.176543	0.0675905	-0.243078	0.0112484	-0.233913	0.0148297	-0.225011	0.0192177	-0.174692	0.0705655	-0.114346	0.238651	-0.347029	0.000233695	0.0254895	0.793433
AKR7A3	black	-0.282553	0.00304828	0.282553	0.00304828	0.0707543	0.466824	0.223476	0.0200776	0.281088	0.00321063	0.128634	0.184586	0.622929	6.0816e-13	0.664906	4.24667e-15	-0.219466	0.0224823	0.0421643	0.664813	-0.114628	0.237491	-0.766539	4.11032e-22	-0.458381	6.08105e-07	-0.0150808	0.876892	-0.10867	0.262922	-0.512372	1.44093e-08	0.181826	0.059655	-0.0932777	0.336962	-0.161574	0.0948043	-0.222157	0.0208433	-0.0266315	0.784399	0.0234642	0.809522	-0.266175	0.0053627	0.192818	0.0455751
PLA2G2D	black	0.247015	0.00995879	-0.247015	0.00995879	-0.176842	0.0671202	-0.121725	0.209493	-0.162283	0.0933437	0.0939274	0.333592	-0.411116	9.87993e-06	-0.297872	0.00174239	0.0940849	0.332779	-0.00959673	0.921477	0.0958887	0.323551	0.502921	2.90909e-08	0.461484	4.98807e-07	-0.116575	0.229561	-0.155454	0.108163	0.158368	0.10163	-0.0965095	0.320414	0.211645	0.0278879	0.137329	0.156401	0.0512162	0.598606	0.164514	0.0888672	0.125454	0.195768	-0.0234579	0.809572	-0.145932	0.13181
WNT4	black	0.255023	0.00773012	-0.255023	0.00773012	0.135969	0.160583	0.126102	0.193452	-0.143298	0.139002	-0.0011683	0.990426	-0.146589	0.13006	0.0513025	0.597989	0.0859563	0.376411	-0.409431	1.08307e-05	-0.251133	0.00875079	0.108588	0.263285	0.36367	0.000109402	-0.261113	0.00634274	-0.361048	0.000123644	-0.239436	0.0125689	-0.299929	0.00161258	0.0299905	0.757997	-0.0591136	0.54338	-0.235141	0.0142984	-0.0585053	0.547543	0.274156	0.00408937	0.0425969	0.661583	0.136834	0.157913
CNR2	black	0.170486	0.0777203	-0.170486	0.0777203	-0.237054	0.0135041	-0.0475115	0.625348	-0.148523	0.125017	0.0634603	0.51409	-0.275362	0.00392253	-0.335193	0.000391048	0.14254	0.141126	0.0358117	0.712908	0.102636	0.290508	0.446178	1.3008e-06	0.220799	0.0216568	0.114467	0.238152	0.0418583	0.6671	0.233474	0.0150236	-0.00413418	0.966129	0.0224055	0.817964	0.0358166	0.71287	0.0668045	0.492119	0.0857313	0.377666	-0.059537	0.540491	0.0260878	0.788697	-0.104303	0.282704
RUNX3	black	0.244366	0.0108113	-0.244366	0.0108113	-0.132935	0.170213	-0.079383	0.414121	-0.387361	3.44853e-05	-0.0949202	0.328485	-0.658954	9.00746e-15	-0.708072	1.03928e-17	0.101865	0.294165	-0.231545	0.0159023	-0.0121489	0.900689	0.826406	3.38232e-28	0.605103	4.02756e-12	0.0355055	0.715256	-0.0487141	0.616612	0.332999	0.000429247	-0.278466	0.00352077	0.0981804	0.312068	0.0741406	0.445716	0.0675376	0.48737	0.0431542	0.657433	0.00771459	0.936841	0.171409	0.0761029	-0.00271571	0.977747
PAQR7	black	-0.0047814	0.96083	0.0047814	0.96083	0.108431	0.263981	0.0511209	0.599287	0.00473487	0.961211	0.248043	0.00964445	-0.0147762	0.879361	-0.216403	0.0244817	0.303192	0.00142453	-0.161216	0.0955485	0.0969324	0.318288	0.209613	0.0294607	0.325428	0.000588982	-0.0805485	0.407279	-0.240572	0.0121432	-0.139356	0.150318	-0.0237079	0.807582	-0.0795819	0.412949	-0.00613126	0.949785	-0.154893	0.109456	0.121055	0.212032	-0.211725	0.0278276	-0.261396	0.0062841	-0.0160037	0.869424
CRYBG2	black	-0.279726	0.00336851	0.279726	0.00336851	0.300508	0.00157767	0.513314	1.34187e-08	-0.126061	0.193597	-0.212399	0.027323	0.413902	8.47883e-06	0.419765	6.1178e-06	-0.217967	0.0234426	-0.110003	0.257078	-0.341926	0.000292505	-0.585417	2.84706e-11	-0.456335	6.92195e-07	0.142722	0.140616	-0.14132	0.144597	-0.577167	6.21918e-11	-0.115922	0.232201	-0.231499	0.0159237	-0.446679	1.26152e-06	-0.413982	8.44145e-06	-0.275541	0.00389827	0.0961852	0.322051	-0.164288	0.0893139	0.242273	0.0115293
FGR	black	0.302956	0.00143746	-0.302956	0.00143746	-0.0302969	0.755601	-0.109	0.261467	-0.569039	1.31494e-10	-0.343854	0.000268835	-0.830007	1.23106e-28	-0.716197	2.96119e-18	-0.141004	0.145506	-0.227326	0.0179804	-0.247411	0.00983673	0.85041	2.46672e-31	0.454133	7.95053e-07	0.146676	0.129831	0.103212	0.287793	0.429726	3.46461e-06	-0.200889	0.0370958	0.266676	0.00527341	0.0636881	0.512577	0.203092	0.0350262	0.0863009	0.374494	0.2759	0.00385001	0.434784	2.57757e-06	0.135673	0.161504
EYA3	black	0.121982	0.208529	-0.121982	0.208529	-0.302267	0.00147575	-0.613934	1.60226e-12	0.172343	0.0744931	0.210183	0.0290122	-0.495642	4.92648e-08	-0.200847	0.0371362	-0.0345014	0.722977	-0.173786	0.0720603	0.0832815	0.391497	0.550572	6.69422e-10	0.539552	1.68805e-09	-0.307369	0.00121298	0.0318286	0.743663	0.466072	3.70811e-07	0.0347305	0.721213	0.572209	9.84302e-11	0.65175	2.18861e-14	0.485007	1.04078e-07	0.4555	7.29625e-07	0.196591	0.0414295	0.117127	0.22735	0.0460161	0.636285
PTAFR	black	0.42682	4.09747e-06	-0.42682	4.09747e-06	-0.0670572	0.49048	-0.14345	0.13858	-0.468672	3.12864e-07	-0.232248	0.0155773	-0.788585	4.01967e-24	-0.509727	1.7577e-08	-0.105091	0.27906	-0.304977	0.00133035	-0.263614	0.00584037	0.749166	1.11724e-20	0.47479	2.08563e-07	-0.0909801	0.349049	-0.0906467	0.350826	0.282403	0.00306457	-0.172613	0.0740333	0.342805	0.000281479	0.15708	0.104477	0.168963	0.0804515	0.143771	0.13769	0.421948	5.4096e-06	0.348161	0.000222227	0.238045	0.0131081
LAPTM5	black	0.39543	2.27963e-05	-0.39543	2.27963e-05	-0.234918	0.0143936	-0.373919	6.71223e-05	-0.237518	0.0133173	0.00985727	0.919352	-0.753359	5.16235e-21	-0.555743	4.28691e-10	0.120622	0.213682	-0.157027	0.104596	0.114033	0.239949	0.889577	7.36999e-38	0.777634	4.27731e-23	-0.178031	0.0652736	-0.0703996	0.469066	0.454639	7.70199e-07	-0.11984	0.216689	0.345404	0.000251112	0.319893	0.000738483	0.215141	0.0253486	0.205224	0.0331169	0.191951	0.046574	0.208121	0.0306632	-0.0552175	0.570311
SDC3	black	0.507738	2.03886e-08	-0.507738	2.03886e-08	-0.299731	0.00162467	-0.198274	0.0396846	-0.155592	0.107846	0.241013	0.0119814	-0.521318	7.26325e-09	-0.348333	0.00022053	0.396818	2.12069e-05	-0.119872	0.216567	0.13775	0.155121	0.625928	4.37198e-13	0.724437	7.91919e-19	-0.253357	0.00815381	-0.291246	0.00222756	0.13167	0.17435	-0.0184468	0.849709	0.333195	0.000425691	0.302576	0.00145847	0.162294	0.0933226	0.380162	4.94423e-05	0.224798	0.0193351	0.0805372	0.407345	-0.175745	0.0688603
PHC2	black	0.400855	1.71534e-05	-0.400855	1.71534e-05	-0.0241138	0.804353	0.0876095	0.367267	-0.512882	1.38641e-08	-0.109401	0.259706	-0.5191	8.62342e-09	-0.622366	6.46713e-13	0.0930118	0.338347	-0.0863561	0.374187	-0.0691048	0.4773	0.600732	6.2898e-12	0.271432	0.00448971	0.17748	0.0661243	-0.0471587	0.627921	0.15605	0.1068	-0.0105955	0.913335	0.00980102	0.919811	-0.0295551	0.761403	0.206799	0.0317632	0.1892	0.0498681	0.113536	0.242017	0.419967	6.04877e-06	0.188855	0.0502941
OSCP1	black	0.0822604	0.39735	-0.0822604	0.39735	0.0904368	0.351947	0.245997	0.0102792	-0.16262	0.0926568	-0.100357	0.301407	0.0626692	0.51936	0.24437	0.0108099	-0.275607	0.00388941	-0.207993	0.0307681	-0.389492	3.09461e-05	-0.228008	0.0176296	-0.0891983	0.358608	0.00730222	0.940211	-0.173067	0.0732646	-0.324027	0.000623948	0.042168	0.664785	0.089997	0.354303	-0.244796	0.0106686	-0.285026	0.00279076	-0.0472181	0.627488	0.32456	0.000610421	0.00878135	0.92813	0.20104	0.036951
CSF3R	black	0.347814	0.000225682	-0.347814	0.000225682	-0.0488432	0.615677	-0.183559	0.057224	-0.557776	3.59018e-10	-0.364621	0.000104628	-0.846568	8.50922e-31	-0.61905	9.27024e-13	-0.229673	0.0167973	-0.212847	0.0269912	-0.255336	0.00765287	0.806849	5.60735e-26	0.414793	8.07171e-06	0.11544	0.234162	0.115077	0.235646	0.445527	1.35356e-06	-0.142708	0.140654	0.358767	0.000137417	0.0897999	0.355363	0.222824	0.0204531	0.106396	0.273103	0.395277	2.2978e-05	0.484009	1.11502e-07	0.166443	0.0851373
SNIP1	black	-0.101017	0.298224	0.101017	0.298224	0.0164568	0.86576	0.311493	0.00103254	-0.104227	0.283056	-0.143922	0.137274	0.196595	0.0414253	0.175726	0.0688918	-0.200642	0.037334	-0.144605	0.135398	-0.351154	0.000194367	-0.28647	0.00264968	-0.248305	0.00956568	0.23412	0.014739	0.0642385	0.508932	-0.206499	0.0320171	-0.0223921	0.818071	-0.11728	0.226737	-0.216739	0.0242551	-0.0828857	0.39376	-0.116967	0.227991	0.0569794	0.558055	0.283642	0.00293234	-0.0181955	0.851733
MTF1	black	0.0278205	0.775023	-0.0278205	0.775023	-0.291052	0.00224348	-0.187465	0.0520427	0.174115	0.0715153	0.304747	0.00134218	-0.0318041	0.743853	0.00114762	0.990595	0.0420196	0.665894	-0.27223	0.0043689	0.0420838	0.665414	0.17194	0.0751842	0.366734	9.46985e-05	-0.31617	0.000857796	-0.322655	0.000660009	-0.0802532	0.409006	-0.198377	0.0395803	0.110938	0.25303	0.255397	0.00763778	0.0201385	0.836111	0.168624	0.0810698	-0.0013952	0.988566	0.0388246	0.689943	0.129758	0.180748
FHL3	black	0.426308	4.21952e-06	-0.426308	4.21952e-06	-0.0603527	0.534948	-0.0177777	0.855099	-0.501299	3.27489e-08	-0.0963235	0.321352	-0.699843	3.55077e-17	-0.823768	6.99043e-28	0.280436	0.00328534	-0.137605	0.155562	-0.00833986	0.931734	0.885737	4.06731e-37	0.52125	7.30194e-09	0.120264	0.215055	-0.0548686	0.572753	0.315109	0.000894873	-0.129399	0.181967	0.0712957	0.463413	0.0357978	0.713014	0.127478	0.188595	0.140117	0.148081	0.0125542	0.897394	0.309308	0.00112486	0.138376	0.153237
HIVEP3	black	0.38036	4.89602e-05	-0.38036	4.89602e-05	-0.0403549	0.678384	-0.0189214	0.845889	-0.560961	2.71285e-10	-0.226028	0.0186656	-0.688986	1.68739e-16	-0.754318	4.31735e-21	0.0212367	0.827309	-0.164144	0.0895981	-0.166332	0.0853474	0.80745	4.83449e-26	0.435043	2.53848e-06	0.16827	0.0817185	0.00415522	0.965957	0.32177	0.000684267	-0.246122	0.0102393	0.0869455	0.370923	-0.0381183	0.695302	0.113518	0.242091	0.0482801	0.619758	0.129223	0.182566	0.291596	0.00219922	0.0939025	0.333721
P3H1	black	0.481891	1.28963e-07	-0.481891	1.28963e-07	-0.0998237	0.303998	-0.157177	0.10426	-0.598192	8.12417e-12	-0.33523	0.000390425	-0.862959	3.34826e-33	-0.726266	5.87129e-19	-0.0582354	0.549395	-0.117985	0.223938	-0.219476	0.0224763	0.844642	1.56336e-30	0.372931	7.04104e-05	0.275523	0.00390076	0.258225	0.0069705	0.547665	8.57208e-10	0.0402431	0.679226	0.358671	0.000138024	0.0995659	0.305255	0.342564	0.000284462	0.207006	0.031589	0.337894	0.00034833	0.44775	1.1814e-06	0.0423705	0.663273
MKNK1	black	-0.191462	0.047146	0.191462	0.047146	0.0807253	0.406247	0.048378	0.619048	-0.22801	0.0176287	-0.340446	0.000311956	-0.228055	0.0176056	-0.325439	0.000588728	-0.110346	0.25559	-0.353891	0.000171762	-0.332834	0.000432259	0.31816	0.000791989	0.200571	0.0374023	0.24438	0.0108065	0.208446	0.0303983	0.226974	0.018164	-0.389378	3.11269e-05	-0.130611	0.177873	-0.114701	0.23719	-0.061643	0.526236	-0.29533	0.00191588	-0.0814812	0.401851	0.234008	0.014788	0.170323	0.078009
BEND5	black	-0.0575419	0.554169	0.0575419	0.554169	-0.039933	0.681564	0.0555918	0.567697	0.00438934	0.96404	0.0570989	0.557228	0.0384455	0.692818	-0.0595315	0.540529	0.147672	0.127217	0.0953136	0.326475	0.131569	0.174686	0.0595849	0.540165	-0.0611879	0.529301	0.028297	0.771275	-0.0119643	0.902191	0.010992	0.910105	-0.0265418	0.785108	-0.129919	0.180203	-0.0616261	0.52635	-0.060468	0.534166	-0.0483998	0.61889	-0.141942	0.142819	-0.0901231	0.353627	0.0713797	0.462885
EPS15	black	0.315441	0.000883121	-0.315441	0.000883121	-0.390469	2.94401e-05	-0.622795	6.17121e-13	-0.0515455	0.596254	-0.0984402	0.310783	-0.62468	5.01756e-13	-0.264223	0.00572345	-0.0606024	0.533256	0.114313	0.238789	0.0680429	0.484111	0.607298	3.21139e-12	0.2507	0.00887139	0.0626329	0.519602	0.430979	3.22121e-06	0.770677	1.79374e-22	0.276515	0.00376878	0.54715	8.95372e-10	0.45859	6.0007e-07	0.564296	2.01639e-10	0.326822	0.000555992	0.296997	0.00180047	0.419068	6.36211e-06	0.051819	0.594303
TUT4	black	0.174307	0.0711983	-0.174307	0.0711983	-0.339897	0.000319471	-0.577651	5.9438e-11	0.0608475	0.531599	0.0894783	0.357095	-0.5238	5.98471e-09	-0.519447	8.3957e-09	0.241547	0.0117881	0.13899	0.151404	0.333421	0.000421636	0.709183	8.77507e-18	0.326048	0.000574086	0.0977485	0.314211	0.424559	4.66361e-06	0.81712	4.13219e-27	0.198278	0.039681	0.28955	0.00236999	0.458688	5.9633e-07	0.532528	2.9921e-09	0.289393	0.00238353	-0.131717	0.174197	0.204095	0.0341161	-0.190514	0.0482719
PLPP3	black	0.0630399	0.516887	-0.0630399	0.516887	0.0158246	0.870872	-0.130683	0.177632	-0.220755	0.0216838	-0.0104331	0.914658	-0.501488	3.2301e-08	-0.765794	4.76291e-22	0.347245	0.000231466	-0.208809	0.030104	0.103334	0.28722	0.789419	3.33788e-24	0.577302	6.14077e-11	0.00142813	0.988296	-0.0255809	0.792709	0.360231	0.000128426	-0.273587	0.00417023	-0.0571465	0.556899	0.0932537	0.337086	0.0476508	0.624334	-0.00259693	0.97872	-0.269869	0.00473498	0.0589528	0.544479	0.0165756	0.864801
C1orf141	black	-0.256762	0.00730911	0.256762	0.00730911	0.473974	2.20257e-07	0.492721	6.06531e-08	-0.0788043	0.417543	-0.15414	0.111214	0.369727	8.21305e-05	0.0388904	0.689444	0.0681524	0.483407	-0.136565	0.158739	-0.119159	0.219331	-0.357378	0.000146484	-0.260408	0.00649113	0.143654	0.138012	-0.0853567	0.379762	-0.397417	2.05535e-05	-0.301694	0.00150828	-0.504749	2.54365e-08	-0.43729	2.22238e-06	-0.400128	1.78247e-05	-0.419935	6.05972e-06	-0.298822	0.00168131	-0.162716	0.0924631	0.0684257	0.48165
ADGRL4	black	0.439796	1.91379e-06	-0.439796	1.91379e-06	-0.00107969	0.991152	-0.293916	0.00201906	-0.437564	2.18641e-06	-0.321482	0.000692344	-0.895943	3.75949e-39	-0.673507	1.38918e-15	0.0599311	0.53781	-0.117922	0.224189	-0.085481	0.379066	0.871126	1.61141e-34	0.501683	3.18462e-08	0.00476312	0.96098	0.169798	0.0789442	0.580227	4.66635e-11	-0.120857	0.212786	0.393343	2.53991e-05	0.244003	0.0109331	0.327133	0.000548879	0.136096	0.160189	0.298112	0.00172679	0.372778	7.09314e-05	-0.0162985	0.867041
GBP2	black	0.24466	0.0107138	-0.24466	0.0107138	0.0348365	0.720398	-0.113323	0.242906	-0.539946	1.63413e-09	-0.515269	1.15667e-08	-0.754518	4.15929e-21	-0.459081	5.81618e-07	-0.203546	0.0346121	-0.34034	0.000313389	-0.427628	3.9113e-06	0.643065	6.18593e-14	0.414191	8.34483e-06	0.119082	0.21963	0.180188	0.0620294	0.404797	1.39071e-05	-0.311851	0.00101811	0.337137	0.000359834	-0.00628247	0.948548	0.0960721	0.322623	-0.100673	0.299883	0.444757	1.41855e-06	0.395865	2.22863e-05	0.036307	0.709114
GEMIN8P4	black	-0.350078	0.000203987	0.350078	0.000203987	-0.0216426	0.824061	0.194273	0.0439368	0.276624	0.00375454	0.198146	0.0398151	0.55431	4.85404e-10	0.474565	2.11725e-07	-0.107426	0.268458	0.0348322	0.72043	-0.0154008	0.874302	-0.56303	2.25771e-10	-0.259555	0.00667483	-0.079653	0.41253	-0.204282	0.0339489	-0.454645	7.69905e-07	0.0242367	0.803375	-0.165799	0.086369	-0.157735	0.103021	-0.288858	0.00243036	-0.0948801	0.32869	-0.113622	0.24166	-0.335002	0.000394244	-0.0184695	0.849526
TGFBR3	black	0.252804	0.00829861	-0.252804	0.00829861	-0.277205	0.00367926	-0.265018	0.00557387	0.0679522	0.484695	0.283157	0.00298351	-0.284148	0.00287983	-0.464783	4.03199e-07	0.721948	1.1855e-18	0.125726	0.194794	0.424432	4.69772e-06	0.523039	6.3518e-09	0.344512	0.000261179	-0.0402047	0.679515	0.0442765	0.649107	0.34793	0.000224525	0.198988	0.0389629	0.0669018	0.491488	0.361338	0.000121991	0.377582	5.61442e-05	0.357579	0.000145139	-0.274095	0.00409796	0.103715	0.285438	-0.0867158	0.372193
BCAR3	black	-0.409227	1.09513e-05	0.409227	1.09513e-05	0.0391966	0.687126	0.18871	0.050474	0.326857	0.000555179	0.0621479	0.522847	0.715413	3.34892e-18	0.66007	7.83332e-15	-0.243941	0.0109537	0.0927429	0.339751	-0.07827	0.420717	-0.788363	4.22318e-24	-0.503095	2.87227e-08	0.0111636	0.908707	-0.025599	0.792566	-0.418603	6.53003e-06	0.122205	0.207689	-0.212795	0.0270301	-0.26533	0.00551631	-0.356329	0.000153703	-0.250074	0.00904839	-0.113508	0.242136	-0.291974	0.00216888	-0.0142803	0.88338
ARHGAP29	black	0.436614	2.31334e-06	-0.436614	2.31334e-06	-0.0233484	0.810444	-0.302708	0.00145112	-0.404325	1.42626e-05	-0.256435	0.00738654	-0.816212	5.23706e-27	-0.731005	2.67384e-19	0.202076	0.0359679	0.00559931	0.954136	0.047831	0.623022	0.861284	6.08827e-33	0.422645	5.20016e-06	0.074395	0.444152	0.209787	0.0293233	0.603467	4.7624e-12	-0.0236316	0.808189	0.284491	0.00284477	0.231907	0.0157339	0.381892	4.53776e-05	0.169661	0.0791901	0.14743	0.127848	0.405124	1.36659e-05	0.00537838	0.955944
DPYD	black	0.435895	2.4139e-06	-0.435895	2.4139e-06	-0.0444675	0.647694	-0.286644	0.00263315	-0.442224	1.65382e-06	-0.330734	0.000472261	-0.8238	6.92815e-28	-0.648694	3.16677e-14	-0.0813391	0.402676	-0.0649766	0.504066	-0.0728768	0.45353	0.825462	4.39143e-28	0.495299	5.04883e-08	0.0332332	0.732768	0.172651	0.0739691	0.570581	1.14254e-10	-0.144665	0.135232	0.318543	0.000779867	0.170615	0.0774925	0.290367	0.00230039	0.0544789	0.575486	0.277568	0.00363309	0.461258	5.06108e-07	-0.00252876	0.979278
LAMTOR5	black	-0.128367	0.185505	0.128367	0.185505	-0.174337	0.0711487	-0.172312	0.0745462	0.431016	3.2143e-06	0.31423	0.000926708	0.437661	2.17382e-06	0.540168	1.60443e-09	-0.0851321	0.381022	0.495026	5.14811e-08	0.443445	1.53616e-06	-0.532866	2.91178e-09	-0.299144	0.00166105	-0.239503	0.0125436	-0.110019	0.257006	-0.219898	0.0222118	0.358199	0.00014106	0.0633694	0.514694	0.166528	0.0849742	0.0850874	0.381272	0.183678	0.0570599	0.00766069	0.937282	-0.254909	0.00775844	-0.0739923	0.446629
DENND2D	black	0.249522	0.00920701	-0.249522	0.00920701	-0.413997	8.43473e-06	-0.305355	0.00131115	0.0639135	0.511083	0.20196	0.0360768	-0.252107	0.00848463	0.198431	0.0395252	-0.136428	0.159163	-0.120407	0.214509	-0.0145465	0.881222	0.183748	0.0569645	0.335993	0.000377909	-0.213138	0.0267781	-0.116641	0.229297	0.0832783	0.391515	0.0997319	0.304445	0.44001	1.88942e-06	0.298183	0.00172221	0.137947	0.154527	0.309032	0.00113701	0.432878	2.88306e-06	-0.0148937	0.878408	-0.267215	0.00517883
PTPN22	black	-0.0155978	0.872707	0.0155978	0.872707	-0.342812	0.000281403	-0.525966	5.04795e-09	0.179359	0.063261	0.0706196	0.467674	-0.430194	3.37181e-06	-0.229695	0.0167867	0.0263929	0.786284	-0.0213533	0.826375	0.243964	0.0109462	0.538339	1.86519e-09	0.546574	9.39984e-10	-0.236786	0.0136131	0.139267	0.150583	0.548946	7.68913e-10	-0.0810376	0.404427	0.355429	0.000160151	0.458991	5.8494e-07	0.273259	0.00421758	0.118172	0.223201	0.0121933	0.900328	0.109427	0.259593	-0.168365	0.081544
TSPAN2	black	0.212133	0.0275208	-0.212133	0.0275208	-0.19647	0.0415572	-0.346906	0.000234969	-0.0828482	0.393974	0.0551381	0.570866	-0.592888	1.37669e-11	-0.519114	8.61453e-09	0.399783	1.81527e-05	-0.0815917	0.401211	0.167181	0.083743	0.708583	9.61573e-18	0.494686	5.27474e-08	-0.116887	0.228307	0.0448972	0.64452	0.440879	1.79341e-06	0.00267816	0.978054	0.325403	0.000589586	0.405926	1.30896e-05	0.353566	0.000174309	0.313985	0.00093575	0.0228789	0.814187	0.129817	0.180547	0.0767547	0.429795
SPAG17	black	-0.136071	0.160265	0.136071	0.160265	0.559361	3.12411e-10	0.303732	0.00139544	-0.0444331	0.647948	-0.0607912	0.531979	0.264941	0.00558826	0.086958	0.370854	0.00377616	0.969061	-0.0120433	0.901549	-0.0540804	0.578288	-0.260224	0.00653056	-0.146008	0.131608	-0.131632	0.174478	-0.283158	0.00298331	-0.3975	2.04641e-05	-0.204544	0.0337159	-0.315718	0.000873411	-0.293539	0.00204735	-0.358935	0.000136354	-0.279758	0.00336471	-0.117133	0.227325	-0.126346	0.192582	0.293974	0.00201474
SV2A	black	0.348456	0.000219319	-0.348456	0.000219319	-0.155258	0.108614	-0.0785822	0.418861	-0.274701	0.00401316	0.0585466	0.54726	-0.564836	1.92124e-10	-0.667806	2.92567e-15	0.463511	4.37789e-07	-0.0473622	0.626437	0.194357	0.0438444	0.769816	2.13452e-22	0.538273	1.87543e-09	-0.0758051	0.43554	-0.160079	0.0979392	0.260474	0.00647728	-0.0980556	0.312686	0.0954481	0.32579	0.155413	0.108256	0.103281	0.287473	0.170993	0.0768287	-0.064473	0.507384	0.105233	0.278409	0.0990211	0.307922
MTMR11	black	-0.485903	9.78216e-08	0.485903	9.78216e-08	0.0615591	0.5268	0.227952	0.0176584	0.399385	1.85368e-05	0.08532	0.379968	0.806196	6.58305e-26	0.74871	1.21394e-20	-0.191612	0.0469701	-0.0447497	0.645608	-0.119708	0.217198	-0.868609	4.1935e-34	-0.492734	6.05991e-08	0.106267	0.273689	0.0694305	0.475221	-0.430864	3.2428e-06	0.0577164	0.552966	-0.319256	0.000757758	-0.22867	0.0172947	-0.269094	0.00486087	-0.25479	0.0077883	-0.177204	0.0665534	-0.2709	0.00457184	-0.0164093	0.866145
ADAMTSL4-AS1	black	0.20321	0.0349176	-0.20321	0.0349176	0.190495	0.0482946	0.302855	0.00144299	-0.659405	8.51426e-15	-0.518859	8.78572e-09	-0.344334	0.000263229	-0.550445	6.76739e-10	-0.189983	0.048911	-0.1135	0.242167	-0.365416	0.000100782	0.368662	8.6413e-05	-0.0337992	0.728393	0.530013	3.66103e-09	0.237345	0.0133866	0.154079	0.111356	-0.211974	0.0276401	-0.241639	0.0117548	-0.454742	7.6524e-07	-0.0984127	0.310919	-0.295278	0.00191965	0.0311172	0.749201	0.567715	1.48258e-10	0.176506	0.0676493
CTSK	black	0.422111	5.35988e-06	-0.422111	5.35988e-06	-0.248141	0.00961488	-0.367211	9.25837e-05	-0.340734	0.000308078	-0.107848	0.266572	-0.862204	4.38737e-33	-0.661947	6.1848e-15	0.0911394	0.348202	-0.114599	0.23761	0.0522374	0.591325	0.929102	1.33984e-47	0.652283	2.05123e-14	-0.0409036	0.674257	0.0660917	0.49676	0.554196	4.90215e-10	-0.0629906	0.517215	0.420845	5.757e-06	0.323045	0.000649566	0.324846	0.000603294	0.264271	0.00571421	0.248366	0.00954746	0.303402	0.00141314	-0.069991	0.471656
CDC42SE1	black	0.409229	1.09501e-05	-0.409229	1.09501e-05	-0.196233	0.0418087	-0.334208	0.000407787	-0.448692	1.11484e-06	-0.315131	0.000894075	-0.780789	2.19462e-23	-0.590335	1.76831e-11	-0.147323	0.128128	0.0681487	0.48343	-0.0858055	0.377252	0.756134	3.07106e-21	0.278048	0.00357263	0.283212	0.00297758	0.400003	1.79429e-05	0.658713	9.28317e-15	0.134989	0.163649	0.376241	5.99507e-05	0.207163	0.0314567	0.504816	2.53109e-08	0.231194	0.0160669	0.30442	0.00135913	0.574724	7.80509e-11	0.0295421	0.761506
RFX5	black	0.395229	2.30357e-05	-0.395229	2.30357e-05	-0.322968	0.000651604	-0.496497	4.63392e-08	-0.244067	0.0109114	-0.0379803	0.696351	-0.759805	1.5282e-21	-0.452303	8.91365e-07	-0.0872575	0.369202	-0.0621122	0.523087	-0.039621	0.683919	0.784158	1.0631e-23	0.514684	1.20935e-08	0.0460745	0.635856	0.200507	0.0374653	0.601506	5.81495e-12	0.181219	0.0605265	0.567224	1.54983e-10	0.347352	0.000230364	0.391682	2.76664e-05	0.378195	5.44781e-05	0.344052	0.000266513	0.31836	0.00078563	-0.00704676	0.942299
S100A12	black	0.318246	0.000789237	-0.318246	0.000789237	-0.0413902	0.670606	-0.218238	0.0232668	-0.466563	3.59134e-07	-0.280094	0.00332523	-0.804843	9.16232e-26	-0.580805	4.41837e-11	-0.182633	0.0585121	-0.189365	0.0496653	-0.198486	0.0394692	0.776125	5.86247e-23	0.412595	9.11126e-06	0.0326241	0.737487	0.0847049	0.383424	0.429655	3.47885e-06	-0.0746239	0.442748	0.390373	2.9585e-05	0.179722	0.0627188	0.280516	0.00327611	0.187026	0.0526042	0.361927	0.000118689	0.459303	5.73438e-07	0.143026	0.139763
S100A8	black	0.435062	2.53569e-06	-0.435062	2.53569e-06	-0.0570916	0.557278	-0.266892	0.00523532	-0.521599	7.10641e-09	-0.322002	0.00067783	-0.917536	2.96725e-44	-0.544211	1.14638e-09	-0.208577	0.0302914	-0.173274	0.0729156	-0.221852	0.0210239	0.806332	6.36706e-26	0.461402	5.01434e-07	-0.0046246	0.962114	0.0799715	0.410658	0.459354	5.71572e-07	-0.0740157	0.446485	0.515895	1.10281e-08	0.210544	0.0287308	0.321707	0.00068605	0.232124	0.0156341	0.538196	1.88724e-09	0.449916	1.03373e-06	0.12033	0.214802
S100A4	black	0.345978	0.000244826	-0.345978	0.000244826	0.0657817	0.498786	-0.0669877	0.49093	-0.605559	3.84275e-12	-0.424391	4.70871e-06	-0.749941	9.69729e-21	-0.741549	4.37032e-20	-0.0527311	0.58782	0.039064	0.68813	-0.105135	0.278859	0.762249	9.5353e-22	0.241074	0.0119592	0.256916	0.00727268	0.212659	0.0271302	0.451057	9.63203e-07	-0.00995714	0.918538	0.162579	0.0927403	-0.0414254	0.670342	0.211009	0.0283721	0.0232637	0.811119	0.178773	0.0641424	0.502758	2.94408e-08	0.160769	0.0964824
CRTC2	black	-0.045158	0.642597	0.045158	0.642597	-0.198281	0.0396778	-0.0586496	0.546554	0.079692	0.412301	0.34853	0.000218602	-0.00385023	0.968454	-0.204294	0.0339381	0.173035	0.0733184	-0.199156	0.0387947	0.167721	0.0827336	0.271577	0.00446761	0.333293	0.000423926	-0.176102	0.0682903	-0.34904	0.000213683	-0.0966118	0.319899	-0.253192	0.00819676	-0.125192	0.19671	0.0555182	0.56821	-0.15369	0.112274	0.073293	0.450949	-0.224459	0.0195231	-0.116731	0.228936	0.121768	0.209333
RAB13	black	0.362413	0.000116028	-0.362413	0.000116028	0.00522011	0.957239	-0.0580799	0.550464	-0.506449	2.24355e-08	-0.237536	0.0133102	-0.689126	1.65451e-16	-0.765573	4.97518e-22	0.0790584	0.416039	-0.0268674	0.782536	-0.0828735	0.393829	0.766676	3.99962e-22	0.345623	0.000248695	0.199177	0.0387737	0.115438	0.234167	0.413011	8.9052e-06	-0.0190882	0.844547	0.146158	0.131206	0.00646482	0.947057	0.170411	0.0778534	0.0928703	0.339086	0.0944787	0.33075	0.304185	0.00137143	0.0350551	0.718716
SHE	black	0.357199	0.000147697	-0.357199	0.000147697	0.121596	0.209983	0.0760912	0.433805	-0.464177	4.19347e-07	-0.201373	0.0366324	-0.577543	6.00413e-11	-0.728173	4.28729e-19	0.38496	3.89237e-05	-0.118463	0.222053	0.00120679	0.99011	0.710435	7.24543e-18	0.475397	2.00248e-07	0.12123	0.211366	0.00128601	0.989461	0.255663	0.00757265	-0.167876	0.082446	-0.0532788	0.583942	-0.0703582	0.469328	0.0276941	0.776019	-0.0370285	0.703601	-0.0597447	0.539077	0.121294	0.211124	0.0274029	0.778313
PMVK	black	0.159543	0.0990834	-0.159543	0.0990834	0.0749727	0.440613	0.143257	0.139117	-0.0997545	0.304335	-0.0124276	0.898423	0.176849	0.0671089	0.250653	0.0088848	-0.213492	0.0265206	0.235737	0.0140468	-0.143889	0.137363	-0.345956	0.000245065	-0.428291	3.76451e-06	0.24966	0.00916726	0.128547	0.184884	-0.151185	0.118317	0.443348	1.54525e-06	0.0469216	0.629653	-0.145303	0.133501	0.150086	0.12105	0.192363	0.0460974	0.221919	0.0209836	0.235957	0.0139551	0.230039	0.0166189
SHC1	black	0.230292	0.0164967	-0.230292	0.0164967	0.0107247	0.912282	0.187868	0.0515308	-0.484021	1.11413e-07	-0.0692493	0.476377	-0.504633	2.56539e-08	-0.617442	1.1021e-12	0.116446	0.230081	-0.360006	0.000129768	-0.179059	0.0637111	0.646341	4.19655e-14	0.548227	8.17349e-10	0.0142039	0.883999	-0.305136	0.00132224	-0.0377593	0.698032	-0.295906	0.00187528	0.00464714	0.961929	-0.0991038	0.307516	-0.126707	0.191305	0.0448586	0.644805	0.0593926	0.541475	0.141616	0.143748	0.175577	0.0691301
RIT1	black	-0.0138247	0.887076	0.0138247	0.887076	-0.0094491	0.922681	-0.242491	0.0114525	-0.104896	0.279958	-0.389742	3.05539e-05	-0.33194	0.000448892	-0.139163	0.150888	-0.192207	0.0462774	-0.0303851	0.754912	-0.0950039	0.328057	0.302313	0.00147313	0.226067	0.0186446	0.016877	0.862366	0.280638	0.00326201	0.441587	1.71857e-06	-0.23158	0.0158861	0.0994059	0.306037	0.0596945	0.539418	0.0942969	0.331686	-0.266367	0.00532829	0.146769	0.129584	0.38992	3.02779e-05	0.0464749	0.632921
CRABP2	black	0.135643	0.161597	-0.135643	0.161597	-0.151831	0.116735	0.0726879	0.454705	-0.353824	0.000172285	-0.121891	0.208871	-0.364669	0.000104394	-0.455505	7.2941e-07	-0.210048	0.0291184	-0.0666807	0.492923	-0.155008	0.10919	0.451661	9.27709e-07	0.119272	0.21889	0.222824	0.0204532	0.0565549	0.560996	0.18133	0.0603661	0.0289573	0.766089	0.0576154	0.553662	-0.0447579	0.645548	0.0974402	0.315747	0.0922056	0.342569	0.0598992	0.538026	0.326834	0.000555715	0.103756	0.285249
SH2D2A	black	0.287499	0.00255313	-0.287499	0.00255313	-0.0655906	0.500036	0.145128	0.133975	-0.470885	2.70429e-07	-0.102458	0.291351	-0.522511	6.61901e-09	-0.629377	2.97837e-13	0.0752751	0.438766	-0.183867	0.0568006	-0.0705395	0.468181	0.637774	1.14625e-13	0.429248	3.56197e-06	0.133006	0.169982	-0.108985	0.261532	0.122655	0.206007	-0.220151	0.0220552	-0.0121059	0.901039	-0.0832469	0.391694	-0.0112023	0.908392	0.0438688	0.652126	0.0317779	0.744057	0.222207	0.0208139	0.0270977	0.780719
FCRL4	black	0.159144	0.099942	-0.159144	0.099942	-0.137083	0.157152	-0.24182	0.01169	-0.152377	0.115411	-0.0285588	0.769218	-0.478912	1.57994e-07	-0.325014	0.000599122	0.0068008	0.94431	-0.0239593	0.805581	0.0599038	0.537995	0.508411	1.93928e-08	0.293166	0.00207573	0.0173581	0.858483	0.112886	0.244743	0.354842	0.000164497	-0.00954966	0.92186	0.321649	0.000687657	0.225158	0.0191371	0.245513	0.0104346	0.226991	0.0181552	0.137532	0.155782	0.0716264	0.461336	-0.134509	0.165165
FCRL3	black	0.250601	0.00889921	-0.250601	0.00889921	-0.231383	0.0159779	-0.330801	0.00047094	-0.221134	0.0214541	-0.0745348	0.443294	-0.580228	4.66587e-11	-0.456167	6.99607e-07	0.00912154	0.925353	0.0513332	0.59777	0.0794333	0.413825	0.667477	3.05271e-15	0.289877	0.00234187	0.148333	0.125505	0.254227	0.00793006	0.554218	4.89281e-10	0.0491444	0.613498	0.277319	0.00366477	0.203888	0.0343022	0.306887	0.00123585	0.191115	0.0475562	0.12449	0.199254	0.177686	0.0658045	-0.12652	0.191965
FCRL2	black	0.265554	0.00547526	-0.265554	0.00547526	-0.186397	0.0534192	-0.357717	0.000144222	-0.285107	0.00278269	-0.148662	0.124658	-0.723371	9.41751e-19	-0.500037	3.58958e-08	-0.017133	0.8603	0.00452515	0.962928	0.0538937	0.579603	0.748539	1.2522e-20	0.360399	0.000127428	0.091798	0.344716	0.241494	0.0118072	0.600551	6.40586e-12	0.0199155	0.8379	0.368907	8.54115e-05	0.245586	0.0104111	0.341433	0.000298847	0.202125	0.0359225	0.240287	0.012249	0.215097	0.0253795	-0.0482412	0.620041
FCRL1	black	0.22186	0.021019	-0.22186	0.021019	-0.207528	0.0311528	-0.261623	0.00623736	-0.220015	0.0221396	-0.0807205	0.406275	-0.525373	5.28976e-09	-0.438703	2.04301e-06	0.0515781	0.596021	0.10162	0.295334	0.109273	0.260266	0.618573	9.75949e-13	0.238973	0.0127463	0.15195	0.116445	0.237818	0.0131979	0.50762	2.05689e-08	0.0608141	0.531824	0.204914	0.033389	0.153768	0.112088	0.266389	0.0053244	0.140931	0.145718	0.0811683	0.403667	0.15259	0.114898	-0.0794222	0.41389
AIM2	black	0.352235	0.000185126	-0.352235	0.000185126	-0.226355	0.0184906	-0.353165	0.000177504	-0.37164	7.49295e-05	-0.238378	0.0129773	-0.819529	2.18888e-27	-0.522717	6.51361e-09	-0.122715	0.205787	-0.107332	0.268879	-0.109353	0.259917	0.794563	1.04128e-24	0.418365	6.61745e-06	0.0864128	0.373873	0.233012	0.0152303	0.602229	5.40303e-12	-0.0121365	0.90079	0.433547	2.77209e-06	0.265488	0.00548732	0.372911	7.0478e-05	0.200256	0.0377093	0.360163	0.000128826	0.360111	0.000129139	0.0472554	0.627216
TAGLN2	black	0.186017	0.0539155	-0.186017	0.0539155	-0.250719	0.00886618	-0.114268	0.238974	-0.00570509	0.953271	0.302857	0.00144292	-0.195992	0.0420663	-0.0824617	0.396192	-0.0191474	0.844071	0.0538816	0.579687	0.147303	0.128181	0.241664	0.0117459	0.308778	0.00114832	-0.310441	0.0010761	-0.428223	3.77937e-06	-0.16436	0.0891724	0.098124	0.312347	0.300031	0.00160641	0.25118	0.00873789	0.0408172	0.674906	0.363366	0.000110973	0.157673	0.103158	0.00514616	0.957845	0.0830931	0.392573
KCNJ10	black	0.201291	0.0367105	-0.201291	0.0367105	-0.164212	0.0894633	0.0183601	0.850407	-0.197893	0.0400743	0.065923	0.497861	-0.376014	6.06208e-05	-0.244226	0.0108579	-0.0535948	0.58171	-0.246004	0.010277	-0.137209	0.156766	0.435178	2.51838e-06	0.5796	4.95021e-11	-0.142569	0.141046	-0.248601	0.00947723	0.0113345	0.907316	-0.178372	0.0647521	0.220798	0.0216578	0.0947528	0.329343	-0.0383115	0.693834	0.131281	0.17564	0.193252	0.045081	0.0068754	0.9437	-0.120784	0.213064
SLAMF6	black	0.364195	0.000106743	-0.364195	0.000106743	-0.307776	0.00119395	-0.474992	2.0576e-07	-0.163751	0.0903788	-0.00287876	0.976411	-0.782445	1.53916e-23	-0.47406	2.18998e-07	-0.00450703	0.963076	-0.109727	0.258282	0.0860526	0.375875	0.83918	8.39116e-30	0.631597	2.32035e-13	-0.146318	0.130781	0.0720549	0.458653	0.583441	3.43983e-11	-0.00526637	0.956861	0.497514	4.30743e-08	0.428167	3.79146e-06	0.342378	0.000286783	0.296732	0.00181836	0.26833	0.00498801	0.200165	0.0377981	-0.0779297	0.422746
CD84	black	0.299774	0.00162207	-0.299774	0.00162207	-0.286451	0.00265151	-0.363036	0.000112699	-0.194296	0.0439121	-0.00497306	0.959261	-0.702992	2.22984e-17	-0.446767	1.25478e-06	0.0617678	0.525397	-0.233276	0.0151121	0.0336491	0.729553	0.800879	2.37895e-25	0.756889	2.66325e-21	-0.129047	0.183169	-0.00701974	0.94252	0.460374	5.35567e-07	-0.172547	0.0741458	0.390855	2.8865e-05	0.31175	0.00102217	0.190236	0.0486052	0.18749	0.0520099	0.237577	0.0132937	0.123943	0.201251	-0.131284	0.175628
SLAMF1	black	0.381858	4.54548e-05	-0.381858	4.54548e-05	-0.160396	0.0972686	-0.315749	0.000872332	-0.413685	8.58095e-06	-0.189031	0.0500765	-0.843237	2.42292e-30	-0.679417	6.30652e-16	-0.0601378	0.536406	-0.0601203	0.536524	-0.0180948	0.852544	0.891086	3.70147e-38	0.500906	3.3699e-08	0.0287385	0.767807	0.115135	0.235406	0.547222	8.89961e-10	-0.0760149	0.434268	0.365901	9.85027e-05	0.246458	0.0101332	0.34412	0.000265711	0.211696	0.0278494	0.255727	0.0075572	0.3898	3.04636e-05	0.00113143	0.990728
CD48	black	0.228974	0.0171427	-0.228974	0.0171427	-0.286478	0.00264896	-0.386402	3.61974e-05	-0.0569819	0.558037	0.188987	0.0501311	-0.597762	8.48228e-12	-0.529474	3.82203e-09	0.224918	0.019269	-0.0811896	0.403543	0.267173	0.00518623	0.817699	3.54954e-27	0.728524	4.04505e-19	-0.272747	0.00429224	-0.159518	0.0991376	0.394899	2.34343e-05	-0.136112	0.16014	0.26996	0.00472034	0.38342	4.20478e-05	0.198971	0.03898	0.240319	0.012237	0.00111312	0.990878	0.102601	0.290673	-0.0711902	0.464076
CD244	black	0.0771169	0.427615	-0.0771169	0.427615	0.0512689	0.598229	0.0382402	0.694376	-0.211007	0.0283738	-0.171139	0.0765742	-0.303955	0.00138355	-0.266076	0.00538053	-0.0890667	0.35932	-0.286401	0.00265632	-0.293495	0.00205069	0.301608	0.00151322	0.36318	0.000111946	0.0215665	0.824669	0.00341241	0.97204	0.0832118	0.391895	-0.186798	0.0528984	0.143118	0.139506	0.00436472	0.964241	-0.0271437	0.780356	-0.0359489	0.711856	0.101933	0.293843	0.0652866	0.502029	-0.042441	0.662746
ARHGAP30	black	0.349462	0.000209695	-0.349462	0.000209695	-0.20255	0.0355258	-0.237219	0.0134376	-0.399872	1.80675e-05	-0.107032	0.270229	-0.771199	1.61386e-22	-0.712532	5.24499e-18	0.0518002	0.594437	-0.0950996	0.327568	0.00474141	0.961157	0.914568	1.78632e-43	0.564594	1.96337e-10	0.0594384	0.541163	0.0463101	0.634128	0.492527	6.14911e-08	-0.113898	0.24051	0.252684	0.00833036	0.16934	0.0797682	0.228984	0.0171377	0.173338	0.0728083	0.134708	0.164535	0.302816	0.00144518	0.0393219	0.686179
ADAMTS4	black	0.336026	0.000377383	-0.336026	0.000377383	0.0365066	0.707587	-0.0616035	0.526502	-0.553491	5.21022e-10	-0.318914	0.000768283	-0.765128	5.43132e-22	-0.832419	6.17147e-29	0.0654548	0.500926	-0.101708	0.294917	-0.116444	0.230088	0.839894	6.76062e-30	0.364699	0.000104245	0.203373	0.034769	0.149243	0.123177	0.464507	4.10494e-07	-0.184183	0.0563695	0.127369	0.188975	0.0256512	0.792153	0.239271	0.0126319	0.0570457	0.557596	0.0864697	0.373557	0.491369	6.67407e-08	0.0883229	0.363363
OLFML2B	black	0.366299	9.66696e-05	-0.366299	9.66696e-05	-0.102983	0.288871	-0.174175	0.0714157	-0.464787	4.03109e-07	-0.217589	0.0236904	-0.811561	1.72869e-26	-0.693752	8.58501e-17	-0.0300994	0.757144	-0.23587	0.0139913	-0.179387	0.0632184	0.863596	2.66107e-33	0.549271	7.47997e-10	0.0857079	0.377797	0.0867545	0.371979	0.468597	3.14403e-07	-0.0950723	0.327707	0.336963	0.000362535	0.156759	0.105197	0.221015	0.0215257	0.168063	0.0821003	0.247833	0.00970797	0.343325	0.000275145	0.066289	0.495473
RGS5	black	0.432784	2.89904e-06	-0.432784	2.89904e-06	-0.0531127	0.585117	-0.269608	0.00477706	-0.419806	6.10391e-06	-0.240574	0.0121425	-0.86777	5.74378e-34	-0.641329	7.58362e-14	0.135498	0.162049	-0.137446	0.156044	-0.0525548	0.58907	0.852712	1.15512e-31	0.538338	1.86544e-09	-0.0193583	0.842376	0.0960886	0.322539	0.497572	4.28949e-08	-0.0925524	0.340749	0.417531	6.9329e-06	0.260028	0.00657248	0.312589	0.000988928	0.209984	0.029168	0.30716	0.00122286	0.317054	0.000827956	-0.0211122	0.828305
CD247	black	0.186221	0.053649	-0.186221	0.053649	-0.26015	0.00654639	-0.181317	0.0603855	-0.191151	0.0475136	0.00657189	0.946181	-0.54066	1.54053e-09	-0.496091	4.77079e-08	0.0966366	0.319774	-0.125866	0.194294	0.0357559	0.713335	0.683547	3.59188e-16	0.514877	1.19177e-08	0.0132125	0.892046	0.0371779	0.702461	0.391071	2.85471e-05	-0.114626	0.237497	0.224601	0.0194444	0.182759	0.0583364	0.13652	0.158877	0.142395	0.141535	0.0323626	0.739515	0.141383	0.144417	-0.129383	0.18202
ADCY10	black	-0.231099	0.0161119	0.231099	0.0161119	0.622402	6.44185e-13	0.603937	4.53913e-12	-0.142724	0.140608	-0.212579	0.0271891	0.427383	3.96679e-06	0.112137	0.247907	-0.0624635	0.520734	-0.0385807	0.691791	-0.163824	0.0902336	-0.443851	1.49883e-06	-0.294024	0.00201098	0.0811617	0.403706	-0.193776	0.044491	-0.517263	9.93245e-09	-0.270632	0.00461375	-0.551032	6.43575e-10	-0.573867	8.44877e-11	-0.575752	7.0955e-11	-0.529895	3.69584e-09	-0.24159	0.0117726	-0.214012	0.0261465	0.156477	0.105833
DPT	black	0.146382	0.13061	-0.146382	0.13061	-0.261084	0.00634887	-0.233013	0.0152295	0.120753	0.213182	0.2903	0.00230599	-0.104457	0.281989	-0.372919	7.04483e-05	0.616024	1.28284e-12	0.149332	0.12295	0.41731	7.01887e-06	0.413215	8.80582e-06	0.241298	0.0118778	0.0166722	0.864021	0.054371	0.576245	0.300807	0.00155989	0.138714	0.152226	-0.107422	0.268476	0.192298	0.0461728	0.150278	0.120569	0.152847	0.11428	-0.369172	8.43366e-05	-0.171072	0.0766912	-0.104169	0.283325
CCDC181	black	-0.139427	0.150108	0.139427	0.150108	0.547756	8.50659e-10	0.410561	1.01839e-05	-0.00804949	0.934105	-0.0968159	0.318873	0.300349	0.00158721	0.0142565	0.883573	0.129217	0.182586	-0.0402504	0.679171	-0.0524345	0.589925	-0.301989	0.00149143	-0.156458	0.105876	-0.139488	0.149928	-0.271235	0.00452004	-0.385325	3.82179e-05	-0.33318	0.000425976	-0.425121	4.51646e-06	-0.315175	0.000892532	-0.400375	1.75941e-05	-0.403383	1.49985e-05	-0.287029	0.00259685	-0.21068	0.0286262	0.0746112	0.442826
F5	black	0.281669	0.00314533	-0.281669	0.00314533	-0.035718	0.713626	-0.234077	0.0147577	-0.416983	7.14792e-06	-0.262298	0.00610003	-0.737924	8.22625e-20	-0.592284	1.46089e-11	-0.128114	0.186381	-0.204836	0.0334571	-0.146161	0.131197	0.781879	1.73826e-23	0.413465	8.68569e-06	0.0253322	0.79468	0.0750949	0.439866	0.443304	1.54937e-06	-0.193018	0.0453468	0.252982	0.00825169	0.119787	0.216892	0.190965	0.0477339	0.0673506	0.488579	0.250242	0.00900063	0.379702	5.05797e-05	0.205421	0.0329446
SELP	black	0.46785	3.30176e-07	-0.46785	3.30176e-07	-0.076344	0.432274	-0.25885	0.00683018	-0.516953	1.01706e-08	-0.296541	0.00183137	-0.924134	4.25434e-46	-0.710831	6.81837e-18	-0.021644	0.82405	-0.0380843	0.69556	-0.0862273	0.374903	0.884749	6.25211e-37	0.464216	4.18293e-07	0.0832928	0.391433	0.159995	0.0981188	0.550162	6.93276e-10	-0.0313409	0.747458	0.441569	1.7205e-06	0.212004	0.0276176	0.359026	0.000135785	0.231343	0.0159967	0.348984	0.000214213	0.406445	1.27296e-05	-0.0330876	0.733896
SELL	black	0.37801	5.49757e-05	-0.37801	5.49757e-05	-0.218572	0.0230512	-0.384575	3.96838e-05	-0.330391	0.000479105	-0.100621	0.300135	-0.81854	2.8441e-27	-0.627263	3.77079e-13	-0.00533709	0.956282	-0.0921709	0.342751	0.00939736	0.923103	0.915272	1.17352e-43	0.573303	8.90022e-11	-0.0171793	0.859926	0.0890248	0.359547	0.571979	1.00534e-10	-0.0561805	0.563597	0.392663	2.63057e-05	0.298514	0.0017009	0.328418	0.000520315	0.240346	0.012227	0.242372	0.0114944	0.359146	0.000135033	0.00566141	0.953628
ANKRD45	black	-0.212722	0.0270833	0.212722	0.0270833	0.382561	4.38897e-05	0.331714	0.000453189	-0.0182466	0.851321	-0.181502	0.0601184	0.299345	0.0016485	0.197301	0.0406861	-0.154792	0.109691	-0.0247017	0.799682	-0.256527	0.00736461	-0.361413	0.000121562	-0.343137	0.000277429	0.102193	0.292606	-0.00161877	0.986734	-0.245453	0.010454	-0.133273	0.169119	-0.25481	0.00778313	-0.304882	0.00133519	-0.281487	0.00316565	-0.329092	0.000505891	-0.0641227	0.509698	-0.142101	0.142368	0.23359	0.0149722
GLUL	black	0.479967	1.47066e-07	-0.479967	1.47066e-07	-0.127414	0.188818	-0.109785	0.258027	-0.34275	0.000282157	-0.0987428	0.30929	-0.406254	1.28611e-05	-0.325671	0.000583114	-0.0693996	0.475418	0.0236348	0.808164	-0.0426925	0.660871	0.440202	1.86776e-06	0.309671	0.00110902	0.114126	0.239563	0.032206	0.740731	0.227458	0.0179121	0.0618021	0.525167	0.106371	0.273217	-0.00704111	0.942345	0.145312	0.133477	0.111262	0.251638	0.233699	0.0149241	0.500184	3.55147e-08	-0.107175	0.269583
RGS16	black	0.325873	0.000578259	-0.325873	0.000578259	0.0185453	0.848916	-0.0285564	0.769237	-0.58534	2.86827e-11	-0.35764	0.000144736	-0.765392	5.15598e-22	-0.811592	1.7154e-26	0.0184875	0.849381	-0.105247	0.278344	-0.178013	0.0653011	0.810119	2.48666e-26	0.331488	0.000457524	0.235564	0.0141195	0.160295	0.0974819	0.440241	1.86344e-06	-0.165457	0.0870286	0.162586	0.092727	-0.00312713	0.974376	0.211722	0.0278297	0.0414764	0.66996	0.128642	0.184557	0.465	3.97575e-07	0.0915969	0.345778
NCF2	black	0.352517	0.000182789	-0.352517	0.000182789	-0.122426	0.206862	-0.322731	0.000657963	-0.431452	3.13365e-06	-0.244342	0.0108194	-0.872759	8.56857e-35	-0.586811	2.48963e-11	-0.175579	0.0691277	-0.219482	0.0224726	-0.15841	0.101536	0.863554	2.70185e-33	0.595528	1.0601e-11	-0.0462961	0.634231	0.0430985	0.657848	0.47954	1.51396e-07	-0.133893	0.167126	0.449523	1.05913e-06	0.235393	0.0141915	0.261291	0.0063059	0.178441	0.0646466	0.392823	2.60888e-05	0.413374	8.72904e-06	0.112488	0.246421
APOBEC4	black	-0.275402	0.00391713	0.275402	0.00391713	0.372671	7.12999e-05	0.201018	0.0369719	0.11326	0.243174	-0.0229409	0.813692	0.318136	0.000792744	0.255267	0.00766982	-0.0157739	0.871282	-0.0610162	0.530459	-0.0145112	0.881508	-0.375443	6.23317e-05	-0.172541	0.0741561	-0.198936	0.0390155	-0.253402	0.00814209	-0.378377	5.39928e-05	-0.252318	0.008428	-0.255961	0.00750041	-0.198245	0.0397142	-0.334939	0.00039531	-0.270208	0.0046808	-0.0896588	0.356122	-0.210055	0.0291125	0.196298	0.0417399
NIBAN1	black	0.341471	0.000298363	-0.341471	0.000298363	-0.153423	0.112905	-0.318333	0.000786489	-0.317776	0.000804317	-0.0700377	0.47136	-0.740393	5.3536e-20	-0.673559	1.37966e-15	0.201724	0.0362991	-0.110823	0.253526	0.0731725	0.451695	0.875901	2.48012e-35	0.526625	4.79236e-09	-0.0387367	0.690609	0.0263706	0.786461	0.493489	5.74353e-08	-0.0780646	0.421941	0.256422	0.00738977	0.265095	0.00555974	0.301734	0.00150598	0.223184	0.0202453	0.125395	0.195979	0.392573	2.6427e-05	0.175965	0.0685095
PTGS2	black	0.46053	5.3023e-07	-0.46053	5.3023e-07	-0.138531	0.152772	-0.323844	0.000628633	-0.458941	5.86811e-07	-0.299725	0.00162508	-0.84846	4.64514e-31	-0.559503	3.08531e-10	-0.146341	0.130719	-0.024249	0.803278	-0.0874013	0.368411	0.79401	1.18208e-24	0.366445	9.60047e-05	0.0767805	0.42964	0.186477	0.0533154	0.542185	1.35744e-09	0.0270057	0.781445	0.430065	3.39711e-06	0.226814	0.0182482	0.398187	1.97409e-05	0.226423	0.018455	0.399806	1.81302e-05	0.644111	5.46776e-14	0.0789868	0.416462
GLRX2	black	-0.315025	0.000897877	0.315025	0.000897877	-0.0452464	0.641945	0.0107004	0.91248	0.386404	3.61955e-05	0.13736	0.156305	0.459743	5.576e-07	0.539763	1.65896e-09	-0.249361	0.0092539	0.187527	0.0519638	0.0241543	0.804031	-0.610606	2.27522e-12	-0.491251	6.7297e-08	-0.0828054	0.39422	0.0401398	0.680004	-0.197612	0.0403632	0.161242	0.0954945	0.0255727	0.792774	0.146475	0.130364	0.15283	0.114321	0.122183	0.207773	0.00852124	0.930253	-0.173059	0.0732777	0.0619589	0.524114
KCNT2	black	0.113463	0.242324	-0.113463	0.242324	0.103052	0.288545	-0.111916	0.248847	-0.0732528	0.451197	-0.0341121	0.725978	-0.299467	0.00164094	-0.503167	2.85715e-08	0.568842	1.33861e-10	0.0727997	0.454009	0.279167	0.00343535	0.468691	3.12458e-07	0.257683	0.00709427	0.0729682	0.452962	0.180715	0.061257	0.382627	4.37468e-05	-0.0622548	0.522131	-0.0400526	0.680662	0.150599	0.119768	0.209348	0.0296714	0.0292062	0.764138	-0.260001	0.00657823	0.00935521	0.923447	-0.115807	0.232666
F13B	black	-0.0496519	0.609835	0.0496519	0.609835	0.489612	7.55204e-08	0.413501	8.66812e-06	-0.175605	0.069086	-0.130045	0.179774	0.272229	0.00436919	0.0825695	0.395573	-0.101542	0.295706	-0.0849009	0.382321	-0.227333	0.0179772	-0.29397	0.00201503	-0.239513	0.0125396	0.0585728	0.54708	-0.212796	0.0270288	-0.430601	3.29281e-06	-0.184215	0.0563261	-0.374926	6.39201e-05	-0.413082	8.87059e-06	-0.369106	8.46041e-05	-0.276743	0.00373903	-0.0556724	0.567135	-0.0741652	0.445565	0.439857	1.90683e-06
ZNF281	black	0.339184	0.000329477	-0.339184	0.000329477	-0.291777	0.00218461	-0.318987	0.000766022	-0.165381	0.0871747	0.155733	0.107522	-0.66396	4.79128e-15	-0.591835	1.52683e-11	0.192176	0.0463129	-0.103113	0.288259	0.233748	0.0149023	0.842527	3.01916e-30	0.669849	2.24458e-15	-0.276625	0.00375429	-0.235876	0.0139888	0.347624	0.000227595	-0.128123	0.18635	0.273087	0.00424254	0.360927	0.000124343	0.196436	0.041593	0.274902	0.00398539	0.0790264	0.416228	0.150369	0.120341	0.0763762	0.43208
KIF21B	black	0.379609	5.08127e-05	-0.379609	5.08127e-05	-0.0568284	0.559101	0.0842455	0.386019	-0.622546	6.34135e-13	-0.239262	0.0126355	-0.610885	2.20971e-12	-0.636774	1.28634e-13	-0.0902702	0.352838	-0.107199	0.269476	-0.210842	0.0285011	0.657016	1.14649e-14	0.238167	0.0130601	0.358287	0.00014049	0.11436	0.238597	0.258828	0.00683511	-0.0494231	0.611485	0.0894839	0.357065	-0.109471	0.2594	0.195013	0.0431235	0.14901	0.123769	0.210152	0.0290364	0.402244	1.59357e-05	0.0632183	0.515699
ARL8A	black	0.231792	0.0157873	-0.231792	0.0157873	-0.239726	0.0124591	-0.149421	0.122726	0.0366459	0.706523	0.355133	0.000162328	-0.176442	0.0677512	-0.177057	0.0667824	0.239557	0.012523	-0.0970614	0.317642	0.236402	0.0137707	0.378689	5.317e-05	0.487949	8.48421e-08	-0.414639	8.14088e-06	-0.525887	5.07974e-09	-0.0992542	0.306779	-0.248339	0.00955533	-0.0223753	0.818205	0.159608	0.0989458	-0.102872	0.289393	0.126367	0.192509	0.0165135	0.865303	0.0280871	0.772926	0.133945	0.166959
PTPN7	black	0.365332	0.000101182	-0.365332	0.000101182	-0.212889	0.0269604	-0.254448	0.00787399	-0.457412	6.46638e-07	-0.205286	0.0330625	-0.827751	2.32484e-28	-0.60725	3.22738e-12	-0.0986798	0.309601	-0.126489	0.192076	-0.105996	0.27492	0.857557	2.24082e-32	0.518243	9.21212e-09	0.121099	0.211863	0.136164	0.159977	0.52085	7.53217e-09	-0.0517387	0.594876	0.386827	3.54302e-05	0.164301	0.0892873	0.253704	0.0080639	0.196823	0.041185	0.3229	0.000653423	0.330374	0.00047944	0.0160656	0.868923
ETNK2	black	0.174659	0.0706208	-0.174659	0.0706208	-0.063248	0.515501	0.131577	0.174658	-0.112628	0.245828	0.302409	0.00146776	-0.208948	0.0299918	-0.495376	5.02106e-08	0.597209	8.96483e-12	-0.168979	0.0804219	0.220533	0.0218194	0.488484	8.17286e-08	0.496978	4.47642e-08	-0.14555	0.132836	-0.381955	4.52357e-05	-0.0834341	0.390627	-0.113818	0.240843	-0.15578	0.107415	0.0508459	0.601256	-0.0918604	0.344387	0.150637	0.119675	-0.268469	0.00496464	-0.0622191	0.52237	0.0858574	0.376962
ELK4	black	0.301162	0.00153907	-0.301162	0.00153907	-0.406859	1.24487e-05	-0.434059	2.68999e-06	0.0548692	0.572749	0.214694	0.0256622	-0.521856	6.96554e-09	-0.448725	1.11262e-06	0.352038	0.000186783	-0.0243476	0.802494	0.333063	0.000428081	0.697634	4.90319e-17	0.61286	1.79514e-12	-0.216657	0.0243106	0.00305325	0.974982	0.475003	2.05606e-07	0.00723048	0.940797	0.28194	0.00311523	0.487028	9.04639e-08	0.36973	8.2117e-05	0.307008	0.00123007	-0.0511071	0.599386	0.0639938	0.510551	-0.151964	0.116412
SLC41A1	black	0.531897	3.14803e-09	-0.531897	3.14803e-09	-0.179456	0.0631149	-0.268325	0.00498881	-0.445188	1.38184e-06	-0.117732	0.22494	-0.872484	9.53555e-35	-0.678418	7.21652e-16	0.0981804	0.312068	-0.0682506	0.482775	0.00639694	0.947612	0.895648	4.33383e-39	0.529234	3.89583e-09	-0.0290423	0.765422	0.00516854	0.957661	0.470654	2.74574e-07	-0.0443501	0.648562	0.412338	9.24072e-06	0.285133	0.00278009	0.371946	7.38365e-05	0.323243	0.000644335	0.328846	0.00051111	0.428173	3.79019e-06	-0.0155044	0.873463
IL10	black	0.212998	0.0268809	-0.212998	0.0268809	-0.0385508	0.692019	-0.133023	0.169928	-0.434885	2.56228e-06	-0.229039	0.0171099	-0.669347	2.39616e-15	-0.705009	1.64997e-17	-0.0869491	0.370903	-0.0585604	0.547166	-0.0514259	0.597107	0.758906	1.8152e-21	0.405443	1.34337e-05	0.100057	0.302863	0.0590769	0.543631	0.395335	2.29087e-05	-0.0846335	0.383827	0.183805	0.0568861	0.054951	0.572176	0.150463	0.120107	0.0692391	0.476442	0.0781372	0.421509	0.417594	6.90867e-06	0.152181	0.115884
FCMR	black	0.274791	0.00400078	-0.274791	0.00400078	-0.344604	0.000260116	-0.346069	0.000243838	-0.0357524	0.713362	0.224334	0.0195932	-0.462346	4.71923e-07	-0.410495	1.02208e-05	0.244626	0.0107248	0.0489427	0.614957	0.288039	0.00250366	0.66497	4.21204e-15	0.475162	2.03426e-07	-0.0874826	0.367963	-0.0148044	0.879132	0.400183	1.77734e-05	0.0678574	0.485306	0.223549	0.0200362	0.309872	0.00110035	0.230015	0.0166307	0.281209	0.00319692	-0.0150229	0.877362	0.0319713	0.742553	-0.143592	0.138187
FCAMR	black	0.000546233	0.995523	-0.000546233	0.995523	-0.114477	0.23811	-0.00547506	0.955153	-0.0161013	0.868635	0.119769	0.216964	-0.00979068	0.919895	-0.0104631	0.914414	0.0244364	0.801788	0.142488	0.141274	0.127591	0.188201	0.0891794	0.35871	0.0243868	0.802183	-0.0751876	0.4393	-0.176402	0.0678133	-0.0838219	0.38842	-0.015874	0.870473	-0.0016877	0.986169	-0.0426486	0.661198	-0.0924733	0.341163	0.0470856	0.628455	-0.00471424	0.96138	-0.157915	0.102623	0.00823277	0.932609
CD34	black	0.516339	1.06599e-08	-0.516339	1.06599e-08	0.0279074	0.774339	-0.126128	0.193358	-0.456104	7.02352e-07	-0.187766	0.0516589	-0.746238	1.89804e-20	-0.730015	3.15586e-19	0.309409	0.00112044	-0.0625888	0.519897	0.0155521	0.873077	0.831722	7.54314e-29	0.496971	4.47883e-08	0.0439314	0.651662	0.0297484	0.759891	0.401108	1.6925e-05	-0.105824	0.275704	0.171035	0.0767558	0.101291	0.296908	0.190458	0.0483392	0.114656	0.237372	0.113118	0.243765	0.28613	0.00268235	-0.00328219	0.973106
KCNH1	black	0.261737	0.00621405	-0.261737	0.00621405	0.38943	3.10449e-05	0.311991	0.00101253	-0.346396	0.000240345	-0.105395	0.277666	-0.18018	0.0620414	-0.456265	6.95277e-07	0.44828	1.14354e-06	0.0227127	0.815513	0.0681017	0.483733	0.297902	0.00174043	0.142599	0.14096	0.11087	0.253326	-0.118768	0.220857	-0.0752101	0.439162	-0.095539	0.325327	-0.266709	0.00526753	-0.21697	0.0241005	-0.101781	0.294567	-0.0784197	0.419827	-0.174612	0.0706973	0.140245	0.147708	0.181859	0.0596074
PTPN14	black	0.446578	1.26937e-06	-0.446578	1.26937e-06	-0.0990531	0.307765	-0.157864	0.102735	-0.33147	0.000457873	-0.00729939	0.940234	-0.641764	7.20685e-14	-0.748509	1.25906e-20	0.406629	1.26035e-05	-0.0929647	0.338592	0.145894	0.131912	0.824807	5.25961e-28	0.491044	6.82854e-08	-0.0167855	0.863106	-0.0411902	0.672106	0.389863	3.03666e-05	-0.12231	0.207299	0.0754043	0.437978	0.165628	0.0866978	0.208273	0.0305387	0.162327	0.093255	-0.0277179	0.775831	0.262381	0.00608352	0.00301792	0.975271
ESRRG	black	-0.265249	0.00553111	0.265249	0.00553111	0.386719	3.56239e-05	0.264178	0.00573199	-0.0112631	0.907897	-0.0558031	0.566224	0.216678	0.0242962	0.16811	0.0820133	-0.143764	0.13771	-0.159009	0.100234	-0.16028	0.0975144	-0.263292	0.00590296	-0.136187	0.159908	-0.0651866	0.502686	-0.166318	0.0853754	-0.319761	0.000742444	-0.215311	0.0252305	-0.204713	0.0335661	-0.2542	0.00793684	-0.316123	0.000859388	-0.227799	0.0177365	-0.000120745	0.99901	-0.145854	0.132019	0.203524	0.0346318
TLR5	black	0.189707	0.0492464	-0.189707	0.0492464	-0.180068	0.0622067	-0.377057	5.76053e-05	-0.0177627	0.85522	0.103505	0.286422	-0.431288	3.16377e-06	-0.441243	1.75459e-06	0.0491112	0.613738	-0.119795	0.216865	0.112515	0.246304	0.621458	7.14021e-13	0.534998	2.45019e-09	-0.182008	0.0593964	-0.0374606	0.700306	0.385092	3.86667e-05	-0.0594096	0.541359	0.211004	0.0283761	0.291085	0.00224079	0.170785	0.0771932	0.147955	0.126481	-0.0313144	0.747664	0.283488	0.00294852	0.0104221	0.914748
TP53BP2	black	0.0965085	0.320419	-0.0965085	0.320419	-0.201575	0.0364405	-0.433884	2.71779e-06	-0.0779113	0.422856	-0.0912144	0.347804	-0.45627	6.95069e-07	-0.294499	0.00197594	-0.103918	0.284495	-0.0683413	0.482192	-0.0509772	0.600315	0.469932	2.87969e-07	0.19432	0.0438856	-0.000277618	0.997725	0.233473	0.015024	0.514111	1.26322e-08	-0.0495609	0.610491	0.339811	0.000320655	0.315845	0.000868989	0.416744	7.24384e-06	0.215786	0.0249025	0.196533	0.0414907	0.342595	0.000284075	0.0680912	0.4838
PARP1	black	0.283233	0.00297541	-0.283233	0.00297541	-0.488238	8.3148e-08	-0.691567	1.17213e-16	0.205244	0.0330991	0.389517	3.09074e-05	-0.546701	9.29937e-10	-0.222718	0.0205144	0.111165	0.252053	0.0410635	0.673056	0.295337	0.00191539	0.62273	6.21524e-13	0.500972	3.35382e-08	-0.300746	0.00156349	0.0277036	0.775944	0.545787	1.00443e-09	0.295768	0.00188493	0.661217	6.78139e-15	0.731886	2.30602e-19	0.600481	6.45131e-12	0.677661	7.99e-16	0.212667	0.0271244	0.104299	0.282721	-0.083638	0.389466
ITPKB	black	0.367008	9.34803e-05	-0.367008	9.34803e-05	-0.333125	0.000426965	-0.142206	0.14207	-0.218431	0.0231418	0.129226	0.182555	-0.339918	0.000319171	-0.571871	1.01533e-10	0.39444	2.39984e-05	0.174384	0.0710707	0.277204	0.00367949	0.61835	9.9967e-13	0.261551	0.00625215	0.258846	0.00683113	0.122868	0.205216	0.374659	6.4754e-05	0.113851	0.240707	-0.0498322	0.608537	0.0305641	0.753514	0.175307	0.0695662	0.18733	0.0522148	-0.197301	0.0406855	0.181876	0.0595836	-0.0809716	0.404811
C1orf198	black	0.373253	6.93214e-05	-0.373253	6.93214e-05	-0.339869	0.000319851	-0.334877	0.000396339	0.0763194	0.432424	0.461136	5.10058e-07	-0.388126	3.3173e-05	-0.486382	9.46223e-08	0.499732	3.66987e-08	0.0598422	0.538414	0.428343	3.75334e-06	0.63361	1.84726e-13	0.501633	3.19621e-08	-0.30481	0.00133894	-0.251379	0.00868309	0.246245	0.0102003	0.161571	0.0948107	0.228495	0.0173824	0.503959	2.69578e-08	0.38522	3.84188e-05	0.546895	9.14843e-10	-0.109886	0.257588	0.111932	0.248777	0.0746868	0.442362
C1orf131	black	-0.336731	0.000366168	0.336731	0.000366168	-0.0745755	0.443045	-0.194624	0.0435494	0.400624	1.7364e-05	0.110768	0.253765	0.433863	2.72123e-06	0.389299	3.12522e-05	-0.17691	0.0670135	0.298691	0.00168965	0.139205	0.150765	-0.481798	1.29793e-07	-0.478111	1.66802e-07	0.0943009	0.331665	0.303648	0.00139993	0.0727866	0.454091	0.25766	0.00709949	-0.024155	0.804025	0.102638	0.290499	0.20254	0.0355354	0.0549191	0.572399	-0.140542	0.146845	-0.0924534	0.341267	-0.0189375	0.845759
PCNX2	black	0.423023	5.08974e-06	-0.423023	5.08974e-06	-0.232304	0.0155515	-0.154378	0.110656	-0.246792	0.0100282	-0.104478	0.281891	-0.325741	0.000581435	-0.327185	0.000547677	0.110416	0.255285	0.183308	0.0575708	0.0869184	0.371072	0.370362	7.9671e-05	0.0200411	0.836893	0.37257	7.16457e-05	0.380572	4.84486e-05	0.431185	3.18277e-06	0.176867	0.0670812	0.0522886	0.590961	0.0238017	0.806835	0.308354	0.00116743	0.135821	0.161042	0.0689256	0.478446	0.211963	0.0276484	-0.139267	0.150582
NID1	black	0.441754	1.70146e-06	-0.441754	1.70146e-06	-0.12677	0.191082	-0.228244	0.0175095	-0.371006	7.72501e-05	-0.107154	0.269682	-0.761826	1.0352e-21	-0.65711	1.13317e-14	0.203721	0.0344532	-0.244612	0.0107297	-0.0605627	0.533525	0.863173	3.09924e-33	0.636473	1.33164e-13	-0.00688579	0.943615	0.02273	0.815375	0.441706	1.70635e-06	-0.0958538	0.323729	0.290341	0.0023026	0.220701	0.021717	0.234723	0.0144776	0.202458	0.0356112	0.184728	0.0556309	0.314771	0.000906978	0.0262535	0.787386
AKT3	black	0.356607	0.000151755	-0.356607	0.000151755	-0.21481	0.0255803	-0.40594	1.30797e-05	-0.172254	0.0746464	0.0299864	0.758028	-0.70982	7.96158e-18	-0.694346	7.88432e-17	0.386964	3.5185e-05	-0.01238	0.89881	0.294518	0.0019745	0.908554	5.5981e-42	0.626976	3.89264e-13	-0.115693	0.233128	0.0398045	0.682533	0.56483	1.92228e-10	-0.0830653	0.392732	0.239145	0.0126803	0.364523	0.000105108	0.320936	0.000707891	0.215801	0.0248919	-0.0311778	0.748728	0.228604	0.0173276	-0.0763679	0.43213
OR2T10	black	0.0688933	0.478653	-0.0688933	0.478653	0.349023	0.000213849	0.00417572	0.965789	-0.140655	0.146516	-0.218624	0.0230173	-0.16887	0.0806202	-0.0800533	0.410178	-0.0034678	0.971586	-0.051773	0.594631	-0.0919524	0.343901	0.139771	0.149096	0.0407499	0.675412	-0.0555438	0.568032	0.029379	0.762783	0.0912515	0.347608	-0.265099	0.00555901	-0.0250649	0.796799	-0.0739575	0.446844	-0.0284828	0.769815	-0.164661	0.0885785	0.0946279	0.329984	0.0158657	0.87054	0.0142472	0.883649
AKR1C4	black	-0.275702	0.00387656	0.275702	0.00387656	0.267426	0.00514225	0.202149	0.0358998	0.167837	0.0825179	0.0130931	0.893016	0.404564	1.40819e-05	0.305222	0.00131787	-0.0972645	0.316625	-0.0677576	0.485949	-0.104347	0.2825	-0.446147	1.30328e-06	-0.285214	0.00277205	-0.115982	0.231959	-0.192889	0.0454934	-0.371734	7.45926e-05	-0.156857	0.104977	-0.214565	0.0257533	-0.22093	0.0215773	-0.363711	0.000109192	-0.254147	0.00795027	-0.109386	0.25977	-0.289363	0.00238617	0.316124	0.000859351
TAF3	black	0.254619	0.00783117	-0.254619	0.00783117	-0.292193	0.00215151	-0.238326	0.0129974	-0.0240208	0.805092	0.35357	0.000174281	-0.25278	0.00830516	-0.525588	5.20062e-09	0.478137	1.66508e-07	0.152773	0.114458	0.425762	4.35375e-06	0.579762	4.87527e-11	0.383464	4.19559e-05	0.0883956	0.362966	-0.00598513	0.95098	0.312962	0.000974462	0.16939	0.0796783	-0.0420826	0.665423	0.204625	0.0336444	0.265204	0.00553941	0.334429	0.00040398	-0.307749	0.00119522	0.066811	0.492077	0.0518286	0.594235
GATA3	black	0.196851	0.0411558	-0.196851	0.0411558	-0.129323	0.182226	-0.0278913	0.774466	-0.19532	0.0427892	0.0716888	0.460945	-0.334846	0.000396862	-0.421873	5.43252e-06	0.176463	0.0677175	-0.138452	0.153009	0.0639791	0.510648	0.541911	1.38876e-09	0.433482	2.78277e-06	0.0161642	0.868126	-0.0914152	0.346739	0.164333	0.0892248	-0.13034	0.178783	-0.00983641	0.919522	0.0206762	0.831798	-0.013935	0.88618	0.0420703	0.665515	-0.0762436	0.432882	0.0426904	0.660886	-0.0353104	0.716755
CELF2	black	0.385242	3.83765e-05	-0.385242	3.83765e-05	-0.387934	3.34978e-05	-0.53848	1.84375e-09	-0.0781366	0.421512	0.149286	0.123066	-0.655201	1.43477e-14	-0.541139	1.48062e-09	0.227263	0.0180133	-0.00785334	0.935708	0.2196	0.0223984	0.831814	7.34524e-29	0.568907	1.33079e-10	-0.0518266	0.594249	0.154407	0.110588	0.644685	5.10875e-14	0.111747	0.249563	0.376171	6.01581e-05	0.472377	2.44959e-07	0.486232	9.56094e-08	0.399709	1.82233e-05	0.0751084	0.439784	0.280666	0.00325883	-0.116398	0.230274
OPTN	black	-0.306861	0.00123709	0.306861	0.00123709	0.140238	0.14773	0.23683	0.0135952	-0.117184	0.227121	-0.335967	0.000378327	0.316664	0.000840987	0.285531	0.00274071	-0.314936	0.000901053	-0.154671	0.109972	-0.376536	5.9095e-05	-0.389455	3.10042e-05	-0.273425	0.00419352	0.228866	0.0171964	0.0837882	0.388612	-0.221668	0.0211334	-0.254031	0.00797988	-0.291617	0.00219747	-0.479315	1.53732e-07	-0.41231	9.25464e-06	-0.494304	5.42035e-08	0.0218826	0.822141	-0.0493102	0.612301	0.11717	0.227177
VIM	black	0.440604	1.82324e-06	-0.440604	1.82324e-06	-0.0953205	0.32644	-0.293381	0.00205939	-0.447482	1.201e-06	-0.219038	0.022753	-0.854201	7.02422e-32	-0.742758	3.53066e-20	0.16575	0.0864616	-0.127851	0.187293	0.000790247	0.993524	0.938065	1.31371e-50	0.551775	6.03882e-10	0.0945214	0.33053	0.16388	0.090123	0.578416	5.53279e-11	-0.0641844	0.509291	0.282427	0.00306192	0.185143	0.0550743	0.291813	0.00218175	0.15874	0.100819	0.187088	0.0525248	0.370311	7.98655e-05	0.0201878	0.835715
PLXDC2	black	-0.248091	0.00962986	0.248091	0.00962986	-0.189654	0.0493114	-0.185604	0.0544605	0.288743	0.00244056	0.390243	2.97825e-05	-0.0155016	0.873486	-0.309271	0.00112647	0.267262	0.00517074	-0.269239	0.00483721	0.246574	0.0100967	0.389409	3.10773e-05	0.578242	5.62399e-11	-0.31002	0.00109398	-0.276274	0.00380036	0.087585	0.367401	-0.188019	0.0513395	-0.101757	0.294681	0.23857	0.0129023	-0.114589	0.23765	0.0143458	0.882849	-0.461684	4.9246e-07	-0.212522	0.0272316	0.0169547	0.861739
APBB1IP	black	0.332359	0.00044102	-0.332359	0.00044102	-0.203965	0.0342333	-0.379651	5.07085e-05	-0.350006	0.000204651	-0.153332	0.113121	-0.825204	4.71481e-28	-0.667836	2.91434e-15	-0.0439823	0.651285	-0.117476	0.225958	-0.00126285	0.989651	0.928739	1.73885e-47	0.567212	1.5515e-10	0.0129562	0.894127	0.124765	0.198253	0.597189	8.98272e-12	-0.0967292	0.319309	0.351257	0.000193467	0.262745	0.00601069	0.306308	0.00126383	0.182649	0.05849	0.205175	0.0331592	0.362481	0.000115662	0.0357533	0.713356
MAP3K8	black	0.320313	0.000726011	-0.320313	0.000726011	-0.0695912	0.474197	-0.153782	0.112055	-0.578223	5.63378e-11	-0.471229	2.6434e-07	-0.789168	3.53088e-24	-0.509759	1.75358e-08	-0.257126	0.0072234	-0.214838	0.0255608	-0.328565	0.000517135	0.712177	5.54095e-18	0.412855	8.98192e-06	0.179525	0.063013	0.197034	0.0409637	0.45995	5.50283e-07	-0.229696	0.0167861	0.324059	0.000623124	-0.0203351	0.834533	0.137743	0.155143	-0.036253	0.709528	0.457519	6.42263e-07	0.488295	8.28182e-08	-0.0197194	0.839475
ZEB1	black	0.323156	0.000646615	-0.323156	0.000646615	-0.141579	0.143856	-0.315665	0.000875244	-0.24607	0.0102561	-0.0464607	0.633025	-0.749159	1.11859e-20	-0.704229	1.85421e-17	0.358983	0.000136055	-0.200579	0.0373947	0.126359	0.192536	0.923088	8.55058e-46	0.694687	7.50783e-17	-0.125049	0.197227	-0.00530218	0.956568	0.507691	2.046e-08	-0.204426	0.0338208	0.230037	0.0166198	0.299749	0.00162358	0.222897	0.0204108	0.140302	0.147541	0.026309	0.786948	0.177229	0.066515	-0.0198135	0.838719
CREM	black	0.4266	4.14961e-06	-0.4266	4.14961e-06	-0.213879	0.0262417	-0.43308	2.84906e-06	-0.224687	0.0193965	-0.10496	0.279666	-0.679586	6.16442e-16	-0.48916	7.79549e-08	-0.0603134	0.535214	0.14992	0.121465	0.11108	0.252419	0.697432	5.04942e-17	0.330739	0.000472156	0.00342254	0.971957	0.199119	0.0388321	0.599337	7.24106e-12	0.116723	0.228968	0.386725	3.56122e-05	0.35316	0.000177545	0.516855	1.02477e-08	0.307898	0.00118833	0.24449	0.01077	0.683501	3.61495e-16	0.134143	0.166328
CSGALNACT2	black	0.385458	3.79625e-05	-0.385458	3.79625e-05	-0.18091	0.0609738	-0.372146	7.31263e-05	-0.403866	1.4617e-05	-0.234204	0.0147023	-0.884947	5.73658e-37	-0.728137	4.31306e-19	0.0456506	0.63897	-0.11007	0.256785	-0.0227946	0.814859	0.945249	2.3053e-53	0.544296	1.1383e-09	0.109675	0.258509	0.249985	0.009074	0.678384	7.2496e-16	-0.0516728	0.595345	0.375618	6.18008e-05	0.287093	0.0025908	0.415971	7.56172e-06	0.206657	0.0318829	0.22169	0.0211197	0.463208	4.46456e-07	0.00191084	0.984341
RASSF4	black	0.0361771	0.710108	-0.0361771	0.710108	-0.157739	0.103014	-0.146903	0.12923	-0.260415	0.00648978	-0.093517	0.335718	-0.437881	2.14555e-06	-0.497503	4.31084e-08	0.051427	0.597099	-0.198889	0.0390624	-0.134291	0.165858	0.588772	2.05903e-11	0.436086	2.38687e-06	0.180618	0.0613996	0.124527	0.199118	0.331996	0.000447819	-0.104728	0.280737	0.102171	0.292712	0.064071	0.51004	0.120032	0.215949	0.0561327	0.563929	-0.0160713	0.868877	0.180271	0.0619069	-0.0487089	0.616649
WDFY4	black	0.317129	0.000825473	-0.317129	0.000825473	-0.225644	0.0188722	-0.289633	0.00236285	-0.3747	6.46245e-05	-0.157694	0.103113	-0.737628	8.65928e-20	-0.627645	3.61359e-13	0.0132315	0.891891	-0.0265577	0.784982	0.026171	0.788039	0.835314	2.65566e-29	0.424564	4.66237e-06	0.158587	0.10115	0.207751	0.030968	0.577564	5.99235e-11	-0.0432371	0.656816	0.276518	0.00376834	0.162671	0.0925545	0.27959	0.00338473	0.16088	0.0962502	0.16148	0.0949989	0.270218	0.00467912	-0.0643064	0.508484
BICC1	black	0.296287	0.00184883	-0.296287	0.00184883	-0.237102	0.0134848	-0.328184	0.000525409	-0.285163	0.00277715	-0.0418057	0.667494	-0.767911	3.12838e-22	-0.715398	3.35647e-18	0.171326	0.0762479	-0.190603	0.048165	0.0682753	0.482616	0.93605	6.80291e-50	0.644225	5.39483e-14	-0.0433113	0.656265	0.0256479	0.792178	0.515944	1.09869e-08	-0.104554	0.281537	0.294435	0.00198059	0.298944	0.00167361	0.269779	0.0047494	0.226589	0.0183665	0.0728402	0.453758	0.291353	0.00221888	0.0363722	0.708616
ARID5B	black	0.299735	0.00162445	-0.299735	0.00162445	-0.266717	0.00526619	-0.323825	0.000629129	-0.213968	0.026178	0.0494768	0.611098	-0.65297	1.88635e-14	-0.749361	1.07819e-20	0.330179	0.000483383	-0.0546807	0.574071	0.175613	0.0690731	0.889383	8.04585e-38	0.479211	1.5482e-07	0.103188	0.287905	0.160642	0.0967487	0.602094	5.47779e-12	0.0529817	0.586044	0.192225	0.0462561	0.276796	0.00373207	0.335013	0.000394058	0.264932	0.00559004	-0.100437	0.301023	0.298742	0.00168639	0.0827862	0.39433
JMJD1C-AS1	black	-0.0949225	0.328473	0.0949225	0.328473	0.300368	0.00158606	0.467253	3.43322e-07	-0.175946	0.0685393	-0.167168	0.0837664	0.291701	0.00219074	0.234351	0.0146381	-0.141141	0.145111	-0.137498	0.155886	-0.179319	0.0633207	-0.401619	1.6473e-05	-0.247027	0.00995507	0.0175911	0.856604	-0.239736	0.0124555	-0.498684	3.95902e-08	-0.213724	0.0263529	-0.350469	0.000200439	-0.45728	6.52054e-07	-0.45481	7.61988e-07	-0.352792	0.000180532	0.0468075	0.630487	-0.206274	0.032209	0.00621854	0.949071
TET1	black	0.199016	0.0389356	-0.199016	0.0389356	-0.186999	0.0526393	-0.316476	0.000847357	0.0556863	0.567038	0.155716	0.107561	-0.386461	3.60914e-05	-0.404462	1.41589e-05	0.387136	3.48808e-05	-0.100778	0.299374	0.26245	0.00606961	0.585694	2.7724e-11	0.471174	2.65301e-07	-0.176756	0.0672556	-0.0169119	0.862085	0.395289	2.29645e-05	-0.0432292	0.656876	0.128446	0.185232	0.293584	0.00204397	0.121972	0.208565	0.11451	0.237975	-0.129893	0.180291	0.0421197	0.665146	0.0723721	0.456672
SRGN	black	0.423208	5.03642e-06	-0.423208	5.03642e-06	-0.160956	0.0960916	-0.38125	4.6849e-05	-0.353728	0.000173033	-0.168337	0.081595	-0.894027	9.39343e-39	-0.585205	2.90558e-11	-0.0397111	0.683238	-0.180313	0.0618464	-0.0356396	0.714227	0.912069	7.70297e-43	0.684085	3.33595e-16	-0.14785	0.126754	0.00784066	0.935811	0.516851	1.0251e-08	-0.14205	0.142513	0.466804	3.53539e-07	0.330935	0.000468278	0.299964	0.00161047	0.210378	0.0288605	0.362215	0.000117106	0.392991	2.58649e-05	0.0171021	0.860549
OIT3	black	0.0604118	0.534547	-0.0604118	0.534547	0.372675	7.12855e-05	0.302092	0.0014856	-0.521739	7.02914e-09	-0.472714	2.39541e-07	-0.306597	0.0012498	-0.423625	4.91847e-06	-0.164612	0.0886753	-0.169979	0.0786214	-0.363256	0.000111546	0.276834	0.00372712	0.0672224	0.489409	0.302632	0.00145536	0.104396	0.28227	0.0587834	0.545638	-0.295583	0.00189797	-0.122166	0.207835	-0.36294	0.000113206	-0.165482	0.0869789	-0.290573	0.00228315	0.0702266	0.470162	0.191909	0.0466233	0.152387	0.115386
PLAU	black	0.436345	2.35047e-06	-0.436345	2.35047e-06	-0.0889234	0.360097	-0.25603	0.00748373	-0.527548	4.45473e-09	-0.326241	0.000569538	-0.920502	4.60733e-45	-0.636465	1.33281e-13	-0.16039	0.097281	-0.175257	0.0696471	-0.183348	0.0575155	0.871565	1.36052e-34	0.51507	1.17437e-08	0.0524185	0.590038	0.11846	0.222067	0.513392	1.33397e-08	-0.125064	0.197172	0.430131	3.38414e-06	0.18869	0.0504987	0.311683	0.00102485	0.181547	0.0600545	0.423293	5.01233e-06	0.502903	2.91287e-08	0.0377056	0.69844
PPIF	black	0.12213	0.207973	-0.12213	0.207973	-0.139518	0.149839	-0.133007	0.169981	-0.21109	0.0283104	-0.0261955	0.787845	-0.322038	0.000676851	-0.501073	3.32912e-08	-0.0658336	0.498446	0.0415392	0.669489	0.0148762	0.87855	0.483096	1.18735e-07	0.147007	0.128958	0.166443	0.0851365	0.10745	0.268349	0.293	0.00208849	0.0905517	0.351333	0.0394153	0.685473	0.102377	0.291733	0.26258	0.00604361	0.159874	0.0983758	-0.0980807	0.312562	0.418061	6.73087e-06	0.131872	0.173684
LIPF	black	-0.2717	0.00444891	0.2717	0.00444891	0.358428	0.000139581	0.0455956	0.639375	0.167712	0.0827508	0.0785248	0.419202	0.238394	0.012971	0.208809	0.0301037	-0.0652269	0.502421	0.0169331	0.861913	0.085745	0.37759	-0.248522	0.00950088	-0.0517687	0.594662	-0.243453	0.0111196	-0.216007	0.0247507	-0.239544	0.0125279	-0.1302	0.179253	-0.137263	0.156602	-0.0654366	0.501046	-0.184954	0.0553268	-0.119078	0.219648	-0.0663837	0.494856	-0.214456	0.0258299	0.196007	0.0420501
LIPN	black	0.186777	0.0529258	-0.186777	0.0529258	0.0814984	0.401752	-0.110663	0.254215	-0.31412	0.000930752	-0.224768	0.0193517	-0.424539	4.66908e-06	-0.456677	6.7742e-07	-0.173255	0.0729484	-0.0507827	0.601709	-0.0782616	0.420768	0.503067	2.87806e-08	0.206164	0.032303	0.0484509	0.618519	0.0335131	0.730604	0.261796	0.00620198	-0.141739	0.143398	0.0318032	0.74386	-0.034539	0.722687	0.0382784	0.694086	-0.0788457	0.417298	0.0706431	0.467526	0.346082	0.000243705	0.24513	0.0105593
IFIT2	black	0.135076	0.163374	-0.135076	0.163374	0.0360772	0.710873	-0.0637881	0.511914	-0.408436	1.14314e-05	-0.351794	0.000188845	-0.475712	1.96061e-07	-0.320832	0.000710883	-0.202818	0.0352778	-0.296024	0.00186704	-0.376021	6.05998e-05	0.456378	6.90356e-07	0.301125	0.00154121	0.061162	0.529475	0.0312978	0.747793	0.202506	0.0355668	-0.245715	0.0103695	0.186843	0.0528399	-0.107191	0.269514	-0.0833083	0.391344	-0.14569	0.13246	0.294314	0.00198953	0.240704	0.0120947	0.0559361	0.565297
IFIT1	black	0.030653	0.752821	-0.030653	0.752821	-0.0324359	0.738946	-0.0930976	0.3379	-0.0392233	0.686925	-0.0402067	0.6795	-0.0887342	0.361124	-0.23766	0.0132606	0.193492	0.0448104	-0.14366	0.137998	-0.0182052	0.851654	0.269914	0.0047278	0.250503	0.00892682	-0.00489414	0.959907	-0.00863485	0.929326	0.157032	0.104585	-0.188705	0.0504806	-0.0932966	0.336863	-0.068651	0.480204	-0.178507	0.0645459	-0.216469	0.0244372	-0.19427	0.0439407	0.0207308	0.831361	0.0398024	0.682549
HHEX	black	0.372703	7.11889e-05	-0.372703	7.11889e-05	-0.0109164	0.91072	-0.255074	0.00771747	-0.460258	5.39538e-07	-0.313082	0.000969814	-0.815634	6.08661e-27	-0.721253	1.32576e-18	0.0777261	0.423963	0.0706192	0.467677	0.00264909	0.978292	0.847598	6.12558e-31	0.310456	0.00107545	0.139133	0.150978	0.246731	0.0100472	0.612764	1.81341e-12	-0.0514791	0.596728	0.280115	0.00332277	0.142758	0.140513	0.324873	0.0006026	0.12153	0.210232	0.180358	0.0617796	0.362879	0.000113533	0.0229074	0.813959
CYP2C9	black	-0.28069	0.00325605	0.28069	0.00325605	0.28828	0.00248193	0.205753	0.0326569	-0.110418	0.255277	-0.33054	0.000476123	0.108806	0.262322	0.18259	0.0585738	-0.341175	0.00030223	-0.168808	0.0807327	-0.451462	9.39251e-07	-0.293454	0.00205382	-0.341008	0.000304426	0.199593	0.0383602	0.16341	0.091061	-0.137866	0.154771	-0.0912562	0.347583	-0.0460513	0.636027	-0.227073	0.0181123	-0.14981	0.121741	-0.245033	0.0105908	0.116277	0.230761	-0.0915978	0.345773	0.342895	0.000280378
ENTPD1	black	0.452669	8.71231e-07	-0.452669	8.71231e-07	-0.174911	0.0702082	-0.378207	5.44453e-05	-0.339434	0.000325939	-0.120992	0.212272	-0.884534	6.86083e-37	-0.649767	2.78269e-14	0.0857148	0.377758	-0.145738	0.132329	0.0404177	0.677911	0.936974	3.22167e-50	0.677934	7.7024e-16	-0.102808	0.289695	0.0454548	0.640411	0.556677	3.95206e-10	-0.083096	0.392557	0.431871	3.05794e-06	0.338284	0.000342524	0.319067	0.000763562	0.246745	0.010043	0.279268	0.00342315	0.305157	0.00132118	-0.0178128	0.854817
CC2D2B	black	0.0510713	0.599642	-0.0510713	0.599642	0.246079	0.0102532	0.0521538	0.59192	-0.446273	1.29328e-06	-0.427249	3.99758e-06	-0.459975	5.49374e-07	-0.508871	1.87391e-08	-0.192719	0.0456876	-0.125392	0.195992	-0.252746	0.00831412	0.447921	1.16901e-06	0.120332	0.214794	0.293831	0.00202544	0.254328	0.00790434	0.311435	0.00103493	-0.114214	0.239198	0.0183564	0.850436	-0.158489	0.101365	0.0296712	0.760495	-0.171615	0.0757463	0.0776079	0.42467	0.272605	0.00431322	0.174424	0.0710057
PI4K2A	black	0.148944	0.123937	-0.148944	0.123937	-0.362119	0.000117631	-0.179828	0.0625616	0.0364265	0.7082	0.400666	1.73253e-05	-0.290779	0.00226596	-0.20928	0.0297261	0.18131	0.0603956	-0.326018	0.000574809	0.0437419	0.653067	0.47269	2.39917e-07	0.663805	4.88663e-15	-0.281179	0.00320035	-0.363277	0.000111437	0.00337884	0.972315	-0.0133713	0.890756	0.291043	0.00224418	0.339982	0.000318298	0.0960781	0.322592	0.42751	3.93798e-06	0.0820446	0.398594	0.0294661	0.7621	0.0834426	0.390578
ZFYVE27	black	-0.437906	2.14246e-06	0.437906	2.14246e-06	0.0471626	0.627893	0.233728	0.0149113	0.264875	0.00560054	0.0422151	0.664433	0.753826	4.73275e-21	0.642016	6.99691e-14	-0.263792	0.00580596	-0.0112099	0.90833	-0.151448	0.117672	-0.789179	3.52149e-24	-0.489011	7.87725e-08	0.189814	0.0491168	0.0635715	0.513351	-0.402033	1.61157e-05	0.0172281	0.859532	-0.35938	0.000133581	-0.349407	0.000210211	-0.324041	0.000623593	-0.280556	0.00327145	-0.136983	0.157455	-0.188913	0.0502225	-0.0438785	0.652054
R3HCC1L	black	-0.283798	0.00291608	0.283798	0.00291608	-0.0861156	0.375524	-0.150627	0.119698	0.146168	0.13118	-0.238559	0.0129064	0.298125	0.00172596	0.284719	0.00282168	-0.213858	0.0262564	0.170175	0.0782724	-0.0819353	0.399225	-0.360144	0.000128939	-0.426754	4.11296e-06	0.397298	2.06812e-05	0.583605	3.38659e-11	0.283253	0.00297334	0.0821021	0.398262	-0.125705	0.194868	-0.145609	0.132677	0.084497	0.384597	-0.247944	0.00967442	-0.0716317	0.461303	-0.0141327	0.884577	-0.0770187	0.428206
CNNM1	black	-0.017796	0.854952	0.017796	0.854952	0.148689	0.124589	0.232271	0.0155664	-0.304988	0.00132978	-0.113578	0.241843	-0.243095	0.0112425	-0.367902	8.95936e-05	0.324096	0.000622184	-0.295204	0.00192492	-0.132947	0.170174	0.315797	0.000870656	0.250351	0.00896988	0.142822	0.140335	-0.0877277	0.366618	-0.0558551	0.565861	-0.238898	0.012775	-0.114139	0.239511	-0.137249	0.156643	-0.10012	0.302556	-0.0217692	0.823048	-0.0517241	0.59498	0.0680392	0.484135	0.143988	0.137089
SFXN3	black	0.473346	2.29677e-07	-0.473346	2.29677e-07	-0.118203	0.223077	-0.11253	0.24624	-0.499819	3.64675e-08	-0.207791	0.0309345	-0.676491	9.34569e-16	-0.46826	3.21427e-07	0.0221585	0.819937	-0.100711	0.299701	-0.0917258	0.345097	0.655559	1.37276e-14	0.434215	2.66543e-06	0.0279948	0.773652	-0.0785062	0.419313	0.237132	0.0134725	-0.0895032	0.356961	0.244221	0.0108597	0.01738	0.858307	0.0689369	0.478373	0.116693	0.229089	0.389445	3.10206e-05	0.352714	0.000181162	0.139931	0.148625
NFKB2	black	0.428593	3.69938e-06	-0.428593	3.69938e-06	-0.0571908	0.556593	-0.0999345	0.303459	-0.620694	7.75856e-13	-0.345432	0.000250798	-0.795133	9.13318e-25	-0.670457	2.07348e-15	-0.171799	0.0754274	-0.0328925	0.735406	-0.212472	0.0272689	0.764427	6.23361e-22	0.278662	0.00349671	0.25815	0.00698747	0.186909	0.0527551	0.438885	2.02096e-06	-0.0489766	0.614712	0.25696	0.00726231	0.0401814	0.679691	0.333446	0.000421194	0.169222	0.0799809	0.338012	0.000346558	0.528723	4.05771e-09	0.0186113	0.848385
TRIM8	black	0.533404	2.78804e-09	-0.533404	2.78804e-09	-0.208982	0.0299645	-0.228988	0.0171354	-0.340685	0.000308737	0.0640304	0.510309	-0.611215	2.1345e-12	-0.68612	2.51783e-16	0.225219	0.0191038	0.0193523	0.842424	0.190193	0.0486579	0.804689	9.51224e-26	0.480315	1.43622e-07	0.0363073	0.709112	-0.0466079	0.631947	0.3808	4.79047e-05	-0.0319332	0.74285	0.0931735	0.337504	0.149609	0.12225	0.254029	0.00798053	0.253518	0.00811196	0.0440215	0.650995	0.284445	0.00284943	0.0592003	0.542788
VTI1A	black	-0.241652	0.0117503	0.241652	0.0117503	0.063741	0.512227	-0.091101	0.348406	0.0385402	0.692099	-0.326272	0.000568811	0.234599	0.014531	0.261302	0.00630349	-0.263263	0.00590855	0.120618	0.213699	-0.162882	0.0921251	-0.347264	0.000231262	-0.426135	4.26175e-06	0.409814	1.06071e-05	0.554849	4.63257e-10	0.211299	0.0281508	0.102434	0.291466	-0.077328	0.426347	-0.175954	0.0685269	0.101794	0.294503	-0.208542	0.03032	-0.000402732	0.996699	0.121143	0.211697	0.0549359	0.572282
SLC18A2	black	0.124124	0.200587	-0.124124	0.200587	0.114237	0.239106	-0.0381917	0.694744	-0.146619	0.12998	0.00543336	0.955494	-0.29863	0.00169348	-0.464183	4.19182e-07	0.26758	0.00511566	-0.0628805	0.517949	0.081908	0.399382	0.485607	9.98456e-08	0.336845	0.000364374	-0.131385	0.175295	-0.150789	0.119297	0.149888	0.121546	-0.234544	0.0145547	-0.0699575	0.471868	0.0467	0.631273	-0.0075669	0.938048	-0.0265685	0.784897	-0.141425	0.144295	0.00253192	0.979252	0.15603	0.106846
GRK5	black	0.446326	1.28912e-06	-0.446326	1.28912e-06	-0.0936202	0.335183	-0.304372	0.00136161	-0.44975	1.04443e-06	-0.244445	0.0107849	-0.902474	1.44293e-40	-0.638863	1.01062e-13	0.0488005	0.615986	-0.178346	0.064791	-0.102857	0.289466	0.881286	2.7335e-36	0.55736	3.72329e-10	0.0433528	0.655956	0.158287	0.101807	0.552007	5.92004e-10	-0.066422	0.494607	0.427516	3.93652e-06	0.26912	0.00485665	0.380515	4.85855e-05	0.248053	0.00964145	0.361567	0.000120694	0.315678	0.000874814	0.0261519	0.78819
HTRA1	black	0.400046	1.79025e-05	-0.400046	1.79025e-05	-0.000728497	0.99403	-0.0633254	0.514986	-0.549421	7.38479e-10	-0.276411	0.00378234	-0.769042	2.49433e-22	-0.808184	4.03058e-26	0.195747	0.0423287	-0.0849003	0.382324	-0.0563555	0.56238	0.853381	9.24364e-32	0.416743	7.24442e-06	0.192667	0.0457479	0.119907	0.21643	0.445256	1.37611e-06	-0.0685025	0.481157	0.14743	0.127848	0.017388	0.858242	0.172243	0.0746651	0.0804393	0.407917	0.109191	0.260626	0.307567	0.0012037	0.107	0.27037
PTPRE	black	0.174502	0.0708772	-0.174502	0.0708772	-0.0297642	0.759767	-0.201315	0.0366876	-0.453037	8.5146e-07	-0.334675	0.000399774	-0.70568	1.49183e-17	-0.651558	2.24042e-14	-0.153898	0.111783	-0.192264	0.046212	-0.181569	0.060022	0.762697	8.74059e-22	0.420752	5.78751e-06	0.0906208	0.350964	0.105533	0.277033	0.436332	2.3523e-06	-0.275586	0.00389221	0.19602	0.042036	0.0440533	0.650759	0.139137	0.150968	-0.0269549	0.781846	0.170902	0.0769892	0.44589	1.32389e-06	0.10361	0.285931
TUBB8	black	-0.106975	0.270487	0.106975	0.270487	0.157726	0.103042	0.352311	0.000184493	0.0763258	0.432385	0.116557	0.229634	0.297639	0.00175772	0.205384	0.0329765	0.090298	0.35269	-0.0334928	0.73076	0.0205084	0.833144	-0.324114	0.000621726	-0.140777	0.146161	-0.135055	0.16344	-0.281854	0.00312477	-0.445172	1.38316e-06	-0.0108191	0.911513	-0.179382	0.0632268	-0.134399	0.165513	-0.26247	0.00606548	-0.0675974	0.486984	-0.0928683	0.339096	-0.196177	0.0418679	0.0559019	0.565535
PRKCQ	black	0.309407	0.0011205	-0.309407	0.0011205	-0.375175	6.31499e-05	-0.405374	1.34838e-05	-0.0394257	0.685394	0.201685	0.0363362	-0.472509	2.42824e-07	-0.374854	6.41429e-05	0.158881	0.100512	0.0337485	0.728785	0.223265	0.0201987	0.618812	9.51145e-13	0.485912	9.77598e-08	-0.040912	0.674194	0.0719881	0.459071	0.432289	2.98415e-06	0.142152	0.142222	0.329513	0.00049705	0.364912	0.000103204	0.363234	0.00011166	0.388397	3.27204e-05	0.0625551	0.520122	0.172031	0.0750272	-0.192599	0.0458254
ITIH5	black	0.259066	0.0067823	-0.259066	0.0067823	-0.220785	0.0216655	-0.302114	0.00148437	-0.0335457	0.730351	0.256958	0.00726279	-0.464742	4.04291e-07	-0.573733	8.55393e-11	0.527257	4.55843e-09	0.0331513	0.733403	0.358338	0.00014016	0.73457	1.46355e-19	0.527048	4.63469e-09	-0.115503	0.233902	-0.072722	0.454493	0.367766	9.0177e-05	0.0181544	0.852063	0.141427	0.144289	0.326401	0.00056577	0.247238	0.00988994	0.307984	0.00118437	-0.182335	0.058933	-0.030231	0.756116	0.00391796	0.967899
CCDC3	black	0.398068	1.98645e-05	-0.398068	1.98645e-05	0.00113829	0.990672	-0.191055	0.0476268	-0.456931	6.66633e-07	-0.21166	0.0278769	-0.833664	4.30322e-29	-0.764339	6.34303e-22	0.211737	0.0278182	-0.124308	0.199915	-0.00327068	0.973201	0.885655	4.21693e-37	0.503018	2.88852e-08	-0.00454302	0.962782	0.0328417	0.7358	0.458592	6.00008e-07	-0.139363	0.150297	0.272119	0.00438563	0.178338	0.0648041	0.248319	0.00956155	0.160039	0.0980244	0.173597	0.072376	0.308043	0.00118167	0.0494597	0.611221
FRMD4A	black	0.188035	0.05132	-0.188035	0.05132	-0.164313	0.0892645	-0.15377	0.112085	-0.27339	0.00419858	0.00673655	0.944835	-0.550937	6.48868e-10	-0.810286	2.3843e-26	0.30944	0.00111904	-0.178306	0.0648525	0.0838487	0.388268	0.845794	1.08776e-30	0.561955	2.48405e-10	0.0948944	0.328617	0.0205491	0.832818	0.409507	1.07861e-05	-0.172394	0.0744057	-0.0052327	0.957136	0.117888	0.224321	0.133425	0.16863	0.0749971	0.440464	-0.236888	0.0135714	0.188846	0.0503056	0.0313004	0.747773
DCLRE1C	black	-0.0891182	0.359041	0.0891182	0.359041	-0.366327	9.65417e-05	-0.488312	8.27176e-08	0.177655	0.0658528	-0.00882113	0.927805	-0.286976	0.00260176	0.032829	0.735898	-0.146712	0.129736	-0.203022	0.0350903	-0.0924964	0.341042	0.309164	0.00113119	0.342378	0.000286788	-0.0909682	0.349113	0.246044	0.0102642	0.484375	1.08724e-07	-0.0641689	0.509393	0.441876	1.68891e-06	0.334709	0.000399185	0.164052	0.0897813	0.069381	0.475537	0.175396	0.069422	-0.0936905	0.334819	-0.13004	0.179794
PIP4K2A	black	0.383935	4.09775e-05	-0.383935	4.09775e-05	-0.327782	0.000534268	-0.469784	2.90789e-07	-0.203098	0.0350208	0.00485943	0.960191	-0.78866	3.95358e-24	-0.558395	3.40076e-10	0.132536	0.171509	-0.0907641	0.350199	0.112762	0.245262	0.895317	5.08104e-39	0.631109	2.45172e-13	-0.129691	0.180974	0.0476787	0.62413	0.579107	5.18527e-11	-0.0627119	0.519074	0.424091	4.78972e-06	0.409832	1.05967e-05	0.369099	8.46308e-05	0.297808	0.00174659	0.217268	0.0239021	0.250754	0.00885644	-0.0167494	0.863397
C10orf67	black	-0.0277771	0.775365	0.0277771	0.775365	0.477717	1.71301e-07	0.3705	7.91465e-05	-0.133915	0.167056	-0.150569	0.119844	0.187258	0.0523064	0.0819912	0.398902	-0.0321395	0.741247	-0.000118104	0.999032	-0.181868	0.0595957	-0.280139	0.00331992	-0.248706	0.00944629	-0.0178216	0.854746	-0.185019	0.05524	-0.351455	0.000191756	-0.0892751	0.358192	-0.258129	0.00699237	-0.309447	0.00111877	-0.288698	0.00244451	-0.250157	0.00902484	-0.0211504	0.827999	-0.0198632	0.83832	0.366865	9.41138e-05
JCAD	black	0.360881	0.000124609	-0.360881	0.000124609	0.00529142	0.956656	-0.074554	0.443176	-0.481607	1.31499e-07	-0.264358	0.00569776	-0.749618	1.02875e-20	-0.745001	2.36937e-20	0.235913	0.0139734	-0.213239	0.0267042	-0.123203	0.203974	0.816472	4.89472e-27	0.43244	2.95792e-06	0.0616214	0.526382	0.0355644	0.714805	0.396866	2.11539e-05	-0.204487	0.0337663	0.150278	0.120569	0.0797416	0.412009	0.168319	0.081628	0.0518113	0.594358	0.115722	0.233014	0.352084	0.000186395	0.10399	0.284159
ZNF438	black	0.30535	0.00131137	-0.30535	0.00131137	-0.0904727	0.351755	-0.360243	0.000128349	-0.246747	0.0100422	-0.146297	0.130837	-0.638408	1.06529e-13	-0.439701	1.92468e-06	-0.113582	0.241825	-0.0704073	0.469017	-0.0527656	0.587575	0.653737	1.71734e-14	0.418772	6.46855e-06	-0.115374	0.23443	0.0125546	0.897391	0.411163	9.85475e-06	-0.0646412	0.506274	0.344913	0.000256607	0.242177	0.0115632	0.236104	0.0138939	0.151947	0.116453	0.2659	0.00541226	0.419314	6.27492e-06	0.266132	0.00537048
NRP1	black	0.302239	0.0014773	-0.302239	0.0014773	0.00762489	0.937574	-0.202579	0.0354988	-0.443191	1.55994e-06	-0.282155	0.00309162	-0.804748	9.37765e-26	-0.743036	3.36111e-20	0.121943	0.208673	-0.225988	0.0186869	-0.0844867	0.384655	0.878127	1.0093e-35	0.592394	1.4452e-11	0.0488161	0.615873	0.108664	0.26295	0.499041	3.85796e-08	-0.226093	0.0186304	0.222159	0.0208419	0.136248	0.159719	0.189506	0.0494928	0.035079	0.718532	0.140334	0.147449	0.275181	0.00394714	0.0317089	0.744594
ZNF25	black	0.179004	0.0637936	-0.179004	0.0637936	-0.239054	0.0127152	-0.325456	0.000588312	-0.0396033	0.684052	0.0368817	0.704721	-0.433243	2.82204e-06	-0.589292	1.95767e-11	0.448188	1.14999e-06	0.00806791	0.933955	0.187171	0.0524177	0.681176	4.96778e-16	0.395022	2.32849e-05	0.113789	0.240963	0.256478	0.00737641	0.588709	2.07184e-11	0.061648	0.526202	0.109343	0.259963	0.270526	0.00463047	0.299592	0.00163321	0.131574	0.174667	-0.230775	0.0162655	0.12791	0.187088	-0.000723487	0.994071
RASGEF1A	black	0.0787796	0.41769	-0.0787796	0.41769	-0.0390526	0.688216	0.123384	0.203305	-0.252388	0.00840919	-0.00874681	0.928412	-0.336515	0.000369566	-0.292508	0.00212673	-0.0139795	0.88582	-0.23353	0.014999	-0.11938	0.21847	0.394081	2.44483e-05	0.340112	0.00031651	-0.0286932	0.768162	-0.174138	0.0714776	0.00944372	0.922725	-0.159427	0.0993329	0.131488	0.174952	-0.0226151	0.816291	-0.0946441	0.329901	0.0688615	0.478856	0.122532	0.206467	-0.0418359	0.667268	-0.125593	0.19527
CXCL12	black	0.266279	0.00534402	-0.266279	0.00534402	-0.134652	0.164713	-0.19236	0.0461005	-0.142497	0.141248	0.0821675	0.397885	-0.424917	4.56929e-06	-0.701055	2.97056e-17	0.570599	1.14066e-10	0.037472	0.70022	0.290427	0.00229539	0.709585	8.25243e-18	0.428936	3.62675e-06	0.115688	0.23315	0.136362	0.159365	0.461652	4.93463e-07	0.0481621	0.620615	-0.0494716	0.611136	0.16471	0.088484	0.2253	0.0190595	0.127831	0.187363	-0.301279	0.00153224	0.0691231	0.477183	-0.0500181	0.607199
VSTM4	black	0.226089	0.0186328	-0.226089	0.0186328	-0.102638	0.290497	-0.129747	0.180785	-0.118709	0.22109	0.151128	0.118459	-0.380311	4.90786e-05	-0.63718	1.22757e-13	0.537727	1.96123e-09	-0.153309	0.113176	0.199364	0.0385873	0.700929	3.02635e-17	0.53744	2.00797e-09	-0.04248	0.662455	-0.0895029	0.356963	0.283803	0.00291558	-0.133012	0.169962	-0.0722641	0.457346	0.147306	0.128173	0.0654121	0.501206	0.0956709	0.324657	-0.272942	0.00426363	0.0418167	0.667411	0.0841731	0.386428
FAM13C	black	0.217241	0.0239202	-0.217241	0.0239202	0.0228166	0.814684	-0.0511223	0.599277	-0.242688	0.0113838	-0.0936717	0.334916	-0.394587	2.38158e-05	-0.665259	4.05936e-15	0.48712	8.9889e-08	-0.0382633	0.694201	0.103698	0.285518	0.604164	4.43448e-12	0.300466	0.00158018	0.213579	0.0264574	0.190816	0.0479109	0.39521	2.3058e-05	-0.0249229	0.797926	-0.080969	0.404827	0.000142988	0.998828	0.105639	0.27655	-0.0139046	0.886428	-0.260914	0.00638436	0.10534	0.277917	0.0200928	0.836477
TMEM26	black	0.22742	0.0179319	-0.22742	0.0179319	0.234722	0.0144779	0.105037	0.279308	-0.481323	1.34074e-07	-0.284208	0.00287366	-0.5901	1.80935e-11	-0.609594	2.52934e-12	0.122601	0.206208	-0.326322	0.000567622	-0.237071	0.0134973	0.644534	5.20113e-14	0.505505	2.40573e-08	0.0685689	0.480731	-0.0416486	0.66867	0.184122	0.0564516	-0.290523	0.00228732	0.0530794	0.585353	-0.0609828	0.530685	-0.0194236	0.841851	-0.0685245	0.481016	0.0976798	0.314553	0.238317	0.0130009	0.0836825	0.389213
EGR2	black	0.431325	3.15703e-06	-0.431325	3.15703e-06	-0.19271	0.0456986	-0.206296	0.0321898	-0.309032	0.00113704	-0.128876	0.183753	-0.508659	1.90381e-08	-0.445935	1.32024e-06	-0.00959037	0.921528	0.115044	0.235778	0.0162541	0.867399	0.582636	3.71398e-11	0.266404	0.00532162	0.172637	0.0739928	0.179906	0.0624455	0.415012	7.97465e-06	0.0812855	0.402986	0.168715	0.080902	0.111899	0.248919	0.306787	0.00124064	0.168074	0.0820804	0.127886	0.187174	0.758614	1.91905e-21	-0.0419639	0.66631
SLC25A16	black	-0.335147	0.000391807	0.335147	0.000391807	-0.168324	0.0816198	-0.220496	0.0218422	0.43453	2.61647e-06	-0.0108783	0.911031	0.433581	2.76658e-06	0.435265	2.50547e-06	-0.222237	0.0207959	0.385924	3.70812e-05	0.118843	0.220563	-0.524997	5.4482e-09	-0.53039	3.55244e-09	0.154305	0.110826	0.446391	1.28397e-06	0.188535	0.0506924	0.292815	0.00210279	0.0445021	0.647438	0.148296	0.1256	0.262192	0.00612141	-0.0186394	0.848159	-0.132032	0.17316	0.0304989	0.754024	-0.0475036	0.625406
NEUROG3	black	-0.0302553	0.755926	0.0302553	0.755926	0.030818	0.751533	0.231286	0.0160236	0.0270225	0.781312	0.129058	0.183131	0.176891	0.067043	0.185995	0.053945	-0.0240553	0.804818	-0.150284	0.120555	-0.162832	0.0922259	-0.254958	0.00774628	-0.152438	0.115263	-0.0548075	0.573181	-0.189824	0.0491041	-0.33625	0.00037378	0.031167	0.748813	0.0966059	0.319929	-0.0291918	0.764251	-0.0552509	0.570078	0.157123	0.104381	0.0869399	0.370954	-0.0133827	0.890664	0.0539831	0.578973
PRF1	black	0.286942	0.00260496	-0.286942	0.00260496	-0.0806693	0.406573	-0.00943019	0.922835	-0.436504	2.3284e-06	-0.156574	0.105614	-0.684736	3.04965e-16	-0.57716	6.22272e-11	-0.0099089	0.918931	-0.347811	0.000225715	-0.254973	0.00774258	0.701597	2.74204e-17	0.570474	1.15378e-10	0.0278482	0.774805	-0.0487905	0.616058	0.247877	0.00969461	-0.180206	0.0620034	0.291893	0.00217535	0.112238	0.247478	0.141492	0.144104	0.17487	0.070275	0.236814	0.0136015	0.28268	0.00303453	0.0900369	0.354089
VSIR	black	0.069271	0.476239	-0.069271	0.476239	-0.0882793	0.363601	-0.0442448	0.649341	-0.348835	0.000215649	-0.0251266	0.79631	-0.47828	1.64899e-07	-0.651876	2.15544e-14	0.0403352	0.678532	-0.115162	0.235296	0.00818196	0.933023	0.685569	2.71782e-16	0.458345	6.09504e-07	0.0935776	0.335403	-0.109969	0.257227	0.186451	0.0533492	-0.0752502	0.438918	0.0470015	0.629069	-0.0254638	0.793637	-0.0381707	0.694904	0.0897643	0.355554	-0.0963443	0.321247	0.150971	0.118846	0.270579	0.00462213
SPOCK2	black	0.429632	3.48342e-06	-0.429632	3.48342e-06	-0.296206	0.00185445	-0.31056	0.00107107	-0.30366	0.00139929	-0.00710809	0.941798	-0.735177	1.31946e-19	-0.546234	9.67307e-10	0.106309	0.273495	-0.0704123	0.468985	0.0541698	0.577659	0.832944	5.30226e-29	0.577327	6.12692e-11	-0.0018519	0.984824	0.046839	0.630257	0.480913	1.37887e-07	0.00207331	0.98301	0.355358	0.00016067	0.266128	0.00537119	0.296103	0.00186154	0.290929	0.0022536	0.232124	0.0156339	0.279735	0.0033675	-0.0977526	0.314191
NDST2	black	0.332567	0.000437164	-0.332567	0.000437164	-0.122644	0.206048	-0.173212	0.07302	-0.481911	1.28787e-07	-0.219017	0.0227664	-0.668712	2.60209e-15	-0.76022	1.41102e-21	0.0260715	0.788826	-0.110705	0.254037	-0.0879407	0.365451	0.819795	2.03918e-27	0.366459	9.59403e-05	0.36291	0.000113367	0.300886	0.00155522	0.561662	2.54944e-10	-0.0381092	0.695371	0.0982185	0.311879	0.041721	0.668128	0.309391	0.00112122	0.120854	0.212797	0.0501976	0.605907	0.474834	2.07944e-07	0.0501668	0.606129
C10orf55	black	0.148313	0.125557	-0.148313	0.125557	0.159752	0.0986359	0.0823746	0.396693	-0.506717	2.19944e-08	-0.296266	0.00185029	-0.596096	1.00186e-11	-0.59611	1.00043e-11	-0.102992	0.28883	-0.225866	0.0187526	-0.261424	0.00627836	0.625612	4.52771e-13	0.337673	0.000351644	0.0475543	0.625037	-0.0821293	0.398105	0.168716	0.0809018	-0.170962	0.0768833	0.120301	0.214913	-0.0859289	0.376564	-0.0445816	0.64685	-0.0288507	0.766926	0.162795	0.092301	0.314726	0.000908629	0.341078	0.0003035
ZCCHC24	black	0.305995	0.00127917	-0.305995	0.00127917	-0.00942159	0.922905	0.106382	0.273164	-0.500382	3.50086e-08	-0.139774	0.149088	-0.537407	2.0134e-09	-0.815366	6.5239e-27	0.397236	2.07487e-05	-0.137559	0.1557	-0.0288973	0.766561	0.747385	1.54354e-20	0.385191	3.84748e-05	0.281082	0.00321129	0.0424664	0.662557	0.272941	0.00426381	-0.108209	0.264965	-0.116288	0.230721	-0.118792	0.220765	0.0468525	0.630158	0.0305438	0.753673	-0.141569	0.143883	0.201013	0.0369769	0.189875	0.0490424
MMRN2	black	0.404947	1.37961e-05	-0.404947	1.37961e-05	0.0753241	0.438467	-0.0869065	0.371138	-0.520021	8.03157e-09	-0.305322	0.00131278	-0.747317	1.56272e-20	-0.775283	6.98328e-23	0.22235	0.0207295	-0.0389114	0.689286	-0.0637876	0.511917	0.799154	3.57887e-25	0.374445	6.54303e-05	0.181851	0.0596188	0.162983	0.0919204	0.460154	5.43137e-07	-0.0795486	0.413145	0.161473	0.095014	0.0377619	0.698012	0.222448	0.0206721	0.0748828	0.441162	0.101403	0.296375	0.305643	0.00129669	0.0312601	0.748087
CH25H	black	0.450853	9.75438e-07	-0.450853	9.75438e-07	-0.143222	0.139216	-0.222716	0.0205157	-0.170933	0.0769338	-0.0386444	0.691309	-0.43609	2.38629e-06	-0.450866	9.7465e-07	0.440318	1.85483e-06	0.178075	0.0652063	0.201579	0.0364369	0.542459	1.32685e-09	0.258833	0.00683391	0.17286	0.0736135	0.275797	0.00386382	0.480228	1.44469e-07	0.188964	0.0501591	0.125908	0.194143	0.205638	0.0327565	0.391511	2.791e-05	0.208434	0.0304075	-0.0262577	0.787353	0.415601	7.7185e-06	-0.141295	0.14467
BLNK	black	0.117073	0.227563	-0.117073	0.227563	-0.388952	3.18094e-05	-0.46637	3.63689e-07	0.00196673	0.983883	0.0299105	0.758622	-0.50624	2.27849e-08	-0.0830019	0.393095	-0.203201	0.0349261	-0.165433	0.0870752	-0.0864251	0.373804	0.462419	4.69732e-07	0.3429	0.000280318	-0.0562218	0.563309	0.200794	0.037187	0.478287	1.64817e-07	0.203094	0.0350243	0.557892	3.55393e-10	0.385965	3.70049e-05	0.306737	0.00124303	0.308263	0.00117158	0.356009	0.000155964	0.0741483	0.445669	-0.00624575	0.948848
PIK3AP1	black	0.335675	0.000383084	-0.335675	0.000383084	-0.190244	0.0485962	-0.249678	0.00916204	-0.336736	0.000366084	-0.110091	0.256696	-0.681877	4.51535e-16	-0.612668	1.83175e-12	-0.0269599	0.781807	-0.0802586	0.408975	0.00878123	0.928131	0.812181	1.47734e-26	0.528664	4.07685e-09	-0.0429006	0.65932	-0.0216831	0.823737	0.416347	7.4054e-06	-0.181421	0.0602347	0.220686	0.0217263	0.18088	0.0610178	0.206331	0.0321599	0.117865	0.224413	0.13173	0.174155	0.370088	8.07263e-05	0.0415696	0.669261
BLOC1S2	black	-0.0156761	0.872074	0.0156761	0.872074	-0.436852	2.28091e-06	-0.478231	1.65449e-07	0.260004	0.00657755	0.285757	0.00271854	-0.279512	0.00339392	-0.134708	0.164535	0.12423	0.200201	-0.0715036	0.462107	0.188831	0.050324	0.433302	2.81222e-06	0.525701	5.15476e-09	-0.290094	0.00232342	-0.0173312	0.858701	0.363451	0.000110533	0.0665463	0.493798	0.347717	0.000226655	0.520608	7.67463e-09	0.320892	0.000709168	0.310319	0.00108124	-0.0266986	0.783869	-0.00451687	0.962996	-0.134649	0.164721
LDB1	black	0.163535	0.0908112	-0.163535	0.0908112	-0.285568	0.00273704	-0.199334	0.0386174	0.0357045	0.71373	0.302301	0.00147383	-0.0726414	0.454994	-0.498094	4.13113e-08	0.5371	2.06457e-09	0.106564	0.272338	0.389491	3.09478e-05	0.473393	2.28953e-07	0.260145	0.00654744	0.279428	0.00340405	0.200642	0.0373344	0.384609	3.96164e-05	0.187242	0.0523268	-0.244318	0.0108272	0.0557855	0.566346	0.159181	0.0998627	0.127817	0.187414	-0.501253	3.28594e-08	0.0636729	0.512678	-0.119967	0.2162
CALHM2	black	0.287653	0.00253896	-0.287653	0.00253896	0.0380763	0.695621	0.223557	0.0200314	-0.47874	1.59843e-07	-0.0734015	0.450277	-0.525913	5.0691e-09	-0.795443	8.50268e-25	0.364044	0.000107503	-0.217284	0.0238919	-0.0320752	0.741746	0.751501	7.28122e-21	0.545758	1.00686e-09	0.0712408	0.463758	-0.220057	0.0221131	0.0960153	0.32291	-0.280126	0.00332147	-0.143564	0.138263	-0.139875	0.14879	-0.159855	0.0984171	-0.059453	0.541064	-0.147941	0.126517	0.0843264	0.385561	0.0719328	0.459417
ITPRIP	black	0.384046	4.07516e-05	-0.384046	4.07516e-05	-0.190809	0.0479189	-0.148125	0.126041	-0.401069	1.696e-05	-0.0570791	0.557365	-0.671837	1.73087e-15	-0.785441	8.03782e-24	0.143592	0.138184	-0.0679866	0.484473	0.066423	0.4946	0.871977	1.16076e-34	0.491961	6.40073e-08	0.0900403	0.354071	-0.00488976	0.959943	0.410541	1.01951e-05	-0.0593532	0.541744	0.112718	0.245447	0.119462	0.218153	0.210661	0.0286402	0.180124	0.062124	-0.0172228	0.859575	0.446047	1.31125e-06	0.126825	0.190888
RAB11FIP2	black	0.0971222	0.317337	-0.0971222	0.317337	-0.280349	0.00329548	-0.46751	3.37615e-07	0.11396	0.240252	0.158543	0.101246	-0.400519	1.74609e-05	-0.574309	8.11075e-11	0.479825	1.4849e-07	0.0714755	0.462283	0.399454	1.84695e-05	0.696743	5.58004e-17	0.473008	2.34907e-07	-0.0247073	0.799637	0.214763	0.0256131	0.64553	4.62158e-14	-0.0185224	0.8491	0.0913288	0.347198	0.383731	4.13994e-05	0.342812	0.000281393	0.158322	0.101729	-0.318167	0.000791766	0.0650055	0.503876	-0.0743492	0.444433
RGS10	black	0.252568	0.00836138	-0.252568	0.00836138	-0.123209	0.203953	-0.18334	0.0575269	-0.260824	0.00640338	-0.12547	0.19571	-0.55666	3.95797e-10	-0.696384	5.87835e-17	0.24688	0.0100007	-0.0567972	0.559316	0.104987	0.279542	0.778433	3.61597e-23	0.50754	2.06911e-08	0.111832	0.249201	0.157169	0.104279	0.494074	5.50971e-08	-0.0942535	0.331909	0.0270613	0.781006	0.114014	0.240027	0.153703	0.112243	-0.0173683	0.858401	-0.158354	0.10166	0.22697	0.0181662	-0.12492	0.197691
CHST15	black	0.353739	0.000172952	-0.353739	0.000172952	-0.107963	0.26606	-0.227334	0.0179763	-0.487836	8.55148e-08	-0.267126	0.00519437	-0.904252	5.70747e-41	-0.699954	3.49336e-17	-0.0436716	0.653589	-0.262665	0.00602664	-0.15062	0.119716	0.927264	4.95317e-47	0.606619	3.4448e-12	0.0355926	0.714588	0.0714503	0.462441	0.505981	2.32265e-08	-0.203667	0.0345017	0.365377	0.00010097	0.178101	0.0651669	0.219133	0.0226928	0.131866	0.173706	0.306932	0.00123369	0.357538	0.000145414	0.0855272	0.378807
ADAM12	black	0.266815	0.00524894	-0.266815	0.00524894	-0.0906539	0.350787	-0.138585	0.152609	-0.476334	1.88034e-07	-0.267428	0.00514184	-0.725909	6.22628e-19	-0.733574	1.73352e-19	-0.061543	0.526909	-0.15446	0.110464	-0.143481	0.138493	0.826834	3.00311e-28	0.359978	0.000129935	0.18975	0.0491943	0.155723	0.107546	0.489222	7.7616e-08	-0.0790102	0.416324	0.180322	0.0618324	0.0454272	0.640613	0.175109	0.0698862	0.0572219	0.556378	0.121752	0.209393	0.357307	0.000146965	0.176191	0.0681485
EBF3	black	0.322027	0.000677141	-0.322027	0.000677141	0.122309	0.2073	0.116262	0.230824	-0.515236	1.15966e-08	-0.351114	0.000194718	-0.538926	1.77735e-09	-0.695817	6.38016e-17	0.0918652	0.344361	-0.0969417	0.318241	-0.176136	0.068236	0.614212	1.55573e-12	0.212066	0.0275711	0.257841	0.00705793	0.141368	0.144458	0.318035	0.000795981	-0.129531	0.181516	-0.0405305	0.677062	-0.152625	0.114814	0.0281619	0.772337	-0.11385	0.240709	-0.00326	0.973288	0.297995	0.00173439	0.0824913	0.396022
ADAM8	black	0.290864	0.00225899	-0.290864	0.00225899	0.0307536	0.752036	0.00264615	0.978316	-0.640159	8.69349e-14	-0.411843	9.49495e-06	-0.721687	1.23624e-18	-0.732004	2.26052e-19	-0.190066	0.0488114	-0.141365	0.144468	-0.244249	0.0108505	0.764412	6.25249e-22	0.300497	0.0015783	0.259385	0.00671196	0.121271	0.211212	0.363597	0.000109781	-0.192248	0.0462299	0.0901533	0.353465	-0.109295	0.260169	0.108111	0.265399	-0.0403053	0.678758	0.188427	0.0508266	0.479051	1.56512e-07	0.168011	0.0821972
PTDSS2	black	0.144843	0.134747	-0.144843	0.134747	-0.134284	0.165879	0.02291	0.813939	-0.239112	0.0126927	0.147787	0.126917	-0.266256	0.00534821	-0.284583	0.00283541	0.00480296	0.960654	0.067831	0.485476	0.070924	0.465753	0.3084	0.00116535	0.23242	0.0154986	0.110556	0.254679	-0.149726	0.121955	-0.0208385	0.830498	0.144689	0.135168	0.163919	0.0900457	0.0694821	0.474893	0.153659	0.112346	0.397445	2.05233e-05	0.104429	0.28212	0.129847	0.180445	0.0156167	0.872555
RASSF7	black	0.00467897	0.961669	-0.00467897	0.961669	0.348711	0.000216843	0.563072	2.24924e-10	-0.352883	0.000179783	-0.388443	3.26437e-05	0.363056	0.000112593	0.352094	0.000186308	-0.31747	0.000814248	0.0439618	0.651437	-0.414734	8.09823e-06	-0.600151	6.67062e-12	-0.605354	3.9248e-12	0.496313	4.69535e-08	0.165402	0.0871342	-0.413089	8.86699e-06	0.0924977	0.341035	-0.326808	0.000556317	-0.653341	1.80267e-14	-0.325712	0.000582112	-0.330775	0.00047145	0.199421	0.0385312	0.0657152	0.49922	0.00855794	0.929953
TSPAN4	black	0.443177	1.56133e-06	-0.443177	1.56133e-06	0.0439001	0.651894	-0.0097251	0.92043	-0.550555	6.70426e-10	-0.17504	0.0699982	-0.688686	1.75996e-16	-0.82822	2.03888e-28	0.325415	0.00058931	-0.0315231	0.74604	0.0611932	0.529265	0.850004	2.81618e-31	0.510468	1.66282e-08	0.172197	0.074743	0.011396	0.906815	0.329215	0.000503292	-0.080495	0.407592	0.0262434	0.787466	-0.0485694	0.61766	0.103486	0.286511	0.0853667	0.379706	-0.000585726	0.9952	0.292502	0.00212721	0.0207117	0.831513
IGF2	black	0.32195	0.000679277	-0.32195	0.000679277	0.0170417	0.861037	-0.165737	0.0864874	-0.178855	0.0640188	0.149668	0.122101	-0.512459	1.43145e-08	-0.577638	5.95107e-11	0.38867	3.22688e-05	-0.14383	0.137526	0.164304	0.0892822	0.712397	5.3554e-18	0.554883	4.6192e-10	-0.209194	0.0297948	-0.226112	0.0186205	0.213755	0.0263309	-0.103914	0.28451	0.112047	0.248288	0.199238	0.0387127	0.100284	0.301764	0.21429	0.025948	-0.0420521	0.665651	0.0443954	0.648226	0.180198	0.0620152
CD81	black	0.538307	1.87009e-09	-0.538307	1.87009e-09	-0.209466	0.0295778	-0.230672	0.0163145	-0.3118	0.00102015	0.126417	0.192333	-0.703022	2.21984e-17	-0.693418	9.00498e-17	0.415078	7.94567e-06	-0.026699	0.783866	0.222331	0.0207409	0.886093	3.48041e-37	0.654991	1.47232e-14	-0.0771323	0.427523	-0.1292	0.182644	0.351679	0.000189828	0.0262913	0.787088	0.246826	0.0100177	0.26774	0.00508818	0.25962	0.00666079	0.363075	0.000112492	0.0753792	0.438131	0.216712	0.0242734	-0.0171115	0.860474
OR52K3P	black	0.105023	0.279373	-0.105023	0.279373	0.199809	0.0381474	0.162128	0.0936618	-0.432347	2.9741e-06	-0.336621	0.000367885	-0.280958	0.00322538	-0.302027	0.00148929	-0.224458	0.019524	0.0730758	0.452295	-0.128256	0.185891	0.205878	0.032549	-0.0647613	0.505483	0.135913	0.160756	-0.0189312	0.84581	-0.00556625	0.954407	-0.107351	0.268797	-0.0408081	0.674975	-0.215769	0.0249138	-0.0418459	0.667193	-0.122707	0.205814	0.15827	0.101844	0.300136	0.00160004	0.155919	0.107098
OR51E1	black	0.0572851	0.555941	-0.0572851	0.555941	0.0801694	0.409497	-0.0340498	0.726459	-0.140197	0.147849	-0.0376689	0.69872	-0.371138	7.67622e-05	-0.34521	0.000253271	0.0580714	0.550522	-0.31083	0.0010598	-0.175691	0.0689475	0.384295	4.02451e-05	0.383814	4.12271e-05	-0.207827	0.0309049	-0.193999	0.0442418	0.0539469	0.579228	-0.17186	0.0753215	0.226182	0.0185832	0.14755	0.127534	-0.0139621	0.88596	0.070769	0.466731	0.0845821	0.384117	0.031848	0.743512	0.170864	0.0770545
OR52N4	black	0.0302132	0.756255	-0.0302132	0.756255	0.338304	0.000342234	0.111373	0.251165	-0.26979	0.00474767	-0.207193	0.0314318	-0.238274	0.0130178	-0.37036	7.96782e-05	0.0845527	0.384283	-0.106724	0.271619	-0.0691524	0.476996	0.304418	0.00135921	0.0607242	0.532432	0.118531	0.221788	0.0704194	0.46894	0.150567	0.119848	-0.224009	0.0197757	-0.160159	0.0977693	-0.189342	0.0496936	-0.121475	0.210439	-0.240069	0.0123301	-0.106558	0.272368	-0.0241261	0.804255	0.153903	0.111771
OLFML1	black	0.227828	0.0177214	-0.227828	0.0177214	-0.286762	0.00262199	-0.280986	0.00322219	0.0328837	0.735475	0.266173	0.00536306	-0.386615	3.5811e-05	-0.506541	2.22836e-08	0.545258	1.05009e-09	-0.195242	0.0428738	0.246588	0.0100923	0.700216	3.36153e-17	0.717283	2.49521e-18	-0.180063	0.0622141	-0.13493	0.163835	0.311822	0.00101926	-0.106478	0.272731	0.104738	0.28069	0.305523	0.00130267	0.103268	0.287531	0.186399	0.0534158	-0.214862	0.0255437	-0.0159194	0.870106	-0.0254986	0.793361
OR5E1P	black	0.148076	0.126167	-0.148076	0.126167	0.32519	0.000594795	0.170256	0.078129	-0.367127	9.2955e-05	-0.154811	0.109648	-0.286527	0.00264424	-0.393891	2.46904e-05	-0.0600981	0.536675	-0.141308	0.14463	-0.138559	0.152688	0.365186	0.000101882	0.208038	0.0307312	0.0414698	0.670009	-0.147522	0.127609	-0.0183995	0.85009	-0.132202	0.172602	-0.144348	0.1361	-0.257735	0.00708234	-0.238308	0.0130044	-0.171961	0.0751488	-0.00796415	0.934802	0.0789695	0.416565	0.3163	0.000853349
KRT8P41	black	-0.294646	0.00196519	0.294646	0.00196519	0.190108	0.04876	0.395589	2.26089e-05	-0.135761	0.161231	-0.226299	0.0185208	0.232943	0.0152611	0.35513	0.00016235	-0.39072	2.90646e-05	-0.26984	0.00473971	-0.512129	1.46759e-08	-0.450206	1.01538e-06	-0.381621	4.59932e-05	0.252099	0.00848701	0.0579517	0.551346	-0.348245	0.000221391	-0.0360149	0.711351	-0.017614	0.85642	-0.309818	0.00110266	-0.222535	0.0206213	-0.130084	0.179646	0.212388	0.0273307	-0.142237	0.141984	0.0809474	0.404952
AMPD3	black	0.31321	0.000964936	-0.31321	0.000964936	-0.116362	0.230422	-0.138876	0.151742	-0.467373	3.40643e-07	-0.20965	0.0294318	-0.683693	3.52053e-16	-0.749436	1.06342e-20	-0.0280532	0.773192	-0.0688781	0.478749	-0.0180303	0.853063	0.833056	5.13362e-29	0.42258	5.21931e-06	0.174586	0.0707396	0.104278	0.28282	0.449026	1.09215e-06	-0.107745	0.267032	0.105016	0.279408	0.0220649	0.820684	0.146413	0.130529	0.0514644	0.596832	0.0570257	0.557735	0.423353	4.99508e-06	0.0859227	0.376598
FIBIN	black	0.283531	0.00294396	-0.283531	0.00294396	-0.13454	0.165065	-0.188084	0.0512576	-0.310161	0.00108796	-0.0807788	0.405934	-0.730216	3.05159e-19	-0.584198	3.19991e-11	0.131286	0.175623	-0.224622	0.0194328	-0.0357207	0.713605	0.776612	5.29702e-23	0.581973	3.95561e-11	-0.0705425	0.468162	-0.0351875	0.717699	0.362136	0.000117538	-0.0883355	0.363294	0.351667	0.00018993	0.265748	0.0054398	0.231582	0.015885	0.239663	0.0124828	0.184486	0.0559579	0.201496	0.0365158	0.0159225	0.870081
ARL14EP	black	0.0291315	0.764723	-0.0291315	0.764723	-0.329674	0.000493729	-0.543137	1.25404e-09	0.400418	1.75546e-05	0.435577	2.45974e-06	-0.212498	0.0272494	-0.244814	0.0106629	0.326839	0.000555597	0.14565	0.132566	0.5223	6.72871e-09	0.449432	1.06512e-06	0.422884	5.13005e-06	-0.311941	0.00101449	0.0177556	0.855278	0.472708	2.39632e-07	0.10427	0.282854	0.219007	0.022773	0.589017	2.01071e-11	0.411374	9.74156e-06	0.350078	0.000203989	-0.255067	0.00771925	-0.0547072	0.573884	-0.106685	0.271795
HIPK3	black	0.103012	0.288733	-0.103012	0.288733	-0.271976	0.00440713	-0.468409	3.18313e-07	0.260344	0.00650481	0.30712	0.00122475	-0.343304	0.000275396	-0.408287	1.15244e-05	0.366373	9.6332e-05	0.0348627	0.720196	0.430638	3.28577e-06	0.593008	1.36042e-11	0.502515	2.99672e-08	-0.396397	2.1678e-05	-0.112992	0.244295	0.433985	2.70174e-06	-0.0538974	0.579576	0.178337	0.0648048	0.560686	2.77958e-10	0.345868	0.000246016	0.248556	0.00949079	-0.235397	0.0141899	0.130999	0.176577	0.0205034	0.833183
LDLRAD3	black	0.36464	0.000104536	-0.36464	0.000104536	0.0144855	0.881716	-0.124891	0.197798	-0.558729	3.3023e-10	-0.314477	0.000917641	-0.85515	5.09934e-32	-0.82912	1.58245e-28	0.0431835	0.657215	-0.114333	0.238705	-0.100892	0.298827	0.89832	1.1773e-39	0.436783	2.2903e-06	0.130516	0.178192	0.111305	0.251455	0.475568	1.97963e-07	-0.163775	0.0903317	0.238699	0.0128522	0.0980449	0.312739	0.253685	0.00806879	0.119524	0.217912	0.173787	0.0720593	0.363725	0.00010912	0.0702457	0.470041
TSPAN18	black	0.473806	2.22729e-07	-0.473806	2.22729e-07	-0.0516935	0.595198	-0.17098	0.0768519	-0.381408	4.64818e-05	-0.105391	0.277683	-0.678567	7.07344e-16	-0.696058	6.16167e-17	0.373548	6.83402e-05	-0.090387	0.352213	0.0158577	0.870604	0.801603	2.00146e-25	0.481204	1.35167e-07	0.068102	0.483731	0.0656199	0.499845	0.426569	4.1569e-06	-0.031292	0.747838	0.189546	0.0494436	0.149631	0.122194	0.240455	0.0121864	0.182953	0.0580645	0.0758169	0.435469	0.345643	0.000248481	-0.0155108	0.873412
NR1H3	black	-0.215444	0.0251384	0.215444	0.0251384	-0.240686	0.0121012	-0.0400257	0.680864	0.0250847	0.796643	0.180031	0.0622612	-0.0730052	0.452733	-0.147404	0.127917	-0.0554591	0.568623	-0.193475	0.0448295	-0.0830493	0.392824	0.228283	0.0174897	0.304171	0.00137217	0.0349494	0.719529	-0.0944073	0.331117	-0.00762484	0.937574	0.0222055	0.819562	0.102933	0.289109	0.0847195	0.383342	-0.0309182	0.750752	0.138475	0.152939	-0.115088	0.235601	-0.099837	0.303934	0.0780222	0.422195
SLC39A13	black	0.416797	7.22252e-06	-0.416797	7.22252e-06	-0.0220254	0.821	0.115354	0.23451	-0.529755	3.73739e-09	-0.101329	0.296728	-0.545385	1.03894e-09	-0.782691	1.45987e-23	0.216015	0.0247456	-0.176923	0.066993	-0.0983711	0.311124	0.754092	4.50326e-21	0.391572	2.78227e-05	0.24678	0.0100321	-0.0452918	0.64161	0.221929	0.020978	-0.11353	0.242044	-0.0883666	0.363124	-0.124985	0.197459	0.00967269	0.920857	0.0518034	0.594414	-0.0418833	0.666913	0.330777	0.000471413	0.19313	0.0452194
SERPING1	black	0.476516	1.85749e-07	-0.476516	1.85749e-07	-0.179829	0.0625605	-0.262732	0.00601324	-0.371033	7.71491e-05	-0.0613289	0.52835	-0.810768	2.11224e-26	-0.676993	8.73905e-16	0.279218	0.00342924	-0.186803	0.0528928	0.0542731	0.576933	0.915601	9.635e-44	0.710279	7.42047e-18	-0.056575	0.560857	-0.0192975	0.842865	0.446376	1.28516e-06	-0.085161	0.380859	0.325685	0.000582761	0.252865	0.00828267	0.244566	0.0107448	0.238826	0.0128028	0.191112	0.0475592	0.246303	0.0101819	-0.0443734	0.648389
MS4A2	black	0.13318	0.169418	-0.13318	0.169418	-0.097829	0.313811	-0.249545	0.00920047	0.107408	0.268541	0.235432	0.0141751	-0.23598	0.0139452	-0.28449	0.00284486	0.349743	0.000207074	0.0131024	0.892939	0.36225	0.000116917	0.43319	2.83089e-06	0.508859	1.87562e-08	-0.351891	0.000188021	-0.255946	0.00750403	0.145877	0.131958	-0.15289	0.114177	0.0704152	0.468967	0.25912	0.00677026	0.0217363	0.823311	0.0925871	0.340567	-0.144103	0.136773	-0.120982	0.21231	-0.0656686	0.499525
MS4A1	black	0.295673	0.0018916	-0.295673	0.0018916	-0.309911	0.00109866	-0.435753	2.43431e-06	-0.113806	0.240894	0.0378406	0.697413	-0.582367	3.81045e-11	-0.418696	6.49587e-06	0.0826441	0.395144	0.08786	0.365893	0.194046	0.0441896	0.685375	2.7915e-16	0.372355	7.23946e-05	0.0402202	0.679398	0.20868	0.0302077	0.579592	4.9541e-11	0.100832	0.299117	0.323496	0.000637692	0.328186	0.000525373	0.376194	6.00896e-05	0.269282	0.0048301	0.118139	0.223331	0.174061	0.0716037	-0.126064	0.193584
TMEM109	black	0.402984	1.53213e-05	-0.402984	1.53213e-05	-0.346998	0.000234012	-0.378298	5.42033e-05	0.00536772	0.956032	0.441663	1.71074e-06	-0.526147	4.97663e-09	-0.509196	1.82896e-08	0.404469	1.41537e-05	-0.0607464	0.532282	0.32541	0.000589417	0.765366	5.18246e-22	0.677006	8.72347e-16	-0.255736	0.0075549	-0.222869	0.020427	0.306233	0.00126748	0.166335	0.0853424	0.354342	0.000168277	0.505464	2.41307e-08	0.35241	0.000183672	0.576297	6.74431e-11	-0.0131778	0.892327	0.0950033	0.32806	0.014305	0.88318
CD6	black	0.311017	0.00105204	-0.311017	0.00105204	-0.263194	0.0059222	-0.0686201	0.480402	-0.284487	0.00284523	0.0813274	0.402743	-0.508041	1.99345e-08	-0.491093	6.80483e-08	0.145212	0.133747	-0.175173	0.0697833	0.00625464	0.948776	0.677197	8.50253e-16	0.524832	5.51931e-09	0.033031	0.734333	-0.0928288	0.339302	0.224913	0.0192717	-0.0518467	0.594106	0.150016	0.121223	0.0912045	0.347857	0.0546023	0.57462	0.186557	0.0532111	0.0733862	0.450372	0.114357	0.238608	-0.0474405	0.625866
CD5	black	0.419958	6.05199e-06	-0.419958	6.05199e-06	-0.241612	0.0117647	-0.266342	0.00533283	-0.246284	0.0101879	0.0637271	0.512318	-0.617893	1.05004e-12	-0.421476	5.55575e-06	0.134653	0.164709	-0.0875749	0.367457	0.0373339	0.701272	0.699216	3.89268e-17	0.499851	3.63824e-08	-0.0196085	0.840366	0.00922041	0.924547	0.364603	0.000104715	0.0810001	0.404645	0.376044	6.05309e-05	0.253388	0.00814569	0.267945	0.00505318	0.341903	0.000292799	0.238862	0.012789	0.20835	0.030476	-0.15109	0.118554
BEST1	black	0.282546	0.00304905	-0.282546	0.00304905	-0.0229472	0.813642	-0.0518563	0.594037	-0.524286	5.761e-09	-0.267958	0.00505103	-0.715459	3.32449e-18	-0.711955	5.73428e-18	-0.0594668	0.54097	-0.249737	0.00914498	-0.204527	0.0337311	0.801526	2.03857e-25	0.441245	1.75436e-06	0.134477	0.165268	0.0270404	0.781171	0.342053	0.000290879	-0.193676	0.044603	0.154094	0.111322	0.0155003	0.873496	0.12036	0.214688	0.0493691	0.611875	0.156646	0.105452	0.438143	2.11235e-06	0.241026	0.0119765
FERMT3	black	0.331807	0.00045142	-0.331807	0.00045142	-0.193568	0.0447241	-0.25667	0.00733086	-0.375194	6.30923e-05	-0.0601409	0.536384	-0.709717	8.08796e-18	-0.712794	5.03634e-18	0.0393187	0.686203	-0.0436248	0.653936	0.0831577	0.392204	0.882013	2.01278e-36	0.55177	6.04146e-10	0.0720076	0.458949	0.0424645	0.662572	0.473419	2.28559e-07	-0.0475941	0.624747	0.18751	0.0519852	0.158806	0.100675	0.242912	0.0113058	0.192686	0.0457258	0.071783	0.460354	0.370052	8.08651e-05	0.0729286	0.453209
DPF2	black	0.248652	0.00946221	-0.248652	0.00946221	-0.42375	4.88366e-06	-0.351306	0.000193043	0.107529	0.268	0.574907	7.67425e-11	-0.335261	0.000389914	-0.401956	1.61818e-05	0.439046	2.00157e-06	-0.0811343	0.403865	0.382729	4.35243e-05	0.642661	6.48696e-14	0.643545	5.84548e-14	-0.231664	0.0158469	-0.302825	0.00144467	0.176548	0.0675827	0.0794088	0.413969	0.208493	0.0303597	0.424188	4.76332e-06	0.223019	0.0203404	0.534729	2.50439e-09	-0.12625	0.192924	-0.0799515	0.410775	-0.00887509	0.927364
FAM89B	black	0.365191	0.000101857	-0.365191	0.000101857	-0.332195	0.000444085	-0.158188	0.102024	-0.16342	0.0910412	0.305981	0.00127987	-0.409294	1.09114e-05	-0.462136	4.78351e-07	0.167938	0.0823316	-0.0518494	0.594087	0.190113	0.0487539	0.650706	2.48434e-14	0.576707	6.49159e-11	-0.0725019	0.455863	-0.264873	0.00560093	0.149801	0.121765	0.0707233	0.467019	0.119047	0.219766	0.17116	0.0765376	0.0825921	0.395443	0.320628	0.000716799	-0.00272514	0.977669	0.236022	0.0139278	0.148804	0.124296
CTSW	black	0.0754797	0.437519	-0.0754797	0.437519	-0.140237	0.14773	0.225043	0.0192001	-0.0683891	0.481885	0.335688	0.000382868	-0.0642324	0.508973	-0.292618	0.00211815	0.312455	0.00099416	-0.292246	0.0021473	0.0655986	0.499984	0.298581	0.0016966	0.441304	1.74818e-06	-0.102289	0.292151	-0.399158	1.87593e-05	-0.239544	0.0125281	-0.0703784	0.4692	-0.139192	0.150805	0.00815724	0.933225	-0.155719	0.107554	0.167023	0.0840387	-0.212559	0.0272041	-0.127485	0.188571	0.0161106	0.868559
PACS1	black	0.574805	7.74697e-11	-0.574805	7.74697e-11	-0.16406	0.0897652	-0.230887	0.0162118	-0.454145	7.94423e-07	-0.129143	0.18284	-0.777011	4.87353e-23	-0.560725	2.77005e-10	0.073631	0.448858	-0.109324	0.260042	-0.0105672	0.913565	0.828506	1.8815e-28	0.558629	3.33153e-10	-0.0389015	0.68936	-0.0662485	0.495737	0.380956	4.75351e-05	-0.143867	0.137424	0.277389	0.00365574	0.109406	0.259685	0.146433	0.130475	0.148868	0.12413	0.349738	0.00020712	0.30741	0.00121105	0.0225685	0.816663
LRFN4	black	0.186613	0.0531377	-0.186613	0.0531377	0.23925	0.01264	0.604161	4.43622e-12	-0.26134	0.00629566	-0.0945054	0.330613	0.394252	2.42323e-05	0.207571	0.0311166	0.00833395	0.931782	0.300715	0.00156533	-0.0843936	0.385182	-0.519309	8.48568e-09	-0.497001	4.46912e-08	0.312493	0.000992667	-0.110919	0.253114	-0.55408	4.95174e-10	0.188191	0.0511227	-0.394481	2.39471e-05	-0.500608	3.44386e-08	-0.221067	0.0214942	-0.102403	0.291612	0.00990002	0.919003	0.0527567	0.587638	-0.00458622	0.962428
C11orf86	black	-0.195058	0.043074	0.195058	0.043074	0.203005	0.0351059	0.422958	5.10857e-06	-0.0498937	0.608093	-0.191323	0.0473104	0.43598	2.40182e-06	0.589313	1.95364e-11	-0.347132	0.000232622	-0.111319	0.251396	-0.383794	4.12675e-05	-0.657369	1.09734e-14	-0.429171	3.5778e-06	0.0336824	0.729295	-0.175249	0.0696592	-0.576788	6.44279e-11	-0.0933138	0.336774	-0.120197	0.215315	-0.393565	2.51093e-05	-0.426811	4.09951e-06	-0.280341	0.00329645	0.236816	0.013601	-0.171238	0.0764012	0.193611	0.0446757
GRK2	black	0.35851	0.000139056	-0.35851	0.000139056	-0.328402	0.000520659	-0.29945	0.001642	-0.180887	0.0610077	0.0672105	0.489486	-0.306363	0.00126114	-0.0873768	0.368545	-0.159166	0.0998956	0.149217	0.123243	-0.0508442	0.601268	0.27885	0.00347374	0.0793597	0.414259	0.225098	0.0191701	0.222703	0.0205233	0.304137	0.00137396	0.365317	0.000101253	0.343286	0.000275614	0.153945	0.111672	0.426817	4.09799e-06	0.426655	4.13649e-06	0.343209	0.000276549	0.309511	0.00111595	-0.0979285	0.313317
TBC1D10C	black	0.270287	0.00466832	-0.270287	0.00466832	-0.122886	0.205149	-0.0474391	0.625876	-0.465117	3.94563e-07	-0.196653	0.0413636	-0.603335	4.82714e-12	-0.64985	2.755e-14	0.0304311	0.754552	0.0023743	0.980544	-0.0266318	0.784397	0.721884	1.19768e-18	0.291226	0.00222925	0.325123	0.000596445	0.212656	0.0271323	0.434543	2.61445e-06	0.0224864	0.817318	0.0879012	0.365667	-0.0517659	0.594681	0.137165	0.156901	0.0618233	0.525025	0.0469029	0.62979	0.237043	0.0135087	0.00299856	0.97543
AIP	black	-0.118025	0.223782	0.118025	0.223782	-0.278165	0.00355803	-0.0663528	0.495057	0.0963391	0.321273	0.392573	2.64276e-05	0.0474051	0.626124	-0.175997	0.0684576	0.0937307	0.33461	0.00403706	0.966924	0.191942	0.0465845	0.237228	0.0134339	0.296765	0.00181615	-0.0232623	0.811131	-0.202799	0.0352955	-0.00575317	0.952878	0.175367	0.0694689	-0.0519965	0.593039	0.0236307	0.808196	-0.110657	0.254241	0.189781	0.0491571	-0.247079	0.00993919	-0.0963144	0.321398	0.191022	0.0476655
IL18BP	black	0.193537	0.0447598	-0.193537	0.0447598	0.030205	0.756319	0.10726	0.269204	-0.381243	4.68644e-05	-0.0861696	0.375224	-0.454294	7.8707e-07	-0.478974	1.57327e-07	0.175381	0.0694471	-0.329177	0.000504098	-0.117655	0.225245	0.564228	2.02878e-10	0.658801	9.18161e-15	-0.0761599	0.433389	-0.264292	0.00571037	-0.0144567	0.88195	-0.40231	1.58805e-05	0.00552756	0.954724	-0.0795418	0.413185	-0.147256	0.128304	-0.0572449	0.556219	0.0696395	0.47389	0.0478421	0.622941	-0.0135019	0.889696
FOLR3	black	0.159607	0.0989482	-0.159607	0.0989482	0.0858832	0.376818	0.275019	0.00396939	-0.421647	5.50219e-06	-0.197148	0.0408449	-0.320407	0.000723259	-0.470416	2.78926e-07	-0.028841	0.767002	-0.082052	0.398551	-0.0990515	0.307773	0.392806	2.61124e-05	0.171159	0.0765391	0.104609	0.281284	-0.12941	0.181929	-0.0266841	0.783984	-0.178731	0.0642067	-0.124178	0.200391	-0.210323	0.0289028	-0.137158	0.156922	-0.122674	0.205936	-0.0173867	0.858253	0.174041	0.0716373	0.195454	0.0426443
FOLR1	black	-0.0802228	0.409184	0.0802228	0.409184	0.175334	0.0695219	0.416148	7.4877e-06	-0.0732519	0.451203	-0.0460189	0.636264	0.338763	0.000335514	0.190353	0.048465	0.0414982	0.669796	-0.129651	0.18111	-0.219006	0.0227736	-0.369984	8.11271e-05	-0.287012	0.00259839	0.112692	0.24556	-0.133502	0.16838	-0.410792	1.00563e-05	-0.0469141	0.629708	-0.334103	0.000409606	-0.347404	0.000229836	-0.32596	0.000576183	-0.234519	0.0145657	-0.0613437	0.528251	-0.236559	0.0137061	0.140179	0.147901
P2RY6	black	0.26719	0.00518314	-0.26719	0.00518314	0.114621	0.237517	0.138936	0.151564	-0.554004	4.98403e-10	-0.258312	0.00695088	-0.67361	1.37045e-15	-0.75664	2.79148e-21	0.0690464	0.477673	-0.240206	0.0122791	-0.165856	0.0862588	0.759358	1.66473e-21	0.538207	1.8855e-09	0.0291829	0.76432	-0.15044	0.120164	0.154829	0.109605	-0.302264	0.00147592	0.0611881	0.5293	-0.0672275	0.489376	-0.048017	0.621669	-0.0505598	0.603307	0.0747136	0.442198	0.242171	0.0115653	0.12874	0.184222
ARHGEF17	black	0.264601	0.00565194	-0.264601	0.00565194	0.0438129	0.652541	0.156494	0.105794	-0.511154	1.5793e-08	-0.234795	0.0144464	-0.429429	3.52477e-06	-0.795241	8.90879e-25	0.354804	0.000164774	-0.118308	0.222664	-0.0724394	0.456252	0.645003	4.91982e-14	0.245972	0.0102873	0.396498	2.15642e-05	0.140346	0.147414	0.289458	0.0023779	-0.211529	0.0279756	-0.222396	0.0207027	-0.248171	0.00960574	-0.0322412	0.740457	-0.128342	0.185591	-0.213632	0.0264194	0.292018	0.00216541	-0.0063742	0.947798
RELT	black	0.396927	2.10863e-05	-0.396927	2.10863e-05	0.0109622	0.910347	0.0462293	0.634721	-0.715263	3.42862e-18	-0.392453	2.6591e-05	-0.797179	5.68469e-25	-0.770049	2.03649e-22	-0.0934256	0.336193	-0.0578194	0.552256	-0.202913	0.0351909	0.804428	1.0135e-25	0.301751	0.00150501	0.30867	0.00115319	0.123316	0.203555	0.364623	0.000104619	-0.144825	0.134797	0.149789	0.121796	-0.107028	0.270245	0.161172	0.0956391	0.0597791	0.538843	0.257736	0.00708207	0.438639	2.05087e-06	0.0790465	0.416109
RNF169	black	0.0163278	0.866803	-0.0163278	0.866803	-0.340811	0.000307046	-0.412254	9.28346e-06	0.191159	0.0475032	0.350511	0.00020006	-0.180955	0.0609089	-0.436147	2.3782e-06	0.349012	0.000213955	-0.068526	0.481006	0.314309	0.000923816	0.520322	7.84657e-09	0.361721	0.000119836	-0.0308671	0.75115	0.0850131	0.38169	0.433567	2.76885e-06	0.0340714	0.726292	0.0180012	0.853298	0.329132	0.000505032	0.273134	0.00423569	0.250314	0.00898026	-0.359078	0.000135461	-0.0124788	0.898007	0.0663986	0.494759
SERPINH1	black	0.302573	0.0014586	-0.302573	0.0014586	-0.124225	0.20022	-0.257934	0.0070368	-0.329305	0.0005014	-0.0716094	0.461443	-0.774178	8.77466e-23	-0.715944	3.08109e-18	0.0491163	0.613702	-0.196746	0.0412657	-0.0319776	0.742505	0.867647	6.01419e-34	0.562152	2.44108e-10	-0.0190754	0.84465	0.0424651	0.662567	0.473716	2.24072e-07	-0.0372855	0.701641	0.32248	0.000664738	0.314656	0.000911139	0.356292	0.000153962	0.290079	0.00232467	0.128672	0.184455	0.306792	0.00124039	0.0488999	0.615266
DGAT2	black	0.0705125	0.468352	-0.0705125	0.468352	0.0240527	0.804839	0.199004	0.0389471	-0.360608	0.000126196	-0.0671671	0.489767	-0.261514	0.00625963	-0.55875	3.29631e-10	-0.00658082	0.946108	-0.102656	0.290415	-0.0841903	0.386331	0.448751	1.11083e-06	0.139613	0.149559	0.106795	0.271295	-0.183147	0.0577946	-0.0135108	0.889624	-0.149734	0.121934	-0.188408	0.0508505	-0.161208	0.0955649	-0.105926	0.275239	-0.0356279	0.714317	-0.153647	0.112374	0.28293	0.00300763	0.247318	0.00986518
UVRAG	black	0.0289066	0.766487	-0.0289066	0.766487	-0.439784	1.91513e-06	-0.624099	5.34877e-13	0.31785	0.000801935	0.217402	0.0238139	-0.282566	0.00304678	-0.280323	0.00329851	0.240217	0.0122749	0.169985	0.0786101	0.398913	1.90023e-05	0.51197	1.48525e-08	0.361771	0.000119553	-0.110826	0.253512	0.271248	0.00451803	0.675552	1.0593e-15	0.074035	0.446366	0.277491	0.00364281	0.516897	1.02143e-08	0.402203	1.5971e-05	0.203418	0.0347279	-0.225307	0.0190554	0.0411004	0.672779	-0.245761	0.0103547
CCDC83	black	-0.233701	0.0149231	0.233701	0.0149231	0.419219	6.30828e-06	0.375834	6.11537e-05	0.125568	0.195359	0.0754504	0.437698	0.530135	3.62573e-09	0.390645	2.91767e-05	-0.0115129	0.905864	-0.117621	0.22538	-0.13428	0.165892	-0.556144	4.13982e-10	-0.23212	0.015636	-0.151176	0.11834	-0.361348	0.000121931	-0.588198	2.17712e-11	-0.214823	0.0255709	-0.363715	0.000109175	-0.356983	0.000149166	-0.501446	3.24013e-08	-0.297592	0.00176083	-0.123434	0.20312	-0.295672	0.00189168	0.308867	0.00114438
PIWIL4	black	-0.351854	0.000188334	0.351854	0.000188334	0.0728221	0.45387	0.082451	0.396254	0.39037	2.95902e-05	-0.0246825	0.799834	0.668558	2.65439e-15	0.714248	4.01757e-18	-0.193022	0.0453419	0.0863996	0.373946	-0.11259	0.245989	-0.797403	5.396e-25	-0.54964	7.24865e-10	0.0859083	0.376679	0.222723	0.0205117	-0.207638	0.0310615	0.0617662	0.525408	-0.187731	0.0517035	-0.137167	0.156895	-0.104266	0.282874	-0.248536	0.00949666	-0.0560736	0.56434	-0.164278	0.0893341	-0.0948276	0.328959
AMOTL1	black	0.291328	0.00222093	-0.291328	0.00222093	-0.101433	0.296229	-0.089817	0.35527	-0.337598	0.000352782	-0.0379155	0.696844	-0.55703	3.83211e-10	-0.775514	6.65728e-23	0.576645	6.52926e-11	-0.0203032	0.834789	0.176747	0.0672696	0.771713	1.45364e-22	0.394673	2.37102e-05	0.176231	0.0680845	0.10583	0.275676	0.407603	1.19585e-05	-0.0293292	0.763173	-0.00297408	0.97563	0.0934346	0.336146	0.23804	0.0131099	0.164391	0.0891104	-0.160313	0.0974435	0.193353	0.0449665	0.0437928	0.65269
AASDHPPT	black	0.0908802	0.349581	-0.0908802	0.349581	-0.438001	2.13027e-06	-0.628092	3.43818e-13	0.395512	2.26994e-05	0.398307	1.96168e-05	-0.396903	2.11132e-05	-0.232381	0.0155163	0.253188	0.00819777	-0.102452	0.291377	0.326925	0.000553635	0.574785	7.76153e-11	0.601597	5.76171e-12	-0.469727	2.91895e-07	-0.0520511	0.59265	0.503016	2.88892e-08	0.052395	0.590205	0.460735	5.23332e-07	0.758505	1.95933e-21	0.449207	1.08e-06	0.426004	4.29388e-06	-0.0558836	0.565663	0.036965	0.704085	-0.0961168	0.322396
RAB39A	black	0.0212025	0.827582	-0.0212025	0.827582	-0.0364372	0.708118	-0.130384	0.178633	-0.21152	0.0279828	-0.0460537	0.636009	-0.555248	4.47519e-10	-0.461731	4.90963e-07	0.0564353	0.561826	-0.303278	0.00141987	-0.0658994	0.498016	0.649314	2.93914e-14	0.708147	1.0275e-17	-0.175578	0.0691285	-0.160152	0.097786	0.206804	0.0317584	-0.343003	0.000279059	0.235879	0.0139876	0.176252	0.0680512	0.0289686	0.766001	0.077415	0.425826	0.102295	0.292124	0.108452	0.263886	-0.042269	0.66403
ATM	black	0.398383	1.95385e-05	-0.398383	1.95385e-05	-0.275056	0.00396426	-0.527029	4.64165e-09	-0.251925	0.00853387	-0.200238	0.0377267	-0.820886	1.52354e-27	-0.581761	4.0358e-11	0.0204711	0.833442	0.069311	0.475984	0.0969656	0.318122	0.836622	1.80452e-29	0.400856	1.71527e-05	0.128201	0.18608	0.422804	5.15329e-06	0.833276	4.8164e-29	0.114065	0.239818	0.456526	6.83906e-07	0.37144	7.5656e-05	0.514993	1.18127e-08	0.239053	0.0127155	0.235324	0.0142207	0.371306	7.61455e-05	-0.156264	0.106313
LAYN	black	0.422569	5.22266e-06	-0.422569	5.22266e-06	-0.186306	0.0535382	-0.264944	0.00558764	-0.360837	0.000124866	-0.135264	0.162782	-0.803377	1.30732e-25	-0.690804	1.30596e-16	0.197782	0.0401878	-0.151972	0.116394	-0.00145013	0.988116	0.882708	1.50011e-36	0.569423	1.26983e-10	0.0186767	0.847858	0.107026	0.270254	0.536863	2.105e-09	-0.0637086	0.512441	0.325946	0.000576514	0.249807	0.00912492	0.298879	0.00167771	0.200039	0.0379213	0.174713	0.0705318	0.344641	0.000259703	-0.0507012	0.602293
DIXDC1	black	0.00674973	0.944727	-0.00674973	0.944727	-0.110843	0.253442	-0.091664	0.345423	0.0117711	0.903763	0.121588	0.210011	-0.148583	0.124861	-0.502766	2.94237e-08	0.599236	7.3153e-12	-0.0216863	0.823711	0.240295	0.0122458	0.451682	9.26525e-07	0.296294	0.00184833	0.0756209	0.43666	0.0579413	0.551418	0.283331	0.00296503	-0.025283	0.79507	-0.154945	0.109337	0.0566002	0.560682	0.00279467	0.9771	-0.00388704	0.968153	-0.410783	1.00617e-05	-0.037631	0.699009	0.0547912	0.573295
BCO2	black	-0.278728	0.00348864	0.278728	0.00348864	0.163132	0.091621	0.218504	0.0230948	0.0943013	0.331663	-0.22027	0.0219815	0.421223	5.6356e-06	0.399234	1.8685e-05	-0.270513	0.00463256	-0.0108279	0.911441	-0.2237	0.0199504	-0.5585	3.36944e-10	-0.444306	1.45796e-06	0.255949	0.00750336	0.278509	0.00351555	-0.0994274	0.305932	-0.0668334	0.491931	-0.248124	0.00961983	-0.311169	0.00104578	-0.213066	0.0268309	-0.368355	8.76846e-05	-0.0121033	0.90106	-0.0986691	0.309653	-0.0891719	0.358751
HTR3A	black	0.144144	0.136662	-0.144144	0.136662	0.0599119	0.53794	0.359827	0.000130846	-0.371115	7.68458e-05	-0.218143	0.0233279	-0.0809966	0.404666	-0.180697	0.0612834	-0.0749176	0.440949	0.0122933	0.899515	-0.165112	0.0876975	0.103968	0.284259	-0.0835955	0.389707	0.273936	0.00412038	0.00480098	0.96067	-0.0900944	0.353781	-0.109395	0.259731	-0.194972	0.0431676	-0.347137	0.000232574	-0.209628	0.0294487	-0.216473	0.0244342	0.0234308	0.809788	0.00113572	0.990693	-0.0689562	0.47825
NNMT	black	0.4152	7.89217e-06	-0.4152	7.89217e-06	-0.0814391	0.402095	-0.229743	0.0167631	-0.515165	1.16589e-08	-0.300433	0.00158214	-0.91744	3.14672e-44	-0.752383	6.18763e-21	0.0407211	0.675629	-0.128204	0.18607	-0.0967822	0.319042	0.916303	6.3057e-44	0.490762	6.96549e-08	0.117996	0.223895	0.189937	0.0489674	0.577822	5.8498e-11	-0.0898952	0.35485	0.355937	0.000156483	0.209368	0.0296552	0.375845	6.11222e-05	0.19731	0.0406761	0.284989	0.00279451	0.460627	5.26964e-07	0.0106607	0.912804
IL10RA	black	0.398333	1.95905e-05	-0.398333	1.95905e-05	-0.213071	0.0268272	-0.337296	0.0003574	-0.396902	2.11139e-05	-0.137816	0.154923	-0.881345	2.667e-36	-0.643958	5.5677e-14	0.0123923	0.89871	-0.187688	0.0517583	-0.0309993	0.750119	0.937795	1.64316e-50	0.684675	3.07533e-16	-0.0238347	0.806573	0.0489646	0.614798	0.527167	4.59122e-09	-0.0972669	0.316613	0.413424	8.70509e-06	0.268264	0.00499908	0.285641	0.00272989	0.235263	0.0142466	0.304337	0.00136345	0.386308	3.63705e-05	0.0104523	0.914501
CD3E	black	0.245701	0.0103739	-0.245701	0.0103739	-0.374977	6.37617e-05	-0.286593	0.00263796	0.0236007	0.808435	0.312997	0.000973078	-0.408942	1.11222e-05	-0.396167	2.19387e-05	0.309845	0.00110148	-0.0953001	0.326544	0.308967	0.00113992	0.65993	7.97218e-15	0.664842	4.28163e-15	-0.243963	0.0109465	-0.217935	0.0234633	0.244266	0.0108447	-0.0968376	0.318764	0.164697	0.0885088	0.320342	0.000725161	0.0987733	0.30914	0.237196	0.0134469	-0.0725797	0.455378	-0.0137861	0.887389	-0.137881	0.154727
CD3G	black	0.301893	0.00149687	-0.301893	0.00149687	-0.322904	0.000653322	-0.421147	5.65992e-06	0.0398787	0.681973	0.215928	0.0248048	-0.508765	1.88881e-08	-0.284683	0.00282531	0.181822	0.0596602	-0.134597	0.164887	0.182972	0.0580381	0.650407	2.57578e-14	0.687993	1.93938e-16	-0.298192	0.00172159	-0.108817	0.262273	0.358651	0.000138154	0.0190254	0.845053	0.394734	2.36356e-05	0.43042	3.32769e-06	0.212958	0.0269097	0.295628	0.0018948	0.127987	0.186823	0.103546	0.286232	-0.0639563	0.5108
KMT2A	black	0.198116	0.0398459	-0.198116	0.0398459	-0.229912	0.0166805	-0.249743	0.0091432	-0.0878641	0.365871	0.0225781	0.816586	-0.291592	0.00219951	-0.482372	1.24782e-07	0.371154	7.67023e-05	-0.0512083	0.598662	0.165066	0.0877874	0.547624	8.60207e-10	0.258287	0.00695647	0.292411	0.0021343	0.351142	0.000194474	0.55948	3.09133e-10	-0.00950035	0.922263	-0.109163	0.260751	0.072224	0.457596	0.215202	0.0253064	0.00297754	0.975602	-0.247686	0.0097526	0.084559	0.384247	-0.0915212	0.346178
CXCR5	black	0.279953	0.00334177	-0.279953	0.00334177	-0.283088	0.00299078	-0.310332	0.0010807	-0.133306	0.169013	0.102447	0.291403	-0.47713	1.78227e-07	-0.375436	6.2353e-05	0.111065	0.252485	0.102725	0.29009	0.199275	0.0386765	0.61634	1.24027e-12	0.351169	0.000194233	0.00251806	0.979366	0.0488307	0.615767	0.396201	2.19006e-05	0.0957788	0.324109	0.241756	0.0117129	0.223451	0.0200922	0.231566	0.0158925	0.250689	0.00887467	0.082533	0.395782	0.128605	0.184686	-0.0690552	0.477617
CBL	black	0.374285	6.59407e-05	-0.374285	6.59407e-05	-0.19819	0.0397704	-0.317518	0.000812691	-0.268978	0.00488011	-0.00745919	0.938928	-0.729685	3.3347e-19	-0.621613	7.02097e-13	0.126593	0.191709	-0.148334	0.125503	0.0853333	0.379893	0.892268	2.14322e-38	0.66677	3.34386e-15	-0.119961	0.216222	-0.0652402	0.502334	0.457547	6.41158e-07	-0.177889	0.0654926	0.281263	0.00319085	0.286319	0.00266409	0.221724	0.0210995	0.195095	0.0430338	0.139788	0.149047	0.269532	0.00478946	0.0837444	0.388861
TBCEL	black	0.23889	0.0127781	-0.23889	0.0127781	-0.281488	0.00316553	-0.415796	7.63566e-06	-0.0471622	0.627895	0.0876974	0.366784	-0.592171	1.47728e-11	-0.561223	2.65068e-10	0.206173	0.0322951	0.00687806	0.943678	0.300327	0.00158849	0.741896	4.11171e-20	0.486778	9.2054e-08	-0.0975476	0.315212	0.0954398	0.325832	0.577627	5.95738e-11	0.0695837	0.474245	0.272296	0.00435912	0.399985	1.79595e-05	0.339751	0.000321494	0.252024	0.00850708	-0.048129	0.620856	0.256425	0.00738893	0.03876	0.690432
CRTAM	black	0.237912	0.0131607	-0.237912	0.0131607	-0.29314	0.00207776	-0.22618	0.0185843	-0.0462145	0.63483	0.173446	0.0726276	-0.388604	3.23778e-05	-0.313443	0.000956085	0.0865317	0.373213	-0.12808	0.186499	0.0564322	0.561848	0.494589	5.31124e-08	0.447358	1.21018e-06	-0.052173	0.591783	-0.0150793	0.876905	0.283389	0.00295887	0.0649968	0.503933	0.300674	0.00156777	0.294856	0.00194995	0.240608	0.0121301	0.318995	0.00076578	0.0615146	0.5271	0.16896	0.0804569	0.0247639	0.799188
GRAMD1B	black	0.257235	0.00719794	-0.257235	0.00719794	-0.0679496	0.484712	-0.106727	0.271603	-0.414401	8.24841e-06	-0.209106	0.0298651	-0.599579	7.06632e-12	-0.535719	2.31081e-09	-0.0616919	0.525907	-0.22154	0.0212095	-0.220915	0.0215864	0.660952	7.01138e-15	0.337297	0.000357377	0.109317	0.260076	0.0461025	0.635651	0.316117	0.000859593	-0.158618	0.101083	0.147515	0.127626	0.0130556	0.89332	0.0755295	0.437216	0.0326386	0.737374	0.189767	0.0491742	0.252363	0.00841612	0.216485	0.0244261
PATE1	black	-0.100216	0.30209	0.100216	0.30209	0.474472	2.1305e-07	0.556254	4.10017e-10	-0.193801	0.0444626	-0.124878	0.197843	0.354076	0.000170326	0.114636	0.237456	0.0425577	0.661876	-0.0290923	0.76503	-0.167699	0.0827756	-0.386188	3.65915e-05	-0.289372	0.00238536	0.0866442	0.372589	-0.249661	0.0091669	-0.535763	2.30255e-09	-0.153043	0.11381	-0.451549	9.34195e-07	-0.52365	6.05569e-09	-0.473405	2.28774e-07	-0.317834	0.000802428	-0.115055	0.235733	0.0256317	0.792307	0.249966	0.00907941
FLI1	black	0.403178	1.51635e-05	-0.403178	1.51635e-05	-0.14683	0.129423	-0.375858	6.10822e-05	-0.359902	0.000130395	-0.157689	0.103122	-0.872644	8.95993e-35	-0.705108	1.6255e-17	0.0688797	0.478739	-0.114505	0.237995	0.0285414	0.769355	0.95851	1.34646e-59	0.626765	3.98506e-13	-0.0124786	0.898008	0.125191	0.196713	0.616258	1.25115e-12	-0.0888075	0.360726	0.375027	6.36058e-05	0.283192	0.00297978	0.319533	0.000749302	0.196967	0.0410341	0.205757	0.0326531	0.30104	0.00154617	0.00562223	0.953949
LINC02873	black	-0.285814	0.00271296	0.285814	0.00271296	0.244774	0.0106759	0.443804	1.50305e-06	-0.0160977	0.868664	-0.0292308	0.763945	0.306642	0.0012476	0.202347	0.035715	-0.0985354	0.310313	-0.156333	0.106159	-0.156022	0.106864	-0.377431	5.65611e-05	-0.229142	0.017059	-0.0707244	0.467012	-0.2734	0.00419708	-0.491799	6.47422e-08	-0.225006	0.0192207	-0.196376	0.0416565	-0.244102	0.0108997	-0.338758	0.000335587	-0.180851	0.061059	-0.0563587	0.562358	-0.329899	0.000489093	0.0588732	0.545024
JAM3	black	0.377376	5.67138e-05	-0.377376	5.67138e-05	-0.112746	0.245332	-0.297889	0.00174129	-0.285468	0.00274687	-0.0517205	0.595005	-0.710648	7.01202e-18	-0.737251	9.2408e-20	0.429304	3.55041e-06	0.0129005	0.89458	0.193709	0.0445665	0.866114	1.06194e-33	0.491116	6.794e-08	0.0274758	0.777738	0.124685	0.198544	0.549333	7.4406e-10	0.0667628	0.49239	0.234572	0.0145427	0.278258	0.00354647	0.352699	0.000181285	0.256664	0.00733227	-0.00752583	0.938384	0.298398	0.00170835	0.0149214	0.878184
NUP98	black	0.419057	6.36605e-06	-0.419057	6.36605e-06	-0.40667	1.2576e-05	-0.542109	1.36614e-09	0.00197386	0.983825	0.24059	0.0121364	-0.533661	2.73056e-09	-0.225412	0.0189985	-0.0227935	0.814868	0.0498405	0.608477	0.186101	0.0538061	0.546028	9.8426e-10	0.39353	2.51545e-05	-0.177578	0.0659727	0.0310366	0.749828	0.427088	4.03474e-06	0.259477	0.00669198	0.546428	9.51628e-10	0.598565	7.82621e-12	0.659834	8.06897e-15	0.642889	6.31511e-14	0.331926	0.000449142	0.36419	0.000106769	0.0450885	0.643109
HBB	black	0.19249	0.0459509	-0.19249	0.0459509	-0.136109	0.160149	-0.0506063	0.602973	-0.156152	0.106567	-0.014616	0.880659	-0.26435	0.00569921	-0.221065	0.0214958	0.074796	0.441694	-0.0406457	0.676196	-0.0174094	0.85807	0.32681	0.000556267	0.160823	0.0963692	-0.108468	0.263815	-0.135019	0.163552	0.0798614	0.411305	0.0386149	0.691532	0.0588635	0.54509	0.0586481	0.546565	0.0306795	0.752613	0.053857	0.579861	0.0891284	0.358986	0.241216	0.0119074	0.155931	0.10707
HBD	black	0.18577	0.0542414	-0.18577	0.0542414	0.166965	0.0841494	0.255658	0.00757392	-0.383496	4.18877e-05	-0.211821	0.027755	-0.27359	0.00416984	-0.372088	7.33333e-05	0.0856145	0.378319	-0.0911064	0.348378	-0.0994813	0.305668	0.314915	0.000901803	0.0946298	0.329974	-0.0221945	0.819649	-0.208997	0.0299523	-0.0731195	0.452024	-0.181092	0.0607094	-0.188108	0.0512273	-0.230065	0.0166062	-0.208629	0.0302496	-0.196875	0.0411309	0.00713751	0.941557	0.249248	0.00928669	0.207486	0.0311877
CAVIN3	black	0.430803	3.25435e-06	-0.430803	3.25435e-06	-0.000209543	0.998283	-0.162311	0.0932879	-0.524587	5.62668e-09	-0.245502	0.0104383	-0.813633	1.01976e-26	-0.79428	1.11123e-24	0.175099	0.0699032	-0.0770163	0.42822	-0.0433482	0.655991	0.875331	3.11323e-35	0.412341	9.23893e-06	0.142486	0.141278	0.121389	0.210765	0.479403	1.52807e-07	-0.018441	0.849755	0.230072	0.016603	0.0894974	0.356992	0.252085	0.00849079	0.158124	0.102163	0.15999	0.0981292	0.359537	0.000132615	0.13293	0.170229
APBB1	black	0.357403	0.00014632	-0.357403	0.00014632	-0.166661	0.0847231	0.0221379	0.820101	-0.324669	0.000607686	0.0680156	0.484287	-0.40958	1.07428e-05	-0.705357	1.566e-17	0.530409	3.547e-09	0.111324	0.251373	0.24486	0.0106478	0.654926	1.48419e-14	0.299155	0.00166039	0.208938	0.0300002	0.0167588	0.863321	0.25772	0.00708567	0.116375	0.23037	-0.0770887	0.427785	0.000223241	0.99817	0.134351	0.165666	0.179429	0.0631565	-0.216113	0.024679	0.180707	0.0612691	0.0104285	0.914695
DCHS1	black	0.422278	5.30922e-06	-0.422278	5.30922e-06	0.0723826	0.456607	0.0601488	0.536331	-0.602155	5.44388e-12	-0.272598	0.00431432	-0.711629	6.02992e-18	-0.847643	6.0388e-31	0.284818	0.00281163	-0.0649247	0.504408	-0.0807585	0.406053	0.817697	3.55145e-27	0.384427	3.9981e-05	0.272829	0.00428015	0.11067	0.254188	0.363187	0.000111909	-0.101077	0.297937	0.0471803	0.627764	-0.0499552	0.607651	0.179592	0.0629131	0.0750076	0.4404	0.0415063	0.669736	0.364551	0.000104973	0.0569176	0.558483
GVINP1	black	0.377723	5.57556e-05	-0.377723	5.57556e-05	-0.233007	0.0152322	-0.404447	1.41704e-05	-0.293618	0.00204142	-0.170101	0.0784039	-0.762686	8.75873e-22	-0.577641	5.94939e-11	0.0302472	0.75599	-0.0510923	0.599491	0.017192	0.859824	0.823679	7.16113e-28	0.453485	8.2794e-07	0.117361	0.226414	0.303719	0.00139611	0.683671	3.5316e-16	0.0133619	0.890832	0.361699	0.000119959	0.268013	0.00504159	0.372469	7.19985e-05	0.172461	0.0742917	0.194583	0.0435949	0.290247	0.00231048	-0.0985825	0.31008
OVCH2	black	-0.106396	0.273104	0.106396	0.273104	0.573838	8.47191e-11	0.500267	3.53016e-08	-0.0766464	0.430448	-0.102605	0.290652	0.358332	0.000140197	0.0920623	0.343322	0.0587152	0.546105	-0.0147424	0.879634	-0.0688043	0.479222	-0.352589	0.000182189	-0.25016	0.00902398	-0.0918029	0.34469	-0.336658	0.000367307	-0.500669	3.42843e-08	-0.346102	0.000243485	-0.498092	4.13168e-08	-0.447004	1.23669e-06	-0.514924	1.18749e-08	-0.423771	4.87779e-06	-0.199501	0.0384519	-0.100747	0.299525	0.378077	5.47945e-05
RIC3	black	0.190345	0.0484744	-0.190345	0.0484744	-0.067683	0.486431	-0.154718	0.109862	-0.333341	0.00042308	-0.221038	0.0215117	-0.56322	2.21984e-10	-0.599621	7.03689e-12	0.187428	0.0520889	-0.00624128	0.948885	0.0162314	0.867583	0.667411	3.07872e-15	0.206087	0.0323693	0.333787	0.000415143	0.380352	4.89807e-05	0.574038	8.31648e-11	0.0265765	0.784834	0.101843	0.294271	0.0539226	0.579399	0.25764	0.00710426	0.038334	0.693664	-0.0249663	0.797582	0.206845	0.0317244	-0.0626343	0.519593
DENND5A	black	0.422602	5.21282e-06	-0.422602	5.21282e-06	-0.104766	0.28056	-0.269007	0.00487528	-0.455916	7.10755e-07	-0.212778	0.0270422	-0.832373	6.25425e-29	-0.795401	8.58714e-25	0.124902	0.197759	-0.10197	0.293664	-0.0353278	0.716621	0.947374	2.98967e-54	0.489568	7.57564e-08	0.123507	0.20285	0.168382	0.0815129	0.58718	2.40243e-11	-0.0702271	0.470158	0.253659	0.00807556	0.190433	0.0483682	0.339113	0.000330485	0.175257	0.0696463	0.136315	0.159512	0.459513	5.6583e-07	0.0725804	0.455374
LYVE1	black	0.268935	0.00488715	-0.268935	0.00488715	-0.225467	0.0189685	-0.301752	0.00150492	-0.095945	0.323266	0.164411	0.0890712	-0.509485	1.78993e-08	-0.638582	1.04408e-13	0.544793	1.09185e-09	-0.0667485	0.492483	0.293488	0.00205127	0.765912	4.65327e-22	0.571504	1.05005e-10	-0.10374	0.285325	-0.0454668	0.640322	0.410561	1.01839e-05	-0.0212502	0.827201	0.117405	0.22624	0.302222	0.00147824	0.234691	0.0144912	0.231806	0.0157811	-0.168195	0.0818561	0.10405	0.28388	-0.0590352	0.543916
IRAG1	black	0.206485	0.0320288	-0.206485	0.0320288	-0.0667232	0.492647	0.0275856	0.776873	-0.152146	0.115971	0.073727	0.448265	-0.192034	0.0464782	-0.546091	9.79007e-10	0.741764	4.20843e-20	-0.0217125	0.823501	0.194129	0.044097	0.466379	3.63469e-07	0.296494	0.0018346	0.120652	0.213569	-0.0133585	0.89086	0.182407	0.0588303	-0.115961	0.232043	-0.224902	0.0192775	-0.0448938	0.644544	-0.01712	0.860405	-0.0188414	0.846533	-0.336659	0.0003673	0.015027	0.877328	-0.0166255	0.864398
DKK3	black	0.301291	0.00153152	-0.301291	0.00153152	-0.0980639	0.312645	-0.175989	0.06847	-0.341549	0.000297349	-0.0870448	0.370374	-0.702828	2.28497e-17	-0.723116	9.8158e-19	0.254535	0.00785215	-0.195243	0.0428728	0.0155565	0.873041	0.863808	2.46504e-33	0.620627	7.81539e-13	-0.0191863	0.843758	-0.0280022	0.773594	0.389693	3.06308e-05	-0.179569	0.0629466	0.209298	0.0297117	0.192713	0.0456949	0.183714	0.0570101	0.152563	0.114963	0.0311825	0.748691	0.25619	0.00744524	0.0206698	0.831849
ABTB2	black	-0.149284	0.123073	0.149284	0.123073	-0.0492406	0.612804	0.24322	0.0111994	0.222157	0.0208429	0.149885	0.121555	0.618402	9.94057e-13	0.623324	5.82375e-13	-0.114482	0.238093	0.0359097	0.712157	-0.046672	0.631478	-0.667571	3.01592e-15	-0.340905	0.000305795	-0.116307	0.230641	-0.273859	0.00413134	-0.555185	4.4995e-10	-0.00528327	0.956723	-0.247097	0.00993341	-0.210286	0.0289316	-0.302904	0.00144033	-0.137041	0.157278	0.00742107	0.93924	-0.172079	0.0749461	0.0731834	0.451628
SLC1A2	black	0.0797786	0.411791	-0.0797786	0.411791	0.160799	0.0964204	0.121971	0.208568	-0.447048	1.23335e-06	-0.361933	0.000118656	-0.41722	7.05438e-06	-0.435129	2.52573e-06	-0.118973	0.220057	-0.0604408	0.53435	-0.211168	0.0282505	0.435368	2.49023e-06	0.116638	0.22931	0.200634	0.0373418	0.0984273	0.310847	0.185611	0.0544514	-0.182699	0.0584201	-0.00151044	0.987622	-0.201225	0.0367735	-0.0817448	0.400325	-0.193736	0.0445362	0.0799587	0.410733	0.176068	0.0683444	-0.0992584	0.306759
PAMR1	black	0.333579	0.00041883	-0.333579	0.00041883	0.0636446	0.512866	-0.0776444	0.424452	-0.304682	0.00134552	-0.115142	0.235379	-0.523815	5.97767e-09	-0.452896	8.58989e-07	0.233688	0.014929	-0.0590411	0.543875	0.085625	0.37826	0.563426	2.17927e-10	0.470914	2.69902e-07	-0.148795	0.124319	-0.167694	0.0827849	0.151944	0.116461	-0.123246	0.203816	0.161922	0.0940861	0.0979798	0.313062	0.061584	0.526633	0.0838969	0.387994	0.141839	0.143114	0.211903	0.0276936	0.0742462	0.445067
PHF21A	black	0.322077	0.000675773	-0.322077	0.000675773	-0.142153	0.142222	-0.336229	0.000374111	-0.295414	0.00190991	-0.0891689	0.358767	-0.680058	5.78282e-16	-0.705836	1.45729e-17	0.158279	0.101823	-0.141274	0.14473	0.0749163	0.440958	0.862478	3.97832e-33	0.481437	1.3303e-07	0.095467	0.325694	0.164878	0.0881549	0.592763	1.39366e-11	-0.116233	0.230942	0.15643	0.105939	0.162241	0.0934301	0.225878	0.0187459	0.101665	0.295121	0.00853018	0.93018	0.317975	0.00079789	0.0371979	0.702309
CHRM4	black	-0.0732373	0.451294	0.0732373	0.451294	0.254506	0.00785956	0.485233	1.02469e-07	-0.201417	0.0365908	-0.187897	0.0514942	0.252675	0.00833292	0.168747	0.0808453	-0.205419	0.032946	-0.199889	0.0380683	-0.36824	8.81673e-05	-0.373155	6.96496e-05	-0.309872	0.00110032	0.129856	0.180416	-0.132571	0.171396	-0.435117	2.52742e-06	-0.163271	0.0913397	-0.259512	0.00668425	-0.411223	9.82274e-06	-0.373984	6.69105e-05	-0.292954	0.00209205	0.0658584	0.498284	-0.125194	0.196704	0.0434156	0.65549
HARBI1	black	-0.0559079	0.565494	0.0559079	0.565494	-0.0289705	0.765986	-0.124745	0.198325	0.16943	0.0796051	0.0139454	0.886096	0.228015	0.0176261	0.390345	2.96274e-05	-0.304604	0.00134956	0.201443	0.0365662	-0.025223	0.795545	-0.390783	2.89707e-05	-0.333998	0.00041145	-0.0324376	0.738933	0.0701373	0.470728	-0.0719163	0.45952	0.221017	0.0215249	0.102636	0.290509	0.0157329	0.871614	0.0643502	0.508195	0.0415906	0.669104	0.174333	0.0711558	0.0461526	0.635283	0.202262	0.0357939
SPI1	black	0.3455	0.000250055	-0.3455	0.000250055	-0.0635333	0.513605	-0.127434	0.188749	-0.546136	9.7536e-10	-0.256759	0.00730962	-0.814968	7.23209e-27	-0.709199	8.75363e-18	-0.112232	0.247503	-0.197621	0.0403542	-0.159894	0.0983345	0.874947	3.62564e-35	0.559388	3.11654e-10	0.0547611	0.573507	-0.0240537	0.80483	0.369306	8.38013e-05	-0.195835	0.0422335	0.248718	0.00944258	0.0564332	0.561841	0.128807	0.18399	0.0904362	0.35195	0.265184	0.00554313	0.388631	3.23334e-05	0.152753	0.114505
APLNR	black	0.490309	7.1911e-08	-0.490309	7.1911e-08	0.0724408	0.456244	-0.0894154	0.357435	-0.512592	1.41714e-08	-0.239774	0.0124411	-0.765914	4.65091e-22	-0.721087	1.3616e-18	0.145363	0.13334	-0.0453165	0.641428	-0.0555353	0.568091	0.803222	1.35706e-25	0.436191	2.37203e-06	0.0466317	0.631773	0.00351186	0.971225	0.356768	0.000150642	-0.0687969	0.47927	0.220178	0.0220385	0.0624587	0.520766	0.162722	0.0924497	0.123255	0.203783	0.180852	0.0610585	0.313126	0.000968159	0.101144	0.297615
LPXN	black	0.213276	0.0266777	-0.213276	0.0266777	-0.25821	0.0069739	-0.395312	2.2937e-05	-0.234849	0.0144235	-0.09833	0.311327	-0.722355	1.11016e-18	-0.587861	2.24928e-11	-0.0102146	0.916439	-0.0609185	0.531119	0.094401	0.33115	0.838112	1.15703e-29	0.500932	3.36369e-08	0.0540303	0.578641	0.210912	0.0284467	0.626709	4.00976e-13	-0.0508213	0.601432	0.308528	0.00115957	0.289784	0.00234982	0.327735	0.000535318	0.174365	0.0711027	0.104805	0.280377	0.300599	0.00157223	-0.0221423	0.820066
CBLIF	black	0.0801033	0.409885	-0.0801033	0.409885	0.145036	0.134224	0.308787	0.00114795	-0.00124287	0.989815	0.0626187	0.519697	0.273787	0.00414161	0.250022	0.00906344	-0.0934502	0.336065	-0.00296072	0.975739	-0.167834	0.0825244	-0.32487	0.000602683	-0.159859	0.0984092	-0.056655	0.560302	-0.229778	0.0167459	-0.363808	0.000108696	-0.0374887	0.700092	-0.110608	0.254455	-0.197781	0.0401892	-0.243361	0.0111509	-0.073055	0.452424	0.0741428	0.445702	-0.0345036	0.72296	-0.151692	0.117075
SLC15A3	black	0.468018	3.26566e-07	-0.468018	3.26566e-07	-0.158296	0.101787	-0.246223	0.0102073	-0.459336	5.7225e-07	-0.127966	0.186894	-0.833539	4.46251e-29	-0.593493	1.29685e-11	0.0106373	0.912994	-0.161238	0.0955019	-0.114583	0.237675	0.861647	5.35198e-33	0.670105	2.17092e-15	-0.0618573	0.524797	-0.0730699	0.452331	0.374555	6.50826e-05	-0.0553455	0.569417	0.413021	8.90056e-06	0.201024	0.0369662	0.231039	0.0161399	0.257769	0.00707457	0.379218	5.18017e-05	0.366419	9.61231e-05	0.0835016	0.390242
FADS3	black	0.308238	0.00117274	-0.308238	0.00117274	-0.02634	0.786703	0.0343595	0.72407	-0.62539	4.64009e-13	-0.339557	0.00032421	-0.744287	2.69142e-20	-0.829851	1.28676e-28	0.0137217	0.887911	-0.158021	0.102391	-0.161205	0.0955708	0.838812	9.37575e-30	0.319308	0.000756165	0.322352	0.000668238	0.163485	0.0909121	0.412663	9.07731e-06	-0.154389	0.110629	0.0859972	0.376183	-0.0769043	0.428894	0.123618	0.202444	0.0170591	0.860897	0.0745532	0.443181	0.363011	0.000112834	0.0294475	0.762246
SLC22A24	black	-0.088575	0.36199	0.088575	0.36199	0.521682	7.06035e-09	0.507406	2.0898e-08	-0.162689	0.0925166	-0.193277	0.0450528	0.325063	0.000597904	0.128191	0.186114	-0.00670282	0.945111	-0.0712098	0.463953	-0.250398	0.00895659	-0.406385	1.27702e-05	-0.375659	6.16774e-05	0.184367	0.0561188	-0.0682048	0.483069	-0.410422	1.02618e-05	-0.160651	0.0967315	-0.389264	3.13074e-05	-0.467461	3.38695e-07	-0.376101	6.03641e-05	-0.348828	0.000215715	-0.0927417	0.339758	-0.109832	0.257823	0.182985	0.0580204
RCOR2	black	-0.0588666	0.545069	0.0588666	0.545069	0.214096	0.0260859	0.515531	1.13382e-08	-0.198377	0.0395802	-0.135318	0.162613	0.373644	6.80237e-05	0.34328	0.000275695	-0.197274	0.0407138	-0.106536	0.272468	-0.329386	0.000499694	-0.518899	8.75834e-09	-0.323343	0.000641695	0.172338	0.0745025	-0.188999	0.0501153	-0.564285	2.01847e-10	-0.0998593	0.303825	-0.270029	0.00470926	-0.50199	3.114e-08	-0.439104	1.99468e-06	-0.237899	0.0131657	0.156135	0.106608	-0.0804136	0.408067	0.113893	0.240529
RASGRP2	black	0.193726	0.0445466	-0.193726	0.0445466	-0.0996437	0.304876	0.0102792	0.915913	-0.446979	1.23857e-06	-0.228531	0.0173645	-0.513094	1.36439e-08	-0.656456	1.22878e-14	0.134562	0.164998	-0.0198919	0.83809	-0.0637024	0.512482	0.658001	1.01448e-14	0.160612	0.0968123	0.429439	3.52269e-06	0.310318	0.00108127	0.444714	1.42228e-06	-0.00794769	0.934937	-0.00968956	0.92072	-0.0823395	0.396895	0.165669	0.0866185	0.0131417	0.89262	-0.0562343	0.563223	0.264086	0.00574952	-0.093285	0.336924
MAP4K2	black	0.0689796	0.478101	-0.0689796	0.478101	-0.237372	0.0133759	0.033793	0.728441	-0.231238	0.0160461	0.153539	0.112631	-0.286725	0.00262541	-0.517024	1.01157e-08	0.203469	0.0346823	-0.047298	0.626905	0.121097	0.211873	0.564492	1.98133e-10	0.301487	0.00152018	0.171655	0.0756762	-0.0941085	0.332657	0.127668	0.187933	0.0243811	0.802228	-0.0620262	0.523663	-0.0175358	0.85705	-0.00472405	0.9613	0.153849	0.111898	-0.19691	0.0410938	0.0612403	0.528948	0.14428	0.136288
EHD1	black	0.365327	0.000101207	-0.365327	0.000101207	0.0325551	0.738021	0.0908617	0.349679	-0.613699	1.64275e-12	-0.282844	0.00301686	-0.550362	6.81535e-10	-0.518656	8.92388e-09	-0.158632	0.101054	-0.022855	0.814377	-0.164953	0.0880082	0.560348	2.86372e-10	0.21575	0.0249268	0.12512	0.19697	-0.126793	0.191002	0.0776671	0.424316	-0.165898	0.0861779	0.0254051	0.794103	-0.173836	0.0719769	0.0128686	0.894839	0.00895684	0.926697	0.28075	0.00324917	0.421503	5.54718e-06	0.238932	0.012762
MIR192	black	-0.388101	3.32158e-05	0.388101	3.32158e-05	0.0579125	0.551616	0.254339	0.00790169	0.291641	0.00219558	0.0327203	0.736741	0.774609	8.0289e-23	0.704084	1.89504e-17	-0.165459	0.0870243	-0.0646958	0.505914	-0.15693	0.104813	-0.835697	2.37238e-29	-0.483645	1.14335e-07	0.215516	0.0250885	0.117946	0.224091	-0.424175	4.76685e-06	0.0647192	0.505761	-0.361208	0.000122732	-0.332891	0.00043121	-0.317161	0.000824407	-0.293956	0.00201608	-0.145117	0.134004	-0.248213	0.00959331	-0.0999291	0.303486
SLC25A45	black	0.179031	0.0637531	-0.179031	0.0637531	-0.187079	0.0525365	0.0390701	0.688083	-0.336822	0.000364735	-0.150233	0.12068	-0.284607	0.00283302	-0.196842	0.0411651	-0.090282	0.352775	-0.0734497	0.449978	-0.145273	0.133583	0.276076	0.00382658	0.122135	0.207954	0.363022	0.000112772	0.220943	0.0215695	0.197359	0.0406255	0.126102	0.193451	0.0402444	0.679216	-0.108514	0.263613	0.0939664	0.333391	0.0609071	0.531196	0.196431	0.0415985	0.127153	0.189733	0.104236	0.283015
LTBP3	black	0.333583	0.000418756	-0.333583	0.000418756	-0.0722787	0.457255	0.0303744	0.754996	-0.412214	9.30357e-06	-0.0329052	0.735308	-0.440462	1.83887e-06	-0.745411	2.20169e-20	0.511934	1.48927e-08	0.0189806	0.845413	0.151832	0.116734	0.685604	2.70445e-16	0.303046	0.00143252	0.360149	0.000128913	0.136616	0.158583	0.324289	0.000617272	0.0353772	0.716242	-0.154535	0.110289	-0.100817	0.299187	0.110052	0.256865	0.097975	0.313086	-0.211714	0.0278357	0.170057	0.0784817	-0.00940144	0.92307
RELA	black	0.481238	1.34858e-07	-0.481238	1.34858e-07	-0.215956	0.0247858	0.0353152	0.716718	-0.277355	0.0036601	0.239872	0.012404	-0.288438	0.00246771	-0.200501	0.0374706	0.0750364	0.440224	-0.126516	0.191981	-0.0227837	0.814946	0.362922	0.000113304	0.353341	0.000176096	-0.120256	0.215087	-0.405598	1.33224e-05	-0.180721	0.0612493	0.0318407	0.743569	0.105507	0.277152	0.0643797	0.508	0.0678533	0.485333	0.34263	0.000283649	0.269176	0.0048475	0.27854	0.00351168	0.137481	0.155938
AP5B1	black	0.165688	0.0865819	-0.165688	0.0865819	0.10319	0.287899	0.235038	0.0143425	-0.518594	8.96674e-09	-0.276977	0.00370868	-0.281795	0.00313135	-0.463144	4.48278e-07	-0.156805	0.105093	-0.110703	0.254044	-0.22897	0.0171442	0.369464	8.31689e-05	0.211991	0.0276277	0.254236	0.00792777	-0.0775766	0.424858	-0.0267063	0.783808	-0.257202	0.0072056	-0.173761	0.0721022	-0.318627	0.000777241	-0.155777	0.107422	-0.167993	0.0822304	0.0337959	0.728419	0.279881	0.00335023	0.189991	0.0489022
EFEMP2	black	0.409279	1.09206e-05	-0.409279	1.09206e-05	-0.114234	0.239118	-0.143289	0.139028	-0.40328	1.50811e-05	-0.0660875	0.496787	-0.700093	3.4224e-17	-0.791655	2.01976e-24	0.360166	0.00012881	-0.124865	0.197892	0.0713741	0.46292	0.901316	2.61407e-40	0.573727	8.55877e-11	0.0712146	0.463923	0.00296946	0.975668	0.419256	6.2953e-06	-0.0988885	0.308574	0.115855	0.232473	0.120291	0.214952	0.17426	0.0712748	0.162112	0.0936943	0.0012123	0.990065	0.280774	0.00324639	0.0853683	0.379697
CD248	black	0.280024	0.00333341	-0.280024	0.00333341	-0.0640864	0.509938	0.00276634	0.977332	-0.416833	7.20795e-06	-0.139362	0.150302	-0.589293	1.95746e-11	-0.745178	2.29573e-20	0.200078	0.0378831	-0.246157	0.0102284	-0.12325	0.203799	0.762171	9.68091e-22	0.437796	2.15649e-06	0.160097	0.0979013	0.0323589	0.739543	0.333982	0.00041173	-0.184959	0.0553204	0.0559662	0.565088	0.025685	0.791885	0.0978333	0.31379	0.0621027	0.52315	-0.0360624	0.710987	0.278512	0.00351517	0.0691835	0.476797
MRPL11	black	-0.16636	0.0852945	0.16636	0.0852945	-0.208173	0.0306205	0.151436	0.117702	0.269126	0.00485575	0.332077	0.000446293	0.422135	5.35263e-06	0.34376	0.000269955	0.038939	0.689076	0.143973	0.137133	0.0848468	0.382625	-0.475381	2.00462e-07	-0.289647	0.0023616	0.100609	0.300192	-0.00324647	0.973399	-0.27659	0.00375894	0.395497	2.2717e-05	0.0672593	0.48917	0.063419	0.514364	0.0790977	0.415806	0.293172	0.00207534	-0.0920561	0.343355	-0.255448	0.00762524	-0.221965	0.0209568
CTSF	black	0.293001	0.00208841	-0.293001	0.00208841	-0.0993163	0.306475	0.0313646	0.747273	-0.245358	0.0104848	0.178564	0.0644601	-0.316627	0.00084225	-0.65798	1.01707e-14	0.527551	4.45361e-09	0.10532	0.278011	0.314222	0.000926989	0.605592	3.82984e-12	0.340359	0.000313132	0.104751	0.280629	-0.113542	0.241992	0.165406	0.0871261	0.142043	0.142532	-0.159573	0.099021	-0.0224992	0.817216	0.0287154	0.767988	0.171945	0.0751753	-0.283743	0.00292185	0.0870368	0.370419	0.0536753	0.581142
CCDC87	black	-0.120097	0.215699	0.120097	0.215699	0.0911433	0.348182	0.573559	8.6931e-11	-0.0605386	0.533688	0.123563	0.202646	0.413195	8.81573e-06	0.293488	0.00205122	-0.098328	0.311337	-0.209972	0.0291777	-0.232917	0.0152731	-0.45269	8.70138e-07	-0.131071	0.176338	-0.0492089	0.613032	-0.463226	4.45936e-07	-0.705584	1.51342e-17	-0.164232	0.0894249	-0.274713	0.00401154	-0.353087	0.000178134	-0.471197	2.64904e-07	-0.118242	0.222925	0.0184034	0.850058	-0.268937	0.00488689	0.0535217	0.582226
PTPRCAP	black	0.343345	0.000274912	-0.343345	0.000274912	-0.22885	0.0172042	-0.215702	0.02496	-0.293326	0.00206357	0.0139518	0.886044	-0.623594	5.65368e-13	-0.545778	1.00521e-09	0.110285	0.255853	-0.00942856	0.922848	0.109292	0.260184	0.760836	1.25326e-21	0.489642	7.53628e-08	0.0451782	0.642447	0.0272595	0.779443	0.404149	1.43979e-05	0.0272359	0.779629	0.22524	0.019092	0.157425	0.103708	0.182454	0.058765	0.2131	0.0268061	0.103712	0.285456	0.16811	0.0820126	-0.0354156	0.715947
MRGPRF	black	0.3689	8.54389e-05	-0.3689	8.54389e-05	-0.174813	0.0703687	-0.0554303	0.568824	-0.356679	0.000151255	0.00116077	0.990487	-0.585789	2.74705e-11	-0.701335	2.85045e-17	0.419657	6.15534e-06	-0.0701454	0.470676	0.0574816	0.554585	0.751067	7.88816e-21	0.41454	8.18537e-06	0.126049	0.193641	-0.00891035	0.927077	0.308635	0.00115475	0.0171804	0.859917	0.135119	0.16324	0.123964	0.201174	0.202289	0.0357687	0.260241	0.00652687	-0.0141257	0.884634	0.269363	0.00481687	0.126912	0.190581
PDE2A	black	0.193027	0.0453368	-0.193027	0.0453368	-0.0237052	0.807603	0.129856	0.180415	-0.0895444	0.356738	0.210785	0.0285451	-0.0824975	0.395987	-0.481016	1.36917e-07	0.685014	2.93476e-16	-0.144657	0.135255	0.164415	0.0890638	0.391689	2.76564e-05	0.323307	0.000642642	0.049628	0.610008	-0.143398	0.138723	0.0135464	0.889334	-0.0844915	0.384628	-0.299664	0.00162882	-0.040827	0.674833	-0.0502498	0.605533	0.03375	0.728773	-0.392079	2.71076e-05	-0.00886571	0.927441	-0.0254827	0.793487
FCHSD2	black	0.266206	0.00535705	-0.266206	0.00535705	-0.279179	0.00343386	-0.429794	3.45098e-06	-0.228396	0.0174323	-0.0828881	0.393746	-0.801161	2.22425e-25	-0.612725	1.82085e-12	0.0505547	0.603343	-0.194109	0.0441198	0.0293539	0.76298	0.900789	3.41836e-40	0.610785	2.23292e-12	-0.0333894	0.73156	0.157351	0.103872	0.639171	9.75181e-14	-0.123449	0.203065	0.404735	1.39535e-05	0.371215	7.64793e-05	0.341872	0.000293191	0.214009	0.0261487	0.167949	0.0823105	0.230731	0.0162864	-0.0899426	0.354596
UCP2	black	0.354387	0.000167934	-0.354387	0.000167934	-0.335563	0.000384922	-0.437204	2.23371e-06	-0.103912	0.284519	0.160641	0.0967522	-0.650865	2.43689e-14	-0.447211	1.2211e-06	0.121436	0.210586	-0.115517	0.233845	0.173314	0.0728498	0.7925	1.66806e-24	0.70998	7.76828e-18	-0.220093	0.0220911	-0.0934504	0.336064	0.426627	4.14299e-06	-0.0338466	0.728027	0.404962	1.37851e-05	0.386721	3.56204e-05	0.241566	0.0117811	0.310138	0.00108892	0.170642	0.0774449	0.133529	0.168295	-0.146551	0.130161
CHRDL2	black	0.340762	0.000307702	-0.340762	0.000307702	-0.237896	0.013167	-0.218362	0.0231864	-0.392041	2.71613e-05	-0.150498	0.120019	-0.748617	1.23457e-20	-0.665822	3.77678e-15	0.212053	0.027581	-0.0363988	0.708412	0.0187676	0.847127	0.794983	9.45446e-25	0.418694	6.49692e-06	0.174739	0.0704887	0.202773	0.0353196	0.527495	4.47334e-09	0.0322385	0.740479	0.344475	0.000261597	0.192171	0.0463193	0.326156	0.000571532	0.250966	0.00879712	0.175217	0.0697122	0.248987	0.00936337	-0.104417	0.282171
LRRC32	black	0.410277	1.03431e-05	-0.410277	1.03431e-05	0.0825217	0.395848	-0.00681401	0.944202	-0.579341	5.07242e-11	-0.295084	0.00193353	-0.792337	1.73102e-24	-0.790026	2.91471e-24	0.121066	0.211991	-0.206463	0.0320478	-0.176275	0.0680151	0.841567	4.05782e-30	0.508327	1.95144e-08	0.118999	0.219955	0.0330837	0.733926	0.354955	0.000163651	-0.212988	0.0268878	0.174963	0.0701236	0.0283325	0.770996	0.15143	0.117715	0.0741233	0.445822	0.173221	0.0730053	0.324399	0.000614486	0.0138747	0.88667
PRCP	black	0.100343	0.301476	-0.100343	0.301476	-0.218399	0.0231623	-0.391167	2.84067e-05	0.00573636	0.953015	0.174583	0.0707449	-0.561576	2.56889e-10	-0.66651	3.45742e-15	0.258102	0.00699834	-0.0167747	0.863193	0.330304	0.000480849	0.806354	6.33218e-26	0.607137	3.26523e-12	-0.205995	0.0324477	-0.0449298	0.644279	0.488009	8.44872e-08	-0.0183329	0.850626	0.238613	0.0128853	0.433844	2.72415e-06	0.278827	0.0034765	0.250548	0.00891421	-0.206675	0.0318679	0.120553	0.213946	-0.013479	0.889881
PICALM	black	-0.111064	0.252488	0.111064	0.252488	-0.0271553	0.780265	-0.228581	0.0173393	-0.199216	0.0387352	-0.279871	0.00335139	-0.527849	4.34971e-09	-0.329023	0.000507338	-0.298681	0.00169026	-0.311611	0.00102777	-0.229165	0.0170477	0.505447	2.41598e-08	0.36513	0.000102152	-0.158409	0.10154	-0.0174486	0.857753	0.285465	0.00274718	-0.394741	2.36263e-05	0.279169	0.00343509	0.174876	0.0702663	0.0660579	0.496981	-0.081649	0.40088	0.22787	0.0177002	0.203382	0.0347614	0.187622	0.0518422
FZD4	black	0.277403	0.00365397	-0.277403	0.00365397	0.201797	0.036231	0.0287701	0.767559	-0.423579	4.93143e-06	-0.32305	0.000649429	-0.55326	5.3147e-10	-0.727157	5.07084e-19	0.266219	0.00535483	-0.0781412	0.421485	-0.0518397	0.594156	0.647517	3.64662e-14	0.276762	0.00373655	0.164831	0.088247	0.152159	0.115939	0.391782	2.75241e-05	-0.199721	0.0382336	-0.0140221	0.885474	-0.0715568	0.461773	0.0407401	0.675486	-0.123541	0.202726	-0.069442	0.475148	0.227231	0.0180298	-0.00634587	0.94803
NOX4	black	0.269838	0.0047399	-0.269838	0.0047399	0.130366	0.178696	-0.0501267	0.606418	-0.477445	1.74475e-07	-0.348491	0.000218981	-0.684156	3.3032e-16	-0.719176	1.84831e-18	0.00550733	0.954889	-0.135819	0.161049	-0.153155	0.113544	0.728897	3.80174e-19	0.30893	0.00114154	0.146096	0.131373	0.144748	0.135007	0.426188	4.24869e-06	-0.169299	0.0798427	0.129197	0.182656	0.0150365	0.877252	0.148128	0.126034	-0.0279575	0.773945	0.074218	0.44524	0.328151	0.000526119	0.139063	0.151187
SESN3	black	-0.0254992	0.793356	0.0254992	0.793356	-0.328353	0.000521713	-0.339558	0.000324197	0.382427	4.41838e-05	0.376948	5.79145e-05	0.0246983	0.799709	-0.193773	0.0444948	0.38317	4.25758e-05	0.204376	0.033865	0.507325	2.10237e-08	0.304951	0.00133169	0.251174	0.00873952	-0.176686	0.0673648	0.0112049	0.908371	0.346171	0.000242741	0.0871067	0.370033	-0.0261574	0.788146	0.286928	0.00260627	0.0594923	0.540795	0.0721547	0.458029	-0.445536	1.35282e-06	-0.142586	0.140997	-0.184539	0.0558853
TRPC6	black	0.23111	0.0161065	-0.23111	0.0161065	0.183046	0.0579356	-0.00912708	0.925308	-0.415292	7.8518e-06	-0.276217	0.00380796	-0.587378	2.35705e-11	-0.688382	1.83672e-16	0.0771105	0.427654	-0.123474	0.202973	-0.081029	0.404477	0.656918	1.16053e-14	0.302804	0.00144582	0.108338	0.264392	0.0775631	0.424938	0.342037	0.000291086	-0.182649	0.0584907	0.0480622	0.621341	0.00632087	0.948234	0.109511	0.259225	-0.0215091	0.825129	0.00305559	0.974962	0.26903	0.00487141	0.231612	0.0158713
MMP8	black	0.1487	0.124561	-0.1487	0.124561	0.0692463	0.476397	-0.118049	0.223688	-0.366457	9.59504e-05	-0.230638	0.0163305	-0.523879	5.94796e-09	-0.539858	1.64599e-09	-0.189563	0.0494221	-0.118243	0.222919	-0.150146	0.120898	0.612798	1.80679e-12	0.239772	0.0124416	0.0818964	0.399449	0.0524073	0.590118	0.315117	0.000894571	-0.155009	0.109187	0.108233	0.264858	0.00206857	0.983049	0.0776367	0.424498	-0.0153408	0.874788	0.0986934	0.309534	0.372833	7.0743e-05	0.235777	0.0140301
MMP13	black	0.143784	0.137655	-0.143784	0.137655	0.013286	0.891449	-0.0879673	0.365306	-0.329659	0.000494031	-0.207073	0.0315322	-0.465764	3.78317e-07	-0.575034	7.58442e-11	-0.117763	0.224818	-0.110837	0.253467	-0.121599	0.209971	0.583826	3.31589e-11	0.211422	0.0280572	0.17467	0.0706023	0.143789	0.137639	0.368931	8.53121e-05	-0.0787982	0.41758	0.0246014	0.800478	-0.00478198	0.960825	0.113336	0.242852	-0.0181047	0.852464	-0.0171634	0.860054	0.297416	0.00177246	0.261994	0.00616165
SLN	black	0.0523374	0.590614	-0.0523374	0.590614	0.222624	0.0205696	0.171277	0.0763332	-0.276462	0.00377569	-0.238201	0.0130464	-0.279667	0.00337557	-0.232236	0.0155825	-0.0922119	0.342536	-0.270438	0.00464436	-0.236464	0.0137448	0.230771	0.0162671	0.111801	0.249334	-0.0105106	0.914027	-0.0679605	0.484642	0.000760356	0.993769	-0.226254	0.0185445	0.0103997	0.91493	-0.116185	0.231137	-0.155261	0.108606	-0.168167	0.081909	0.112678	0.245618	0.0954464	0.325799	0.118912	0.220293
NPAT	black	-0.0245648	0.800769	0.0245648	0.800769	-0.457825	6.29945e-07	-0.64732	3.73396e-14	0.437985	2.13241e-06	0.364769	0.0001039	-0.211864	0.0277231	-0.26919	0.00484524	0.310981	0.00105354	0.115086	0.235607	0.477911	1.69072e-07	0.494356	5.40011e-08	0.368756	8.60274e-05	-0.166714	0.0846233	0.237568	0.0132973	0.667887	2.89504e-15	0.187688	0.0517589	0.233741	0.0149054	0.577869	5.82401e-11	0.396704	2.13331e-05	0.261485	0.00626574	-0.327436	0.000541999	-5.18165e-05	0.999575	-0.152684	0.114671
RDX	black	0.296837	0.00181126	-0.296837	0.00181126	-0.16944	0.0795883	-0.39188	2.73867e-05	-0.216517	0.024405	-0.0918549	0.344416	-0.69871	4.19143e-17	-0.707439	1.14398e-17	0.269143	0.00485284	0.0221083	0.820337	0.23499	0.014363	0.835728	2.35063e-29	0.481492	1.32532e-07	0.0544606	0.575615	0.235931	0.0139659	0.65149	2.2589e-14	-0.0187288	0.847439	0.228807	0.0172256	0.317701	0.000806742	0.40962	1.07195e-05	0.196227	0.0418149	-0.0406871	0.675885	0.339422	0.000326104	-0.125565	0.195371
TIMM8B	black	-0.159405	0.09938	0.159405	0.09938	-0.185467	0.0546417	-0.199037	0.0389143	0.4766	1.84705e-07	0.301533	0.00151753	0.477768	1.7071e-07	0.454211	7.91136e-07	-0.0309643	0.750392	0.422438	5.26138e-06	0.312764	0.000982097	-0.532274	3.05395e-09	-0.465376	3.87977e-07	0.00258418	0.978824	0.199069	0.0388818	-0.0154457	0.873938	0.55705	3.82546e-10	0.0430978	0.657853	0.218651	0.0230002	0.292238	0.00214792	0.266958	0.0052237	-0.139898	0.148723	-0.0643718	0.508052	-0.0621116	0.52309
SIK3	black	0.141371	0.14445	-0.141371	0.14445	-0.383523	4.18313e-05	-0.215417	0.0251568	0.0164571	0.865759	0.437475	2.19799e-06	-0.220551	0.0218086	-0.439687	1.92635e-06	0.337262	0.000357917	0.0034228	0.971955	0.356569	0.000152022	0.531442	3.26522e-09	0.440996	1.78087e-06	-0.0408339	0.674781	-0.172089	0.0749284	0.162041	0.0938406	0.113738	0.241176	-0.00616454	0.949513	0.267905	0.00506007	0.242354	0.0115006	0.399356	1.85652e-05	-0.226873	0.0182171	-0.0168829	0.862319	0.101087	0.297886
BACE1	black	0.441281	1.75054e-06	-0.441281	1.75054e-06	-0.145465	0.133063	-0.16727	0.0835755	-0.268486	0.00496183	0.051938	0.593455	-0.563926	2.08428e-10	-0.578654	5.41098e-11	0.226595	0.0183634	-0.170277	0.0780912	0.000814269	0.993327	0.709028	8.98488e-18	0.567111	1.56582e-10	-0.0346576	0.721774	-0.0810289	0.404478	0.312473	0.000993463	-0.0743809	0.444239	0.216955	0.0241109	0.189715	0.0492377	0.189453	0.0495568	0.264081	0.00575053	0.0890667	0.35932	0.214826	0.0255688	-0.0113778	0.906964
JAML	black	0.256773	0.00730646	-0.256773	0.00730646	-0.103327	0.287257	-0.335966	0.000378354	-0.354905	0.000164022	-0.22943	0.0169168	-0.729384	3.50622e-19	-0.648686	3.16995e-14	-0.0629622	0.517405	-0.0928344	0.339273	-0.0498063	0.608723	0.830021	1.22594e-28	0.532591	2.97697e-09	0.080548	0.407282	0.182788	0.0582956	0.553995	4.98803e-10	-0.0530232	0.58575	0.278232	0.00354971	0.176822	0.0671508	0.262053	0.00614964	0.089917	0.354733	0.134722	0.164491	0.406626	1.26059e-05	0.0785628	0.418976
CD3D	black	0.36263	0.000114858	-0.36263	0.000114858	-0.304023	0.00137999	-0.348924	0.000214793	-0.149296	0.123041	0.0937002	0.334768	-0.600264	6.59465e-12	-0.42803	3.82157e-06	0.143825	0.137541	-0.0372044	0.702259	0.141696	0.143522	0.728208	4.26238e-19	0.610816	2.22577e-12	-0.116349	0.230473	-0.0189544	0.845624	0.420164	5.9824e-06	0.0376739	0.698682	0.335791	0.000381191	0.304932	0.00133265	0.235163	0.0142891	0.262081	0.00614388	0.159961	0.0981922	0.217979	0.0234348	-0.1365	0.158941
DDX6	black	0.295495	0.0019042	-0.295495	0.0019042	-0.366617	9.5225e-05	-0.520041	8.01884e-09	0.225075	0.0191827	0.179338	0.0632927	-0.31391	0.000938559	-0.22042	0.021889	0.290658	0.00227607	0.208042	0.0307279	0.370222	8.02065e-05	0.434438	2.63062e-06	0.227202	0.0180453	-0.0536418	0.581379	0.336533	0.000369287	0.637352	1.20342e-13	0.331841	0.000450754	0.28221	0.00308564	0.565098	1.87671e-10	0.620196	8.18913e-13	0.350863	0.00019693	-0.083937	0.387767	0.24001	0.0123522	-0.147987	0.126399
MCAM	black	0.448115	1.1552e-06	-0.448115	1.1552e-06	0.00697178	0.942912	-0.206129	0.0323328	-0.495552	4.95822e-08	-0.258449	0.00691998	-0.846039	1.00657e-30	-0.763345	7.70438e-22	0.200361	0.0376067	-0.089001	0.359676	-0.0437629	0.652911	0.880386	3.98078e-36	0.450133	1.01998e-06	0.0849627	0.381973	0.126504	0.192023	0.51224	1.45528e-08	-0.0798213	0.41154	0.274846	0.00399318	0.163433	0.0910156	0.310857	0.0010587	0.180484	0.0615956	0.207022	0.0315753	0.388486	3.25717e-05	0.0821811	0.397807
THY1	black	0.423359	4.99338e-06	-0.423359	4.99338e-06	-0.14733	0.128109	-0.243476	0.0111118	-0.440929	1.78807e-06	-0.176296	0.0679825	-0.850848	2.13715e-31	-0.717454	2.42868e-18	0.10506	0.279202	-0.137567	0.155677	-0.0463949	0.633507	0.917907	2.35883e-44	0.58498	2.96918e-11	0.0316557	0.745007	0.0633824	0.514608	0.505926	2.33202e-08	-0.0852158	0.380552	0.348484	0.00021905	0.211646	0.0278868	0.259435	0.00670109	0.207732	0.0309833	0.234727	0.0144757	0.30881	0.0011469	-0.018239	0.851382
CLMP	black	0.381052	4.73114e-05	-0.381052	4.73114e-05	-0.212986	0.0268894	-0.210791	0.02854	-0.390768	2.89937e-05	-0.0793649	0.414228	-0.76528	5.27162e-22	-0.784536	9.79177e-24	0.248113	0.00962339	-0.163753	0.0903747	0.0360501	0.711081	0.928939	1.50639e-47	0.559205	3.16712e-10	0.0713868	0.46284	0.0568095	0.559231	0.489186	7.78102e-08	-0.0710795	0.464773	0.210683	0.0286234	0.207559	0.0311264	0.26783	0.00507287	0.217174	0.0239647	0.0580292	0.550813	0.298766	0.00168486	0.057846	0.552073
ESAM	black	0.377513	5.63342e-05	-0.377513	5.63342e-05	-0.0282125	0.771939	-0.111227	0.251791	-0.329038	0.000507029	-0.0212339	0.827331	-0.570806	1.1193e-10	-0.781394	1.92845e-23	0.375908	6.09336e-05	0.0779779	0.422459	0.222737	0.0205034	0.765944	4.62357e-22	0.419572	6.18453e-06	0.0181132	0.852396	-0.0517471	0.594816	0.337909	0.000348098	-0.0770417	0.428067	-0.000157407	0.99871	0.112018	0.24841	0.17869	0.0642676	0.130708	0.177549	-0.140418	0.147205	0.255041	0.00772581	0.072583	0.455358
ETS1	black	0.432865	2.88532e-06	-0.432865	2.88532e-06	-0.0815579	0.401407	-0.28404	0.002891	-0.496018	4.7955e-08	-0.325588	0.000585116	-0.883917	8.94852e-37	-0.710658	7.00217e-18	-0.0117116	0.904247	-0.0585865	0.546987	-0.0748547	0.441334	0.908097	7.20551e-42	0.456223	6.97129e-07	0.137303	0.15648	0.23628	0.0138209	0.625803	4.43311e-13	-0.0687442	0.479607	0.336948	0.00036277	0.156299	0.106235	0.31211	0.00100777	0.115732	0.232973	0.266038	0.00538733	0.42849	3.7215e-06	-0.00892073	0.926992
WNK1	black	0.374025	6.67788e-05	-0.374025	6.67788e-05	-0.347216	0.000231763	-0.350889	0.000196693	-0.13639	0.159278	0.14859	0.124843	-0.589441	1.92947e-11	-0.588801	2.05338e-11	0.317047	0.000828194	-0.168512	0.0812749	0.182294	0.0589902	0.826574	3.22839e-28	0.626847	3.94908e-13	-0.0831949	0.391992	-0.0221709	0.819838	0.47406	2.1899e-07	-0.124607	0.198828	0.176053	0.0683693	0.317832	0.000802499	0.268156	0.00501745	0.237308	0.0134019	-0.0144663	0.881872	0.155273	0.108578	-0.00938887	0.923172
ERC1	black	0.363394	0.000110828	-0.363394	0.000110828	-0.14151	0.144052	-0.321177	0.000701009	-0.241429	0.0118304	-0.052829	0.587125	-0.601826	5.62947e-12	-0.54986	7.11383e-10	0.203701	0.034471	0.0141056	0.884797	0.151769	0.116886	0.697112	5.28953e-17	0.418577	6.53958e-06	-0.0242794	0.803036	0.0595779	0.540212	0.479061	1.56404e-07	-0.133668	0.167847	0.197257	0.0407311	0.20455	0.0337106	0.276508	0.00376962	0.175139	0.0698388	0.111977	0.248584	0.160794	0.0964295	0.0225239	0.817019
TSPAN9	black	0.361019	0.00012381	-0.361019	0.00012381	0.0233889	0.810121	-0.0679685	0.48459	-0.478287	1.64827e-07	-0.25079	0.00884643	-0.706861	1.2485e-17	-0.745513	2.16181e-20	0.168864	0.0806313	-0.0806149	0.406891	-0.0752352	0.439009	0.778069	3.90404e-23	0.40503	1.37345e-05	0.110178	0.256319	0.0764082	0.431887	0.398196	1.97312e-05	-0.0864924	0.373431	0.163413	0.0910555	0.0743931	0.444164	0.209799	0.0293138	0.097998	0.312972	0.108568	0.263375	0.358644	0.000138199	0.134427	0.165425
NTF3	black	0.248268	0.00957684	-0.248268	0.00957684	0.137686	0.155316	0.159905	0.0983097	-0.410193	1.03903e-05	-0.238923	0.0127654	-0.412195	9.31344e-06	-0.582677	3.69952e-11	0.138258	0.153591	-0.228758	0.0172505	-0.158832	0.100619	0.546065	9.8114e-10	0.306404	0.00125917	0.1805	0.0615722	0.013363	0.890823	0.161016	0.0959651	-0.28233	0.00307248	-0.131422	0.175172	-0.147731	0.127064	-0.0700914	0.471019	-0.139427	0.150109	-0.0812062	0.403447	0.254409	0.00788397	0.137569	0.155671
GPR162	black	0.173048	0.073297	-0.173048	0.073297	0.127992	0.186805	0.270094	0.00469897	-0.561141	2.66988e-10	-0.231792	0.0157875	-0.47439	2.14216e-07	-0.644469	5.24106e-14	0.133508	0.168362	-0.229115	0.0170725	-0.194261	0.04395	0.577985	5.76073e-11	0.324996	0.000599577	0.241862	0.0116752	-0.0771281	0.427548	0.073883	0.447303	-0.221906	0.0209915	-0.0664526	0.494407	-0.228523	0.0173682	-0.112689	0.245569	-0.0282905	0.771326	0.0178842	0.854241	0.274907	0.00398477	0.168723	0.0808882
GNB3	black	0.23225	0.015576	-0.23225	0.015576	-0.0513863	0.59739	0.164004	0.0898767	-0.470912	2.69941e-07	-0.165392	0.0871546	-0.555214	4.48823e-10	-0.597981	8.29791e-12	0.0626746	0.519324	-0.216208	0.0246143	-0.133735	0.167634	0.62498	4.85456e-13	0.327089	0.000549874	0.175306	0.0695684	-0.0560271	0.564664	0.158033	0.102364	-0.195813	0.0422573	0.0606211	0.533129	-0.058758	0.545812	-0.0107423	0.912138	0.0559965	0.564877	0.0865701	0.373	0.201633	0.0363857	0.107587	0.267737
PTPN6	black	0.120253	0.215096	-0.120253	0.215096	-0.312303	0.00100013	-0.395537	2.26706e-05	-0.109577	0.258936	0.0793217	0.414483	-0.556738	3.9309e-10	-0.512359	1.44226e-08	0.0508185	0.601452	-0.108164	0.265163	0.102802	0.289726	0.765561	4.98704e-22	0.560026	2.94631e-10	-0.0318648	0.743382	0.0588082	0.545468	0.49906	3.85289e-08	-0.0974162	0.315868	0.239413	0.0125776	0.268524	0.00495548	0.209939	0.0292037	0.181034	0.0607932	0.00357696	0.970692	0.162768	0.0923571	-0.0245057	0.801238
C1S	black	0.426364	4.20598e-06	-0.426364	4.20598e-06	-0.238046	0.0131078	-0.359307	0.000134031	-0.330974	0.000467523	-0.0798996	0.41108	-0.833624	4.35326e-29	-0.669225	2.43441e-15	0.195767	0.0423066	-0.1561	0.106685	0.0473789	0.626315	0.944348	5.34951e-53	0.67866	6.98491e-16	-0.011578	0.905334	0.0865986	0.372842	0.561888	2.49895e-10	-0.05077	0.601799	0.373275	6.92486e-05	0.310029	0.00109361	0.326055	0.000573928	0.264317	0.00570557	0.201264	0.0367368	0.281488	0.0031656	-0.0416209	0.668877
CLSTN3	black	0.517954	9.41938e-09	-0.517954	9.41938e-09	-0.0895275	0.35683	-0.132712	0.170936	-0.597203	8.97095e-12	-0.300517	0.00157713	-0.831281	8.5585e-29	-0.76434	6.34169e-22	0.0533778	0.583242	-0.0375794	0.699401	-0.124136	0.200544	0.865588	1.2884e-33	0.380781	4.7951e-05	0.308628	0.00115505	0.251909	0.00853813	0.543045	1.26373e-09	-0.00437829	0.96413	0.259551	0.00667589	0.0496176	0.610083	0.318408	0.000784103	0.176524	0.067621	0.237912	0.0131604	0.444038	1.4819e-06	-0.0464099	0.633397
CLEC4A	black	0.262891	0.0059817	-0.262891	0.0059817	-0.108384	0.264187	-0.30688	0.00123615	-0.34668	0.000237337	-0.200247	0.0377181	-0.757694	2.28639e-21	-0.532943	2.89374e-09	-0.13728	0.15655	-0.234139	0.0147306	-0.143057	0.139676	0.797973	4.7226e-25	0.595433	1.07012e-11	-0.112251	0.247421	-0.0150526	0.877121	0.424882	4.57853e-06	-0.260235	0.00652809	0.364821	0.000103647	0.220582	0.0217899	0.196077	0.041975	0.110109	0.256615	0.311655	0.001026	0.387919	3.35234e-05	0.110031	0.256956
CLEC6A	black	0.290046	0.00232754	-0.290046	0.00232754	-0.119204	0.219158	-0.222327	0.0207428	-0.367182	9.27087e-05	-0.161057	0.095879	-0.722169	1.14401e-18	-0.548807	7.7806e-10	-0.108135	0.265295	-0.134252	0.16598	-0.119932	0.216334	0.764641	5.97689e-22	0.525107	5.40164e-09	-0.0515546	0.596189	-0.0131001	0.892958	0.376427	5.94094e-05	-0.131661	0.174382	0.37643	5.94e-05	0.195367	0.0427385	0.199867	0.0380906	0.169113	0.0801791	0.274942	0.00397996	0.36099	0.000123977	0.039071	0.688077
CLEC4D	black	0.218633	0.0230118	-0.218633	0.0230118	0.0588129	0.545436	-0.0581341	0.550091	-0.505907	2.33539e-08	-0.301991	0.00149132	-0.668675	2.61435e-15	-0.708551	9.66222e-18	-0.100006	0.303111	-0.169522	0.0794397	-0.180523	0.0615376	0.751889	6.77925e-21	0.368196	8.83536e-05	0.138036	0.154258	0.0593607	0.541693	0.348007	0.000223752	-0.200539	0.0374335	0.103612	0.285921	-0.0113625	0.907088	0.1223	0.207335	0.00667449	0.945342	0.110373	0.255471	0.440794	1.80262e-06	0.191866	0.0466732
PHC1	black	0.4119	9.46518e-06	-0.4119	9.46518e-06	-0.199244	0.0387068	-0.292604	0.00211921	-0.277701	0.00361617	0.0209402	0.829683	-0.623867	5.48714e-13	-0.658831	9.14742e-15	0.360331	0.00012783	-0.0653679	0.501496	0.129584	0.181338	0.811385	1.80758e-26	0.492881	5.99677e-08	0.16225	0.0934132	0.187723	0.0517135	0.542464	1.3263e-09	0.0369321	0.704336	0.192795	0.0456014	0.212854	0.0269862	0.331012	0.000466774	0.261165	0.00633199	0.00979677	0.919845	0.21936	0.0225491	-0.158088	0.102243
KLRG1	black	0.320011	0.000734974	-0.320011	0.000734974	-0.201511	0.0365009	-0.234643	0.0145119	-0.198013	0.0399513	-0.00705414	0.942239	-0.585598	2.79798e-11	-0.408645	1.13026e-05	0.11665	0.229259	-0.221319	0.0213424	0.0269185	0.782133	0.65002	2.6992e-14	0.568912	1.33012e-10	-0.0507799	0.601728	0.0360184	0.711323	0.370097	8.06903e-05	-0.0888497	0.360497	0.298542	0.00169911	0.252754	0.00831201	0.203193	0.0349339	0.196108	0.0419417	0.170815	0.0771408	0.129797	0.180615	-0.105891	0.275399
CLEC2D	black	0.312938	0.000975359	-0.312938	0.000975359	-0.295741	0.00188685	-0.472957	2.35701e-07	-0.195882	0.0421832	-0.15784	0.102789	-0.681679	4.63861e-16	-0.49804	4.14708e-08	-0.000258125	0.997885	0.133675	0.167824	0.123309	0.203581	0.724903	7.34034e-19	0.327492	0.00054075	0.166327	0.085357	0.431525	3.12035e-06	0.760975	1.22029e-21	0.1322	0.172608	0.388657	3.22913e-05	0.319453	0.000751758	0.475135	2.03796e-07	0.210567	0.0287132	0.152124	0.116024	0.285647	0.00272932	-0.203246	0.0348855
KLRF1	black	-0.206882	0.0316934	0.206882	0.0316934	-0.00099959	0.991808	-0.125343	0.196169	0.263937	0.005778	0.311558	0.00102991	-0.00184909	0.984847	-0.0296773	0.760447	0.0674658	0.487834	-0.21737	0.023835	0.0972681	0.316607	0.172669	0.0739385	0.442497	1.62687e-06	-0.298153	0.00172412	-0.244223	0.010859	-0.0187521	0.847252	-0.146	0.131627	0.0480101	0.621719	0.234322	0.014651	-0.0596753	0.53955	0.101776	0.294591	-0.170271	0.0781026	-0.271454	0.00448643	0.2194	0.0225238
CLEC12A	black	0.200074	0.0378873	-0.200074	0.0378873	-0.0751354	0.439619	-0.228542	0.0173586	-0.309419	0.00111998	-0.168703	0.0809255	-0.646715	4.01354e-14	-0.48392	1.12188e-07	-0.0208754	0.830202	-0.223818	0.0198835	-0.124479	0.199292	0.688705	1.75535e-16	0.55905	3.21075e-10	-0.0514971	0.596599	0.0103581	0.915269	0.361267	0.000122394	-0.226944	0.0181799	0.32945	0.00049836	0.179441	0.0631374	0.160134	0.0978243	0.0960136	0.322919	0.239484	0.0125506	0.256735	0.00731547	0.0223272	0.818589
KLRD1	black	-0.0222133	0.819499	0.0222133	0.819499	-0.0730369	0.452536	-0.0515733	0.596055	0.0237702	0.807086	0.0608771	0.531398	-0.176157	0.0682021	-0.228017	0.0176252	0.115077	0.235645	-0.374468	6.53579e-05	-0.137211	0.156761	0.277544	0.00363604	0.389903	3.03044e-05	-0.0633109	0.515083	-0.0153658	0.874585	0.136553	0.158777	-0.168397	0.0814848	0.121193	0.211506	0.157156	0.104307	0.0371227	0.702882	0.0586395	0.546623	-0.080978	0.404774	0.0517193	0.595014	0.0704349	0.468843
ETV6	black	0.0227281	0.815389	-0.0227281	0.815389	-0.264512	0.00566869	-0.204159	0.0340591	0.0168041	0.862956	0.165637	0.0866798	-0.0990164	0.307945	-0.0205087	0.833141	-0.0710622	0.464882	-0.0941577	0.332403	0.0541332	0.577917	0.232232	0.0155845	0.410746	1.0082e-05	-0.174281	0.0712415	-0.243746	0.0110199	-0.00205271	0.983178	-0.159516	0.0991431	0.0957474	0.324268	0.0544458	0.575719	-0.142029	0.142573	0.0250305	0.797072	0.0943577	0.331373	-0.0685689	0.480731	-0.0416273	0.668829
CDKN1B	black	0.0939784	0.333329	-0.0939784	0.333329	-0.326054	0.000573957	-0.497768	4.22924e-08	0.226816	0.0182473	0.235137	0.0143001	-0.279142	0.00343841	-0.273389	0.00419871	0.119945	0.216285	0.0315125	0.746122	0.27441	0.00405367	0.466644	3.57253e-07	0.388833	3.20025e-05	-0.0487551	0.616315	0.219634	0.0223771	0.569079	1.31014e-10	0.245726	0.0103661	0.278429	0.00352532	0.409162	1.09898e-05	0.307291	0.00121664	0.253483	0.00812085	-0.159978	0.0981551	0.229067	0.0170961	-0.105006	0.279452
APOLD1	black	0.321791	0.000683705	-0.321791	0.000683705	0.019586	0.840547	-0.229496	0.016884	-0.298406	0.00170786	-0.168121	0.0819928	-0.545275	1.04859e-09	-0.65018	2.6473e-14	0.186698	0.0530285	0.086957	0.370859	0.0473591	0.626459	0.637334	1.20604e-13	0.207381	0.031275	0.222162	0.0208402	0.305716	0.00129301	0.554803	4.6511e-10	0.0734489	0.449984	0.133282	0.169091	0.123242	0.203831	0.354785	0.000164918	0.146396	0.130573	-0.0385662	0.691902	0.452188	8.9778e-07	0.0115175	0.905826
FAM234B	black	0.248954	0.00937296	-0.248954	0.00937296	-0.0689941	0.478008	-0.0730128	0.452686	-0.0637406	0.512229	0.258704	0.00686265	-0.300875	0.0015559	-0.572415	9.6585e-11	0.600495	6.44263e-12	-0.0317603	0.744194	0.361937	0.000118634	0.624714	4.99926e-13	0.551996	5.92532e-10	-0.227952	0.0176582	-0.295082	0.00193361	0.131276	0.175657	-0.139622	0.149535	-0.105247	0.278344	0.14898	0.123846	-0.000683645	0.994397	0.0997474	0.30437	-0.298647	0.0016924	0.0495618	0.610485	0.0247069	0.79964
ATF7IP	black	0.0207037	0.831578	-0.0207037	0.831578	-0.345758	0.000247216	-0.485138	1.03141e-07	0.218512	0.0230898	0.268339	0.00498656	-0.325835	0.000579166	-0.359675	0.000131773	0.323408	0.00063998	-0.10325	0.287614	0.34393	0.00026794	0.586372	2.59717e-11	0.503404	2.80793e-08	-0.194506	0.0436799	0.0377375	0.698198	0.477567	1.73047e-07	-0.064206	0.509148	0.194541	0.0436406	0.396048	2.2075e-05	0.145849	0.132032	0.162253	0.0934052	-0.235434	0.0141741	-0.11593	0.232169	-0.107252	0.269241
IRAG2	black	0.0932399	0.337158	-0.0932399	0.337158	-0.254616	0.0078318	-0.449715	1.04667e-06	-0.120043	0.215905	-0.0848253	0.382747	-0.62152	7.09242e-13	-0.421255	5.62568e-06	-0.137059	0.157224	-0.0282237	0.771851	0.0627374	0.518904	0.694924	7.25568e-17	0.368665	8.63991e-05	0.0115316	0.905711	0.228079	0.0175934	0.608597	2.80636e-12	-0.033963	0.727129	0.390897	2.88021e-05	0.322618	0.000661004	0.31513	0.000894118	0.165487	0.086971	0.136191	0.159894	0.145309	0.133484	-0.0040581	0.966752
TSPAN11	black	0.380389	4.88907e-05	-0.380389	4.88907e-05	-0.144595	0.135424	-0.213075	0.0268241	-0.338058	0.000345869	0.000177282	0.998547	-0.733851	1.65394e-19	-0.7313	2.54468e-19	0.305398	0.00130896	-0.162115	0.0936897	0.103643	0.285775	0.915967	7.72531e-44	0.692978	9.58906e-17	-0.0893305	0.357893	-0.116367	0.230398	0.373946	6.70336e-05	-0.184417	0.0560511	0.219164	0.022673	0.221851	0.0210244	0.174008	0.0716917	0.210848	0.0284965	0.0592018	0.542778	0.198886	0.0390658	0.0147987	0.879178
LRRK2	black	0.332673	0.000435205	-0.332673	0.000435205	-0.163352	0.0911773	-0.366364	9.63709e-05	-0.405007	1.37518e-05	-0.262607	0.00603826	-0.846128	9.78446e-31	-0.671277	1.86274e-15	-0.0704439	0.468785	-0.0864413	0.373714	-0.0702037	0.470307	0.889909	6.33952e-38	0.448526	1.12631e-06	0.0939421	0.333516	0.226249	0.0185472	0.643554	5.83987e-14	-0.0543361	0.576489	0.383087	4.27534e-05	0.243037	0.0112626	0.369981	8.11389e-05	0.173113	0.0731872	0.256528	0.00736438	0.462371	4.71168e-07	0.0854917	0.379006
PCED1B	black	0.31828	0.000788181	-0.31828	0.000788181	-0.238447	0.0129504	-0.270492	0.0046359	-0.321339	0.000696397	-0.0747478	0.441989	-0.756272	2.99215e-21	-0.556408	4.04573e-10	-0.0159809	0.869608	-0.178413	0.0646896	-0.0340996	0.726074	0.834597	3.27684e-29	0.547313	8.831e-10	-0.00236331	0.980634	0.044931	0.64427	0.472237	2.47251e-07	-0.076365	0.432148	0.363494	0.000110308	0.234594	0.0145333	0.218804	0.0229022	0.207892	0.0308517	0.234434	0.0146025	0.225394	0.0190083	0.0535573	0.581975
C12orf54	black	-0.133377	0.168784	0.133377	0.168784	0.366494	9.57792e-05	0.48302	1.19355e-07	-0.14273	0.140593	-0.0755698	0.436971	0.306605	0.0012494	0.142609	0.140933	0.00390288	0.968023	-0.0606546	0.532903	-0.0884449	0.362698	-0.354558	0.000166635	-0.180191	0.0620248	0.00556005	0.954458	-0.287627	0.00254127	-0.50158	3.20864e-08	-0.188072	0.0512734	-0.361427	0.000121487	-0.401649	1.64473e-05	-0.42018	5.97702e-06	-0.249359	0.00925441	-0.0471502	0.627984	-0.146417	0.130518	0.222763	0.0204887
COX14	black	-0.212478	0.0272642	0.212478	0.0272642	-0.0129607	0.894091	-0.0284084	0.7704	0.338053	0.000345949	0.184814	0.0555148	0.568706	1.35531e-10	0.429511	3.50793e-06	-0.0433075	0.656294	0.388049	3.33041e-05	0.141869	0.143028	-0.595319	1.08232e-11	-0.535513	2.3498e-09	0.236243	0.0138363	0.298058	0.00173029	-0.0620828	0.523284	0.572306	9.75519e-11	-0.122385	0.207017	-0.0446221	0.646551	0.145392	0.13326	0.120527	0.214048	-0.199914	0.0380439	-0.107899	0.266346	0.0636178	0.513044
SLC4A8	black	0.165224	0.0874807	-0.165224	0.0874807	-0.0898673	0.355	-0.174062	0.0716029	-0.296889	0.00180773	-0.193281	0.0450482	-0.540725	1.53226e-09	-0.421769	5.46443e-06	-0.0537687	0.580483	-0.067334	0.488686	-0.123765	0.201904	0.587332	2.36737e-11	0.267932	0.00505547	0.171484	0.0759731	0.224063	0.0197452	0.446513	1.27444e-06	-0.0725059	0.455838	0.256903	0.00727569	0.0904538	0.351856	0.211841	0.0277402	0.0960623	0.322672	0.177181	0.0665893	0.234924	0.0143914	-0.0151284	0.876507
TNS2	black	0.447739	1.18214e-06	-0.447739	1.18214e-06	-0.00238377	0.980466	0.0451506	0.642651	-0.407125	1.22713e-05	-0.0333816	0.73162	-0.472021	2.5082e-07	-0.746971	1.66346e-20	0.535689	2.31636e-09	-0.100228	0.302035	0.0962027	0.321962	0.714878	3.641e-18	0.416716	7.25529e-06	0.190506	0.0482807	-0.00899702	0.926369	0.253794	0.00804056	-0.115761	0.232853	-0.163529	0.0908236	-0.0656031	0.499955	0.0700362	0.471369	0.049358	0.611955	-0.170701	0.0773424	0.210207	0.0289937	0.0414205	0.670379
IGFBP6	black	0.183914	0.0567357	-0.183914	0.0567357	0.122086	0.208136	0.393888	2.46941e-05	-0.445724	1.3374e-06	-0.141062	0.14534	-0.317327	0.000818951	-0.431354	3.15166e-06	0.329174	0.000504144	-0.329848	0.00049013	-0.170975	0.0768605	0.385184	3.84892e-05	0.375906	6.09387e-05	0.0439261	0.651701	-0.282356	0.00306966	-0.201089	0.0369039	-0.310883	0.00105761	-0.150535	0.119927	-0.237356	0.0133824	-0.263479	0.00586639	-0.116004	0.231868	0.00814196	0.93335	-0.0486729	0.61691	-0.0295684	0.7613
NCKAP1L	black	0.36407	0.000107372	-0.36407	0.000107372	-0.287065	0.00259348	-0.43874	2.0385e-06	-0.264027	0.00576071	-0.0670458	0.490553	-0.822185	1.0743e-27	-0.577304	6.1399e-11	0.0597956	0.538731	-0.112584	0.246014	0.0783264	0.420382	0.91267	5.44201e-43	0.693571	8.81084e-17	-0.0686078	0.480481	0.0931997	0.337368	0.596276	9.84048e-12	-0.06655	0.493773	0.430424	3.32697e-06	0.354043	0.00017058	0.328854	0.000510939	0.249429	0.00923409	0.248133	0.00961724	0.259062	0.00678322	-0.0967868	0.319019
PDE1B	black	0.189478	0.0495268	-0.189478	0.0495268	-0.0801864	0.409398	-0.0110002	0.910038	-0.479519	1.51611e-07	-0.231205	0.0160619	-0.673368	1.41505e-15	-0.755883	3.21956e-21	0.114641	0.237435	-0.221536	0.0212122	-0.172225	0.0746944	0.799362	3.40736e-25	0.411728	9.55491e-06	0.276847	0.00372541	0.175568	0.0691453	0.426358	4.20758e-06	-0.158732	0.100836	0.128289	0.185777	0.016979	0.861543	0.163496	0.0908901	0.0696219	0.474002	0.0281348	0.772551	0.178597	0.0644088	-0.00424014	0.965261
MUCL1	black	0.161721	0.0944998	-0.161721	0.0944998	0.00771605	0.936829	0.00543566	0.955476	-0.395282	2.29722e-05	-0.232649	0.0153941	-0.471129	2.66091e-07	-0.530408	3.54733e-09	-0.0564294	0.561867	-0.0263361	0.786733	-0.0576507	0.553418	0.555261	4.4702e-10	0.191888	0.0466485	0.101536	0.295735	-0.000895938	0.992658	0.2194	0.022524	-0.122587	0.206263	0.0235587	0.808769	-0.0859247	0.376587	-0.00823768	0.932568	-0.067073	0.490377	0.0435515	0.654481	0.35209	0.000186347	0.190985	0.0477103
OR6C65	black	-0.140667	0.146482	0.140667	0.146482	0.551242	6.32142e-10	0.428372	3.74688e-06	-0.0700695	0.471158	-0.153825	0.111954	0.259929	0.00659372	0.17204	0.0750133	0.0682998	0.482458	-0.102263	0.292273	-0.223675	0.0199645	-0.336856	0.000364206	-0.223881	0.0198474	-0.0930458	0.338169	-0.226076	0.0186397	-0.42049	5.87356e-06	-0.188135	0.0511934	-0.287234	0.00257768	-0.317755	0.000804992	-0.370506	7.91243e-05	-0.328388	0.000520963	-0.0553605	0.569312	-0.157872	0.102719	0.230676	0.0163126
IKZF4	black	0.167176	0.0837522	-0.167176	0.0837522	-0.250909	0.00881311	0.0409203	0.674132	-0.106968	0.270519	0.233398	0.0150574	-0.180264	0.0619171	-0.282514	0.00305249	0.317784	0.00080405	-0.284036	0.00289146	-0.0247175	0.799556	0.41627	7.43737e-06	0.459211	5.76808e-07	-0.121022	0.212159	-0.33941	0.000326268	-0.0648225	0.50508	-0.174997	0.0700694	-0.00871509	0.92867	0.01148	0.906131	-0.182251	0.0590516	0.0722812	0.457239	-0.0436759	0.653557	-0.108565	0.263389	0.0920839	0.343209
ESYT1	black	0.170448	0.077789	-0.170448	0.077789	-0.530455	3.53392e-09	-0.578046	5.72828e-11	0.25845	0.00691971	0.54554	1.02549e-09	-0.357837	0.000143432	-0.258091	0.00700094	0.265817	0.00542728	0.0685754	0.480689	0.367585	9.09558e-05	0.553509	5.20173e-10	0.503373	2.81438e-08	-0.204467	0.0337843	-0.0330516	0.734174	0.395686	2.24947e-05	0.383296	4.23094e-05	0.478997	1.57085e-07	0.681225	4.93512e-16	0.56943	1.26892e-10	0.741276	4.58517e-20	-0.0164946	0.865456	0.0693458	0.475762	-0.013068	0.893219
MYL6	black	-0.179892	0.0624676	0.179892	0.0624676	0.153432	0.112885	0.0423465	0.663452	-0.0686936	0.479931	-0.311309	0.00104005	0.247436	0.00982898	0.218538	0.0230728	-0.184088	0.056498	0.319131	0.000761596	-0.12117	0.211595	-0.396315	2.17699e-05	-0.586931	2.46097e-11	0.444052	1.48063e-06	0.459931	5.50945e-07	0.0618678	0.524726	0.295827	0.00188084	-0.0929708	0.338561	-0.259543	0.0066776	0.0756568	0.436442	-0.126628	0.191584	0.0146132	0.880681	0.196226	0.0418166	0.0979965	0.312979
EEF1AKMT3	black	0.0433763	0.655782	-0.0433763	0.655782	-0.116089	0.231525	-0.0541461	0.577826	0.130483	0.178302	0.433714	2.74505e-06	-0.0633422	0.514875	-0.344841	0.000257425	0.449725	1.04601e-06	-0.0833715	0.390983	0.354237	0.000169079	0.346102	0.00024349	0.471599	2.57938e-07	-0.249364	0.00925303	-0.341587	0.000296852	-0.0274418	0.778006	-0.0853437	0.379835	-0.110516	0.254851	0.185905	0.0540628	-0.00900932	0.926269	0.194923	0.0432213	-0.331646	0.000454475	-0.154723	0.109851	-0.0325564	0.738011
USP15	black	0.103175	0.287969	-0.103175	0.287969	-0.141469	0.14417	-0.46954	2.95509e-07	-0.125262	0.196458	-0.346756	0.000236536	-0.635231	1.53533e-13	-0.374972	6.37763e-05	-0.252509	0.0083769	0.0102117	0.916462	-0.0719001	0.459621	0.567336	1.5343e-10	0.244016	0.0109286	0.00619763	0.949242	0.412579	9.11905e-06	0.720169	1.57723e-18	-0.0588504	0.54518	0.435376	2.48912e-06	0.386252	3.64738e-05	0.483265	1.17366e-07	0.0527812	0.587465	0.227784	0.0177444	0.462781	4.5891e-07	0.0182951	0.85093
GLIPR1	black	0.367568	9.10282e-05	-0.367568	9.10282e-05	-0.247008	0.00996116	-0.426647	4.13824e-06	-0.218023	0.0234059	-0.0380927	0.695496	-0.817656	3.59026e-27	-0.602043	5.50668e-12	0.124353	0.199751	-0.157789	0.102901	0.125657	0.195041	0.923404	6.93384e-46	0.753244	5.27439e-21	-0.21867	0.0229884	-0.0311391	0.74903	0.530136	3.62522e-09	-0.121132	0.211741	0.40677	1.25087e-05	0.402329	1.58644e-05	0.288457	0.002466	0.217246	0.0239169	0.197656	0.0403179	0.277906	0.00359038	-0.0328031	0.736099
ACSS3	black	0.223122	0.020281	-0.223122	0.020281	-0.0907315	0.350373	-0.195883	0.0421828	-0.193198	0.045142	-0.00737399	0.939624	-0.501022	3.3415e-08	-0.688833	1.72409e-16	0.5142	1.25466e-08	-0.0322312	0.740535	0.190366	0.048449	0.751149	7.76954e-21	0.482585	1.22979e-07	0.0600157	0.537235	0.0913303	0.34719	0.459415	5.69368e-07	-0.0922839	0.342157	0.0210436	0.828855	0.138515	0.152821	0.158165	0.102073	0.0665173	0.493987	-0.210005	0.0291517	0.0887206	0.361198	-0.0220248	0.821005
LRRIQ1	black	-0.0829254	0.393532	0.0829254	0.393532	0.439212	1.98184e-06	0.0946048	0.330102	0.0456669	0.63885	-0.0703022	0.469683	0.222796	0.0204694	0.188617	0.0505902	0.0755418	0.437142	0.100448	0.300967	0.0683361	0.482225	-0.297831	0.0017451	-0.194069	0.0441643	-0.155095	0.108988	-0.148848	0.124183	-0.243957	0.0109484	-0.196677	0.0413384	-0.209959	0.0291883	-0.173492	0.0725516	-0.221094	0.021478	-0.213661	0.0263982	-0.0227201	0.815453	-0.191091	0.0475845	0.100678	0.299857
PLXNC1	black	0.318814	0.0007714	-0.318814	0.0007714	-0.256839	0.00729094	-0.377029	5.76843e-05	-0.263079	0.00594475	-0.0353777	0.716238	-0.753035	5.48331e-21	-0.663482	5.09183e-15	0.0512542	0.598334	-0.145893	0.131913	0.0776645	0.424332	0.907187	1.18508e-41	0.670834	1.97401e-15	-0.0661782	0.496195	0.0323416	0.739678	0.549717	7.20127e-10	-0.0894208	0.357406	0.315415	0.000884011	0.297379	0.00177492	0.273019	0.00425241	0.205567	0.032818	0.120495	0.21417	0.379494	5.11015e-05	-0.0268789	0.782446
ELK3	black	0.501151	3.31049e-08	-0.501151	3.31049e-08	-0.159521	0.0991323	-0.358461	0.000139368	-0.403852	1.46282e-05	-0.161658	0.0946298	-0.914777	1.57709e-43	-0.690973	1.27509e-16	0.0717169	0.460769	-0.0923787	0.341659	0.0048696	0.960108	0.953459	5.20388e-57	0.569609	1.2485e-10	-0.0460486	0.636046	0.0842577	0.38595	0.583391	3.45627e-11	-0.044041	0.65085	0.422202	5.33236e-06	0.320525	0.000719801	0.3845	3.98339e-05	0.269357	0.00481791	0.302851	0.00144321	0.375825	6.11798e-05	0.0304068	0.754743
SPIC	black	0.152308	0.115577	-0.152308	0.115577	-0.139025	0.1513	-0.387982	3.3416e-05	-0.0176362	0.85624	0.0229294	0.813783	-0.46588	3.75475e-07	-0.172984	0.0734051	0.00185072	0.984834	0.00945233	0.922654	0.110093	0.256685	0.478763	1.59595e-07	0.437253	2.22725e-06	-0.221815	0.0210454	-0.00877839	0.928154	0.329468	0.000497988	-0.0387126	0.690792	0.379424	5.12801e-05	0.304719	0.00134358	0.183854	0.0568187	0.185936	0.0540223	0.217063	0.0240389	0.0619703	0.524038	-0.127325	0.189129
HCFC2	black	-0.0346753	0.721638	0.0346753	0.721638	-0.370641	7.86149e-05	-0.584498	3.10947e-11	0.32812	0.000526816	0.165855	0.08626	-0.271179	0.0045287	-0.251996	0.00851464	0.252896	0.00827443	0.0230723	0.812644	0.291125	0.00223748	0.453208	8.42404e-07	0.34855	0.000218407	-0.177717	0.0657577	0.216328	0.0245323	0.616132	1.26812e-12	0.0415121	0.669692	0.267302	0.00516373	0.529407	3.84253e-09	0.368938	8.52852e-05	0.177357	0.0663151	-0.184851	0.0554647	0.0999877	0.303201	0.0289508	0.766141
CHST11	black	0.443089	1.56961e-06	-0.443089	1.56961e-06	-0.127217	0.189508	-0.270809	0.00458602	-0.492249	6.27134e-08	-0.232243	0.0155794	-0.908027	7.48717e-42	-0.740435	5.31385e-20	0.01856	0.848798	-0.132584	0.171355	-0.0569886	0.557991	0.958275	1.80715e-59	0.578102	5.69837e-11	0.0612624	0.528798	0.108907	0.261876	0.559344	3.12866e-10	-0.119546	0.217828	0.350109	0.000203707	0.191885	0.0466516	0.28595	0.00269978	0.176578	0.0675355	0.278735	0.00348783	0.394002	2.45479e-05	0.0115339	0.905693
RIC8B	black	-0.29343	0.00205563	0.29343	0.00205563	0.0213294	0.826566	-0.0357898	0.713076	0.266915	0.00523129	-0.103594	0.286005	0.449086	1.08809e-06	0.452306	8.91201e-07	-0.068989	0.478041	0.0452047	0.642252	-0.120776	0.213097	-0.525308	5.31673e-09	-0.349018	0.000213893	0.186242	0.0536212	0.341357	0.000299848	0.0356437	0.714196	0.0539747	0.579032	-0.123428	0.203144	-0.113719	0.241254	-0.0410939	0.672828	-0.214716	0.0256465	-0.06109	0.529961	-0.177376	0.0662858	-0.0750104	0.440382
ABTB3	black	0.118854	0.220523	-0.118854	0.220523	-0.0641983	0.509198	-0.0232668	0.811095	-0.387807	3.37151e-05	-0.255997	0.00749165	-0.576314	6.73367e-11	-0.598112	8.19008e-12	-0.0475915	0.624765	-0.20272	0.0353687	-0.154784	0.109709	0.684319	3.23026e-16	0.395086	2.32076e-05	0.104481	0.281877	0.0626428	0.519536	0.346532	0.000238892	-0.305109	0.00132363	0.0662515	0.495718	0.00186406	0.984724	0.0440768	0.650585	-0.0920693	0.343286	0.0600353	0.537102	0.215673	0.0249801	0.0010589	0.991322
FAM216A	black	0.296035	0.00186631	-0.296035	0.00186631	-0.41343	8.70247e-06	-0.562517	2.36321e-10	0.0538512	0.579902	0.244663	0.0107126	-0.603188	4.89999e-12	-0.450473	9.98698e-07	0.243642	0.011055	0.0414095	0.670461	0.358788	0.000137281	0.782268	1.59913e-23	0.571203	1.07936e-10	-0.216076	0.0247038	0.025479	0.793516	0.584472	3.11728e-11	0.0673269	0.488732	0.423571	4.93362e-06	0.545266	1.04934e-09	0.43193	3.04749e-06	0.424708	4.62419e-06	0.062437	0.520912	0.19865	0.0393036	-0.0833732	0.390974
DTX1	black	0.269205	0.00484276	-0.269205	0.00484276	-0.185845	0.0541426	-0.129382	0.182026	-0.279423	0.00340457	-0.0716735	0.461041	-0.447976	1.16507e-06	-0.364568	0.000104887	0.0657737	0.498838	0.0699575	0.471869	0.0698468	0.472572	0.537399	2.01459e-09	0.259723	0.00663846	0.111794	0.249363	0.0810493	0.40436	0.30379	0.00139233	-0.0208325	0.830546	0.140528	0.146885	0.0461353	0.63541	0.136358	0.159379	0.102788	0.289791	0.123843	0.201615	0.101723	0.294843	-0.158857	0.100564
PLBD2	black	0.323098	0.00064816	-0.323098	0.00064816	-0.222964	0.020372	-0.110366	0.255502	-0.293378	0.00205957	0.153395	0.112972	-0.56979	1.2281e-10	-0.509623	1.7715e-08	0.119818	0.216776	-0.313086	0.000969664	-0.0288356	0.767045	0.720655	1.45926e-18	0.709073	8.92427e-18	-0.165144	0.0876364	-0.357705	0.000144301	0.0814796	0.401861	-0.191102	0.0475716	0.218086	0.0233654	0.161658	0.0946294	0.00878624	0.92809	0.273897	0.00412601	0.175067	0.0699557	0.127759	0.187614	0.178596	0.0644108
HSPB8	black	0.31838	0.000784994	-0.31838	0.000784994	-0.240653	0.0121133	-0.215248	0.0252745	-0.0970657	0.31762	0.195645	0.0424377	-0.402701	1.55532e-05	-0.60834	2.88218e-12	0.671851	1.72759e-15	0.152257	0.115701	0.402519	1.57048e-05	0.658403	9.64911e-15	0.382543	4.393e-05	-0.0296671	0.760527	-0.0258518	0.790564	0.359454	0.000133126	0.0601969	0.536004	0.00729257	0.94029	0.257764	0.00707567	0.295692	0.00189026	0.260097	0.00655773	-0.22626	0.0185416	0.262632	0.00603322	-0.0831956	0.391987
BICDL1	black	-0.0099836	0.918322	0.0099836	0.918322	-0.0338823	0.727752	0.122292	0.207364	-0.275143	0.00395231	-0.374354	6.572e-05	-0.0519504	0.593367	0.235603	0.0141032	-0.511478	1.54132e-08	-0.0396601	0.683623	-0.480537	1.41466e-07	-0.233666	0.0149386	-0.372986	7.02233e-05	0.404653	1.40152e-05	0.342936	0.00027987	0.0257453	0.791407	0.112051	0.248272	0.165182	0.0875623	-0.203554	0.0346046	0.0806462	0.406708	-0.0436938	0.653424	0.427552	3.92832e-06	0.0947633	0.329289	0.0214306	0.825757
P2RX7	black	0.26964	0.00477182	-0.26964	0.00477182	-0.166239	0.0855246	-0.252566	0.00836179	-0.381265	4.68141e-05	-0.148942	0.123942	-0.733391	1.78807e-19	-0.726713	5.45567e-19	0.0778554	0.42319	-0.137131	0.157003	-0.0244479	0.801697	0.867563	6.20454e-34	0.53077	3.44585e-09	0.131368	0.17535	0.151797	0.11682	0.539723	1.66445e-09	-0.0691651	0.476915	0.244543	0.0107525	0.154904	0.109431	0.244304	0.0108319	0.138146	0.153927	0.0863556	0.37419	0.380673	4.82075e-05	0.039602	0.684062
HIP1R	black	-0.068462	0.481417	0.068462	0.481417	-0.0469344	0.62956	0.138145	0.153931	0.168549	0.0812062	0.141108	0.145208	0.56868	1.35845e-10	0.642372	6.71138e-14	-0.184309	0.0561972	0.146923	0.12918	-0.119673	0.217336	-0.703762	1.98824e-17	-0.516259	1.07256e-08	0.257407	0.00715809	0.124595	0.19887	-0.332871	0.000431574	0.339095	0.000330744	-0.101705	0.29493	-0.204796	0.0334926	-0.0154855	0.873616	0.112346	0.247018	0.109639	0.258664	-0.0961641	0.322157	-0.0564847	0.561484
SNRNP35	black	-0.091059	0.34863	0.091059	0.34863	-0.223587	0.0200146	-0.183117	0.0578362	0.107039	0.270195	-0.0635951	0.513194	0.176834	0.0671327	0.199337	0.0386141	-0.17306	0.0732773	0.214525	0.0257811	0.0454827	0.640205	-0.209887	0.0292448	-0.264252	0.00571784	0.290855	0.0022597	0.41769	6.87169e-06	0.223283	0.020188	0.248116	0.00962234	0.00361172	0.970407	-0.00687326	0.943717	0.174506	0.0708709	-0.0109634	0.910338	0.00165466	0.98644	0.0689014	0.478601	-0.254406	0.00788484
GLT1D1	black	0.292013	0.00216579	-0.292013	0.00216579	0.00409113	0.966481	-0.162174	0.0935681	-0.52799	4.30105e-09	-0.370048	8.08805e-05	-0.786087	6.97878e-24	-0.647679	3.57669e-14	-0.19887	0.0390814	-0.153422	0.112909	-0.215003	0.0254448	0.771552	1.50202e-22	0.312043	0.00101046	0.137448	0.156039	0.149729	0.121947	0.454675	7.68475e-07	-0.130442	0.178439	0.274754	0.00400589	0.0706317	0.467598	0.238329	0.0129962	0.0752168	0.439122	0.294307	0.00199005	0.496677	4.57449e-08	0.215425	0.0251515
PGAM5	black	-0.0491351	0.613566	0.0491351	0.613566	-0.0461862	0.635037	0.150758	0.119375	0.313996	0.00093534	0.465179	3.9298e-07	0.38634	3.63114e-05	0.423117	5.06276e-06	0.145967	0.131716	0.0768747	0.429072	0.168611	0.0810934	-0.457908	6.26632e-07	-0.156156	0.10656	-0.227427	0.0179281	-0.30679	0.00124049	-0.470381	2.79573e-07	0.312819	0.000979954	0.0353801	0.716219	0.195374	0.0427312	0.114561	0.237764	0.410642	1.01391e-05	-0.00887318	0.92738	-0.312369	0.00099752	0.0129069	0.894528
PARP11	black	-0.0223153	0.818684	0.0223153	0.818684	-0.297212	0.00178602	-0.528464	4.14213e-09	0.166794	0.0844704	0.106422	0.272984	-0.346215	0.000242272	-0.242987	0.0112796	0.0564283	0.561875	-0.0187049	0.847631	0.13579	0.161138	0.472846	2.37442e-07	0.257771	0.00707395	-0.111035	0.252615	0.2234	0.020121	0.573134	9.03999e-11	0.0648532	0.504878	0.328012	0.00052919	0.409538	1.07675e-05	0.338026	0.000346353	0.203088	0.0350299	-0.0126768	0.896398	0.10674	0.271544	-0.000937564	0.992316
ANO2	black	0.41726	7.03859e-06	-0.41726	7.03859e-06	0.310786	0.00106164	0.111152	0.25211	-0.610391	2.32712e-12	-0.460729	5.23548e-07	-0.58095	4.35809e-11	-0.661822	6.28315e-15	0.138208	0.153741	0.00279015	0.977137	-0.158822	0.10064	0.554333	4.84457e-10	0.135373	0.162443	0.271458	0.00448569	0.168008	0.0822023	0.270211	0.00468025	-0.187861	0.0515394	-0.039999	0.681066	-0.185717	0.0543118	0.0988343	0.30884	-0.0913799	0.346927	0.121043	0.212077	0.370794	7.80392e-05	0.0561723	0.563654
VWF	black	0.48964	7.53751e-08	-0.48964	7.53751e-08	0.0862802	0.374609	-0.107531	0.267989	-0.643888	5.6137e-14	-0.439259	1.97629e-06	-0.882297	1.78534e-36	-0.742712	3.55964e-20	0.000501313	0.995892	-0.0881261	0.364437	-0.209753	0.0293504	0.822605	9.5877e-28	0.353444	0.000175273	0.217111	0.0240066	0.218266	0.0232485	0.499193	3.8158e-08	-0.0834361	0.390615	0.292376	0.00213704	0.0263962	0.786258	0.266938	0.00522717	0.095525	0.325399	0.330815	0.000470647	0.416539	7.32685e-06	0.0498773	0.608212
CHD4	black	0.406354	1.27915e-05	-0.406354	1.27915e-05	-0.341646	0.000296099	-0.364274	0.000106349	-0.0413452	0.670943	0.216813	0.0242058	-0.291766	0.00218551	-0.326507	0.000563305	0.176192	0.0681469	0.380574	4.84442e-05	0.359253	0.000134368	0.407688	1.19036e-05	0.0484991	0.61817	0.190218	0.0486269	0.257609	0.00711135	0.461689	4.92287e-07	0.420297	5.93755e-06	0.185329	0.0548254	0.309246	0.00112757	0.597696	8.53827e-12	0.520161	7.94515e-09	0.000507669	0.995839	0.308115	0.00117835	-0.0220957	0.820438
C1R	black	0.471315	2.62838e-07	-0.471315	2.62838e-07	-0.141622	0.143733	-0.288377	0.00247323	-0.463968	4.25063e-07	-0.216606	0.0243447	-0.898646	1.00191e-39	-0.707595	1.11729e-17	0.107529	0.267999	-0.149163	0.123379	-0.0522783	0.591034	0.942671	2.46753e-52	0.614034	1.58545e-12	0.059214	0.542694	0.128679	0.184429	0.562057	2.46158e-10	-0.0685943	0.480568	0.383841	4.11719e-05	0.219647	0.0223686	0.304942	0.00133214	0.212855	0.0269857	0.289706	0.00235655	0.34198	0.000291808	-0.0264716	0.785662
C1RL	black	0.389164	3.14675e-05	-0.389164	3.14675e-05	-0.24826	0.00957922	-0.219639	0.0223739	-0.250784	0.0088481	0.0889793	0.359794	-0.493077	5.91423e-08	-0.482885	1.20466e-07	0.265427	0.00549835	-0.120996	0.212256	0.0997104	0.30455	0.667067	3.21826e-15	0.583047	3.57155e-11	-0.0681682	0.483304	-0.145992	0.131649	0.260334	0.0065069	-0.122264	0.207469	0.105053	0.279234	0.0966337	0.319789	0.0711921	0.464064	0.150265	0.120601	0.117969	0.224	0.161609	0.0947318	0.0719686	0.459192
SLC2A14	black	0.425714	4.36582e-06	-0.425714	4.36582e-06	-0.0489668	0.614783	-0.225915	0.0187259	-0.528027	4.28866e-09	-0.346022	0.000244351	-0.873646	6.05891e-35	-0.668846	2.55712e-15	-0.0809573	0.404895	-0.112068	0.2482	-0.139079	0.151139	0.854056	7.37269e-32	0.40774	1.18705e-05	0.124261	0.200086	0.188709	0.0504749	0.536473	2.17303e-09	-0.0890998	0.359141	0.330372	0.000479493	0.14442	0.135902	0.320283	0.000726904	0.130145	0.179439	0.334964	0.000394883	0.591107	1.63969e-11	0.0544979	0.575353
SLC2A3	black	0.436518	2.32645e-06	-0.436518	2.32645e-06	-0.063089	0.51656	-0.295992	0.0018693	-0.501824	3.15199e-08	-0.347873	0.000225094	-0.876686	1.81003e-35	-0.659913	7.98968e-15	-0.116666	0.229197	-0.0838423	0.388304	-0.12705	0.190097	0.863629	2.63008e-33	0.391736	2.75899e-05	0.140271	0.147632	0.244152	0.0108828	0.601204	5.99622e-12	-0.0372734	0.701733	0.353931	0.000171446	0.177273	0.0664461	0.371644	7.49179e-05	0.150081	0.121061	0.332959	0.00042997	0.626605	4.05627e-13	0.0903983	0.352153
C3AR1	black	0.236411	0.013767	-0.236411	0.013767	-0.210371	0.0288656	-0.351319	0.000192931	-0.128352	0.185558	0.0591054	0.543436	-0.656608	1.20601e-14	-0.436947	2.26802e-06	0.0381731	0.694886	-0.325824	0.000579438	0.0128014	0.895385	0.769054	2.4881e-22	0.849977	2.84081e-31	-0.316494	0.000846737	-0.186522	0.0532563	0.325026	0.000598822	-0.212118	0.0275323	0.368749	8.60554e-05	0.376505	5.91843e-05	0.164118	0.0896491	0.198388	0.0395687	0.205646	0.0327489	0.195815	0.0422556	-0.0312832	0.747907
CLEC4E	black	0.293794	0.00202817	-0.293794	0.00202817	-0.110801	0.253621	-0.214169	0.026034	-0.40692	1.24078e-05	-0.211842	0.0277394	-0.737985	8.14007e-20	-0.609063	2.67324e-12	-0.133331	0.168934	-0.180389	0.0617349	-0.140756	0.146224	0.774131	8.85968e-23	0.432185	3.00234e-06	0.0481128	0.620974	0.0755688	0.436977	0.431982	3.03824e-06	-0.076994	0.428354	0.313948	0.000937144	0.173143	0.0731368	0.248902	0.00938829	0.161358	0.0952528	0.239586	0.012512	0.456924	6.66915e-07	0.179199	0.0635
AICDA	black	0.195389	0.0427141	-0.195389	0.0427141	-0.115056	0.235729	-0.0951366	0.327379	-0.232324	0.0155424	-0.1664	0.0852179	-0.37518	6.31357e-05	-0.196196	0.0418477	-0.12797	0.18688	0.109217	0.260515	0.0136076	0.888837	0.343657	0.000271177	0.0873447	0.368722	0.0607488	0.532266	0.0863633	0.374147	0.232115	0.0156381	-0.0672473	0.489248	0.20033	0.037637	0.0345004	0.722985	0.0970316	0.317791	0.0277885	0.775275	0.205128	0.0332007	0.072163	0.457977	-0.0862788	0.374617
A2M	black	0.362898	0.000113431	-0.362898	0.000113431	-0.0998267	0.303984	-0.264132	0.00574069	-0.274707	0.00401241	-0.0677704	0.485867	-0.688795	1.73326e-16	-0.661461	6.5759e-15	0.392586	2.64095e-05	-0.139054	0.151214	0.106849	0.271055	0.82653	3.26756e-28	0.616178	1.26187e-12	-0.00350976	0.971242	0.0854961	0.378981	0.473438	2.28269e-07	-0.0502499	0.605531	0.224841	0.0193111	0.249303	0.00927081	0.262936	0.00597283	0.18278	0.058306	0.0290077	0.765694	0.17716	0.0666219	-0.0545667	0.57487
KLRB1	black	0.131502	0.174908	-0.131502	0.174908	-0.230794	0.0162561	-0.45718	6.56229e-07	0.364827	0.000103617	0.406846	1.2457e-05	-0.102805	0.289711	0.00703377	0.942405	0.210192	0.0290049	0.132234	0.172498	0.44612	1.30546e-06	0.272627	0.00430999	0.506197	2.28584e-08	-0.50564	2.38189e-08	-0.247451	0.00982427	0.157548	0.103436	0.0441166	0.65029	0.196285	0.0417537	0.426002	4.29429e-06	0.117233	0.226924	0.215698	0.0249627	-0.0600405	0.537066	-0.0855411	0.378729	-0.124291	0.199978
CLECL1P	black	0.274781	0.00400206	-0.274781	0.00400206	0.0886308	0.361686	-0.279153	0.00343708	-0.151193	0.1183	-0.131326	0.175489	-0.439005	2.00655e-06	-0.308154	0.00117656	0.126535	0.191913	0.12016	0.215455	0.184418	0.0560492	0.482664	1.22308e-07	0.27176	0.00443981	-0.0903913	0.35219	0.071331	0.463191	0.384603	3.96283e-05	-0.116926	0.228155	0.116937	0.228108	0.0972645	0.316625	0.0884465	0.362689	-0.037684	0.698605	0.0912709	0.347505	0.136978	0.157471	0.100974	0.298433
CD69	black	0.421621	5.5103e-06	-0.421621	5.5103e-06	-0.0452964	0.641577	-0.35869	0.000137905	-0.410443	1.02497e-05	-0.320849	0.000710411	-0.784053	1.08764e-23	-0.526265	4.93046e-09	-0.168605	0.0811038	-0.00704335	0.942327	-0.111279	0.251567	0.761742	1.05213e-21	0.346446	0.000239809	0.0914955	0.346314	0.258124	0.00699335	0.603422	4.78427e-12	0.00260893	0.978621	0.372638	7.14107e-05	0.183336	0.0575329	0.354018	0.000170772	0.119819	0.21677	0.35285	0.000180053	0.607856	3.03099e-12	0.0737263	0.448269
CLEC2B	black	0.282387	0.00306628	-0.282387	0.00306628	-0.186289	0.0535596	-0.405245	1.35775e-05	-0.236267	0.0138264	-0.0908859	0.349551	-0.757789	2.24534e-21	-0.619189	9.13209e-13	0.162918	0.0920518	-0.151642	0.117196	0.112247	0.247438	0.872152	1.08443e-34	0.653887	1.68612e-14	-0.0928352	0.339269	0.091078	0.348529	0.569855	1.22085e-10	-0.146605	0.130018	0.303765	0.00139366	0.318942	0.000767407	0.294338	0.00198773	0.159173	0.0998796	0.129661	0.181076	0.260689	0.0064317	-0.0295204	0.761676
CLEC2A	black	-0.0018626	0.984736	0.0018626	0.984736	0.525558	5.21323e-09	0.224719	0.019379	-0.0680656	0.483965	-0.21053	0.0287419	0.227994	0.0176365	0.193377	0.04494	-0.0132237	0.891954	0.07048	0.468557	-0.0902183	0.353116	-0.339183	0.000329486	-0.244342	0.0108194	-0.0328134	0.736019	-0.0769597	0.428561	-0.248639	0.00946591	-0.222318	0.0207481	-0.250467	0.00893689	-0.313972	0.000936225	-0.258785	0.00684471	-0.332015	0.000447473	0.0220238	0.821013	-0.0638622	0.511423	0.116581	0.229537
CLEC1A	black	0.399241	1.86781e-05	-0.399241	1.86781e-05	0.07716	0.427356	-0.0842873	0.385782	-0.595954	1.01614e-11	-0.418962	6.39997e-06	-0.842062	3.48492e-30	-0.774338	8.48988e-23	0.0159682	0.869711	-0.163873	0.0901355	-0.177303	0.0663991	0.83901	8.83293e-30	0.40206	1.60928e-05	0.199233	0.0387178	0.205666	0.0327321	0.490493	7.09858e-08	-0.14338	0.138774	0.232088	0.0156506	0.0320914	0.741621	0.219494	0.0224651	0.0247812	0.79905	0.212955	0.0269121	0.422656	5.19696e-06	0.039296	0.686375
CLEC7A	black	0.321601	0.000688996	-0.321601	0.000688996	-0.0808731	0.405385	-0.235245	0.0142542	-0.459074	5.81868e-07	-0.292921	0.00209462	-0.758796	1.85354e-21	-0.628602	3.24793e-13	-0.13857	0.152655	-0.154367	0.110682	-0.145134	0.13396	0.809284	3.06527e-26	0.486061	9.67545e-08	0.0848055	0.382858	0.118729	0.22101	0.471088	2.66817e-07	-0.124088	0.200718	0.273886	0.00412761	0.0951992	0.327059	0.198931	0.0390205	0.0560904	0.564223	0.246868	0.0100046	0.443953	1.48958e-06	0.178289	0.0648786
OLR1	black	0.193836	0.0444235	-0.193836	0.0444235	-0.0493071	0.612323	-0.143931	0.137248	-0.40768	1.19086e-05	-0.258367	0.0069385	-0.61064	2.26733e-12	-0.550976	6.4671e-10	-0.200526	0.0374464	-0.120292	0.214948	-0.163956	0.0899714	0.667139	3.18853e-15	0.321536	0.000690839	0.0869695	0.370791	0.0695499	0.474461	0.351986	0.000187216	-0.103882	0.284662	0.20115	0.036845	0.0586524	0.546535	0.154953	0.109318	0.042589	0.661643	0.184021	0.0565899	0.47503	2.05239e-07	0.201836	0.0361937
YBX3	black	0.30756	0.00120403	-0.30756	0.00120403	-0.386904	3.52923e-05	-0.47917	1.55247e-07	0.0816996	0.400587	0.38808	3.32518e-05	-0.491607	6.56286e-08	-0.445571	1.34989e-06	0.356107	0.000155271	-0.0152264	0.875714	0.359556	0.000132499	0.660949	7.01398e-15	0.583742	3.34238e-11	-0.267492	0.0051309	-0.108958	0.261654	0.381829	4.55186e-05	0.19156	0.0470315	0.363106	0.000112331	0.579737	4.88686e-11	0.483832	1.12874e-07	0.566715	1.62278e-10	0.000266768	0.997814	0.177157	0.0666271	-0.089973	0.354432
MGP	black	0.381665	4.58918e-05	-0.381665	4.58918e-05	-0.14988	0.121566	-0.352948	0.000179254	-0.331865	0.000450301	-0.146918	0.129192	-0.839997	6.55218e-30	-0.635204	1.54011e-13	0.201319	0.0366837	-0.131493	0.174936	0.0430344	0.658325	0.872652	8.93208e-35	0.548198	8.19339e-10	-0.0351376	0.718082	0.113403	0.242571	0.557339	3.73008e-10	-0.0401793	0.679707	0.402999	1.5309e-05	0.319279	0.000757034	0.345318	0.00025207	0.253927	0.00800651	0.240757	0.0120749	0.264385	0.0056926	-0.0536252	0.581495
ARHGDIB	black	0.439109	1.99404e-06	-0.439109	1.99404e-06	-0.280602	0.00326619	-0.43939	1.96086e-06	-0.230224	0.0165295	0.00722954	0.940805	-0.80559	7.63629e-26	-0.545971	9.88993e-10	0.0785418	0.419101	-0.101977	0.293635	0.115107	0.235523	0.881737	2.26162e-36	0.683653	3.54039e-16	-0.191758	0.046799	-0.0265702	0.784883	0.514929	1.18708e-08	-0.0410385	0.673245	0.445264	1.37539e-06	0.391995	2.72245e-05	0.311307	0.00104012	0.282882	0.00301278	0.269157	0.00485059	0.199898	0.0380599	-0.066755	0.49244
RERG	black	0.282589	0.00304439	-0.282589	0.00304439	-0.24809	0.00963011	-0.33285	0.000431962	-0.0970733	0.317582	0.123839	0.201632	-0.569701	1.23801e-10	-0.6932	9.29042e-17	0.502325	3.03871e-08	-0.0321538	0.741136	0.288751	0.00243988	0.826945	2.91204e-28	0.537524	1.99416e-09	-0.0297205	0.760109	0.0760789	0.433879	0.535784	2.29866e-09	0.0113575	0.907129	0.164104	0.0896773	0.332861	0.000431756	0.305859	0.0012859	0.248519	0.00950172	-0.180911	0.0609729	0.136734	0.158219	-0.0310194	0.749963
KCNJ8	black	0.348389	0.000219978	-0.348389	0.000219978	0.101406	0.296357	0.0295816	0.761196	-0.517715	9.59328e-09	-0.325087	0.000597316	-0.682491	4.15201e-16	-0.707982	1.05356e-17	0.135164	0.163097	-0.140294	0.147564	-0.167533	0.0830844	0.709633	8.19264e-18	0.294946	0.00194346	0.216542	0.0243882	0.158742	0.100815	0.389529	3.08886e-05	-0.096521	0.320356	0.134255	0.165972	-0.0138937	0.886516	0.157729	0.103036	0.0253074	0.794876	0.106307	0.273506	0.316385	0.000850452	0.101737	0.294777
ABCC9	black	0.348846	0.000215543	-0.348846	0.000215543	-0.0541501	0.577798	-0.189078	0.0500186	-0.347961	0.000224212	-0.168294	0.0816737	-0.718436	2.07894e-18	-0.696335	5.92011e-17	0.303187	0.00142482	-0.126112	0.193415	0.00199387	0.983661	0.795783	7.86118e-25	0.422816	5.14991e-06	0.0774242	0.425771	0.15086	0.11912	0.516619	1.04346e-08	-0.0710617	0.464886	0.237321	0.0133965	0.193077	0.0452793	0.2747	0.00401328	0.154376	0.110659	0.0820042	0.398827	0.267052	0.00520727	0.0638947	0.511208
ST8SIA1	black	0.269213	0.00484135	-0.269213	0.00484135	-0.17058	0.077555	-0.17105	0.0767299	-0.257748	0.00707932	-0.0708277	0.46636	-0.495175	5.09371e-08	-0.514348	1.24067e-08	0.209921	0.0292176	0.168927	0.0805162	0.154658	0.110002	0.60807	2.96417e-12	0.235599	0.0141049	0.186288	0.053561	0.197913	0.0400536	0.445926	1.32095e-06	0.0309712	0.750338	0.143134	0.139462	0.107601	0.267673	0.250514	0.00892388	0.157997	0.102444	0.00857534	0.929811	0.11629	0.230712	-0.116239	0.230918
SOX5	black	0.321737	0.000685213	-0.321737	0.000685213	0.019815	0.838708	-0.159688	0.0987743	-0.443675	1.51489e-06	-0.228718	0.0172706	-0.738436	7.5281e-20	-0.818777	2.67153e-27	0.215417	0.0251567	-0.112957	0.244445	0.00357159	0.970736	0.888914	9.94528e-38	0.45232	8.90436e-07	0.109593	0.258866	0.104805	0.280381	0.505	2.49702e-08	-0.18903	0.0500777	0.0979046	0.313435	0.0625789	0.519963	0.153821	0.111964	0.00801628	0.934377	-0.00992275	0.918818	0.266661	0.00527597	0.144839	0.134759
BCAT1	black	0.247146	0.00991827	-0.247146	0.00991827	-0.210001	0.0291548	-0.334212	0.000407715	-0.294939	0.00194395	-0.109858	0.257708	-0.808769	3.48518e-26	-0.624291	5.23722e-13	-0.00204682	0.983227	-0.215961	0.0247822	-0.0239881	0.805352	0.89118	3.54464e-38	0.6436	5.80808e-14	-0.119296	0.2188	-0.00294309	0.975884	0.49697	4.47917e-08	-0.180762	0.0611882	0.390165	2.99012e-05	0.310281	0.00108284	0.254384	0.00789022	0.195459	0.0426391	0.218577	0.0230478	0.257284	0.00718666	0.0327161	0.736773
LMNTD1	black	0.0896776	0.356021	-0.0896776	0.356021	0.512899	1.38464e-08	0.393404	2.53192e-05	-0.146848	0.129375	-0.180978	0.0608751	0.245862	0.0103224	0.0505285	0.603532	0.012128	0.90086	0.246858	0.0100079	0.0398081	0.682506	-0.305445	0.00130659	-0.347031	0.00023367	-0.00299903	0.975426	-0.167176	0.0837527	-0.328324	0.000522348	-0.0972386	0.316755	-0.399393	1.85289e-05	-0.382221	4.46401e-05	-0.302689	0.00145217	-0.344894	0.000256825	-0.0994295	0.305921	0.0993842	0.306143	0.243243	0.0111915
ITPR2	black	0.249074	0.00933776	-0.249074	0.00933776	-0.335125	0.000392177	-0.393795	2.48124e-05	0.0901409	0.353531	0.221193	0.0214182	-0.2453	0.0105038	-0.490153	7.2705e-08	0.402661	1.55862e-05	0.183518	0.0572802	0.441155	1.76391e-06	0.554062	4.95948e-10	0.290509	0.00228844	0.0740212	0.446451	0.219849	0.0222428	0.559762	3.01575e-10	0.138502	0.152858	-0.070835	0.466315	0.27433	0.00406491	0.347646	0.000227376	0.159586	0.098992	-0.337294	0.000357427	0.263379	0.00588593	-0.113597	0.241762
PTHLH	black	0.214143	0.0260529	-0.214143	0.0260529	-0.0548631	0.572792	-0.0595197	0.540609	-0.481885	1.29018e-07	-0.280686	0.00325653	-0.662681	5.63626e-15	-0.72995	3.19028e-19	-0.00624721	0.948836	-0.0239551	0.805615	-0.0532943	0.583832	0.7399	5.83525e-20	0.25441	0.0078837	0.173565	0.0724296	0.10973	0.258266	0.384774	3.92906e-05	-0.0747532	0.441956	0.136076	0.160252	0.0212084	0.827535	0.181007	0.0608333	0.0507564	0.601897	0.058398	0.548279	0.335195	0.000391016	0.117562	0.225615
TMTC1	black	0.432719	2.91001e-06	-0.432719	2.91001e-06	-0.0503961	0.604481	-0.259644	0.00665545	-0.45115	9.57625e-07	-0.251128	0.00875228	-0.85909	1.31725e-32	-0.688941	1.69825e-16	0.144689	0.135169	-0.0991689	0.307197	-0.0142117	0.883936	0.86792	5.43045e-34	0.540157	1.60585e-09	0.0106567	0.912836	0.102372	0.291757	0.499152	3.82716e-08	-0.0937553	0.334483	0.35586	0.000157033	0.220089	0.0220936	0.309323	0.00112417	0.1951	0.0430285	0.262779	0.00600388	0.340832	0.000306764	-0.0369225	0.70441
AMN1	black	0.172029	0.0750309	-0.172029	0.0750309	-0.265542	0.00547743	-0.539397	1.7098e-09	-0.0140338	0.885379	-0.0798021	0.411653	-0.611631	2.04329e-12	-0.28511	0.00278241	-0.0873051	0.36894	0.0120804	0.901247	0.116958	0.228023	0.628262	3.37383e-13	0.40108	1.69501e-05	-0.209691	0.0293994	0.130209	0.179224	0.577603	5.97043e-11	-0.0557031	0.566921	0.474102	2.18376e-07	0.442762	1.60094e-06	0.340852	0.000306503	0.173119	0.0731771	0.242339	0.0115062	0.240746	0.012079	0.0129443	0.894224
ABCD2	black	0.339002	0.000332071	-0.339002	0.000332071	-0.239121	0.0126894	-0.366107	9.75505e-05	-0.200776	0.0372048	-0.0243785	0.802248	-0.749121	1.12634e-20	-0.547932	8.38011e-10	0.0891274	0.358991	-0.111632	0.250057	0.0893629	0.357718	0.831104	9.00509e-29	0.623487	5.72065e-13	-0.105842	0.275623	0.0533827	0.583208	0.549824	7.13587e-10	-0.0727568	0.454276	0.389386	3.11136e-05	0.34918	0.000212352	0.278182	0.00355592	0.231	0.0161583	0.185458	0.0546545	0.215681	0.0249748	-0.0255391	0.79304
PRICKLE1	black	0.184002	0.056616	-0.184002	0.056616	-0.229115	0.0170722	-0.29606	0.00186453	-0.00889537	0.927199	0.196247	0.0417937	-0.474747	2.09159e-07	-0.484882	1.04985e-07	0.413576	8.63268e-06	-0.108201	0.265	0.291427	0.00221287	0.725497	6.66121e-19	0.634354	1.69705e-13	-0.211045	0.0283449	-0.125471	0.195708	0.34714	0.000232541	-0.174392	0.0710581	0.127548	0.18835	0.311602	0.00102815	0.133429	0.168615	0.179499	0.0630505	-0.11234	0.247045	0.0163117	0.866933	0.00694847	0.943102
ZNF641	black	0.113126	0.243733	-0.113126	0.243733	-0.366475	9.5867e-05	-0.510707	1.63323e-08	0.162014	0.0938956	0.338346	0.000341615	-0.295512	0.00190298	-0.311527	0.00103117	0.277276	0.00367019	-0.0573541	0.555465	0.275587	0.00389212	0.564126	2.04732e-10	0.537902	1.93335e-09	-0.0997676	0.304271	0.0442335	0.649424	0.432658	2.92037e-06	0.083363	0.391032	0.199842	0.0381144	0.415846	7.61444e-06	0.314986	0.000899252	0.32063	0.000716749	-0.123568	0.202628	0.0927541	0.339692	-0.0508496	0.601229
LALBA	black	-0.270473	0.00463876	0.270473	0.00463876	0.40403	1.44894e-05	0.236305	0.0138107	0.0366979	0.706125	-0.0579152	0.551597	0.302954	0.00143756	0.148034	0.126277	0.100156	0.302382	-0.0382999	0.693922	-0.0432994	0.656353	-0.325317	0.000591675	-0.212501	0.0272467	-0.0441019	0.650399	-0.0917934	0.34474	-0.280478	0.00328053	-0.0704763	0.46858	-0.269118	0.004857	-0.200627	0.0373484	-0.182465	0.0587486	-0.17494	0.0701615	-0.138729	0.152179	-0.142891	0.140141	0.0958068	0.323967
TUBA1A	black	0.475726	1.95881e-07	-0.475726	1.95881e-07	-0.138998	0.15138	-0.360388	0.000127493	-0.359544	0.000132576	-0.0998701	0.303773	-0.788315	4.26813e-24	-0.710517	7.1545e-18	0.217103	0.0240119	0.0304308	0.754555	0.132185	0.172657	0.889942	6.24465e-38	0.469575	2.94827e-07	0.0316794	0.744823	0.133642	0.167932	0.56863	1.36461e-10	0.104688	0.280919	0.323833	0.000628935	0.278085	0.00356807	0.406929	1.24014e-05	0.304696	0.00134478	0.151349	0.117915	0.451067	9.62598e-07	0.0956731	0.324646
FMNL3	black	0.411392	9.73219e-06	-0.411392	9.73219e-06	-0.0858391	0.377065	-0.24474	0.0106874	-0.510188	1.69806e-08	-0.262182	0.00612348	-0.846438	8.86854e-31	-0.781018	2.08977e-23	0.0645321	0.506994	-0.039033	0.688365	-0.0161852	0.867956	0.933974	3.50126e-49	0.471312	2.62882e-07	0.154769	0.109744	0.174963	0.0701242	0.573433	8.79464e-11	-0.106272	0.273666	0.250423	0.00894935	0.11163	0.250066	0.269228	0.00483895	0.125041	0.197255	0.180628	0.0613847	0.342779	0.000281802	0.0182557	0.851247
CERS5	black	0.308743	0.00114991	-0.308743	0.00114991	-0.414641	8.13978e-06	-0.468981	3.06579e-07	-0.0489596	0.614835	0.14644	0.130457	-0.650078	2.68036e-14	-0.547541	8.66275e-10	0.20815	0.0306396	0.0661533	0.496358	0.306506	0.00125416	0.795235	8.92102e-25	0.56499	1.89492e-10	-0.134348	0.165677	0.0555025	0.56832	0.553899	5.02985e-10	0.0725143	0.455786	0.427926	3.84466e-06	0.530405	3.54815e-09	0.474317	2.15265e-07	0.412889	8.96503e-06	0.0488408	0.615694	0.28309	0.00299055	-0.105131	0.278878
CSRNP2	black	0.0644488	0.507543	-0.0644488	0.507543	-0.115142	0.235379	-0.195791	0.0422815	-0.0963067	0.321437	-0.0312223	0.748382	-0.359663	0.000131848	-0.380559	4.84814e-05	0.122559	0.206367	-0.153381	0.113007	0.0166058	0.864557	0.51047	1.66263e-08	0.381983	4.51712e-05	-0.0546795	0.574079	0.00405356	0.966789	0.310602	0.0010693	-0.209251	0.0297491	0.109997	0.257105	0.153843	0.111912	0.0831849	0.392049	0.00300971	0.975338	-0.0222242	0.819412	0.365967	9.81984e-05	0.141218	0.144889
BIN2	black	0.298367	0.00171036	-0.298367	0.00171036	-0.218699	0.0229697	-0.400239	1.77213e-05	-0.35718	0.000147823	-0.181174	0.0605905	-0.853582	8.64393e-32	-0.646339	4.19769e-14	-0.0768815	0.429032	-0.185639	0.0544149	-0.0624732	0.52067	0.922886	9.77208e-46	0.623108	5.96326e-13	0.0472522	0.627239	0.176711	0.0673264	0.620494	7.92909e-13	-0.0588758	0.545005	0.417617	6.89968e-06	0.281522	0.0031617	0.32796	0.000530338	0.206152	0.0323132	0.249049	0.00934515	0.361961	0.000118504	0.00887943	0.927329
ITGB7	black	0.288141	0.00249444	-0.288141	0.00249444	-0.309068	0.00113542	-0.358696	0.000137868	-0.0879213	0.365557	0.173973	0.0717495	-0.583873	3.30085e-11	-0.382871	4.32172e-05	0.17542	0.0693834	-0.053545	0.582062	0.222665	0.0205453	0.701841	2.64497e-17	0.696701	5.61427e-17	-0.172658	0.073956	-0.0940156	0.333136	0.356435	0.000152956	0.0221292	0.820171	0.341201	0.00030188	0.359826	0.000130857	0.240578	0.0121409	0.326523	0.000562925	0.149039	0.123695	0.117564	0.225608	-0.0119908	0.901975
MAP3K12	black	0.350585	0.0001994	-0.350585	0.0001994	0.000206119	0.998311	-0.0383266	0.69372	-0.602114	5.46709e-12	-0.389269	3.13002e-05	-0.740906	4.89284e-20	-0.813104	1.16749e-26	0.110762	0.253788	-0.116409	0.23023	-0.16693	0.0842145	0.804018	1.11955e-25	0.314692	0.000909837	0.447387	1.20799e-06	0.369977	8.11548e-05	0.548831	7.76507e-10	-0.0264959	0.785471	0.120911	0.212579	-0.0505608	0.603299	0.251197	0.00873318	0.0475622	0.624979	0.0798551	0.411342	0.384762	3.93139e-05	-0.0214823	0.825343
NFE2	black	0.231606	0.015874	-0.231606	0.015874	0.146906	0.129223	0.0823561	0.396799	-0.586232	2.63263e-11	-0.372042	7.34938e-05	-0.58523	2.89866e-11	-0.661218	6.78077e-15	-0.148281	0.125637	-0.10439	0.282299	-0.213684	0.0263816	0.632309	2.14094e-13	0.194672	0.0434972	0.217316	0.0238708	0.0560212	0.564705	0.24357	0.0110797	-0.168217	0.0818171	-0.00060465	0.995045	-0.157147	0.104329	0.0487363	0.616451	-0.0602642	0.535548	0.126432	0.192278	0.488254	8.30511e-08	0.27669	0.00374586
GPR84	black	0.264264	0.00571555	-0.264264	0.00571555	0.0346244	0.72203	-0.067845	0.485386	-0.532853	2.91486e-09	-0.319807	0.000741049	-0.717428	2.43877e-18	-0.669245	2.42813e-15	-0.166715	0.0846212	-0.172929	0.0734981	-0.198857	0.0390948	0.747189	1.59927e-20	0.360421	0.0001273	0.122829	0.20536	0.0616812	0.52598	0.347079	0.00023317	-0.157926	0.1026	0.182782	0.0583032	0.0122893	0.899548	0.149236	0.123193	0.0413205	0.671128	0.206642	0.0318956	0.458174	6.16132e-07	0.164467	0.0889608
ZNF385A	black	0.239477	0.0125535	-0.239477	0.0125535	0.0408704	0.674507	0.11111	0.25229	-0.42437	4.71416e-06	-0.0718291	0.460066	-0.566154	1.70685e-10	-0.639893	8.96671e-14	0.21051	0.0287575	-0.386367	3.62631e-05	-0.108074	0.265564	0.741678	4.27246e-20	0.70387	1.95634e-17	-0.0796121	0.412771	-0.284488	0.00284507	0.059035	0.543917	-0.386218	3.65368e-05	0.00639769	0.947606	-0.0341945	0.725342	-0.127135	0.189796	-0.0279683	0.77386	0.0273491	0.778737	0.0879481	0.36541	0.0717018	0.460863
ITGA5	black	0.50488	2.51922e-08	-0.50488	2.51922e-08	-0.144442	0.135843	-0.261638	0.00623428	-0.466745	3.54897e-07	-0.212971	0.0269008	-0.871378	1.46255e-34	-0.715081	3.52768e-18	0.129304	0.182291	-0.116243	0.2309	-0.0424606	0.662601	0.910272	2.14529e-42	0.495707	4.90348e-08	0.0826888	0.394888	0.13897	0.151464	0.546448	9.50038e-10	-0.0434962	0.654892	0.339308	0.000327718	0.23741	0.0133605	0.37579	6.1287e-05	0.245993	0.0102803	0.267983	0.00504667	0.52091	7.49705e-09	0.0407635	0.67531
TESPA1	black	0.267195	0.00518232	-0.267195	0.00518232	-0.314931	0.00090124	-0.399904	1.80371e-05	-0.109119	0.260946	0.107338	0.268854	-0.554166	4.91484e-10	-0.43059	3.29506e-06	0.126315	0.192692	0.000153562	0.998742	0.199346	0.0386057	0.711129	6.51238e-18	0.499741	3.66728e-08	-0.0321028	0.741532	0.0814748	0.401888	0.479245	1.54458e-07	0.0489328	0.615028	0.290643	0.00227731	0.304827	0.00133804	0.28998	0.00233314	0.273321	0.00420849	0.0784632	0.419568	0.108753	0.262556	-0.0674288	0.488073
MMP19	black	0.37094	7.74947e-05	-0.37094	7.74947e-05	-0.170384	0.0779019	-0.177861	0.0655353	-0.491	6.84968e-08	-0.266685	0.0052719	-0.809029	3.26632e-26	-0.719003	1.89984e-18	-0.0379059	0.696917	-0.180887	0.0610064	-0.126579	0.191756	0.867601	6.11677e-34	0.455115	7.47492e-07	0.177801	0.0656275	0.173486	0.0725613	0.510177	1.6995e-08	-0.0735713	0.449227	0.270245	0.00467493	0.134697	0.16457	0.273056	0.004247	0.143336	0.138897	0.204681	0.0335943	0.527114	4.61043e-09	0.0689427	0.478336
BAZ2A	black	0.0665285	0.493914	-0.0665285	0.493914	-0.335621	0.000383968	-0.0162316	0.867581	-0.0247499	0.799299	0.281192	0.0031989	0.0484769	0.61833	-0.202037	0.0360045	0.166781	0.0844962	-0.216557	0.024378	0.0423063	0.663752	0.241915	0.0116562	0.28242	0.00306263	0.131889	0.173631	-0.154491	0.11039	-0.0118294	0.903289	-0.165274	0.0873834	-0.216069	0.0247088	-0.111486	0.250679	-0.165732	0.0864971	0.0224474	0.81763	-0.226561	0.0183818	-0.00300579	0.97537	0.0632441	0.515527
SNORD59B	black	-0.0212689	0.827051	0.0212689	0.827051	-0.12022	0.215226	-0.253285	0.0081724	0.266875	0.0052384	0.0199939	0.837271	0.250538	0.0089171	0.207595	0.0310968	-0.043232	0.656855	0.655938	1.31014e-14	0.394764	2.35985e-05	-0.300638	0.00156993	-0.36756	9.10651e-05	0.226938	0.0181832	0.476527	1.85616e-07	0.269327	0.00482284	0.564198	2.03418e-10	0.0415437	0.669455	0.144364	0.136056	0.366882	9.40372e-05	0.12534	0.196179	-0.156284	0.10627	0.154514	0.110337	-0.199488	0.0384647
SNORD59A	black	-0.181802	0.0596898	0.181802	0.0596898	-0.11741	0.226221	-0.306416	0.00125857	0.364236	0.000106536	0.0142421	0.88369	0.325523	0.000586668	0.302536	0.00146066	-0.0873845	0.368503	0.453892	8.07156e-07	0.293667	0.00203773	-0.377983	5.50479e-05	-0.439535	1.94395e-06	0.238879	0.0127824	0.566125	1.71134e-10	0.309735	0.00110623	0.520259	7.88477e-09	0.0227515	0.815202	0.165677	0.0866041	0.382234	4.4611e-05	0.095679	0.324616	-0.185087	0.0551487	0.110542	0.254741	-0.146267	0.130915
ARHGAP9	black	0.312308	0.000999949	-0.312308	0.000999949	-0.0388875	0.689466	-0.193822	0.0444391	-0.576989	6.32329e-11	-0.402411	1.57951e-05	-0.857012	2.70306e-32	-0.715166	3.48097e-18	-0.16281	0.0922707	-0.157451	0.103652	-0.213869	0.0262485	0.851626	1.65485e-31	0.342102	0.000290261	0.293341	0.00206239	0.314612	0.000912743	0.59564	1.04831e-11	-0.0943492	0.331417	0.300489	0.00157877	0.0565998	0.560685	0.287076	0.00259241	0.0922715	0.342222	0.28397	0.00289819	0.446639	1.26465e-06	0.0697666	0.473082
AGAP2	black	0.278488	0.00351808	-0.278488	0.00351808	-0.00895364	0.926723	0.158069	0.102285	-0.579217	5.13201e-11	-0.216422	0.0244691	-0.642455	6.64586e-14	-0.756339	2.95458e-21	0.0478458	0.622914	-0.224454	0.0195263	-0.192009	0.0465066	0.777718	4.20277e-23	0.398559	1.93596e-05	0.266341	0.00533295	0.0327075	0.73684	0.263776	0.0058089	-0.142775	0.140466	0.0136358	0.888608	-0.112137	0.247904	0.037825	0.697532	0.0298935	0.758755	0.039548	0.68447	0.284543	0.00283944	0.119115	0.219502
CYP27B1	black	0.282602	0.00304295	-0.282602	0.00304295	0.05712	0.557082	0.0722324	0.457544	-0.548666	7.87423e-10	-0.310633	0.00106802	-0.634614	1.64752e-13	-0.565439	1.8201e-10	-0.225575	0.0189097	-0.216585	0.0243589	-0.289883	0.00234142	0.612607	1.84357e-12	0.271338	0.0045041	0.141785	0.143266	0.00822306	0.932688	0.200805	0.0371762	-0.210142	0.0290442	0.156415	0.105972	-0.0554335	0.568802	0.0992578	0.306761	0.046269	0.63443	0.263733	0.00581719	0.357578	0.000145148	0.142504	0.141228
AVIL	black	-0.619107	9.21321e-13	0.619107	9.21321e-13	0.191505	0.0470961	0.203103	0.0350158	0.106442	0.272893	-0.197329	0.0406567	0.391033	2.86027e-05	0.262767	0.00600633	-0.279627	0.00338029	-0.23523	0.0142608	-0.33369	0.000416851	-0.4338	2.73131e-06	-0.265638	0.00545981	0.24816	0.00960902	0.232727	0.0153587	-0.138543	0.152737	-0.162502	0.0928972	-0.162297	0.0933155	-0.257978	0.00702669	-0.242841	0.0113306	-0.330951	0.000467969	-0.176016	0.0684271	-0.213174	0.0267523	-0.0640212	0.51037
AVPR1A	black	0.215621	0.025016	-0.215621	0.025016	0.183303	0.0575782	0.132336	0.172162	-0.354854	0.000164403	-0.151391	0.117813	-0.393017	2.58292e-05	-0.668886	2.54374e-15	0.315499	0.000881072	-0.109734	0.258249	-0.0103825	0.915071	0.553422	5.24101e-10	0.257492	0.00713825	0.0881444	0.364337	-0.059454	0.541057	0.169969	0.0786401	-0.249466	0.00922325	-0.167433	0.0832701	-0.0939803	0.333319	-0.0313959	0.747029	-0.0918376	0.344506	-0.176182	0.0681624	0.0972593	0.316651	0.257646	0.00710286
GNS	black	0.190879	0.0478354	-0.190879	0.0478354	-0.251589	0.0086254	-0.333087	0.000427651	-0.105675	0.276382	0.0436349	0.653862	-0.605209	3.98366e-12	-0.424465	4.68874e-06	-0.000936997	0.992321	-0.29691	0.00180635	-0.0420109	0.665959	0.713293	4.66142e-18	0.692975	9.593e-17	-0.280453	0.00328346	-0.173053	0.0732878	0.319138	0.000761364	-0.173227	0.072996	0.373195	6.9516e-05	0.354652	0.000165921	0.130596	0.177924	0.187968	0.051404	0.179987	0.0623269	0.206522	0.031998	0.218376	0.0231775
IFNG	black	0.279543	0.0033903	-0.279543	0.0033903	0.0244792	0.801448	-0.133711	0.167711	-0.359437	0.000133228	-0.183248	0.0576542	-0.655799	1.33282e-14	-0.445582	1.34901e-06	-0.104819	0.280315	-0.284958	0.00279757	-0.233065	0.0152064	0.605639	3.81136e-12	0.479694	1.49818e-07	-0.0733897	0.45035	-0.0341737	0.725503	0.249178	0.00930713	-0.191389	0.0472321	0.354289	0.00016868	0.174682	0.0705826	0.19378	0.0444862	0.155395	0.108297	0.333013	0.000428984	0.305054	0.00132641	0.0101965	0.916587
IL22	black	0.187295	0.05226	-0.187295	0.05226	-0.0204825	0.833351	-0.166377	0.0852618	-0.200857	0.0371264	-0.0486769	0.616881	-0.483863	1.12635e-07	-0.268723	0.00492237	-0.107366	0.268728	-0.2506	0.00889953	-0.151154	0.118395	0.438913	2.01758e-06	0.357071	0.000148563	-0.142573	0.141034	-0.0779509	0.42262	0.159833	0.0984641	-0.145734	0.13234	0.329671	0.000493776	0.235604	0.0141027	0.222758	0.0204912	0.221033	0.0215147	0.308285	0.0011706	0.269811	0.00474427	-0.00512285	0.958035
PTPRB	black	-0.247948	0.00967311	0.247948	0.00967311	0.179228	0.0634571	-0.0642117	0.50911	0.0992625	0.306739	-0.162829	0.0922322	0.132416	0.171902	-0.107648	0.267465	0.236525	0.01372	0.148024	0.126303	0.0129872	0.893875	-0.070198	0.470343	-0.255954	0.00750214	0.191046	0.0476375	0.336148	0.000375419	0.229441	0.0169113	0.0058274	0.95227	-0.167293	0.0835316	-0.0349821	0.719278	0.0957104	0.324456	-0.163342	0.0911988	-0.305831	0.00128731	-0.0653619	0.501535	0.114433	0.238295
BBS10	black	-0.0548998	0.572535	0.0548998	0.572535	-0.374958	6.38193e-05	-0.624507	5.11453e-13	0.340217	0.000315073	0.307602	0.00120207	-0.367837	8.98742e-05	-0.314636	0.000911873	0.236407	0.0137684	-0.102295	0.292121	0.335296	0.000389339	0.588941	2.02564e-11	0.567095	1.568e-10	-0.364053	0.000107456	-0.000278005	0.997722	0.52314	6.30194e-09	-0.00228758	0.981254	0.363706	0.000109217	0.60569	3.79148e-12	0.28144	0.00317094	0.273364	0.00420238	-0.1746	0.0707165	-0.103324	0.28727	-0.0739841	0.44668
LIN7A	black	0.125727	0.194788	-0.125727	0.194788	-0.152318	0.115553	-0.282063	0.00310171	-0.306988	0.00123101	-0.164437	0.0890199	-0.690707	1.324e-16	-0.660278	7.63143e-15	-0.0610034	0.530546	-0.134009	0.166756	-0.0257384	0.791462	0.813853	9.63688e-27	0.457966	6.24318e-07	0.018225	0.851495	0.0749349	0.440844	0.485369	1.01504e-07	-0.141053	0.145367	0.245806	0.0103403	0.183884	0.0567773	0.195947	0.042114	0.103287	0.287445	0.0809861	0.404727	0.336824	0.000364709	0.191182	0.0474767
RASSF9	black	0.236269	0.0138254	-0.236269	0.0138254	0.318438	0.000783172	0.0374621	0.700295	-0.202694	0.0353927	-0.139396	0.150202	-0.187525	0.0519659	-0.26906	0.0048665	0.282291	0.00307669	0.231979	0.0157008	0.176673	0.0673862	0.232176	0.0156103	0.0987424	0.309293	-0.118276	0.222791	-0.166525	0.0849807	0.00364424	0.970141	-0.15629	0.106255	-0.162726	0.092441	-0.136456	0.159076	-0.133596	0.168079	-0.156344	0.106132	-0.0277393	0.775663	0.0391586	0.687414	0.242326	0.0115105
LUM	black	0.361716	0.000119862	-0.361716	0.000119862	-0.274734	0.00400865	-0.415608	7.71547e-06	-0.201731	0.0362929	-0.0271308	0.780459	-0.768247	2.92521e-22	-0.568296	1.40667e-10	0.144087	0.136817	-0.171542	0.0758726	0.11587	0.232411	0.883081	1.27977e-36	0.722616	1.06421e-18	-0.172989	0.0733961	-0.00603363	0.950583	0.513594	1.31371e-08	-0.130531	0.178139	0.378267	5.42871e-05	0.373419	6.8766e-05	0.266001	0.00539399	0.212853	0.0269873	0.187208	0.0523703	0.197311	0.0406751	-0.0820068	0.398812
DCN	black	0.340162	0.000315815	-0.340162	0.000315815	-0.28854	0.0024586	-0.368346	8.77251e-05	-0.208985	0.0299618	0.0105106	0.914027	-0.704708	1.72606e-17	-0.649612	2.83549e-14	0.253336	0.00815926	-0.150957	0.118881	0.134225	0.166067	0.897052	2.19541e-39	0.658631	9.37794e-15	-0.0505625	0.603287	0.0531266	0.585018	0.542957	1.27298e-09	-0.0646649	0.506118	0.258836	0.00683333	0.322321	0.000669079	0.283339	0.00296423	0.214371	0.0258901	0.0458198	0.637727	0.245528	0.0104298	0.0100171	0.918049
BTG1	black	-0.000596927	0.995108	0.000596927	0.995108	-0.0688598	0.478867	-0.0556762	0.567109	0.0326307	0.737435	-0.0384812	0.692547	-0.0386197	0.691496	-0.161279	0.0954174	-0.0495779	0.610369	-0.0258127	0.790873	0.0678151	0.485579	0.212548	0.027212	0.153338	0.113108	-0.0411779	0.672198	-0.00271536	0.977749	0.16085	0.0963128	-0.112282	0.247291	-0.141425	0.144296	-0.0642376	0.508939	-0.182271	0.0590234	-0.241642	0.0117537	-0.217278	0.0238955	0.146263	0.130927	0.0696924	0.473553
HAL	black	0.125282	0.196385	-0.125282	0.196385	0.110632	0.254351	0.0163099	0.866948	-0.529122	3.93072e-09	-0.416391	7.38729e-06	-0.604479	4.29382e-12	-0.608435	2.85408e-12	-0.185664	0.0543818	-0.217334	0.0238587	-0.291664	0.00219374	0.620641	7.80397e-13	0.195218	0.0429	0.264243	0.00571957	0.193313	0.0450121	0.345105	0.000254449	-0.146838	0.129402	0.0644074	0.507817	-0.0993995	0.306068	0.103569	0.286122	-0.0828628	0.393891	0.136465	0.159047	0.459037	5.83236e-07	0.281367	0.00317918
CDK17	black	0.309298	0.00112527	-0.309298	0.00112527	-0.320264	0.000727466	-0.511373	1.55356e-08	-0.0917317	0.345066	-0.0166434	0.864253	-0.660094	7.8101e-15	-0.635594	1.47292e-13	0.202003	0.0360367	0.104446	0.28204	0.273247	0.00421924	0.824336	5.98487e-28	0.470635	2.74925e-07	-0.00239308	0.98039	0.263474	0.00586744	0.752095	6.52634e-21	0.0500616	0.606886	0.290154	0.00231838	0.424606	4.65124e-06	0.479045	1.56568e-07	0.224537	0.0194799	-0.0322502	0.740387	0.447888	1.17141e-06	-0.108081	0.265535
SLC5A8	black	0.00114146	0.990646	-0.00114146	0.990646	0.238004	0.0131242	0.232441	0.0154886	0.00962088	0.92128	0.0461406	0.635371	0.188598	0.0506143	0.187916	0.0514697	0.0431292	0.657619	-0.109304	0.260131	-0.0304021	0.754779	-0.257143	0.00721959	-0.095531	0.325368	-0.148764	0.124397	-0.254755	0.00779703	-0.367052	9.32836e-05	-0.183356	0.0575048	-0.138394	0.153182	-0.128199	0.186087	-0.168095	0.0820403	-0.0566407	0.560401	0.0387476	0.690527	-0.0745977	0.442908	-0.00570059	0.953308
IGF1	black	0.0396796	0.683476	-0.0396796	0.683476	-0.226163	0.0185931	-0.296781	0.00181503	0.156629	0.10549	0.28618	0.00267748	-0.280072	0.00332781	-0.318457	0.000782567	0.462504	4.6717e-07	-0.199013	0.0389386	0.311371	0.00103752	0.540495	1.56171e-09	0.732013	2.25717e-19	-0.302736	0.00144956	-0.197815	0.0401542	0.212001	0.0276197	-0.121736	0.209454	0.104776	0.280513	0.321235	0.000699344	0.0171198	0.860406	0.113906	0.240475	-0.202119	0.0359282	-0.186972	0.0526738	-0.0324752	0.738641
C12orf42	black	0.186956	0.0526943	-0.186956	0.0526943	0.0356581	0.714086	-0.128916	0.183616	-0.160198	0.0976882	-0.0723168	0.457017	-0.372577	7.1623e-05	-0.38143	4.64308e-05	0.147325	0.128123	0.139702	0.1493	0.18397	0.0566593	0.470383	2.79545e-07	0.212374	0.0273415	-0.0447278	0.64577	0.0299318	0.758456	0.314049	0.000933366	-0.114572	0.23772	0.0307355	0.752177	0.0519152	0.593618	0.0702927	0.469743	-0.0328625	0.735639	-0.0288621	0.766836	0.0760797	0.433875	-0.0617955	0.525212
GLT8D2	black	0.343286	0.000275624	-0.343286	0.000275624	-0.256679	0.00732865	-0.380117	4.95528e-05	-0.162387	0.0931312	0.0518995	0.59373	-0.705745	1.47733e-17	-0.624361	5.1974e-13	0.273093	0.00424168	-0.198041	0.0399229	0.122335	0.207202	0.885954	3.69952e-37	0.734162	1.56887e-19	-0.131859	0.173728	-0.00512545	0.958014	0.505358	2.43195e-08	-0.0847267	0.383302	0.312676	0.000985527	0.377015	5.77243e-05	0.276725	0.00374134	0.243118	0.0112344	0.0534762	0.582547	0.236206	0.0138514	-0.0509809	0.600289
NUAK1	black	0.326625	0.000560558	-0.326625	0.000560558	-0.059396	0.541453	-0.158185	0.102031	-0.304076	0.00137714	-0.105967	0.275052	-0.57556	7.22307e-11	-0.583848	3.3089e-11	0.256665	0.00733201	-0.17638	0.0678496	-0.0273433	0.778783	0.691869	1.12305e-16	0.436163	2.37602e-06	0.0964703	0.320611	0.110543	0.254735	0.401091	1.69402e-05	-0.0733807	0.450406	0.140546	0.146832	0.125021	0.197327	0.187955	0.0514204	0.130811	0.177204	0.055975	0.565026	0.276122	0.00382058	-0.0212809	0.826955
TMEM119	black	0.347418	0.000229687	-0.347418	0.000229687	-0.187513	0.0519805	-0.110392	0.255391	-0.303407	0.00141289	0.0701109	0.470895	-0.581668	4.07153e-11	-0.700251	3.34418e-17	0.257997	0.00702226	-0.123875	0.201497	0.098937	0.308335	0.816962	4.30619e-27	0.544167	1.15067e-09	-0.00439387	0.964003	-0.12178	0.209287	0.276309	0.00379584	-0.0323656	0.739492	0.0879242	0.365541	0.155398	0.10829	0.1259	0.194171	0.210216	0.0289867	-0.0756143	0.4367	0.195523	0.0425691	0.0762543	0.432817
SELPLG	black	0.337758	0.000350368	-0.337758	0.000350368	-0.21344	0.0265585	-0.326816	0.000556136	-0.306031	0.00127741	-0.0373434	0.701199	-0.804994	8.83178e-26	-0.618674	9.65387e-13	0.0304316	0.754549	-0.269275	0.00483122	-0.0102445	0.916195	0.920469	4.70536e-45	0.759423	1.64412e-21	-0.14504	0.134212	-0.0797457	0.411985	0.442618	1.61498e-06	-0.164234	0.0894205	0.366313	9.66057e-05	0.290169	0.0023171	0.199683	0.0382715	0.214972	0.0254665	0.230316	0.0164852	0.27093	0.0045673	0.0618977	0.524525
GIT2	black	0.117727	0.224961	-0.117727	0.224961	-0.190685	0.0480666	-0.369319	8.37478e-05	-0.188521	0.0507102	-0.0807217	0.406268	-0.642766	6.40755e-14	-0.683212	3.76123e-16	0.174065	0.0715975	-0.188405	0.0508553	0.032829	0.735898	0.862947	3.36244e-33	0.550659	6.64444e-10	0.0939299	0.333579	0.230073	0.0166027	0.65931	8.61557e-15	-0.148969	0.123873	0.187425	0.0520927	0.220197	0.0220267	0.221205	0.021411	0.06605	0.497033	-0.0783329	0.420343	0.156183	0.106497	0.0571323	0.556997
HVCN1	black	0.238142	0.0130698	-0.238142	0.0130698	-0.247195	0.00990321	-0.284402	0.00285386	-0.166516	0.0849978	0.060001	0.537334	-0.563862	2.09623e-10	-0.472956	2.35711e-07	0.144249	0.136373	-0.0306492	0.75285	0.123909	0.201374	0.724023	8.47176e-19	0.516679	1.03864e-08	-0.0530327	0.585683	0.00855661	0.929964	0.415749	7.65541e-06	-0.0269526	0.781864	0.245845	0.0103278	0.233895	0.0148377	0.19146	0.0471493	0.198168	0.0397931	0.0638925	0.511223	0.071821	0.460116	-0.0468414	0.630239
PHETA1	black	-0.0633263	0.514981	0.0633263	0.514981	0.304701	0.00134451	0.697089	5.30739e-17	-0.234392	0.0146203	-0.128661	0.184493	0.482705	1.2197e-07	0.158852	0.100576	-0.114016	0.240019	0.0522098	0.591522	-0.258185	0.00697948	-0.552666	5.59391e-10	-0.511743	1.51082e-08	0.313245	0.000963601	-0.134363	0.165629	-0.607948	3.00195e-12	0.0526175	0.588626	-0.501103	3.32207e-08	-0.577628	5.95677e-11	-0.374982	6.37441e-05	-0.252478	0.00838517	-0.142189	0.142118	-0.0990592	0.307735	0.164128	0.0896293
SDS	black	-0.06493	0.504372	0.06493	0.504372	-0.121605	0.209946	-0.118521	0.221828	0.0199953	0.83726	0.0295441	0.76149	-0.168532	0.0812371	0.0196942	0.839677	-0.110609	0.25445	-0.227841	0.0177152	-0.0691369	0.477095	0.166903	0.0842652	0.439196	1.98377e-06	-0.157166	0.104286	-0.115928	0.232175	-0.000684792	0.994388	-0.0707899	0.466599	0.184925	0.0553654	0.148034	0.126276	0.0209484	0.829617	0.0826072	0.395356	0.137026	0.157325	0.178712	0.0642354	-0.00356573	0.970784
MED13L	black	0.0201666	0.835885	-0.0201666	0.835885	-0.299276	0.0016528	-0.213326	0.0266411	0.0434401	0.655308	0.256595	0.0073486	-0.204194	0.0340282	-0.51896	8.71729e-09	0.357138	0.000148109	-0.142016	0.14261	0.214076	0.0261006	0.600205	6.63418e-12	0.454781	7.63378e-07	0.00212432	0.982592	-0.0368997	0.704584	0.345838	0.00024634	-0.158032	0.102367	-0.14006	0.148249	0.129467	0.181734	0.0278611	0.774704	0.0351893	0.717685	-0.387155	3.48469e-05	0.0344948	0.723028	0.0548397	0.572956
KDM2B	black	0.301966	0.00149272	-0.301966	0.00149272	-0.440549	1.82934e-06	-0.391942	2.72999e-05	-0.0825232	0.395839	0.205633	0.0327608	-0.500761	3.40557e-08	-0.39929	1.86297e-05	0.085628	0.378243	0.0170085	0.861305	0.122948	0.204918	0.655135	1.44639e-14	0.450043	1.02563e-06	0.0597664	0.538929	0.116519	0.229786	0.467328	3.41646e-07	0.183791	0.056905	0.382454	4.41239e-05	0.390654	2.91632e-05	0.447921	1.16903e-06	0.472067	2.50066e-07	0.118615	0.221458	0.239873	0.0124038	-0.0826013	0.395391
HCAR2	black	0.280871	0.00323539	-0.280871	0.00323539	0.0293946	0.762661	-0.0870632	0.370273	-0.546133	9.75594e-10	-0.409759	1.0639e-05	-0.688895	1.70913e-16	-0.569123	1.30493e-10	-0.223818	0.0198835	-0.13148	0.17498	-0.274403	0.00405465	0.661261	6.744e-15	0.216793	0.024219	0.195824	0.0422461	0.163179	0.0915255	0.377432	5.65581e-05	-0.113447	0.24239	0.206628	0.0319078	-0.0271264	0.780493	0.172586	0.0740788	0.0018504	0.984836	0.288207	0.00248849	0.498408	4.0387e-08	0.196925	0.0410784
HCAR3	black	0.291706	0.0021903	-0.291706	0.0021903	-0.0330103	0.734494	-0.178176	0.0650507	-0.492312	6.24342e-08	-0.360894	0.000124533	-0.730352	2.98322e-19	-0.541686	1.41494e-09	-0.240086	0.0123237	-0.140953	0.145652	-0.235217	0.0142662	0.69485	7.33334e-17	0.295677	0.00189133	0.113972	0.240204	0.135662	0.161539	0.412664	9.07655e-06	-0.111055	0.252528	0.296669	0.00182264	0.0614245	0.527707	0.204885	0.0334143	0.0519772	0.593176	0.337279	0.000357654	0.457034	6.62304e-07	0.145844	0.132046
VPS37B	black	-0.335491	0.000386108	0.335491	0.000386108	-0.0609323	0.531025	0.0495659	0.610456	0.338721	0.000336129	0.154754	0.109779	0.640499	8.35576e-14	0.661102	6.88044e-15	-0.295954	0.00187192	0.168702	0.0809272	0.0364466	0.708047	-0.744671	2.51316e-20	-0.511095	1.58636e-08	-0.0141033	0.884815	-0.0335785	0.730098	-0.372197	7.29476e-05	0.188392	0.0508713	-0.170263	0.0781157	-0.122641	0.206059	-0.112859	0.244855	-0.0535427	0.582078	-0.0364522	0.708003	-0.145517	0.132925	0.0166112	0.864513
RILPL2	black	0.461537	4.97108e-07	-0.461537	4.97108e-07	-0.271789	0.00443534	-0.390273	2.97376e-05	-0.337428	0.000355378	-0.100924	0.298671	-0.848737	4.24727e-31	-0.616639	1.20118e-12	0.000470977	0.99614	-0.091952	0.343903	-0.0252719	0.795158	0.902165	1.69173e-40	0.590789	1.69153e-11	-0.0486827	0.616839	0.0698845	0.472332	0.562196	2.4314e-10	-0.00794011	0.934999	0.466315	3.64991e-07	0.33231	0.000441938	0.364337	0.000106035	0.296773	0.00181557	0.307326	0.00121499	0.40612	1.29538e-05	0.0179926	0.853367
RILPL1	black	0.346008	0.000244504	-0.346008	0.000244504	-0.0947296	0.329462	-0.0571586	0.556815	-0.457367	6.48479e-07	-0.134898	0.163936	-0.580566	4.51938e-11	-0.65616	1.27467e-14	0.254426	0.00787966	-0.0806597	0.40663	-0.0295484	0.761456	0.695556	6.62483e-17	0.381719	4.57699e-05	0.238836	0.0127992	0.0980636	0.312647	0.336165	0.000375146	-0.0584695	0.547789	0.0853073	0.380039	0.00823275	0.932609	0.21013	0.0290534	0.171718	0.0755673	0.0989391	0.308325	0.31853	0.000780267	0.125737	0.194754
STX2	black	0.391106	2.84954e-05	-0.391106	2.84954e-05	-0.0890519	0.3594	-0.294741	0.00195831	-0.45241	8.85463e-07	-0.325178	0.000595075	-0.871929	1.1825e-34	-0.706002	1.42115e-17	0.0826734	0.394977	-0.138668	0.152364	-0.0972472	0.316712	0.875948	2.43394e-35	0.447677	1.18667e-06	0.151875	0.116629	0.279427	0.00340413	0.647961	3.45813e-14	-0.0961745	0.322105	0.362341	0.00011642	0.220268	0.0219829	0.368182	8.84089e-05	0.147796	0.126895	0.254723	0.0078049	0.395656	2.25304e-05	0.0522894	0.590955
POLE	black	-0.244063	0.0109129	0.244063	0.0109129	-0.259461	0.00669538	-0.0253813	0.794291	0.324766	0.000605283	0.184045	0.0565571	0.566523	1.65104e-10	0.541569	1.4288e-09	-0.100171	0.302313	0.155012	0.109182	-0.0423832	0.663178	-0.612391	1.88619e-12	-0.490658	7.01686e-08	0.341987	0.000291726	0.338991	0.000332233	-0.0752553	0.438887	0.398066	1.98667e-05	0.0101183	0.917224	-0.0346509	0.721826	0.123256	0.203779	0.155139	0.108888	-0.0866044	0.37281	-0.0753773	0.438143	-0.219744	0.022308
GOLGA3	black	-0.151618	0.117256	0.151618	0.117256	0.0187903	0.846944	0.103882	0.284662	0.0111228	0.90904	-0.14372	0.13783	0.359891	0.000130462	0.30996	0.00109656	-0.242431	0.0114735	0.0810505	0.404352	-0.212669	0.0271228	-0.480961	1.37427e-07	-0.529314	3.87119e-09	0.461351	5.03079e-07	0.406932	1.23998e-05	-0.0192929	0.842902	0.187649	0.0518079	-0.156889	0.104905	-0.255157	0.00769713	0.0792358	0.41499	-0.0521776	0.59175	0.0139168	0.886329	0.0209591	0.829531	0.0162205	0.86767
LSP1	black	0.245521	0.010432	-0.245521	0.010432	-0.200463	0.0375071	-0.00478748	0.96078	-0.382561	4.38902e-05	-0.019908	0.83796	-0.568709	1.35494e-10	-0.638357	1.07157e-13	0.144721	0.135081	-0.263327	0.00589604	-0.121108	0.211832	0.780125	2.52798e-23	0.606633	3.43999e-12	0.0823576	0.39679	-0.103162	0.288028	0.222945	0.0203831	-0.0794085	0.413971	0.0862167	0.374962	0.0358539	0.712585	0.0269604	0.781802	0.115211	0.235098	0.00247098	0.979752	0.232372	0.0155204	0.13986	0.148835
RASL11A	black	-0.0316661	0.744927	0.0316661	0.744927	-0.14891	0.124025	-0.0261644	0.788091	0.351963	0.000187417	0.341869	0.000293226	0.452829	8.62578e-07	0.533071	2.86387e-09	0.116158	0.231243	0.279339	0.00341472	0.241566	0.0117812	-0.533287	2.81445e-09	-0.299115	0.00166291	-0.137819	0.154914	-0.116786	0.228713	-0.301412	0.00152449	0.328279	0.00052333	0.0723673	0.456702	0.1175	0.225863	0.0967632	0.319138	0.283728	0.00292334	0.024369	0.802324	-0.166033	0.0859193	-0.0950497	0.327823
ALOX5AP	black	0.163023	0.0918403	-0.163023	0.0918403	-0.125979	0.193889	-0.310197	0.00108642	-0.197355	0.0406301	-0.0317614	0.744185	-0.664603	4.41413e-15	-0.563484	2.1681e-10	-0.0250058	0.797269	-0.24593	0.0103007	-0.00349612	0.971354	0.811894	1.58895e-26	0.622089	6.66615e-13	-0.197242	0.0407467	-0.0885081	0.362353	0.401183	1.68587e-05	-0.216154	0.0246507	0.28847	0.00246483	0.279253	0.00342493	0.146112	0.13133	0.121481	0.210418	0.106502	0.272621	0.232046	0.0156697	0.159058	0.100128
MEDAG	black	0.325891	0.000577832	-0.325891	0.000577832	-0.1752	0.0697395	-0.260011	0.00657618	-0.429503	3.50963e-06	-0.229612	0.0168274	-0.851314	1.83398e-31	-0.707462	1.14002e-17	0.0523851	0.590275	-0.11529	0.234771	-0.0455238	0.639903	0.881878	2.13145e-36	0.465914	3.74649e-07	0.0921383	0.342922	0.16563	0.086693	0.5652	1.85963e-10	-0.0557655	0.566486	0.356478	0.000152657	0.238136	0.0130722	0.353708	0.000173195	0.217575	0.0236996	0.230983	0.0161664	0.378921	5.25671e-05	0.0303439	0.755234
KL	black	0.255098	0.00771158	-0.255098	0.00771158	0.126593	0.191709	-0.0937811	0.334349	-0.334718	0.000399046	-0.143457	0.13856	-0.641396	7.52439e-14	-0.74961	1.03022e-20	0.213539	0.0264868	-0.0740093	0.446524	0.052338	0.59061	0.761082	1.19525e-21	0.410375	1.02882e-05	-0.0432524	0.656703	-0.0258342	0.790703	0.364334	0.000106049	-0.181085	0.0607192	0.121718	0.20952	0.133239	0.169228	0.16135	0.0952682	0.0714703	0.462316	-0.0562131	0.56337	0.223968	0.0197987	0.139821	0.148948
RGCC	black	0.458491	6.03847e-07	-0.458491	6.03847e-07	-0.0455907	0.639411	-0.306087	0.00127463	-0.487284	8.8871e-08	-0.318517	0.000780687	-0.917643	2.77702e-44	-0.66615	3.62136e-15	-0.0399263	0.681614	-0.0996516	0.304837	-0.105527	0.27706	0.881307	2.70969e-36	0.469189	3.02408e-07	0.0918615	0.344381	0.22114	0.02145	0.609375	2.58774e-12	-0.00645366	0.947148	0.423809	4.86737e-06	0.217545	0.0237195	0.364737	0.000104056	0.193691	0.0445863	0.356582	0.00015193	0.4892	7.77356e-08	0.0255249	0.793153
TNFSF11	black	0.231851	0.01576	-0.231851	0.01576	-0.00536838	0.956026	0.113604	0.241733	-0.326022	0.000574713	-0.120056	0.215858	-0.31536	0.000885967	-0.510359	1.67647e-08	0.0715473	0.461832	-0.0771378	0.42749	-0.00498672	0.95915	0.517599	9.67973e-09	0.28803	0.00250449	0.081968	0.399036	-0.0773344	0.426309	0.158758	0.10078	-0.242054	0.0116069	-0.194894	0.0432535	-0.167328	0.083467	-0.128804	0.184002	-0.167709	0.0827554	-0.110522	0.254827	0.193518	0.0447806	-0.0203471	0.834437
FAM216B	black	0.169899	0.0787639	-0.169899	0.0787639	-0.0727388	0.454388	-0.102099	0.293051	0.0177815	0.855069	0.230273	0.0165057	-0.135335	0.162561	-0.119311	0.218741	0.186546	0.0532251	-0.0372383	0.702	0.135469	0.162142	0.273581	0.00417105	0.349229	0.000211886	-0.21485	0.025552	-0.2713	0.00451007	-0.0241355	0.80418	-0.134533	0.165088	0.0694106	0.475349	0.100079	0.302755	-0.0467514	0.630897	0.147331	0.128106	0.00744384	0.939054	-0.0019999	0.983611	-0.00376685	0.969137
ARL11	black	-0.190402	0.0484059	0.190402	0.0484059	-0.205152	0.0331794	-0.188789	0.050376	0.171105	0.0766333	0.311856	0.0010179	-0.127718	0.187757	-0.348176	0.00022208	0.271348	0.00450268	-0.146629	0.129954	0.304544	0.00135268	0.464481	4.11185e-07	0.534672	2.51603e-09	-0.270854	0.00457909	-0.248735	0.00943751	0.134982	0.163669	-0.258624	0.00688071	-0.0657686	0.498871	0.20558	0.0328063	-0.0630988	0.516494	0.0390631	0.688136	-0.349616	0.000208254	-0.200921	0.0370648	0.0517762	0.594608
WDFY2	black	0.405082	1.36965e-05	-0.405082	1.36965e-05	-0.074854	0.441339	-0.123376	0.203335	-0.497256	4.38792e-08	-0.233146	0.0151699	-0.705193	1.60492e-17	-0.713588	4.45273e-18	0.039791	0.682635	-0.0583659	0.548499	-0.0678664	0.485248	0.800612	2.53492e-25	0.375396	6.2475e-05	0.19053	0.0482528	0.113774	0.241025	0.429858	3.43813e-06	-0.119501	0.218003	0.155782	0.107411	0.055951	0.565193	0.236991	0.0135296	0.117178	0.227146	0.137	0.157404	0.426589	4.15221e-06	0.183709	0.057018
PCDH17	black	0.405627	1.33018e-05	-0.405627	1.33018e-05	0.174911	0.0702089	-0.0174373	0.857844	-0.657536	1.07487e-14	-0.463147	4.482e-07	-0.821495	1.29401e-27	-0.806396	6.26745e-26	0.0117612	0.903843	-0.0656077	0.499924	-0.190518	0.0482663	0.80174	1.93707e-25	0.318574	0.0007789	0.203673	0.0344968	0.151543	0.11744	0.429722	3.46536e-06	-0.177761	0.0656888	0.173438	0.0726409	-0.0606336	0.533045	0.160952	0.0960994	-0.0181887	0.851788	0.204002	0.0341999	0.395957	2.21795e-05	0.0702085	0.470276
ACOD1	black	0.184991	0.0552772	-0.184991	0.0552772	0.0261626	0.788105	-0.0147977	0.879186	-0.441733	1.70354e-06	-0.261093	0.00634692	-0.512781	1.39705e-08	-0.58014	4.70475e-11	-0.0440389	0.650865	-0.060614	0.533177	-0.124266	0.200068	0.55145	6.20953e-10	0.190622	0.0481422	0.156831	0.105036	0.064221	0.509048	0.230801	0.0162528	-0.114113	0.239615	0.0558828	0.565668	-0.0380409	0.69589	0.130849	0.177076	0.00488785	0.959959	0.0726927	0.454675	0.376169	6.0164e-05	0.108391	0.264159
SLAIN1	black	0.316287	0.000853785	-0.316287	0.000853785	-0.329047	0.000506837	-0.442867	1.59089e-06	0.144571	0.135489	0.461704	4.91818e-07	-0.432391	2.96646e-06	-0.33783	0.000349277	0.30973	0.00110645	-0.0188446	0.846507	0.430441	3.32362e-06	0.66103	6.94334e-15	0.68615	2.50737e-16	-0.47693	1.80638e-07	-0.342406	0.000286436	0.26195	0.00617044	0.0104545	0.914483	0.299256	0.00165408	0.496104	4.76607e-08	0.209066	0.029897	0.402636	1.56076e-05	0.00582586	0.952283	0.0260077	0.789331	-0.00535691	0.95612
GPC6	black	0.331642	0.000454568	-0.331642	0.000454568	-0.291938	0.00217173	-0.279461	0.00340006	0.0234357	0.809749	0.288716	0.00244297	-0.412116	9.35375e-06	-0.552153	5.84623e-10	0.647238	3.77072e-14	-0.0434095	0.655535	0.372763	7.09827e-05	0.704085	1.89472e-17	0.605893	3.71285e-12	-0.178433	0.0646581	-0.112248	0.247434	0.342686	0.000282955	0.00960993	0.921369	0.0965242	0.32034	0.35629	0.000153977	0.215989	0.0247637	0.272313	0.00435655	-0.224022	0.019768	0.0558133	0.566153	-0.048289	0.619694
FARP1	black	0.118467	0.222039	-0.118467	0.222039	-0.0352287	0.717382	-0.0528647	0.586873	-0.0563796	0.562213	0.153488	0.112752	-0.119401	0.218391	-0.399962	1.79813e-05	0.212927	0.0269328	-0.0861345	0.375419	0.105752	0.276034	0.36443	0.000105573	0.369995	8.10852e-05	0.0224083	0.817942	-0.0899616	0.354494	0.11139	0.25109	-0.0965968	0.319975	-0.123726	0.202047	-0.00237923	0.980503	-0.0364566	0.707969	0.029903	0.758681	-0.251062	0.00877062	0.0936114	0.335228	-0.0875765	0.367447
TNFSF13B	black	0.365259	0.000101534	-0.365259	0.000101534	-0.200679	0.0372982	-0.369707	8.22077e-05	-0.273974	0.00411502	-0.0830524	0.392806	-0.746009	1.97803e-20	-0.570041	1.20027e-10	0.0751064	0.439796	-0.131958	0.173404	0.0119221	0.902534	0.853824	7.96929e-32	0.655429	1.39501e-14	-0.103017	0.288712	0.0235446	0.808881	0.503109	2.86926e-08	-0.099552	0.305323	0.360029	0.000129628	0.290533	0.00228648	0.262402	0.0060793	0.187966	0.0514064	0.216474	0.0244335	0.368254	8.81101e-05	0.0097443	0.920273
COL4A2	black	0.419751	6.12274e-06	-0.419751	6.12274e-06	0.0518059	0.594396	-0.103245	0.287641	-0.600461	6.46435e-12	-0.363027	0.000112747	-0.864271	2.08423e-33	-0.801799	1.90987e-25	0.0718455	0.459963	-0.130053	0.179748	-0.152888	0.114181	0.880484	3.82228e-36	0.428194	3.7856e-06	0.171706	0.0755885	0.144725	0.135069	0.478104	1.66871e-07	-0.123979	0.201118	0.252168	0.00846842	0.0538108	0.580187	0.228437	0.0174117	0.095463	0.325714	0.224877	0.0192913	0.403454	1.49417e-05	0.0785435	0.419091
SACS	black	0.398667	1.92496e-05	-0.398667	1.92496e-05	-0.219911	0.0222043	-0.472812	2.37988e-07	-0.274196	0.00408377	-0.104071	0.283778	-0.87155	1.36853e-34	-0.625278	4.69775e-13	0.065302	0.501928	-0.045076	0.643201	0.0662361	0.495818	0.899817	5.58354e-40	0.537836	1.94381e-09	-0.0435314	0.65463	0.180168	0.0620594	0.683769	3.48435e-16	-0.0169117	0.862086	0.511833	1.50069e-08	0.434565	2.61108e-06	0.501571	3.21058e-08	0.356336	0.000153652	0.2908	0.00226427	0.338615	0.000337667	-0.0534129	0.582994
URAD	black	-0.356106	0.000155274	0.356106	0.000155274	0.277001	0.00370556	0.520728	7.60364e-09	-0.102986	0.288856	-0.179701	0.06275	0.334817	0.000397355	0.194811	0.0433447	-0.30991	0.00109871	-0.237356	0.0133823	-0.466765	3.54444e-07	-0.39774	2.02086e-05	-0.302807	0.00144568	0.193784	0.0444819	-0.0589005	0.544837	-0.415691	7.68029e-06	-0.072308	0.457072	-0.226288	0.0185264	-0.38011	4.95701e-05	-0.370103	8.06675e-05	-0.274095	0.0040979	-0.0520322	0.592785	-0.17708	0.0667464	0.228766	0.0172463
FLT3	black	0.230294	0.0164957	-0.230294	0.0164957	-0.045804	0.637843	-0.0961194	0.322383	-0.343684	0.000270854	-0.156633	0.105481	-0.514285	1.24665e-08	-0.610802	2.229e-12	0.110241	0.256042	-0.0700867	0.471049	0.0186184	0.848327	0.631161	2.43747e-13	0.351899	0.000187953	0.199324	0.0386274	0.144412	0.135925	0.393205	2.55797e-05	-0.095882	0.323585	0.0424893	0.662387	-0.0158187	0.87092	0.085066	0.381393	0.00824855	0.93248	-0.0493686	0.611879	0.248844	0.00940547	-0.000818716	0.99329
FLT1	black	0.431335	3.15519e-06	-0.431335	3.15519e-06	0.139539	0.149778	-0.181331	0.0603643	-0.545622	1.0184e-09	-0.422421	5.26637e-06	-0.871919	1.18713e-34	-0.689607	1.54634e-16	0.0385766	0.691823	-0.148777	0.124364	-0.157921	0.10261	0.824942	5.06828e-28	0.416675	7.27179e-06	0.0582259	0.549461	0.156713	0.1053	0.499179	3.8196e-08	-0.228982	0.0171384	0.287737	0.00253124	0.0985859	0.310064	0.247006	0.0099618	0.0367121	0.706017	0.311675	0.00102517	0.382513	4.39946e-05	0.0151084	0.876669
KATNAL1	black	0.352197	0.000185446	-0.352197	0.000185446	-0.245504	0.0104375	-0.45481	7.61974e-07	-0.189748	0.0491967	-0.0573653	0.555387	-0.723275	9.56662e-19	-0.620456	7.96194e-13	0.243415	0.0111324	0.0207507	0.831201	0.183736	0.0569801	0.856551	3.16566e-32	0.492397	6.20624e-08	0.0142405	0.883703	0.212611	0.0271653	0.674366	1.23999e-15	0.0152879	0.875216	0.351344	0.000192713	0.362504	0.000115537	0.389838	3.04052e-05	0.235037	0.0143429	0.0723431	0.456853	0.293025	0.00208657	-0.0609525	0.530889
N4BP2L1	black	0.0657232	0.499168	-0.0657232	0.499168	-0.197301	0.0406859	-0.353198	0.000177242	0.105826	0.275692	0.10873	0.262659	-0.254167	0.0079452	-0.410236	1.03661e-05	0.355521	0.000159478	0.0793667	0.414218	0.335509	0.000385802	0.504075	2.67305e-08	0.358008	0.000142305	0.00637536	0.947788	0.216106	0.0246833	0.532578	2.98019e-09	0.00565722	0.953663	-0.00626915	0.948657	0.21267	0.0271223	0.181008	0.0608317	0.0135707	0.889137	-0.290476	0.00229128	0.124014	0.200988	-0.0681761	0.483254
DCLK1	black	0.269584	0.00478095	-0.269584	0.00478095	-0.150171	0.120836	-0.0852229	0.380512	-0.020396	0.834045	0.234919	0.0143932	-0.202601	0.0354786	-0.436858	2.28015e-06	0.663611	5.00893e-15	0.0462253	0.634751	0.334417	0.000404179	0.482484	1.23832e-07	0.399749	1.81848e-05	-0.0902075	0.353174	-0.134144	0.166327	0.166654	0.0847354	-0.0213667	0.826268	-0.123478	0.202959	0.134781	0.164305	0.0806585	0.406637	0.139052	0.151219	-0.273894	0.00412641	-0.0569868	0.558003	-0.0721679	0.457947
POSTN	black	0.297755	0.00175009	-0.297755	0.00175009	-0.0513471	0.59767	-0.156515	0.105747	-0.096057	0.322699	-0.0756667	0.436381	-0.328578	0.000516843	-0.317166	0.000824257	0.260006	0.00657721	-0.20765	0.0310514	-0.00190861	0.984359	0.436886	2.27625e-06	0.429537	3.50278e-06	-0.039337	0.686064	0.07523	0.439041	0.29585	0.00187922	-0.152219	0.115794	0.0443928	0.648246	0.132275	0.172362	0.0819937	0.398887	-0.0382176	0.694548	-0.00449988	0.963135	0.0990605	0.307729	-0.0907879	0.350073
TRPC4	black	0.313	0.00097297	-0.313	0.00097297	0.0869984	0.370631	0.0260977	0.788619	-0.509502	1.78757e-08	-0.295292	0.00191859	-0.711775	5.89602e-18	-0.612341	1.89617e-12	0.0360476	0.711101	-0.233921	0.014826	-0.213675	0.0263882	0.666053	3.66646e-15	0.368047	8.89817e-05	0.0703095	0.469636	0.0155676	0.872952	0.262865	0.00598695	-0.18136	0.0603229	0.241276	0.0118858	0.0706316	0.467599	0.186755	0.0529543	0.11723	0.226938	0.256654	0.00733452	0.26903	0.00487141	0.0901204	0.353641
LHFPL6	black	0.339194	0.000329335	-0.339194	0.000329335	-0.0553476	0.569402	-0.223058	0.0203176	-0.26123	0.00631843	-0.0420543	0.665634	-0.710751	6.90287e-18	-0.655205	1.43415e-14	0.346246	0.000241939	-0.32295	0.000652105	0.026287	0.787121	0.856885	2.82394e-32	0.696312	5.9398e-17	-0.162852	0.0921867	-0.0862429	0.374816	0.387654	3.39767e-05	-0.248641	0.00946549	0.222524	0.0206275	0.25244	0.00839543	0.145986	0.131665	0.125009	0.197373	0.0599343	0.537787	0.145678	0.13249	0.0281496	0.772434
SMIM2	black	-0.333289	0.000424011	0.333289	0.000424011	0.304461	0.00135696	0.523608	6.07545e-09	-0.0485186	0.618028	-0.010744	0.912125	0.402778	1.54902e-05	0.0998864	0.303693	-0.0849094	0.382273	-0.22196	0.0209596	-0.256906	0.0072751	-0.369098	8.46354e-05	-0.246793	0.0100279	0.0816155	0.401073	-0.233738	0.0149065	-0.498679	3.96042e-08	-0.20433	0.0339066	-0.388541	3.24822e-05	-0.387883	3.35852e-05	-0.44051	1.83361e-06	-0.267755	0.0050856	-0.237294	0.0134073	-0.229178	0.0170412	0.18992	0.048988
CPB2	black	-0.425473	4.42636e-06	0.425473	4.42636e-06	0.538449	1.8484e-09	0.346413	0.000240159	-0.0252319	0.795475	-0.222113	0.0208692	0.296819	0.00181247	0.056325	0.562592	-0.149491	0.122547	-0.158096	0.102226	-0.239273	0.012631	-0.320691	0.000714963	-0.290564	0.00228393	0.144058	0.136897	0.0460147	0.636295	-0.227795	0.0177384	-0.277035	0.0037012	-0.376718	5.85715e-05	-0.317695	0.000806924	-0.247394	0.0098418	-0.361857	0.000119076	-0.234909	0.0143975	-0.165599	0.0867541	0.175974	0.0684943
LCP1	black	0.351533	0.00019108	-0.351533	0.00019108	-0.220244	0.0219973	-0.391873	2.73959e-05	-0.294327	0.00198853	-0.0947884	0.32916	-0.825562	4.27205e-28	-0.589819	1.85957e-11	-0.0109382	0.910543	-0.173537	0.0724758	0.00825997	0.932386	0.913818	2.78185e-43	0.686427	2.41277e-16	-0.104788	0.28046	0.0330526	0.734166	0.5352	2.41046e-09	-0.131409	0.175215	0.408164	1.16014e-05	0.325193	0.000594716	0.285296	0.00276394	0.20915	0.02983	0.254252	0.00792366	0.29377	0.00202995	-0.0185968	0.848501
RCBTB2	black	0.039318	0.686208	-0.039318	0.686208	-0.233993	0.0147945	-0.394268	2.42133e-05	-0.0999125	0.303566	-0.0244945	0.801327	-0.526178	4.96453e-09	-0.629431	2.96043e-13	0.102637	0.290501	-0.0822238	0.397561	0.0803245	0.408589	0.748166	1.33997e-20	0.499655	3.69031e-08	0.0894497	0.357249	0.23927	0.0126323	0.631053	2.46728e-13	-0.0453676	0.641052	0.18662	0.053129	0.261296	0.00630471	0.277268	0.00367129	0.123696	0.202154	-0.130235	0.179134	0.182929	0.0580983	0.0301971	0.756381
EBPL	black	0.0199319	0.837769	-0.0199319	0.837769	0.176182	0.0681636	-0.0317054	0.744621	0.0702327	0.470123	-0.0643303	0.508326	0.156835	0.105026	0.259463	0.00669499	-0.206911	0.0316684	0.327398	0.000542873	-0.0409167	0.674159	-0.366523	9.56492e-05	-0.504831	2.52835e-08	0.111985	0.248554	0.213283	0.0266728	-0.00661436	0.945834	0.431208	3.17864e-06	0.141773	0.143301	0.0149378	0.878051	0.233007	0.0152326	0.170388	0.0778946	0.129965	0.180046	0.147371	0.128003	0.104854	0.280155
MIR16-1	black	-0.279413	0.00340579	0.279413	0.00340579	0.0103678	0.91519	0.0201192	0.836266	0.271294	0.00451097	0.149733	0.121937	0.388909	3.18793e-05	0.361578	0.000120634	-0.145462	0.133072	0.024562	0.800791	0.0444337	0.647944	-0.390377	2.95796e-05	-0.182041	0.0593485	-0.191891	0.0466443	-0.201115	0.0368784	-0.261047	0.00635666	-0.123061	0.2045	-0.172947	0.0734673	-0.078144	0.421468	-0.242213	0.0115505	-0.13706	0.157221	-0.0650401	0.503648	-0.256867	0.00728419	0.173199	0.0730417
NEK5	black	-0.327425	0.000542244	0.327425	0.000542244	0.440323	1.85433e-06	0.324895	0.00060207	0.0396052	0.684037	-0.28207	0.00310095	0.435304	2.49975e-06	0.386915	3.52724e-05	-0.271351	0.00450218	-0.190507	0.0482796	-0.292047	0.00216307	-0.572321	9.74178e-11	-0.399127	1.87904e-05	0.0510577	0.599739	-0.00609567	0.950076	-0.34782	0.000225625	-0.315868	0.000868196	-0.320915	0.000708501	-0.422457	5.25585e-06	-0.474819	2.0816e-07	-0.528056	4.27858e-09	-0.051293	0.598057	-0.247533	0.0097994	0.0550327	0.571604
KLF12	black	-0.00558045	0.954291	0.00558045	0.954291	-0.322717	0.00065834	-0.366295	9.66874e-05	0.233275	0.0151122	0.360575	0.000126393	-0.203678	0.0344926	-0.409557	1.07567e-05	0.394983	2.33313e-05	0.0979764	0.313079	0.498894	3.89919e-08	0.557557	3.65965e-10	0.459235	5.7593e-07	-0.163493	0.0908949	-0.0424129	0.662956	0.395691	2.2489e-05	-0.036014	0.711357	0.00702417	0.942483	0.327643	0.000537356	0.138019	0.154311	0.145358	0.133353	-0.412196	9.31278e-06	-0.0796426	0.412591	-0.0532411	0.584209
MYCBP2	black	0.426153	4.25741e-06	-0.426153	4.25741e-06	-0.252067	0.00849555	-0.50476	2.54166e-08	-0.274707	0.00401236	-0.160179	0.0977271	-0.830968	9.36225e-29	-0.613469	1.68319e-12	0.0541809	0.577581	0.0582676	0.549175	0.0954635	0.325711	0.860819	7.17709e-33	0.40859	1.13365e-05	0.108947	0.261699	0.373718	6.77782e-05	0.801279	2.16249e-25	0.111527	0.250507	0.4483	1.14211e-06	0.385192	3.84743e-05	0.55616	4.13415e-10	0.308172	0.00117573	0.23685	0.0135872	0.367529	9.11987e-05	-0.0769613	0.428551
EDNRB	black	0.311609	0.00102784	-0.311609	0.00102784	-0.15628	0.106277	-0.308227	0.00117321	-0.178407	0.064698	-0.0572584	0.556125	-0.649528	2.86411e-14	-0.605427	3.89545e-12	0.285949	0.00269986	-0.12471	0.198453	0.129119	0.182923	0.788852	3.78836e-24	0.614654	1.48436e-12	-0.077636	0.424502	0.074377	0.444263	0.485275	1.02167e-07	-0.0792605	0.414845	0.22709	0.0181035	0.329258	0.000502391	0.301078	0.00154396	0.162963	0.0919607	-0.00344274	0.971791	0.282655	0.00303722	-0.0376294	0.69902
ABCC4	black	0.0394283	0.685374	-0.0394283	0.685374	-0.29688	0.00180837	-0.316059	0.000861591	0.289386	0.00238419	0.432539	2.94086e-06	-0.142765	0.140495	-0.315388	0.000884977	0.423977	4.8211e-06	0.084013	0.387336	0.50213	3.08239e-08	0.397118	2.08771e-05	0.418274	6.65115e-06	-0.28219	0.00308778	-0.146123	0.1313	0.210919	0.0284417	0.0397792	0.682724	0.0706538	0.467459	0.464985	3.97967e-07	0.297337	0.00177767	0.341251	0.000301227	-0.341984	0.000291761	-0.0425489	0.661941	-0.170261	0.0781195
DZIP1	black	0.370718	7.83234e-05	-0.370718	7.83234e-05	-0.0824056	0.396515	-0.132193	0.172631	-0.402747	1.55157e-05	-0.160744	0.0965363	-0.63492	1.59102e-13	-0.786762	6.0164e-24	0.367417	9.16815e-05	0.0395028	0.684811	0.114505	0.237996	0.83181	7.35432e-29	0.379514	5.10512e-05	0.22942	0.0169216	0.200626	0.0373493	0.528434	4.15215e-09	-0.0191235	0.844264	0.0429428	0.659006	0.0491387	0.61354	0.217521	0.023735	0.0681874	0.483181	-0.0789551	0.41665	0.278683	0.00349411	0.013324	0.89114
GPR18	black	0.14895	0.123922	-0.14895	0.123922	-0.282725	0.00302971	-0.426875	4.08437e-06	-0.0121993	0.900279	0.051232	0.598493	-0.460992	5.14792e-07	-0.282968	0.00300363	0.0246787	0.799864	0.10576	0.275994	0.198613	0.0393409	0.559846	2.99335e-10	0.359884	0.000130501	-0.0648009	0.505222	0.152721	0.114583	0.501383	3.25493e-08	0.0426473	0.661208	0.317757	0.000804919	0.321469	0.000692706	0.294541	0.00197284	0.201439	0.0365695	0.0911138	0.348338	0.0491295	0.613606	-0.131208	0.175881
GPR183	black	0.451179	9.55899e-07	-0.451179	9.55899e-07	-0.200749	0.0372304	-0.422743	5.1711e-06	-0.321795	0.000683589	-0.125194	0.196704	-0.868753	3.97217e-34	-0.617993	1.03882e-12	0.00373688	0.969382	-0.0578707	0.551903	0.0767675	0.429718	0.913762	2.8757e-43	0.611557	2.05917e-12	-0.0955282	0.325382	0.0711378	0.464406	0.588349	2.1455e-11	-0.0380312	0.695964	0.435392	2.48676e-06	0.342015	0.000291369	0.355679	0.000158333	0.244658	0.0107143	0.282182	0.00308868	0.457754	6.32778e-07	0.0133768	0.890711
METTL21C	black	-0.0950642	0.327748	0.0950642	0.327748	0.591733	1.5422e-11	0.517634	9.6537e-09	-0.180476	0.0616066	-0.165522	0.0869026	0.299463	0.0016412	0.0471325	0.628113	-0.0641771	0.509338	0.124503	0.199204	-0.0760494	0.434058	-0.36284	0.000113737	-0.323586	0.000635327	0.0711068	0.464601	-0.203576	0.0345846	-0.468346	3.19628e-07	-0.177344	0.0663355	-0.43486	2.56605e-06	-0.456351	6.9153e-07	-0.38286	4.32399e-05	-0.320999	0.00070608	-0.134236	0.166031	-0.0988135	0.308942	0.14595	0.131762
POGLUT2	black	0.307387	0.00121212	-0.307387	0.00121212	-0.153991	0.111564	-0.426915	4.07496e-06	-0.107498	0.268136	-0.0145276	0.881375	-0.610927	2.20009e-12	-0.52595	5.05447e-09	0.139913	0.148678	-0.0376657	0.698744	0.0303374	0.755284	0.69225	1.06383e-16	0.395403	2.28286e-05	-0.00100368	0.991775	0.241773	0.011707	0.612077	1.94961e-12	0.150812	0.119241	0.422334	5.29252e-06	0.418424	6.59571e-06	0.480628	1.40591e-07	0.341997	0.000291597	0.097172	0.317088	0.272646	0.00430714	-0.00263663	0.978394
IRS2	black	0.236684	0.0136546	-0.236684	0.0136546	0.0217181	0.823456	0.198365	0.0395923	-0.125249	0.196504	-0.163153	0.0915772	0.200547	0.0374256	0.312443	0.000994639	-0.240515	0.0121643	0.274689	0.00401479	-0.100397	0.301217	-0.362098	0.00011775	-0.382119	4.48681e-05	0.165818	0.0863316	0.0457321	0.638371	-0.184184	0.0563671	0.153024	0.113856	-0.0741901	0.445411	-0.266163	0.00536479	-0.0729693	0.452956	-0.102202	0.292563	0.238609	0.0128873	0.444706	1.42299e-06	-0.0201911	0.835688
COL4A1	black	0.440605	1.82318e-06	-0.440605	1.82318e-06	0.0333515	0.731853	-0.141751	0.143363	-0.596251	9.86483e-12	-0.388595	3.23929e-05	-0.899206	7.58108e-40	-0.753486	5.04223e-21	0.00238263	0.980475	-0.136058	0.160307	-0.179728	0.0627097	0.873478	6.47189e-35	0.429665	3.47686e-06	0.138418	0.153112	0.157188	0.104236	0.503684	2.75084e-08	-0.123883	0.201469	0.320914	0.000708522	0.0893812	0.357619	0.255473	0.00761927	0.108467	0.263823	0.313171	0.000966422	0.423491	4.95616e-06	0.0526792	0.588188
RAB20	black	-0.325138	0.000596081	0.325138	0.000596081	-0.0328706	0.735576	0.213297	0.0266624	0.243189	0.0112101	0.242789	0.0113487	0.502311	3.04175e-08	0.548529	7.96635e-10	-0.21414	0.026055	-0.156177	0.106512	-0.13312	0.169613	-0.528591	4.10067e-09	-0.0954764	0.325646	-0.229139	0.0170602	-0.421949	5.40925e-06	-0.602652	5.1757e-12	-0.150344	0.120402	-0.0908245	0.349878	-0.115174	0.235247	-0.332025	0.000447274	-0.0100414	0.91785	0.0422604	0.664095	-0.210845	0.0284989	0.102994	0.288818
GRTP1	black	-0.451603	9.31081e-07	0.451603	9.31081e-07	0.10007	0.302802	0.203477	0.0346749	0.447905	1.17021e-06	0.200908	0.0370774	0.820637	1.62872e-27	0.811856	1.60426e-26	-0.167823	0.0825447	-0.0397693	0.682799	-0.10423	0.283039	-0.892617	1.82147e-38	-0.447892	1.17113e-06	-0.0511453	0.599113	-0.0999054	0.303601	-0.534961	2.45764e-09	0.0843928	0.385186	-0.236246	0.0138348	-0.181497	0.0601257	-0.300924	0.00155297	-0.14979	0.121792	-0.112115	0.248	-0.340169	0.000315728	0.0501543	0.606219
TMEM255B	black	0.398227	1.96999e-05	-0.398227	1.96999e-05	0.0223581	0.818343	0.117017	0.227788	-0.61756	1.0883e-12	-0.29921	0.0016569	-0.746345	1.86204e-20	-0.750126	9.37531e-21	0.105477	0.277291	-0.183944	0.0566959	-0.17003	0.0785311	0.762546	9.00149e-22	0.403809	1.46615e-05	0.154335	0.110756	-0.0148654	0.878638	0.249928	0.00909026	-0.172946	0.0734693	0.155802	0.107365	-0.0465016	0.632725	0.0725441	0.4556	0.064806	0.505189	0.181	0.0608436	0.311558	0.00102993	0.0323703	0.739455
RASA3	black	0.260029	0.0065723	-0.260029	0.0065723	-0.108701	0.262784	-0.194192	0.0440267	-0.466283	3.65768e-07	-0.234142	0.0147295	-0.773107	1.09355e-22	-0.833874	4.04769e-29	0.10429	0.282765	-0.0917219	0.345118	-0.0371837	0.702417	0.9144	1.97367e-43	0.443343	1.5457e-06	0.234771	0.0144567	0.216876	0.0241637	0.571293	1.07057e-10	-0.0799741	0.410643	0.175317	0.0695503	0.105619	0.276638	0.272208	0.00437225	0.108226	0.264891	0.024491	0.801355	0.353692	0.00017332	0.0714655	0.462346
RNASE6	black	0.312536	0.000990967	-0.312536	0.000990967	-0.378588	5.34344e-05	-0.560701	2.77576e-10	0.00109977	0.990987	0.133631	0.167967	-0.663463	5.10384e-15	-0.366202	9.71137e-05	0.0553603	0.569313	-0.0945219	0.330528	0.229451	0.0169063	0.767985	3.08233e-22	0.740999	4.81381e-20	-0.299928	0.00161262	-0.023693	0.8077	0.53177	3.18034e-09	0.0170675	0.860828	0.490446	7.12237e-08	0.500263	3.53105e-08	0.305199	0.00131904	0.309818	0.00110264	0.204967	0.0333421	0.174869	0.0702776	-0.0888053	0.360738
RNASE2	black	0.161971	0.0939844	-0.161971	0.0939844	0.079961	0.410719	-0.0490055	0.614502	-0.304121	0.00137481	-0.0992512	0.306794	-0.559067	3.20583e-10	-0.564124	2.04769e-10	0.0224577	0.817547	-0.188254	0.0510443	-0.0787728	0.41773	0.632859	2.01164e-13	0.489719	7.49586e-08	-0.123177	0.204071	-0.164008	0.0898689	0.163068	0.0917501	-0.261027	0.00636069	0.168099	0.0820331	0.127299	0.189223	0.0651047	0.503224	0.0787706	0.417743	0.0694726	0.474953	0.258062	0.00700745	0.135147	0.163151
MMP14	black	0.506955	2.16097e-08	-0.506955	2.16097e-08	-0.0621807	0.522628	-0.108812	0.262294	-0.62955	2.92133e-13	-0.332381	0.00044061	-0.80499	8.84071e-26	-0.713579	4.45879e-18	-0.120486	0.214205	-0.123714	0.20209	-0.199196	0.0387548	0.831703	7.58432e-29	0.395568	2.26339e-05	0.221954	0.020963	0.119345	0.218609	0.439531	1.94434e-06	-0.0865063	0.373354	0.208935	0.0300023	-0.0249768	0.797498	0.182048	0.0593383	0.0838823	0.388077	0.309391	0.0011212	0.515978	1.09579e-08	0.145549	0.132838
KHNYN	black	-0.303031	0.00143336	0.303031	0.00143336	0.0879546	0.365375	0.379224	5.17883e-05	-0.0403023	0.67878	-0.151755	0.11692	0.551036	6.43387e-10	0.406692	1.25612e-05	-0.330835	0.000470255	-0.0382991	0.693929	-0.30399	0.00138169	-0.5857	2.77084e-11	-0.474208	2.16844e-07	0.412396	9.21133e-06	0.129343	0.182157	-0.361528	0.000120916	-0.051418	0.597163	-0.385702	3.74991e-05	-0.535321	2.38678e-09	-0.380019	4.97933e-05	-0.345571	0.000249269	-0.0762295	0.432968	-0.152281	0.115642	0.0910425	0.348718
MIA2	black	-0.361294	0.00012224	0.361294	0.00012224	0.142821	0.140338	-0.0504999	0.603736	0.196089	0.0419623	-0.322618	0.000661014	0.338407	0.000340705	0.637033	1.2485e-13	-0.526598	4.8025e-09	0.0063932	0.947642	-0.30182	0.00150104	-0.63864	1.03704e-13	-0.461849	4.87262e-07	0.0603371	0.535053	0.318742	0.000773638	-0.0431016	0.657825	0.0311581	0.748882	0.0931647	0.33755	-0.104228	0.283051	-0.0658058	0.498628	-0.280147	0.00331897	0.253298	0.00816903	-0.0394862	0.684936	-0.0567558	0.559604
FRMD6	black	0.331695	0.000453543	-0.331695	0.000453543	-0.099013	0.307962	-0.217304	0.0238783	-0.307093	0.00122601	-0.0675008	0.487608	-0.663963	4.78974e-15	-0.721727	1.22844e-18	0.322655	0.000660021	-0.159229	0.0997586	0.0783312	0.420353	0.845212	1.30693e-30	0.565647	1.78641e-10	0.0134192	0.890367	0.0301628	0.756649	0.436316	2.35458e-06	-0.105885	0.275423	0.142462	0.141346	0.196902	0.0411024	0.213153	0.0267671	0.146328	0.130753	-0.0228549	0.814378	0.277949	0.00358501	0.0864494	0.373669
GNG2	black	0.273108	0.00423943	-0.273108	0.00423943	-0.147886	0.126661	-0.272176	0.00437709	-0.264894	0.00559707	-0.0237203	0.807483	-0.666351	3.529e-15	-0.692622	1.00893e-16	0.20133	0.0366733	-0.106565	0.272337	0.141816	0.143177	0.870387	2.13778e-34	0.553021	5.42534e-10	-0.0581426	0.550033	-0.0175064	0.857287	0.444267	1.46141e-06	-0.15499	0.109232	0.16767	0.0828289	0.230486	0.0164033	0.216829	0.024195	0.161148	0.0956886	-0.0107141	0.912368	0.283672	0.00292925	0.114276	0.238942
PTGER2	black	0.0959749	0.323115	-0.0959749	0.323115	-0.18314	0.0578039	-0.290188	0.00231544	0.181995	0.0594136	0.313193	0.000965585	-0.223186	0.0202438	-0.101084	0.297903	0.237246	0.0134268	-0.194219	0.0439973	0.103594	0.286003	0.320979	0.00070665	0.470914	2.69896e-07	-0.247297	0.00987174	-0.107031	0.270232	0.130768	0.177346	0.141528	0.144	0.269324	0.00482321	0.452639	8.72906e-07	0.287345	0.00256735	0.402205	1.59688e-05	0.0235041	0.809204	-0.0572155	0.556422	0.0413894	0.670612
KTN1	black	-0.46549	3.85112e-07	0.46549	3.85112e-07	0.156062	0.106773	-0.00924837	0.924318	0.253071	0.00822852	-0.310835	0.00105958	0.418123	6.70779e-06	0.531074	3.36302e-09	-0.362609	0.000114972	-0.127499	0.188523	-0.347352	0.00023037	-0.596094	1.00201e-11	-0.493311	5.81693e-08	0.217733	0.0235955	0.471208	2.6471e-07	0.0626727	0.519336	-0.0471691	0.627845	-0.0770833	0.427817	-0.118796	0.22075	-0.0190407	0.844929	-0.353134	0.000177754	-0.00699919	0.942688	-0.0944024	0.331143	-0.0882957	0.363511
PRKCH	black	0.386674	3.5704e-05	-0.386674	3.5704e-05	-0.185043	0.0552072	-0.352707	0.000181225	-0.252859	0.00828417	-0.0430643	0.658102	-0.760861	1.24724e-21	-0.706888	1.24347e-17	0.20726	0.0313761	-0.104785	0.280474	0.107466	0.268279	0.927483	4.2461e-47	0.628269	3.3712e-13	-0.0512073	0.598669	0.0777369	0.423898	0.578261	5.61401e-11	-0.130751	0.177403	0.27746	0.00364679	0.310423	0.00107685	0.302217	0.00147852	0.189738	0.0492091	0.0542675	0.576972	0.281075	0.00321216	-0.0586194	0.546761
SNAPC1	black	0.241432	0.0118295	-0.241432	0.0118295	-0.205298	0.0330523	-0.524852	5.51067e-09	-0.151017	0.118732	-0.0836677	0.389297	-0.70114	2.93366e-17	-0.614445	1.51771e-12	0.0923962	0.341567	0.155233	0.108672	0.223392	0.0201258	0.787698	4.89403e-24	0.359817	0.000130906	0.0283304	0.771013	0.304493	0.00135529	0.742757	3.53172e-20	0.12107	0.211974	0.355495	0.000159672	0.400316	1.76486e-05	0.53231	3.04522e-09	0.28306	0.00299383	0.0707564	0.466811	0.44776	1.18068e-06	0.016356	0.866575
RHOJ	black	0.436606	2.31443e-06	-0.436606	2.31443e-06	0.0122774	0.899645	-0.207028	0.0315705	-0.458469	6.04719e-07	-0.251179	0.00873805	-0.829402	1.46106e-28	-0.764505	6.1397e-22	0.234586	0.0145366	-0.153993	0.111559	-0.0460598	0.635965	0.891255	3.42433e-38	0.506335	2.26251e-08	0.0680824	0.483857	0.129215	0.182593	0.518709	8.88752e-09	-0.131652	0.174411	0.244794	0.0106693	0.172967	0.0734337	0.279665	0.00337579	0.128035	0.186657	0.150699	0.11952	0.358298	0.000140417	0.0048284	0.960445
SUSD6	black	-0.0281917	0.772103	0.0281917	0.772103	0.0247166	0.799564	0.130905	0.176889	-0.334989	0.000394463	-0.281906	0.003119	-0.147719	0.127094	-0.153757	0.112116	-0.302428	0.0014667	-0.184179	0.0563742	-0.267889	0.00506267	0.200814	0.0371681	0.183083	0.0578839	0.109039	0.261294	-0.0905786	0.351189	-0.0415724	0.669241	-0.355032	0.000163074	-0.120048	0.215888	-0.3265	0.000563461	-0.328209	0.000524861	-0.325419	0.000589199	0.132591	0.171332	0.14729	0.128215	0.131302	0.17557
SMOC1	black	0.258127	0.0069928	-0.258127	0.0069928	0.0343891	0.723843	0.00203325	0.983338	-0.516496	1.05326e-08	-0.285115	0.00278192	-0.673913	1.31658e-15	-0.674897	1.15572e-15	-0.0190673	0.844716	-0.127998	0.186783	-0.125994	0.193835	0.685144	2.88216e-16	0.280767	0.00324726	0.158395	0.101571	0.0620063	0.523796	0.304065	0.00137773	-0.092211	0.34254	0.152223	0.115783	0.0061079	0.949976	0.171212	0.0764455	0.0925757	0.340626	0.143005	0.139821	0.330825	0.000470455	0.141054	0.145362
PCNX1	black	0.307089	0.00122619	-0.307089	0.00122619	-0.167256	0.0836016	-0.336712	0.000366456	-0.368666	8.63981e-05	-0.210209	0.028992	-0.847509	6.30357e-31	-0.77454	8.1435e-23	0.0604154	0.534522	-0.121328	0.210996	-0.00879084	0.928052	0.941707	5.82384e-52	0.516092	1.08633e-08	0.0852053	0.380611	0.216016	0.024745	0.656932	1.15857e-14	-0.0992587	0.306757	0.321298	0.00069755	0.293401	0.00205781	0.393492	2.52037e-05	0.184152	0.0564119	0.122801	0.205464	0.383572	4.17294e-05	0.0299712	0.758147
SIPA1L1	black	-0.0964883	0.320521	0.0964883	0.320521	-0.356755	0.000150734	-0.461176	5.08775e-07	0.239202	0.0126584	0.331841	0.000450766	-0.195526	0.0425663	-0.20425	0.0339776	-0.0129929	0.893829	-0.283842	0.00291151	0.00107876	0.991159	0.412368	9.22521e-06	0.360247	0.000128325	-0.0926508	0.340233	0.0555903	0.567707	0.348766	0.000216313	0.0311366	0.749049	0.277081	0.00369521	0.440128	1.87607e-06	0.334904	0.00039589	0.361395	0.000121666	-0.0915012	0.346284	0.0558212	0.566098	0.0977434	0.314237
PAPLN	black	0.488938	7.9175e-08	-0.488938	7.9175e-08	-0.01214	0.900762	-0.000610488	0.994997	-0.635833	1.43314e-13	-0.297499	0.00176692	-0.716028	3.04071e-18	-0.780549	2.30965e-23	0.117322	0.226573	0.00227574	0.981351	-0.0651161	0.503149	0.802172	1.74692e-25	0.328713	0.00051394	0.305909	0.00128343	0.131701	0.17425	0.385755	3.73991e-05	-0.079284	0.414706	0.0703492	0.469385	-0.105583	0.276804	0.140351	0.1474	0.0690012	0.477962	0.131326	0.175489	0.354311	0.000168515	0.00194673	0.984047
BATF	black	0.333835	0.000414309	-0.333835	0.000414309	0.0231002	0.812422	0.0082489	0.932477	-0.63746	1.18861e-13	-0.346934	0.000234681	-0.772169	1.32469e-22	-0.728691	3.9343e-19	-0.102156	0.29278	-0.0779933	0.422367	-0.165563	0.0868241	0.794092	1.16027e-24	0.343694	0.000270737	0.210383	0.0288561	0.0785647	0.418965	0.353975	0.000171107	-0.176354	0.0678904	0.166593	0.0848527	-0.0654054	0.50125	0.131585	0.174633	0.0461578	0.635245	0.251554	0.00863482	0.350273	0.00020221	0.0992427	0.306836
GPATCH2L	black	-0.100263	0.301865	0.100263	0.301865	-0.281828	0.00312765	-0.392718	2.62308e-05	0.200006	0.0379531	0.238179	0.0130554	-0.198863	0.0390884	-0.379381	5.13878e-05	0.412684	9.06685e-06	-0.176429	0.0677711	0.28698	0.00260143	0.489907	7.39734e-08	0.432721	2.90966e-06	-0.0691991	0.476697	0.112436	0.246641	0.425227	4.48925e-06	-0.0986714	0.309642	-0.00026925	0.997793	0.343888	0.000268438	0.246752	0.0100408	0.128114	0.186383	-0.335777	0.000381423	0.0265467	0.785069	0.00401769	0.967083
VASH1	black	0.330127	0.000484431	-0.330127	0.000484431	0.00809529	0.933731	-0.108092	0.265483	-0.515272	1.15649e-08	-0.296524	0.00183254	-0.762059	9.8934e-22	-0.788377	4.21015e-24	0.0680469	0.484085	-0.188264	0.0510314	-0.15079	0.119294	0.865754	1.21229e-33	0.513844	1.289e-08	0.158198	0.102002	0.114001	0.240083	0.45992	5.51327e-07	-0.201711	0.0363114	0.169442	0.0795839	0.0186046	0.848438	0.123265	0.203745	0.0139286	0.886233	0.107389	0.268626	0.315544	0.000879508	0.103835	0.284879
FLRT2	black	0.306112	0.00127343	-0.306112	0.00127343	-0.27962	0.00338117	-0.263711	0.00582148	-0.105793	0.275844	0.14146	0.144194	-0.46125	5.06351e-07	-0.680374	5.54011e-16	0.577707	5.91294e-11	0.0678855	0.485125	0.328153	0.000526094	0.767203	3.60232e-22	0.456484	6.85732e-07	0.063651	0.512824	0.105414	0.27758	0.501645	3.19327e-08	0.0568272	0.559109	0.0533875	0.583174	0.239785	0.0124367	0.264523	0.00566666	0.199201	0.0387496	-0.257165	0.00721445	0.131896	0.173605	-0.0486745	0.616898
GPR65	black	0.323673	0.00063306	-0.323673	0.00063306	-0.262851	0.00598961	-0.435622	2.45325e-06	-0.173449	0.0726225	-0.0213032	0.826776	-0.734612	1.45306e-19	-0.547529	8.67135e-10	0.0985535	0.310224	-0.111815	0.249277	0.127499	0.188522	0.861716	5.2223e-33	0.688677	1.76219e-16	-0.186366	0.0534596	0.0044779	0.963315	0.537897	1.93418e-09	-0.13825	0.153614	0.35764	0.00014473	0.374979	6.3756e-05	0.292302	0.00214286	0.187133	0.0524665	0.16153	0.0948957	0.335134	0.000392035	-0.0109626	0.910344
C14orf132	black	0.202409	0.0356569	-0.202409	0.0356569	0.0184351	0.849803	0.333197	0.000425658	-0.362428	0.000115949	-0.0921853	0.342675	-0.249743	0.0091434	-0.521408	7.21235e-09	0.529188	3.91016e-09	-0.13595	0.160642	0.0235289	0.809007	0.407834	1.18099e-05	0.271183	0.00452799	0.136025	0.160409	-0.138743	0.15214	-0.0358791	0.712392	-0.226661	0.0183285	-0.244406	0.0107981	-0.206051	0.0323999	-0.164222	0.0894441	-0.112213	0.247583	-0.181769	0.0597358	-0.059576	0.540226	0.0164291	0.865984
EML1	black	0.409054	1.10546e-05	-0.409054	1.10546e-05	-0.188416	0.0508414	-0.306745	0.00124263	-0.319989	0.000735624	-0.082939	0.393454	-0.737478	8.88533e-20	-0.73229	2.15434e-19	0.310638	0.0010678	-0.0165995	0.864608	0.136523	0.15887	0.873619	6.12251e-35	0.468416	3.18164e-07	0.0551616	0.570703	0.136763	0.15813	0.558593	3.34196e-10	0.0231874	0.811727	0.246625	0.0100805	0.272342	0.00435229	0.368869	8.55639e-05	0.255512	0.00760958	0.060231	0.535773	0.365952	9.82665e-05	0.0385578	0.691966
EVL	black	0.371939	7.38601e-05	-0.371939	7.38601e-05	-0.0615883	0.526604	-0.0599606	0.537608	-0.542217	1.35389e-09	-0.34623	0.000242113	-0.629352	2.98675e-13	-0.642984	6.24488e-14	0.101173	0.297475	0.0742753	0.444888	-0.055375	0.569211	0.680836	5.203e-16	0.193366	0.0449523	0.461869	4.86619e-07	0.401485	1.65905e-05	0.527227	4.56943e-09	0.0276958	0.776006	0.0850031	0.381746	-0.0961808	0.322073	0.224392	0.0195606	0.0191694	0.843895	0.109108	0.260992	0.307865	0.00118987	-0.131224	0.175828
SNORD113-4	black	0.185704	0.0543279	-0.185704	0.0543279	-0.115008	0.235929	-0.24507	0.0105788	-0.0434591	0.655167	0.116357	0.230439	-0.288745	0.00244034	-0.514547	1.22209e-08	0.450149	1.01891e-06	0.227652	0.0178121	0.379145	5.19887e-05	0.515929	1.09995e-08	0.30584	0.00128687	0.00912718	0.925307	0.053091	0.58527	0.355205	0.000161792	0.0635525	0.513478	-0.0426296	0.66134	0.185181	0.0550232	0.245344	0.0104895	0.16824	0.0817739	-0.240278	0.0122524	0.238553	0.012909	0.10814	0.26527
SNORD114-6	black	0.0720442	0.45872	-0.0720442	0.45872	0.0342234	0.72512	-0.200917	0.0370686	-0.0657918	0.498719	-0.0785874	0.418831	-0.254302	0.00791114	-0.296557	0.00183031	0.0256954	0.791803	0.148904	0.124039	0.142943	0.139995	0.313529	0.000952828	0.0554489	0.568694	0.0594993	0.540748	0.17324	0.0729738	0.339099	0.000330696	0.0279897	0.773692	0.0303228	0.755398	0.124953	0.197572	0.25246	0.00839019	0.0711108	0.464576	-0.046153	0.63528	0.204151	0.0340661	0.15702	0.104611
SNORD114-26	black	0.120124	0.215596	-0.120124	0.215596	-0.10952	0.259186	-0.184746	0.055606	0.141357	0.144491	0.318329	0.000786622	-0.123522	0.202795	-0.39224	2.68847e-05	0.626466	4.11915e-13	0.283898	0.0029057	0.659651	8.25592e-15	0.382026	4.50755e-05	0.367252	9.24038e-05	-0.253099	0.00822102	-0.20891	0.0300222	0.131026	0.176487	0.0326101	0.737595	-0.111254	0.251674	0.232032	0.0156763	0.0971448	0.317224	0.162237	0.0934378	-0.371439	7.56596e-05	-0.0692173	0.476582	0.0359208	0.712072
TECPR2	black	0.0845851	0.3841	-0.0845851	0.3841	-0.115222	0.23505	-0.130305	0.1789	-0.337319	0.000357042	-0.157476	0.103594	-0.472859	2.37234e-07	-0.602568	5.22013e-12	-0.0914204	0.346712	-0.216188	0.0246279	-0.179686	0.0627733	0.641674	7.28382e-14	0.267395	0.00514757	0.204242	0.0339848	0.104994	0.279508	0.36486	0.00010346	-0.128236	0.185961	0.0328377	0.735831	-0.00987352	0.919219	0.0967906	0.319	0.0174123	0.858047	-0.022504	0.817178	0.369848	8.1656e-05	0.320326	0.000725626
TRAF3	black	0.0302432	0.756021	-0.0302432	0.756021	-0.18717	0.0524199	-0.380872	4.77336e-05	-0.2252	0.0191142	-0.203538	0.0346193	-0.634616	1.64722e-13	-0.418	6.75406e-06	-0.156865	0.104958	-0.175819	0.0687425	-0.122596	0.206229	0.661273	6.7335e-15	0.355603	0.000158886	0.111033	0.25262	0.275985	0.00383874	0.58892	2.02974e-11	-0.149231	0.123205	0.340163	0.000315811	0.232683	0.0153787	0.28869	0.00244527	0.111422	0.250954	0.228696	0.0172813	0.160015	0.0980768	-0.0119906	0.901977
TNFAIP2	black	0.38356	4.1754e-05	-0.38356	4.1754e-05	-0.0429785	0.658741	-0.0692184	0.476574	-0.630652	2.58132e-13	-0.337457	0.000354933	-0.804543	9.85765e-26	-0.740593	5.16875e-20	-0.0429235	0.65915	-0.19793	0.0400362	-0.233691	0.0149277	0.833556	4.44009e-29	0.438178	2.108e-06	0.244902	0.010634	0.135709	0.161393	0.409325	1.08928e-05	-0.153021	0.113863	0.199982	0.0379774	-0.00406637	0.966684	0.215827	0.0248745	0.0886382	0.361645	0.26108	0.00634975	0.433496	2.78045e-06	0.064649	0.506223
TDRD9	black	0.116117	0.231411	-0.116117	0.231411	0.303014	0.00143426	0.224847	0.019308	-0.472692	2.39888e-07	-0.349791	0.000206625	-0.305219	0.00131801	-0.451024	9.65175e-07	-0.118747	0.220941	-0.112285	0.247279	-0.194335	0.0438688	0.330339	0.000480158	0.0809509	0.404932	0.193613	0.0446737	-0.00726294	0.940532	0.0364796	0.707794	-0.290011	0.00233046	-0.162909	0.0920717	-0.281802	0.00313054	-0.104495	0.28181	-0.198521	0.0394341	0.0351718	0.717819	0.29801	0.00173339	0.195734	0.0423419
CEP170B	black	-0.136874	0.15779	0.136874	0.15779	0.171743	0.0755239	0.337349	0.000356577	0.0553223	0.569578	-0.0508704	0.60108	0.613057	1.75801e-12	0.719739	1.68963e-18	-0.275717	0.00387451	0.0133764	0.890714	-0.285939	0.00270082	-0.822925	8.79151e-28	-0.58192	3.97544e-11	0.177894	0.0654844	-0.0249931	0.797369	-0.553619	5.15281e-10	0.139627	0.149518	-0.223939	0.0198148	-0.376995	5.77801e-05	-0.240246	0.0122641	-0.131182	0.175966	0.185311	0.0548492	-0.129447	0.181801	0.0960692	0.322637
CLBA1	black	-0.0416818	0.668421	0.0416818	0.668421	0.0646906	0.505949	0.186162	0.0537254	-0.187154	0.0524402	-0.256285	0.00742248	0.0524934	0.589506	0.229293	0.0169844	-0.265706	0.00544749	-0.198072	0.0398907	-0.433219	2.82595e-06	-0.305088	0.00132468	-0.378121	5.46779e-05	0.298216	0.00172004	0.215245	0.025276	-0.108925	0.261798	0.0811962	0.403505	0.0790734	0.41595	-0.185954	0.053999	0.0287994	0.767328	0.00814956	0.933288	0.328494	0.000518659	0.160528	0.0969898	0.0622324	0.522281
CRIP2	black	0.463421	4.40363e-07	-0.463421	4.40363e-07	-0.0169591	0.861703	-0.126263	0.192879	-0.550591	6.68316e-10	-0.259503	0.00668623	-0.811533	1.74102e-26	-0.810241	2.41174e-26	0.186137	0.0537594	-0.021912	0.821906	-0.0382683	0.694163	0.879705	5.28065e-36	0.407752	1.18625e-05	0.18335	0.0575129	0.138846	0.151832	0.477324	1.75911e-07	-0.00193125	0.984174	0.210883	0.0284692	0.0846248	0.383876	0.277638	0.0036242	0.16964	0.0792279	0.146889	0.129268	0.414952	8.00133e-06	0.0621431	0.522879
TEP1	black	-0.214083	0.0260957	0.214083	0.0260957	0.241181	0.0119204	0.28239	0.00306593	-0.214913	0.025508	-0.485877	9.79945e-08	0.339979	0.000318338	0.276385	0.00378583	-0.416342	7.40755e-06	0.0043432	0.964417	-0.463331	4.42928e-07	-0.499323	3.78026e-08	-0.567238	1.54788e-10	0.593343	1.31625e-11	0.470696	2.73819e-07	-0.0532156	0.584389	-0.0154131	0.874202	-0.285438	0.00274988	-0.563095	2.24472e-10	-0.217429	0.0237955	-0.449222	1.07903e-06	0.0565268	0.561191	0.0522734	0.591069	-0.0346266	0.722013
SLC7A7	black	0.261866	0.00618752	-0.261866	0.00618752	-0.299468	0.00164088	-0.370608	7.87402e-05	-0.208032	0.0307364	-0.0478602	0.62281	-0.712113	5.59621e-18	-0.449149	1.08392e-06	-0.0808838	0.405322	-0.303642	0.00140025	-0.110971	0.25289	0.794338	1.09647e-24	0.703135	2.18299e-17	-0.15486	0.109533	-0.044081	0.650554	0.424336	4.72336e-06	-0.151508	0.117524	0.438456	2.07335e-06	0.332849	0.000431973	0.189746	0.0491999	0.192494	0.0459468	0.269659	0.00476888	0.243074	0.0112498	0.00804173	0.934169
SLC22A17	black	0.329596	0.000495333	-0.329596	0.000495333	-0.00328542	0.97308	0.128395	0.18541	-0.372893	7.05401e-05	0.0066881	0.945231	-0.462545	4.65921e-07	-0.74505	2.34898e-20	0.582296	3.836e-11	-0.0960862	0.322551	0.189965	0.0489332	0.693288	9.1739e-17	0.44602	1.31345e-06	0.0614973	0.527216	-0.156686	0.10536	0.129084	0.183042	-0.159731	0.0986809	-0.139053	0.151217	-0.0352476	0.717237	-0.021492	0.825265	0.0450166	0.643639	-0.224457	0.0195243	0.0709011	0.465897	-0.053821	0.580115
AP1G2	black	-0.105746	0.276061	0.105746	0.276061	-0.0244144	0.801963	0.016829	0.862754	-0.00030491	0.997501	-0.0809915	0.404696	0.28343	0.00295457	0.404559	1.40852e-05	-0.371347	7.59942e-05	0.0660664	0.496925	-0.256702	0.00732321	-0.443779	1.50533e-06	-0.441546	1.72291e-06	0.4939	5.57837e-08	0.445223	1.37885e-06	-4.89488e-05	0.999599	0.417352	7.00252e-06	0.0522405	0.591303	-0.171154	0.0765465	0.114124	0.23957	0.111416	0.25098	0.180543	0.0615085	0.097714	0.314383	-0.0368272	0.705137
TINF2	black	0.400306	1.76588e-05	-0.400306	1.76588e-05	-0.351234	0.000193674	-0.424746	4.6142e-06	-0.229878	0.0166972	0.0172817	0.8591	-0.620705	7.74978e-13	-0.42842	3.73662e-06	-0.122539	0.206442	0.10941	0.259665	0.0426361	0.661292	0.697191	5.22879e-17	0.3535	0.000174834	0.0209475	0.829624	0.113251	0.24321	0.503532	2.78178e-08	0.294151	0.00200154	0.404609	1.40476e-05	0.3163	0.000853327	0.430435	3.32483e-06	0.395136	2.31478e-05	0.267234	0.00517563	0.542223	1.35316e-09	0.167928	0.0823506
PRKD1	black	0.327929	0.000531006	-0.327929	0.000531006	-0.128547	0.184884	-0.288135	0.00249499	-0.199041	0.0389097	-0.0140103	0.88557	-0.562478	2.37137e-10	-0.692686	9.99721e-17	0.507099	2.13799e-08	0.0635039	0.5138	0.241707	0.0117304	0.761667	1.06753e-21	0.415411	7.80048e-06	0.069772	0.473047	0.157283	0.104025	0.530177	3.61334e-09	0.0225747	0.816613	0.107922	0.266241	0.220839	0.0216325	0.300694	0.00156656	0.172858	0.0736176	-0.135145	0.163158	0.235056	0.0143349	-0.00879252	0.928038
CFL2	black	0.339414	0.000326215	-0.339414	0.000326215	-0.330707	0.000472801	-0.44881	1.10681e-06	-0.0810012	0.404639	0.0605767	0.53343	-0.639672	9.19972e-14	-0.617437	1.1028e-12	0.425025	4.54123e-06	0.0589883	0.544236	0.312227	0.00100315	0.812235	1.45687e-26	0.515145	1.16771e-08	-0.0412714	0.671496	0.177916	0.0654501	0.649	3.05243e-14	0.0712595	0.46364	0.29241	0.00213441	0.444461	1.44431e-06	0.447881	1.17191e-06	0.291288	0.00222415	-0.0365472	0.707277	0.321646	0.000687739	-0.173186	0.0730641
NFKBIA	black	0.369995	8.10852e-05	-0.369995	8.10852e-05	-0.100587	0.300299	-0.1816	0.0599785	-0.521674	7.06517e-09	-0.324948	0.000600749	-0.742405	3.75855e-20	-0.585367	2.86074e-11	-0.223542	0.0200404	-0.0618758	0.524672	-0.200377	0.0375914	0.723328	9.48413e-19	0.304248	0.00136814	0.209619	0.0294563	0.199638	0.038316	0.461237	5.06772e-07	0.020402	0.833996	0.306465	0.00125617	0.076622	0.430596	0.316557	0.000844622	0.157461	0.103628	0.317957	0.000798473	0.685861	2.60975e-16	0.121057	0.212023
CLEC14A	black	0.39737	2.06032e-05	-0.39737	2.06032e-05	0.104377	0.282357	-0.153067	0.113755	-0.532778	2.93238e-09	-0.413675	8.58574e-06	-0.80931	3.04504e-26	-0.684699	3.06498e-16	0.0303425	0.755245	-0.0713185	0.463269	-0.172644	0.0739801	0.766885	3.83742e-22	0.333013	0.000428993	0.150781	0.119316	0.218753	0.0229348	0.509462	1.793e-08	-0.0747419	0.442025	0.27904	0.00345063	0.0511522	0.599063	0.227106	0.0180949	0.0403673	0.678291	0.260997	0.006367	0.368978	8.51203e-05	0.096527	0.320326
C11orf58	black	0.0509168	0.600748	-0.0509168	0.600748	-0.286922	0.0026069	-0.576341	6.7168e-11	0.37562	6.17971e-05	0.402874	1.54107e-05	-0.357376	0.000146499	-0.241195	0.0119151	0.34241	0.000286381	-0.0706961	0.467191	0.341388	0.000299438	0.525107	5.40144e-09	0.578405	5.53857e-11	-0.498421	4.03471e-08	-0.108701	0.262786	0.427291	3.98797e-06	0.00519055	0.957481	0.410905	9.99466e-06	0.692052	1.09411e-16	0.401514	1.65652e-05	0.409794	1.06188e-05	-0.0882863	0.363563	-0.0815124	0.401671	-0.090394	0.352176
NIN	black	0.110589	0.254535	-0.110589	0.254535	-0.150728	0.119449	-0.333818	0.000414598	-0.175361	0.0694787	-0.124757	0.198282	-0.548232	8.16965e-10	-0.695991	6.2218e-17	0.121341	0.210945	0.0041136	0.966297	0.132414	0.171907	0.780857	2.16299e-23	0.374947	6.38541e-05	0.180735	0.0612277	0.323522	0.000637006	0.688601	1.7812e-16	-0.0805726	0.407138	0.0671106	0.490133	0.172928	0.0734987	0.274137	0.00409196	0.014603	0.880764	-0.200426	0.0375432	0.236932	0.0135538	0.0518574	0.594029
PYGL	black	-0.0409086	0.67422	0.0409086	0.67422	0.0792076	0.415157	-0.0223306	0.818562	-0.114324	0.238743	-0.126656	0.191485	-0.131022	0.176501	-0.255203	0.00768554	-0.125741	0.194741	-0.0010559	0.991347	-0.0903545	0.352387	0.210875	0.0284754	0.0322929	0.740056	0.108817	0.262274	0.0857487	0.377569	0.168009	0.0822009	-0.039668	0.683563	-0.0121478	0.900698	-0.042481	0.662448	0.0296668	0.760529	-0.045693	0.638658	-0.0933669	0.336498	0.250567	0.00890893	0.175435	0.0693589
NID2	black	0.402421	1.57864e-05	-0.402421	1.57864e-05	-0.107048	0.270155	-0.0973271	0.316312	-0.393307	2.54462e-05	-0.106532	0.272485	-0.562389	2.39018e-10	-0.678191	7.44079e-16	0.109999	0.257094	-0.0620584	0.523447	-0.0139806	0.885811	0.704418	1.80273e-17	0.367421	9.1665e-05	0.166766	0.0845237	0.0776813	0.424231	0.38597	3.69957e-05	-0.0237995	0.806852	0.0918819	0.344273	0.0444776	0.647619	0.181244	0.0604901	0.12978	0.180674	0.0237741	0.807054	0.412928	8.94593e-06	0.0288237	0.767138
FERMT2	black	0.415286	7.85449e-06	-0.415286	7.85449e-06	-0.162221	0.0934715	-0.345807	0.000246679	-0.263419	0.00587823	-0.0730022	0.452751	-0.733116	1.87343e-19	-0.699922	3.50989e-17	0.422027	5.3852e-06	-0.0194092	0.841967	0.172557	0.0741285	0.863629	2.62942e-33	0.521883	6.95088e-09	0.0118143	0.903411	0.156353	0.106114	0.591414	1.59121e-11	-0.0165742	0.864812	0.265766	0.0054365	0.325596	0.000584914	0.403195	1.51501e-05	0.248212	0.00959359	0.0480364	0.621528	0.34051	0.000311095	-0.0443154	0.648819
BMP4	black	0.119411	0.21835	-0.119411	0.21835	-0.0899374	0.354623	-0.12081	0.212965	0.18357	0.0572084	0.309082	0.00113483	-0.0472865	0.626989	0.042774	0.660264	0.413533	8.653e-06	-0.274997	0.00397232	0.1645	0.0888965	0.164392	0.0891081	0.460832	5.2009e-07	-0.34627	0.000241688	-0.317749	0.000805198	-0.127462	0.188652	-0.0659612	0.497612	0.0549077	0.572479	0.225393	0.0190089	-0.0675405	0.487351	0.151779	0.116862	-0.0335576	0.73026	-0.22243	0.0206827	0.0314674	0.746473
RTN1	black	0.0769283	0.42875	-0.0769283	0.42875	-0.0426318	0.661323	0.0167735	0.863203	-0.082181	0.397807	0.19788	0.040087	-0.291419	0.00221355	-0.545854	9.98737e-10	0.529628	3.77533e-09	-0.144582	0.135461	0.210616	0.0286751	0.571468	1.05353e-10	0.560096	2.92824e-10	-0.229475	0.0168943	-0.324696	0.000607013	0.0670265	0.490678	-0.23135	0.0159938	-0.108954	0.261671	0.10858	0.263321	-0.0604612	0.534212	0.0493083	0.612314	-0.288872	0.00242914	-0.0772033	0.427096	0.0816694	0.400761
ZBTB25	black	0.198664	0.0392892	-0.198664	0.0392892	-0.322873	0.000654142	-0.542497	1.32274e-09	0.156268	0.106305	0.199673	0.038281	-0.405652	1.32839e-05	-0.315247	0.000889964	0.284211	0.00287341	0.026941	0.781956	0.290615	0.00227965	0.584213	3.19552e-11	0.391085	2.85261e-05	-0.12767	0.187926	0.199253	0.0386979	0.606574	3.46084e-12	0.147027	0.128904	0.28301	0.00299914	0.454501	7.7689e-07	0.386344	3.63052e-05	0.286179	0.00267758	-0.0457266	0.638411	0.102754	0.289953	0.0386759	0.69107
ZFP36L1	black	0.391179	2.8389e-05	-0.391179	2.8389e-05	-0.0728626	0.453618	-0.216083	0.0246994	-0.357715	0.000144238	-0.130595	0.177927	-0.655913	1.31422e-14	-0.656045	1.29286e-14	0.109648	0.258625	-0.209319	0.0296945	-0.0456894	0.638685	0.817502	3.73843e-27	0.446359	1.28649e-06	0.0279314	0.774151	0.033217	0.732894	0.42905	3.60304e-06	-0.131438	0.17512	0.107134	0.269769	0.100669	0.299899	0.12834	0.185599	0.0471852	0.627728	0.057499	0.554465	0.400896	1.71159e-05	0.148933	0.123966
ACTN1	black	0.503103	2.87067e-08	-0.503103	2.87067e-08	-0.133649	0.167909	-0.25812	0.0069943	-0.401331	1.67269e-05	-0.0553851	0.56914	-0.788805	3.82795e-24	-0.676452	9.3946e-16	0.199152	0.0387988	-0.127453	0.188681	-0.0256654	0.79204	0.854265	6.87324e-32	0.515826	1.10858e-08	-0.00193613	0.984134	0.0126419	0.896681	0.436566	2.3199e-06	-0.00829317	0.932115	0.335266	0.000389836	0.266606	0.00528577	0.376981	5.78216e-05	0.355776	0.000157636	0.260278	0.006519	0.379933	5.00071e-05	0.0616094	0.526462
MAP3K9	black	0.28797	0.00250996	-0.28797	0.00250996	0.0171709	0.859994	0.302485	0.00146354	-0.307398	0.00121161	-0.0770819	0.427825	0.143248	0.139143	0.150786	0.119303	-0.124341	0.199796	0.163428	0.0910261	-0.101252	0.297099	-0.256136	0.00745834	-0.316153	0.000858382	0.264915	0.0055931	-0.0750793	0.439961	-0.31242	0.000995535	0.0924439	0.341317	-0.187758	0.051669	-0.345284	0.000252447	-0.0610897	0.529963	0.0249883	0.797407	0.238631	0.0128785	0.189098	0.0499936	0.127349	0.189048
ABCD4	black	-0.161212	0.0955565	0.161212	0.0955565	0.0841113	0.386779	0.282125	0.0030949	0.0254387	0.793836	-0.112091	0.248103	0.501934	3.12676e-08	0.499201	3.81367e-08	-0.260605	0.0064494	-0.0220576	0.820743	-0.299929	0.00161256	-0.609249	2.62201e-12	-0.456563	6.82325e-07	0.234412	0.014612	0.0531706	0.584707	-0.334294	0.0004063	0.00755997	0.938105	-0.253997	0.00798856	-0.413233	8.79707e-06	-0.342578	0.000284292	-0.288821	0.00243363	0.0817784	0.400131	-0.153188	0.113465	0.181599	0.0599799
LTBP2	black	0.345063	0.000254914	-0.345063	0.000254914	-0.172589	0.0740732	-0.162689	0.0925168	-0.424189	4.76299e-06	-0.133166	0.169466	-0.724683	7.60828e-19	-0.777436	4.45854e-23	0.163765	0.0903523	-0.0622933	0.521873	-0.00570289	0.953289	0.889724	6.89684e-38	0.525346	5.30104e-09	0.140354	0.14739	0.0906899	0.350595	0.494584	5.31301e-08	-0.119814	0.216788	0.186615	0.0531355	0.10213	0.292904	0.190814	0.0479133	0.135723	0.161347	0.0431497	0.657467	0.249172	0.00930887	-0.047497	0.625454
NEK9	black	-0.0313046	0.74774	0.0313046	0.74774	-0.536417	2.18299e-09	-0.572805	9.31772e-11	0.243534	0.0110917	0.265995	0.00539499	-0.254547	0.00784913	-0.29826	0.00171723	0.115123	0.235455	0.138893	0.151692	0.317883	0.000800851	0.454932	7.56135e-07	0.215784	0.0249037	0.0814301	0.402148	0.341597	0.000296725	0.613272	1.71863e-12	0.256596	0.00734833	0.247212	0.00989795	0.488008	8.44947e-08	0.521402	7.21615e-09	0.379912	5.0058e-05	-0.186553	0.0532156	-0.0171217	0.860391	-0.07306	0.452393
TGFB3	black	0.305304	0.00131369	-0.305304	0.00131369	-0.207328	0.031319	-0.177123	0.0666803	-0.383945	4.09575e-05	-0.0878328	0.366042	-0.687499	2.07798e-16	-0.803193	1.36656e-25	0.180841	0.0610739	-0.0460209	0.636249	0.0636179	0.513043	0.868716	4.02765e-34	0.417498	6.94579e-06	0.140407	0.147236	0.095677	0.324626	0.48758	8.70529e-08	-0.0342368	0.725017	0.159746	0.0986505	0.156264	0.106314	0.26162	0.00623803	0.193482	0.0448217	-0.0258003	0.790972	0.31825	0.000789108	0.0428393	0.659777
IRF2BPL	black	0.34049	0.000311353	-0.34049	0.000311353	-0.152088	0.116112	-0.0151285	0.876507	-0.259195	0.0067538	0.211636	0.0278945	-0.374808	6.42867e-05	-0.731281	2.55307e-19	0.462915	4.54963e-07	0.108975	0.261579	0.355848	0.000157121	0.706996	1.22322e-17	0.450872	9.74329e-07	0.050578	0.603176	-0.190146	0.0487146	0.171059	0.0767126	-0.00373861	0.969368	-0.143767	0.137701	0.0336519	0.729531	0.0657559	0.498954	0.195589	0.0424989	-0.290116	0.00232154	0.14678	0.129555	0.0214148	0.825883
TMED8	black	0.123345	0.203448	-0.123345	0.203448	-0.506432	2.24634e-08	-0.600489	6.44626e-12	0.245382	0.0104771	0.406654	1.25866e-05	-0.414589	8.16341e-06	-0.175826	0.0687308	0.126937	0.190493	0.0278777	0.774573	0.361653	0.000120214	0.579612	4.94463e-11	0.58477	3.02932e-11	-0.407632	1.19396e-05	-0.162994	0.0918998	0.387337	3.45273e-05	0.0475228	0.625266	0.476891	1.81117e-07	0.597077	9.08382e-12	0.327097	0.000549684	0.457616	6.38324e-07	0.0935462	0.335567	-0.0238601	0.80637	-0.0439176	0.651765
TTC7B	black	0.335818	0.000380753	-0.335818	0.000380753	-0.00379828	0.968879	-0.0646804	0.506016	-0.511667	1.51952e-08	-0.263907	0.00578376	-0.762045	9.92136e-22	-0.837151	1.54175e-29	0.235447	0.0141688	-0.218977	0.0227922	-0.115642	0.233339	0.887537	1.84097e-37	0.508981	1.85861e-08	0.185978	0.053967	0.127988	0.186818	0.463405	4.40796e-07	-0.196753	0.0412592	0.127108	0.189893	0.0527503	0.587683	0.178583	0.0644313	0.0447014	0.645965	0.0482861	0.619715	0.370769	7.8131e-05	0.0362081	0.709871
CCDC88C	black	-0.104753	0.280617	0.104753	0.280617	-0.320152	0.000730767	-0.440256	1.86176e-06	0.143058	0.139673	0.0224431	0.817664	-0.244024	0.0109258	-0.0176974	0.855747	-0.143727	0.13781	0.044573	0.646914	0.0745059	0.443472	0.233382	0.0150648	0.11797	0.223999	-0.0131944	0.892193	0.246899	0.00999499	0.420549	5.85387e-06	0.159455	0.0992742	0.349574	0.000208642	0.315345	0.000886512	0.265642	0.00545901	0.189073	0.0500239	0.0961173	0.322394	-0.0246478	0.80011	0.117034	0.227721
PPP4R3A	black	-0.39708	2.09184e-05	0.39708	2.09184e-05	-0.0538311	0.580044	-0.254757	0.00779641	0.486814	9.18252e-08	0.00977718	0.920005	0.388087	3.32398e-05	0.510694	1.63488e-08	-0.182958	0.0580574	0.225674	0.0188563	0.0469911	0.629145	-0.518362	9.12822e-09	-0.451386	9.43716e-07	0.0580682	0.550545	0.452552	8.7763e-07	0.193351	0.0449694	0.264624	0.00564756	0.127011	0.190232	0.257381	0.00716394	0.36167	0.000120119	0.0614595	0.527471	-0.0704959	0.468457	-0.00430852	0.964701	-0.0780023	0.422313
FBLN5	black	0.356073	0.000155511	-0.356073	0.000155511	-0.301566	0.00151559	-0.309448	0.00111871	-0.158295	0.101789	0.13538	0.162421	-0.608745	2.7633e-12	-0.630867	2.51959e-13	0.394908	2.34234e-05	-0.126268	0.19286	0.187826	0.0515831	0.826149	3.63183e-28	0.643333	5.99372e-14	-0.0274334	0.778073	0.0289525	0.766127	0.463786	4.30095e-07	0.0389419	0.689054	0.247953	0.00967141	0.32902	0.000507395	0.293176	0.00207501	0.318258	0.000788859	-0.0269366	0.78199	0.155983	0.106953	-0.0620429	0.523551
ASB2	black	0.155008	0.10919	-0.155008	0.10919	-0.314709	0.000909235	0.039554	0.684424	-0.0605354	0.53371	0.189928	0.0489786	-0.0908332	0.349831	-0.131159	0.176044	0.399712	1.82202e-05	-0.0529927	0.585966	0.0789713	0.416554	0.237318	0.0133976	0.260794	0.00640953	0.086873	0.371323	-0.0754536	0.437678	-0.00195428	0.983985	0.030968	0.750363	-0.00295248	0.975807	0.0234881	0.809331	0.000783676	0.993578	0.155457	0.108156	-0.0427189	0.660674	-0.0394662	0.685088	-0.0646856	0.505982
DDX24	black	0.418156	6.69508e-06	-0.418156	6.69508e-06	-0.495161	5.09877e-08	-0.524929	5.47763e-09	0.0836095	0.389628	0.41623	7.45383e-06	-0.49243	6.19147e-08	-0.273135	0.00423558	0.202099	0.0359463	0.0333656	0.731744	0.24612	0.0102401	0.590732	1.70106e-11	0.403357	1.50191e-05	-0.189618	0.0493557	-0.0203018	0.8348	0.41406	8.4051e-06	0.352972	0.000179061	0.517652	9.64014e-09	0.651079	2.3745e-14	0.655335	1.41135e-14	0.747446	1.52677e-20	0.193467	0.0448384	0.278826	0.00347669	-0.00127942	0.989515
SERPINA9	black	0.111337	0.251317	-0.111337	0.251317	-0.00508638	0.958334	0.0343329	0.724276	-0.15932	0.0995632	-0.0475442	0.62511	-0.0803565	0.408401	-0.0723705	0.456682	-0.121522	0.210263	0.100437	0.30102	0.00272143	0.9777	0.131547	0.174757	-0.0878883	0.365738	0.0478295	0.623033	-0.0592616	0.542369	-0.0123705	0.898887	-0.0153735	0.874523	-0.0439537	0.651497	-0.144357	0.136077	-0.105676	0.276381	-0.0590703	0.543676	0.0411502	0.672406	-0.00676185	0.944628	0.0616631	0.526101
TCL1A	black	0.237633	0.0132714	-0.237633	0.0132714	-0.23921	0.0126553	-0.328699	0.000514259	-0.136147	0.160032	-0.00271593	0.977745	-0.480518	1.4165e-07	-0.273449	0.00419007	-0.0648677	0.504782	0.14769	0.127171	0.124988	0.197446	0.524704	5.5752e-09	0.253395	0.0081438	0.00484949	0.960273	0.122863	0.205236	0.409595	1.07343e-05	0.108188	0.265058	0.322454	0.000665462	0.228364	0.0174487	0.268781	0.00491259	0.225832	0.0187708	0.192784	0.0456133	0.131995	0.173282	-0.0655719	0.500159
MOK	black	-0.0642816	0.508648	0.0642816	0.508648	0.106424	0.272976	0.104805	0.280379	-0.133638	0.167943	-0.361964	0.000118483	0.165886	0.0862012	0.391225	2.8322e-05	-0.370462	7.92904e-05	-0.0996652	0.304771	-0.409783	1.06252e-05	-0.433411	2.79441e-06	-0.374628	6.48511e-05	0.307622	0.00120112	0.306101	0.00127397	-0.0669674	0.491062	0.0551088	0.571071	0.00175548	0.985614	-0.287874	0.00251867	-0.0890625	0.359343	-0.229764	0.0167529	0.335391	0.000387753	0.142008	0.142634	0.0780848	0.421821
BAG5	black	-0.0790695	0.415973	0.0790695	0.415973	-0.132898	0.170332	-0.329258	0.000502386	0.411848	9.49208e-06	0.14716	0.128555	0.243487	0.0111078	0.377749	5.56859e-05	-0.109628	0.258714	0.355489	0.000159717	0.232751	0.0153479	-0.349693	0.000207534	-0.325288	0.0005924	-0.0903916	0.352188	0.248418	0.00953192	0.163993	0.0898975	0.294115	0.00200423	0.157256	0.104084	0.329962	0.000487811	0.429129	3.58646e-06	0.21501	0.0254401	0.0149778	0.877727	0.104647	0.281111	-0.113388	0.242636
GPR132	black	0.285479	0.00274578	-0.285479	0.00274578	-0.177289	0.0664204	-0.197102	0.0408926	-0.459762	5.56911e-07	-0.210484	0.028778	-0.772342	1.27878e-22	-0.710169	7.5469e-18	-0.0281653	0.772311	-0.217592	0.0236882	-0.136007	0.160465	0.879619	5.47023e-36	0.509042	1.85011e-08	0.175822	0.0687371	0.156994	0.104669	0.515642	1.12426e-08	-0.143492	0.138462	0.231919	0.0157285	0.112794	0.245129	0.241545	0.0117887	0.121395	0.210743	0.165749	0.0864649	0.397042	2.09602e-05	0.0526739	0.588225
SNORD115-24	black	-0.0904571	0.351838	0.0904571	0.351838	0.40228	1.59054e-05	0.2872	0.0025808	-0.130991	0.176602	-0.238772	0.0128237	0.2313	0.0160171	0.104348	0.282494	-0.021511	0.825113	0.109563	0.258998	-0.117872	0.224386	-0.355214	0.000161731	-0.418109	6.71294e-06	0.131677	0.174329	0.0360849	0.710814	-0.251973	0.00852088	-0.0438256	0.652447	-0.279283	0.00342135	-0.350996	0.000195753	-0.208937	0.0300006	-0.273207	0.00422505	-0.0532802	0.583932	-0.037394	0.700814	-0.0306699	0.752689
SNORD115-27	black	-0.0612337	0.528992	0.0612337	0.528992	0.180256	0.0619295	0.0299264	0.758497	0.197946	0.0400202	0.111081	0.252417	0.257394	0.00716102	0.196723	0.0412904	0.0858802	0.376836	0.122379	0.207038	0.114396	0.238444	-0.262463	0.00606706	-0.16288	0.0921287	-0.160927	0.0961505	-0.108423	0.264017	-0.145081	0.134103	0.0145301	0.881355	-0.0913831	0.34691	-0.0107715	0.911901	-0.0676761	0.486475	-0.0425209	0.662151	-0.0908621	0.349677	-0.0822821	0.397225	0.131085	0.17629
SNORD115-34	black	-0.145295	0.133524	0.145295	0.133524	0.269766	0.00475153	0.0718651	0.45984	0.14205	0.142512	0.0796079	0.412796	0.251599	0.00862264	0.198483	0.0394728	-0.0151852	0.876047	0.13561	0.161699	0.0900374	0.354087	-0.278408	0.00352799	-0.306403	0.00125921	-0.0830884	0.3926	-0.110485	0.254986	-0.18687	0.0528056	0.0585562	0.547194	-0.141244	0.144817	-0.0695866	0.474227	-0.115702	0.233093	-0.0396092	0.684008	-0.0823152	0.397034	0.0535916	0.581733	0.288856	0.0024306
GREM1	black	0.371585	7.51303e-05	-0.371585	7.51303e-05	-0.364962	0.000102963	-0.374644	6.48008e-05	-0.146061	0.131465	0.0537434	0.580661	-0.592697	1.40276e-11	-0.539118	1.74954e-09	0.442729	1.60416e-06	0.141044	0.145392	0.259652	0.00665387	0.695339	6.83552e-17	0.358438	0.000139515	0.112709	0.245488	0.257871	0.0070512	0.593969	1.23727e-11	0.23731	0.0134008	0.347846	0.000225362	0.367452	9.15316e-05	0.47707	1.78941e-07	0.382677	4.36367e-05	0.0460772	0.635837	0.167994	0.0822276	-0.184018	0.0565945
EIF2AK4	black	0.169037	0.0803173	-0.169037	0.0803173	-0.496785	4.53898e-08	-0.543817	1.18482e-09	0.180297	0.0618694	0.283513	0.00294584	-0.400066	1.7883e-05	-0.369795	8.18646e-05	0.158663	0.100986	0.0169023	0.862162	0.259649	0.00665434	0.572661	9.4423e-11	0.386518	3.59878e-05	-0.0185928	0.848533	0.229057	0.017101	0.629411	2.96716e-13	0.278616	0.00350231	0.378864	5.27136e-05	0.552549	5.65063e-10	0.51801	9.37878e-09	0.448557	1.12416e-06	-0.07732	0.426395	0.229299	0.016981	-0.0766616	0.430357
GCHFR	black	-0.0447159	0.645858	0.0447159	0.645858	0.235474	0.0141575	0.537758	1.95624e-09	-0.145593	0.132721	-0.0504378	0.604182	0.404718	1.39658e-05	0.369861	8.16055e-05	-0.175512	0.0692353	0.0727394	0.454385	-0.142692	0.140698	-0.580936	4.36398e-11	-0.319455	0.000751678	-0.00499843	0.959054	-0.36564	9.97253e-05	-0.692665	1.00266e-16	-0.01911	0.844373	-0.232237	0.015582	-0.459202	5.77156e-07	-0.473665	2.24848e-07	-0.186773	0.0529314	0.1314	0.175245	-0.168004	0.0822094	-0.0696193	0.474019
DLL4	black	0.330053	0.000485944	-0.330053	0.000485944	-0.0387614	0.690422	-0.0527616	0.587603	-0.30379	0.00139234	-0.0265308	0.785195	-0.335931	0.000378914	-0.224219	0.0196572	0.0103336	0.915469	-0.139039	0.151258	-0.0590248	0.543987	0.380309	4.90856e-05	0.369613	8.25789e-05	-0.11084	0.253451	-0.254202	0.00793643	-0.00361454	0.970384	-0.181054	0.0607644	0.103764	0.28521	-0.0805052	0.407532	-0.12644	0.19225	0.0434162	0.655485	0.260908	0.00638555	0.257168	0.00721364	0.0109798	0.910204
AFG2B	black	-0.0760873	0.433829	0.0760873	0.433829	-0.107015	0.270306	-0.231076	0.0161228	0.25094	0.00880434	-0.00551642	0.954815	0.182039	0.0593521	0.35604	0.000155748	-0.212511	0.0272399	0.230913	0.0161999	-0.0351763	0.717785	-0.341247	0.000301287	-0.433857	2.72205e-06	0.138472	0.15295	0.421122	5.66798e-06	0.219912	0.0222032	0.447465	1.20225e-06	0.235074	0.0143269	0.267704	0.00509444	0.484513	1.07692e-07	0.243934	0.0109561	0.133794	0.167444	0.217139	0.0239877	0.0334403	0.731167
EID1	black	0.334346	0.000405398	-0.334346	0.000405398	0.013455	0.890076	-0.359272	0.000134249	-0.275017	0.00396955	-0.306126	0.00127275	-0.706447	1.32908e-17	-0.61095	2.19477e-12	0.0565944	0.560722	0.111382	0.251124	0.0244896	0.801366	0.689821	1.50034e-16	0.232802	0.0153248	0.104195	0.283204	0.39618	2.1924e-05	0.692674	1.00151e-16	0.167537	0.0830771	0.347186	0.000232073	0.289025	0.00241566	0.477832	1.69975e-07	0.155344	0.108416	0.111733	0.249624	0.422479	5.24914e-06	0.0354608	0.7156
FGF7	black	0.354903	0.000164039	-0.354903	0.000164039	-0.149382	0.122823	-0.320041	0.000734061	-0.400187	1.77699e-05	-0.262412	0.00607721	-0.846378	9.04067e-31	-0.689507	1.56833e-16	0.112135	0.247916	0.00438019	0.964115	0.0250629	0.796815	0.843408	2.29781e-30	0.382842	4.32783e-05	0.156935	0.104803	0.309782	0.00110421	0.653615	1.7433e-14	0.0724402	0.456247	0.393699	2.49365e-05	0.282923	0.0030084	0.477073	1.7891e-07	0.25762	0.00710884	0.214341	0.0259119	0.389595	3.07845e-05	-0.0390885	0.687944
TMOD2	black	0.301967	0.00149267	-0.301967	0.00149267	-0.213061	0.0268345	-0.426808	4.10014e-06	-0.0910379	0.348742	0.11816	0.223249	-0.614434	1.51941e-12	-0.652745	1.93892e-14	0.468015	3.26623e-07	-0.046603	0.631983	0.29971	0.001626	0.852303	1.32335e-31	0.615267	1.39065e-12	-0.121773	0.209314	0.045315	0.64144	0.557043	3.82772e-10	-0.0263618	0.78653	0.221069	0.0214934	0.372485	7.19416e-05	0.320444	0.000722185	0.244734	0.0106892	-0.0974988	0.315455	0.165463	0.0870156	-0.0386934	0.690937
AQP9	black	0.391474	2.79637e-05	-0.391474	2.79637e-05	-0.0618794	0.524648	-0.219102	0.0227122	-0.525885	5.08054e-09	-0.324184	0.000619932	-0.882299	1.78403e-36	-0.575363	7.35626e-11	-0.211442	0.0280419	-0.193286	0.045043	-0.236178	0.013863	0.805684	7.46352e-26	0.446786	1.25335e-06	0.0223101	0.818726	0.0664092	0.49469	0.435757	2.43368e-06	-0.121278	0.211186	0.445398	1.36426e-06	0.172144	0.0748335	0.275416	0.00391512	0.182782	0.0583036	0.472799	2.38184e-07	0.456043	7.05079e-07	0.150021	0.121211
RAB8B	black	0.46853	3.15781e-07	-0.46853	3.15781e-07	-0.251133	0.00875094	-0.473712	2.24132e-07	-0.236112	0.0138904	-0.0488934	0.615314	-0.83481	3.07896e-29	-0.562006	2.47282e-10	0.0691901	0.476755	-0.0694948	0.474812	0.108835	0.262195	0.899425	6.79807e-40	0.652718	1.94529e-14	-0.190507	0.04828	0.0251218	0.796348	0.580512	4.5426e-11	-0.0456675	0.638846	0.450456	9.99773e-07	0.4189	6.42206e-06	0.376517	5.91483e-05	0.265617	0.00546364	0.283924	0.00290303	0.343035	0.00027867	-0.0514345	0.597046
SNX22	black	0.109416	0.259639	-0.109416	0.259639	0.036729	0.705887	0.254812	0.00778279	-0.402959	1.5341e-05	-0.198304	0.0396536	-0.274063	0.00410245	-0.394523	2.38951e-05	0.0206116	0.832316	-0.0962461	0.321743	-0.147592	0.127425	0.366896	9.39762e-05	0.105304	0.278084	0.294407	0.00198265	0.0643826	0.507981	0.0843405	0.385481	-0.170418	0.0778407	-0.135424	0.162282	-0.277263	0.00367188	-0.159844	0.0984401	-0.16551	0.0869247	-0.037965	0.696467	-0.0248148	0.798784	0.00856903	0.929863
PLEKHO2	black	0.361647	0.000120247	-0.361647	0.000120247	-0.0851764	0.380773	-0.123209	0.203953	-0.504482	2.59411e-08	-0.187683	0.0517653	-0.791297	2.1902e-24	-0.789317	3.41514e-24	0.133603	0.168057	-0.171631	0.0757177	-0.0323299	0.739769	0.934096	3.18471e-49	0.6206	7.83875e-13	0.0690703	0.477521	-0.0238817	0.806199	0.399434	1.84886e-05	-0.214444	0.0258386	0.151832	0.116735	0.0668999	0.4915	0.135241	0.162856	0.0831533	0.392229	0.112774	0.245213	0.368382	8.75748e-05	0.092258	0.342293
CD276	black	0.502302	3.04382e-08	-0.502302	3.04382e-08	-0.0795906	0.412897	-0.102828	0.289601	-0.507591	2.06129e-08	-0.159537	0.0990966	-0.69829	4.45605e-17	-0.531974	3.12844e-09	-0.0358606	0.712533	-0.143486	0.13848	-0.100754	0.299491	0.695443	6.73359e-17	0.428401	3.74063e-06	-0.0706302	0.467607	-0.186285	0.0535652	0.197257	0.0407319	-0.183555	0.0572291	0.239247	0.0126412	0.0455533	0.639686	0.093057	0.338111	0.156565	0.105633	0.385058	3.87335e-05	0.415048	7.95882e-06	0.12582	0.194457
LOXL1	black	0.394979	2.33363e-05	-0.394979	2.33363e-05	-0.0648901	0.504635	-0.0959033	0.323478	-0.459162	5.78636e-07	-0.137954	0.154504	-0.705923	1.43816e-17	-0.769565	2.2455e-22	0.180826	0.0610963	-0.0944651	0.33082	-0.0204988	0.83322	0.833236	4.87242e-29	0.441953	1.6811e-06	0.125647	0.195076	0.0387988	0.690138	0.394177	2.43272e-05	-0.0715631	0.461733	0.136879	0.157774	0.0593015	0.542097	0.163008	0.0918705	0.142935	0.140017	0.0657564	0.498951	0.287531	0.00255018	0.170523	0.0776556
ISLR	black	0.296889	0.00180774	-0.296889	0.00180774	-0.334874	0.00039639	-0.291382	0.0022165	-0.196366	0.0416678	0.118884	0.220404	-0.607528	3.13554e-12	-0.665365	4.00469e-15	0.304026	0.0013798	-0.111135	0.252183	0.170032	0.0785272	0.870502	2.04584e-34	0.630072	2.75503e-13	-0.0386867	0.690988	-0.0524592	0.589749	0.42441	4.7034e-06	-0.0768724	0.429086	0.196469	0.0415582	0.257051	0.00724093	0.189475	0.0495306	0.240668	0.012108	-0.0517467	0.594819	0.190987	0.047707	-0.00282704	0.976835
CSK	black	0.234871	0.0144138	-0.234871	0.0144138	-0.104834	0.280245	-0.0859511	0.37644	-0.304284	0.00136621	-0.0730248	0.452611	-0.347919	0.000224635	-0.204634	0.0336362	-0.207869	0.0308701	0.069335	0.475831	-0.124204	0.200296	0.335094	0.0003927	0.106184	0.274066	0.139927	0.148638	0.0336078	0.729872	0.159981	0.0981476	0.0863058	0.374466	0.25103	0.00877938	-0.0317109	0.744579	0.0827732	0.394404	0.17802	0.0652903	0.270144	0.00469099	0.107266	0.269176	0.0716675	0.461078
SCAMP5	black	-0.121276	0.211192	0.121276	0.211192	-0.0240248	0.80506	-0.0440881	0.650501	-0.0496964	0.609515	0.124429	0.199475	-0.250508	0.00892552	-0.443384	1.54184e-06	0.140088	0.148165	-0.292406	0.00213471	0.047384	0.626278	0.481058	1.36523e-07	0.517758	9.56209e-09	-0.0404968	0.677316	-0.124902	0.197757	0.138258	0.15359	-0.181346	0.0603429	-0.0363146	0.709056	0.0446037	0.646687	-0.119267	0.218909	-0.0198384	0.83852	-0.263602	0.00584253	-0.0849433	0.382082	0.209327	0.0296884
UBE2Q2	black	0.274337	0.00406389	-0.274337	0.00406389	-0.30561	0.0012983	-0.574062	8.29821e-11	0.170875	0.0770362	0.164163	0.0895609	-0.461273	5.05621e-07	-0.356265	0.000154153	0.220183	0.0220351	0.11765	0.225267	0.299894	0.0016147	0.565824	1.75823e-10	0.380709	4.8122e-05	-0.141471	0.144164	0.256298	0.00741943	0.663412	5.13701e-15	0.294162	0.00200073	0.404717	1.39672e-05	0.603877	4.56717e-12	0.58782	2.25836e-11	0.397542	2.04196e-05	-0.0225868	0.816517	0.269655	0.00476945	-0.14865	0.124689
MORF4L1	black	0.261324	0.00629889	-0.261324	0.00629889	-0.0193115	0.842753	-0.22453	0.0194835	-0.146117	0.131316	-0.125097	0.197052	-0.449409	1.06663e-06	-0.348523	0.000218674	0.124232	0.200192	0.0391174	0.687726	0.0855656	0.378592	0.494978	5.16572e-08	0.367303	9.21821e-05	-0.0757007	0.436175	0.0750229	0.440306	0.360331	0.000127827	-0.036001	0.711457	0.176716	0.0673182	0.17811	0.0651529	0.181967	0.0594545	0.0513202	0.597863	0.0832866	0.391468	0.151293	0.118053	0.0227164	0.815483
MINAR1	black	0.116706	0.229037	-0.116706	0.229037	-0.0362196	0.709783	0.0672354	0.489325	-0.390982	2.86774e-05	-0.211467	0.0280227	-0.554717	4.68592e-10	-0.599755	6.94212e-12	-0.0969235	0.318333	-0.234579	0.0145397	-0.160411	0.0972372	0.619861	8.49203e-13	0.313329	0.000960413	0.144521	0.135627	0.0412561	0.671612	0.284139	0.00288078	-0.167039	0.0840087	0.0688712	0.478794	0.00220823	0.981904	0.0432321	0.656854	-0.0138968	0.886491	0.0352447	0.717259	0.183364	0.0574939	0.242453	0.0114659
ABHD17C	black	-0.348802	0.000215961	0.348802	0.000215961	0.143112	0.139522	0.25051	0.0089248	0.258535	0.00690066	-0.0376748	0.698675	0.64984	2.75829e-14	0.814076	9.10177e-27	-0.298584	0.00169644	-0.032053	0.741919	-0.243187	0.0112107	-0.868787	3.92227e-34	-0.538166	1.89196e-09	-0.0571704	0.556734	-0.0800422	0.410243	-0.526534	4.82689e-09	0.00406003	0.966736	-0.13826	0.153584	-0.236098	0.0138964	-0.28382	0.00291376	-0.228314	0.0174738	0.14012	0.148073	-0.288853	0.00243079	0.0411098	0.672709
IL16	black	0.276541	0.00376527	-0.276541	0.00376527	-0.175334	0.0695217	-0.262582	0.00604326	-0.323814	0.000629427	-0.127962	0.186911	-0.709817	7.96482e-18	-0.623744	5.56195e-13	0.0730152	0.45267	-0.14086	0.145924	0.00959184	0.921517	0.829293	1.50669e-28	0.498738	3.94351e-08	0.114801	0.236777	0.182932	0.0580942	0.556467	4.02496e-10	-0.0703351	0.469474	0.244821	0.0106606	0.170235	0.078165	0.218108	0.0233512	0.117906	0.224252	0.0982754	0.311598	0.183949	0.0566883	-0.0917596	0.344918
SAXO2	black	-0.0610359	0.530326	0.0610359	0.530326	0.259345	0.00672078	0.281298	0.00318689	-0.156669	0.1054	-0.212689	0.0271077	0.150465	0.120101	0.0826196	0.395285	-0.0473317	0.626659	0.16085	0.0963124	-0.0763391	0.432304	-0.257272	0.00718947	-0.31215	0.0010062	0.195498	0.0425963	0.0889547	0.359927	-0.162097	0.0937264	0.0799062	0.411041	-0.15538	0.108332	-0.28793	0.0025136	-0.14136	0.144482	-0.190988	0.0477064	0.013328	0.891107	0.0632452	0.51552	-0.0151558	0.876285
TM6SF1	black	0.313706	0.000946172	-0.313706	0.000946172	-0.0620968	0.52319	-0.349534	0.00020902	-0.351951	0.000187516	-0.239802	0.0124303	-0.833645	4.32646e-29	-0.687031	2.2182e-16	8.07135e-05	0.999339	-0.146016	0.131586	-0.0648158	0.505124	0.897162	2.08048e-39	0.600014	6.7632e-12	0.0183766	0.850274	0.189177	0.0498963	0.626304	4.19402e-13	-0.0915417	0.34607	0.370478	7.92301e-05	0.260401	0.00649271	0.305882	0.00128479	0.126166	0.193224	0.190494	0.0482955	0.340504	0.000311164	0.0580068	0.550967
AGBL1	black	-0.11709	0.227498	0.11709	0.227498	0.436597	2.3156e-06	0.499063	3.85192e-08	-0.166876	0.084316	-0.233889	0.0148401	0.313835	0.00094134	0.133665	0.167856	-0.0938643	0.333919	0.0249399	0.797791	-0.221595	0.0211767	-0.414818	8.06051e-06	-0.376889	5.80831e-05	0.159179	0.0998672	-0.0458661	0.637387	-0.355138	0.000162289	-0.126309	0.192713	-0.352273	0.000184813	-0.458705	5.95709e-07	-0.358358	0.00014003	-0.34807	0.000223126	-0.0810206	0.404526	-0.0955124	0.325462	0.0374698	0.700236
CRTC3	black	0.467532	3.37131e-07	-0.467532	3.37131e-07	-0.372149	7.31165e-05	-0.330592	0.000475092	0.0783215	0.420411	0.503013	2.88955e-08	-0.323698	0.00063242	-0.271439	0.00448866	0.491315	6.69947e-08	-0.0303863	0.754902	0.385686	3.75297e-05	0.553968	4.99978e-10	0.609613	2.5244e-12	-0.387151	3.48544e-05	-0.387092	3.49579e-05	0.121002	0.212235	0.0453285	0.64134	0.18139	0.06028	0.39005	3.00778e-05	0.182955	0.0580616	0.425726	4.36285e-06	0.0381455	0.695096	-0.0159771	0.869639	-0.0391627	0.687383
SV2B	black	0.258158	0.00698574	-0.258158	0.00698574	-0.138497	0.152874	-0.011995	0.901941	-0.10013	0.302509	0.214228	0.025992	-0.219924	0.0221957	-0.390247	2.9777e-05	0.543327	1.23431e-09	0.0465562	0.632326	0.240676	0.0121048	0.463353	4.42285e-07	0.339252	0.000328517	-0.0560246	0.564681	-0.169356	0.0797399	0.0907153	0.35046	-0.00113478	0.9907	-0.0820589	0.398511	0.0622115	0.522421	0.0470185	0.628945	0.142043	0.142534	-0.182122	0.0592341	0.0067114	0.94504	-0.0947464	0.329376
SLCO3A1	black	0.406342	1.28004e-05	-0.406342	1.28004e-05	-0.15848	0.101384	-0.242231	0.011544	-0.349138	0.000212751	-0.00532628	0.956371	-0.703438	2.08667e-17	-0.712021	5.67648e-18	0.115938	0.232135	-0.0345282	0.722771	0.0806141	0.406895	0.842476	3.06692e-30	0.542393	1.33427e-09	0.00199627	0.983641	-0.0304227	0.754618	0.420794	5.77385e-06	-0.0615389	0.526937	0.270463	0.00464042	0.223061	0.0203158	0.278242	0.00354845	0.287941	0.00251263	0.105642	0.276536	0.344783	0.000258085	-0.0648075	0.505179
MEF2A	black	-0.0563939	0.562114	0.0563939	0.562114	-0.117399	0.226262	0.0117016	0.904328	-0.0428545	0.659664	0.0232337	0.811358	-0.184483	0.0559619	-0.411644	9.59881e-06	0.332784	0.000433168	-0.123811	0.201735	0.177077	0.0667514	0.428465	3.72689e-06	0.39102	2.8621e-05	-0.0931417	0.33767	-0.127253	0.189384	0.167748	0.0826837	-0.479788	1.48866e-07	-0.22939	0.0169362	-0.0193991	0.842048	-0.139483	0.149942	-0.221573	0.0211899	-0.270433	0.00464513	-0.0289631	0.766044	-0.00578069	0.952652
ALDH1A3	black	0.303512	0.00140725	-0.303512	0.00140725	-0.0451329	0.642781	0.0192281	0.843423	-0.225571	0.0189121	0.105121	0.278925	-0.364142	0.000107006	-0.419198	6.31571e-06	0.338898	0.000333571	-0.195854	0.0422139	0.00281187	0.976959	0.514084	1.26574e-08	0.432527	2.943e-06	-0.0851269	0.381051	-0.227946	0.0176612	0.0384315	0.692924	-0.130103	0.179582	0.0181694	0.851942	0.0718336	0.460037	0.0176205	0.856367	0.169441	0.0795853	0.0105319	0.913853	0.095217	0.326968	-0.0730643	0.452366
NSMCE3	black	0.382644	4.37079e-05	-0.382644	4.37079e-05	-0.210614	0.028677	-0.169982	0.0786169	0.013764	0.887568	0.261236	0.00631714	-0.385042	3.87637e-05	-0.435757	2.43377e-06	0.424447	4.69353e-06	0.0868577	0.371408	0.335608	0.000384182	0.547158	8.94724e-10	0.436997	2.26132e-06	-0.307241	0.00121902	-0.222353	0.0207279	0.232907	0.0152774	0.0736951	0.448462	0.158142	0.102125	0.361248	0.000122503	0.223894	0.0198402	0.279337	0.00341485	-0.0819925	0.398894	0.149707	0.122001	-0.0514885	0.59666
SLC12A6	black	0.0707112	0.467096	-0.0707112	0.467096	-0.202224	0.0358297	-0.270132	0.00469283	-0.220896	0.0215984	-0.14077	0.146181	-0.561579	2.56825e-10	-0.646864	3.9427e-14	-0.0213852	0.82612	-0.163096	0.0916928	-0.022381	0.81816	0.776231	5.73526e-23	0.407425	1.20741e-05	0.14243	0.141437	0.206947	0.0316381	0.576114	6.86035e-11	-0.192668	0.0457465	0.0884315	0.362771	0.125121	0.196968	0.139248	0.150639	-0.0332949	0.732291	-0.0944156	0.331074	0.263973	0.00577112	0.0993162	0.306476
ACTC1	black	0.118209	0.223054	-0.118209	0.223054	-0.153	0.113914	-0.149075	0.123604	-0.0146546	0.880346	0.178224	0.0649786	-0.227608	0.0178345	-0.120922	0.212539	0.176182	0.0681637	-0.22255	0.0206125	0.0396268	0.683875	0.295573	0.0018987	0.303802	0.00139169	-0.154085	0.111342	-0.190502	0.0482858	0.00396314	0.967529	0.0434619	0.655146	0.225221	0.0191027	0.22919	0.0170351	0.0916775	0.345352	0.286185	0.00267705	0.0863045	0.374473	0.0404882	0.67738	0.0576415	0.553482
MEIS2	black	0.179901	0.0624536	-0.179901	0.0624536	-0.0656606	0.499578	-0.0351789	0.717765	-0.0372473	0.701932	0.153045	0.113807	-0.136368	0.159346	-0.512468	1.43051e-08	0.672271	1.63498e-15	0.0767978	0.429535	0.311922	0.00101525	0.430351	3.34102e-06	0.213025	0.0268607	-0.0140055	0.885609	-0.0736411	0.448795	0.189516	0.0494799	-0.0619184	0.524386	-0.245478	0.0104459	0.0247872	0.799003	0.00426284	0.965075	-0.0198425	0.838487	-0.393742	2.48812e-05	0.00665686	0.945486	0.174301	0.0712088
RASGRP1	black	0.389627	3.07341e-05	-0.389627	3.07341e-05	-0.259111	0.00677241	-0.418955	6.40231e-06	-0.287049	0.00259494	-0.0858093	0.377231	-0.816259	5.17373e-27	-0.586962	2.45362e-11	-0.0157375	0.871577	-0.0728266	0.453842	0.0508964	0.600894	0.887277	2.06546e-37	0.579742	4.88452e-11	-0.0178265	0.854706	0.135906	0.160777	0.609061	2.67389e-12	-0.0377438	0.69815	0.424832	4.5915e-06	0.330632	0.000474285	0.355792	0.000157518	0.2585	0.00690844	0.251981	0.00851877	0.303199	0.00142417	-0.0277901	0.775263
GPR176	black	0.338742	0.000335826	-0.338742	0.000335826	-0.0302866	0.755682	-0.133602	0.168061	-0.530979	3.38883e-09	-0.29992	0.00161314	-0.858948	1.38412e-32	-0.792369	1.71843e-24	0.00290006	0.976236	-0.157003	0.104649	-0.135452	0.162194	0.896168	3.37244e-39	0.451421	9.41662e-07	0.13858	0.152624	0.139031	0.151282	0.494306	5.41942e-08	-0.100049	0.302901	0.304461	0.00135698	0.130506	0.178226	0.266475	0.00530904	0.150807	0.119253	0.19543	0.0426705	0.356192	0.000154665	0.104345	0.282509
PLCB2	black	0.23097	0.0161725	-0.23097	0.0161725	-0.0545034	0.575314	-0.141678	0.143572	-0.552586	5.63273e-10	-0.395307	2.29424e-05	-0.716993	2.6123e-18	-0.71737	2.46131e-18	-0.0617578	0.525465	-0.128732	0.184249	-0.19661	0.0414093	0.784708	9.43186e-24	0.32864	0.000515517	0.455426	7.33019e-07	0.422972	5.10434e-06	0.596075	1.00398e-11	-0.0466837	0.631392	0.151421	0.117738	-0.0452044	0.642254	0.248713	0.00944414	0.0124164	0.898514	0.127414	0.188821	0.391506	2.79179e-05	0.00028742	0.997644
VPS39	black	-0.108471	0.263804	0.108471	0.263804	-0.328726	0.000513679	-0.350038	0.000204354	0.155152	0.108858	0.123745	0.201977	-0.0528967	0.586646	-0.0783442	0.420276	0.0395876	0.684171	-0.219328	0.0225697	-0.0965818	0.32005	0.272845	0.00427792	0.217389	0.0238221	0.18878	0.050387	0.289557	0.00236937	0.408267	1.15363e-05	0.150614	0.119732	0.113607	0.241722	0.126566	0.191802	0.0724937	0.455914	0.0498381	0.608494	-0.128559	0.184845	0.0847052	0.383423	0.0783173	0.420436
TTBK2	black	0.00767666	0.937151	-0.00767666	0.937151	-0.315289	0.000888471	-0.180468	0.0616186	0.165517	0.0869116	0.32722	0.000546896	-0.0573471	0.555513	-0.392648	2.63259e-05	0.522292	6.7332e-09	0.00312533	0.974391	0.386295	3.63939e-05	0.414517	8.19601e-06	0.325143	0.000595951	0.101792	0.294512	0.0778896	0.422986	0.303426	0.00141189	0.00537113	0.956004	-0.163698	0.0904861	0.167858	0.0824789	0.105004	0.279462	0.102403	0.291611	-0.464846	4.01564e-07	0.0147823	0.879311	-0.00306236	0.974907
CATSPER2P1	black	-0.121215	0.211425	0.121215	0.211425	0.151942	0.116465	0.0685528	0.480834	0.00775711	0.936494	-0.238316	0.0130014	0.282829	0.00301848	0.221863	0.0210172	-0.100647	0.300006	0.134749	0.164404	-0.11642	0.230186	-0.389761	3.05254e-05	-0.432159	3.00692e-06	0.377468	5.64584e-05	0.428268	3.76959e-06	0.0637574	0.512118	0.0282366	0.77175	-0.175142	0.0698333	-0.252516	0.00837513	0.0127589	0.89573	-0.238823	0.0128042	-0.0487251	0.616532	-0.00548109	0.955104	-0.236703	0.0136469
FBN1	black	0.397901	2.00387e-05	-0.397901	2.00387e-05	-0.0942697	0.331826	-0.234295	0.0146626	-0.473925	2.2097e-07	-0.282492	0.00305486	-0.854832	5.67813e-32	-0.724321	8.07127e-19	0.0757194	0.436061	-0.196012	0.0420441	-0.128535	0.184927	0.89793	1.42722e-39	0.502476	3.00545e-08	0.127171	0.189671	0.19122	0.0474314	0.567969	1.44885e-10	-0.0959178	0.323404	0.320505	0.000720404	0.173274	0.0729167	0.292899	0.00209634	0.151903	0.11656	0.235066	0.0143307	0.365012	0.000102719	0.0421471	0.664941
ATP8B4	black	-0.0154985	0.873511	0.0154985	0.873511	-0.0934088	0.33628	-0.355582	0.000159035	-0.0631827	0.515936	-0.0751313	0.439644	-0.526271	4.92817e-09	-0.440986	1.78194e-06	0.0861669	0.375238	-0.139647	0.149461	0.121678	0.209674	0.632408	2.11724e-13	0.638187	1.09284e-13	-0.144815	0.134825	0.0582021	0.549624	0.430364	3.33854e-06	-0.238538	0.0129148	0.233003	0.0152343	0.288772	0.00243799	0.17196	0.0751501	0.0351087	0.718304	0.0119892	0.901988	0.0646416	0.506272	0.00966541	0.920916
MYO5A	black	0.299757	0.0016231	-0.299757	0.0016231	-0.173047	0.0732979	-0.403128	1.52043e-05	-0.327333	0.00054432	-0.182518	0.0586748	-0.864118	2.20292e-33	-0.704086	1.89429e-17	0.0867851	0.371809	-0.159076	0.10009	0.0224389	0.817697	0.954832	1.1035e-57	0.624709	5.0017e-13	0.00719259	0.941107	0.179722	0.0627191	0.66818	2.78755e-15	-0.138544	0.152734	0.36628	9.67545e-05	0.305979	0.00127998	0.337393	0.00035591	0.166687	0.0846732	0.179688	0.0627693	0.309621	0.00111118	-0.00998372	0.918321
PYGO1	black	0.375097	6.33905e-05	-0.375097	6.33905e-05	-0.230252	0.0165159	-0.243964	0.010946	-0.176218	0.0681051	0.106463	0.272799	-0.560371	2.85794e-10	-0.601833	5.62518e-12	0.486917	9.11666e-08	-0.0702417	0.470066	0.206026	0.0324212	0.764307	6.3822e-22	0.562766	2.31134e-10	-0.0852595	0.380306	-0.0737496	0.448125	0.36944	8.32644e-05	-0.0159428	0.869916	0.168803	0.0807433	0.271457	0.00448593	0.220999	0.0215357	0.262512	0.00605712	-0.0385747	0.691837	0.150002	0.12126	0.035334	0.716573
CNOT6L	black	0.116209	0.231037	-0.116209	0.231037	-0.379542	5.09801e-05	-0.555249	4.47467e-10	0.304746	0.00134223	0.338753	0.00033567	-0.318809	0.000771555	-0.207285	0.0313553	0.261492	0.00626431	0.0167698	0.863232	0.475456	1.99457e-07	0.525741	5.13845e-09	0.575973	6.95118e-11	-0.425921	4.31439e-06	-0.111161	0.252071	0.435699	2.44205e-06	-0.0605845	0.533378	0.275831	0.00385925	0.481738	1.30328e-07	0.164884	0.0881418	0.196274	0.0417649	-0.0815949	0.401193	-0.0913053	0.347322	-0.0854852	0.379042
RFX7	black	0.186885	0.0527866	-0.186885	0.0527866	-0.393885	2.4698e-05	-0.442299	1.64636e-06	0.297361	0.00177612	0.474267	2.1598e-07	-0.220309	0.0219574	-0.254693	0.00781262	0.41521	7.8877e-06	-0.0614206	0.527732	0.42839	3.74298e-06	0.508435	1.93579e-08	0.53491	2.46783e-09	-0.356387	0.00015329	-0.197154	0.0408392	0.303534	0.00140603	-0.0916422	0.345539	0.145625	0.132633	0.433531	2.77468e-06	0.139427	0.15011	0.25715	0.00721795	-0.190675	0.0480784	-0.118223	0.222999	-0.0315255	0.746021
RORA	black	0.401471	1.66034e-05	-0.401471	1.66034e-05	-0.133439	0.168584	-0.379244	5.17351e-05	-0.266977	0.00522045	-0.114348	0.238644	-0.760201	1.41634e-21	-0.680573	5.39227e-16	0.222519	0.0206303	-0.0540082	0.578796	0.148994	0.123809	0.890807	4.20843e-38	0.560356	2.86161e-10	-0.0105061	0.914063	0.168272	0.0817144	0.637735	1.15147e-13	-0.0726686	0.454825	0.244602	0.0107328	0.292131	0.0021564	0.33552	0.000385623	0.146983	0.129022	0.0826073	0.395356	0.354966	0.000163566	-0.0229435	0.813671
TPM1-AS	black	-0.0901229	0.353628	0.0901229	0.353628	0.199459	0.0384936	0.372923	7.04359e-05	-0.0370357	0.703546	-0.127668	0.18793	0.431195	3.18088e-06	0.437953	2.13644e-06	-0.245389	0.0104747	-0.0116986	0.904353	-0.195983	0.042075	-0.584036	3.24993e-11	-0.302583	0.00145804	0.0551923	0.570487	-0.118892	0.220375	-0.497647	4.26636e-08	-0.097316	0.316368	-0.252253	0.00844556	-0.383584	4.1705e-05	-0.364768	0.000103906	-0.274002	0.00411111	0.0949491	0.328337	-0.119324	0.218691	-0.0547632	0.573492
DAPK2	black	-0.529506	3.81221e-09	0.529506	3.81221e-09	0.268351	0.0049845	0.332919	0.000430696	0.251568	0.00863122	-0.0661514	0.496371	0.766982	3.7642e-22	0.63675	1.28986e-13	-0.2898	0.00234851	-0.0618779	0.524658	-0.223595	0.0200099	-0.839598	7.39491e-30	-0.499942	3.61436e-08	0.0955106	0.325472	-0.00714242	0.941517	-0.486937	9.1042e-08	-0.137801	0.154967	-0.396849	2.11718e-05	-0.416605	7.30001e-06	-0.458653	5.97664e-07	-0.437814	2.15423e-06	-0.170363	0.0779388	-0.357211	0.000147616	0.0859884	0.376232
OAZ2	black	0.261539	0.00625456	-0.261539	0.00625456	-0.204272	0.0339583	-0.414027	8.42085e-06	-0.0583125	0.548866	0.137038	0.157288	-0.639931	8.92728e-14	-0.546154	9.73854e-10	0.18881	0.0503502	-0.103078	0.288425	0.184509	0.0559264	0.815892	5.69211e-27	0.729119	3.66412e-19	-0.30705	0.00122806	-0.149753	0.121885	0.419147	6.33374e-06	-0.0735058	0.449632	0.376572	5.89889e-05	0.429375	3.53574e-06	0.222798	0.020468	0.261594	0.00624334	0.0386601	0.69119	0.180007	0.0622968	0.0564304	0.56186
DENND4A	black	0.0958907	0.323541	-0.0958907	0.323541	-0.499594	3.7067e-08	-0.643547	5.8443e-14	0.174096	0.0715463	0.194751	0.0434099	-0.539722	1.66468e-09	-0.462905	4.55254e-07	0.187216	0.0523603	0.042272	0.664008	0.321792	0.00068368	0.735189	1.31668e-19	0.455519	7.28757e-07	-0.110655	0.254249	0.258023	0.00701635	0.755762	3.2935e-21	0.139442	0.150065	0.407903	1.17659e-05	0.627881	3.52005e-13	0.554698	4.69364e-10	0.366894	9.39838e-05	-0.0906323	0.350902	0.18339	0.0574576	-0.0864689	0.373561
ITGA11	black	0.312362	0.000997819	-0.312362	0.000997819	-0.179667	0.0628007	-0.139769	0.149101	-0.180135	0.0621078	0.0449215	0.64434	-0.481479	1.32656e-07	-0.361168	0.000122959	0.243256	0.0111872	-0.296596	0.00182761	-0.0722365	0.457518	0.564454	1.98816e-10	0.564816	1.92473e-10	-0.0698887	0.472306	-0.0956326	0.324852	0.184048	0.0565537	-0.116591	0.229498	0.25205	0.00850016	0.201539	0.0364749	0.102122	0.292942	0.214344	0.0259098	0.139782	0.149064	0.0707673	0.466742	0.0173993	0.858151
LARP6	black	0.380559	4.84812e-05	-0.380559	4.84812e-05	-0.125213	0.196637	-0.126027	0.193717	-0.3977	2.02511e-05	-0.0412079	0.671973	-0.686568	2.36596e-16	-0.797285	5.54597e-25	0.357673	0.000144517	-0.0125672	0.897288	0.142375	0.141593	0.868553	4.2834e-34	0.465486	3.85215e-07	0.0517202	0.595007	-0.0233101	0.810749	0.391055	2.85701e-05	-0.0253976	0.794162	0.135823	0.161037	0.147689	0.127173	0.227886	0.0176917	0.227573	0.0178528	-0.00990466	0.918965	0.313101	0.000969113	0.101906	0.293969
ADPGK	black	0.29344	0.00205486	-0.29344	0.00205486	-0.182624	0.058526	-0.416781	7.22889e-06	-0.330811	0.000470732	-0.23414	0.0147304	-0.786003	7.10843e-24	-0.543079	1.26009e-09	-0.187511	0.0519832	-0.108296	0.264581	-0.170694	0.0773542	0.761562	1.0893e-21	0.331162	0.000463835	0.201536	0.0364775	0.411548	9.64956e-06	0.713494	4.51829e-18	0.142693	0.140696	0.504521	2.58663e-08	0.343236	0.000276228	0.554979	4.58072e-10	0.331436	0.000458513	0.326276	0.000568706	0.506969	2.15871e-08	0.107573	0.267799
SEMA7A	black	0.361617	0.000120414	-0.361617	0.000120414	-0.122877	0.205182	-0.261169	0.00633118	-0.3969	2.11158e-05	-0.202135	0.0359125	-0.77785	4.0873e-23	-0.421009	5.70411e-06	-0.15842	0.101515	-0.148601	0.124816	-0.133193	0.169378	0.727251	4.99264e-19	0.45057	9.92707e-07	-0.0692535	0.47635	0.00472915	0.961258	0.391035	2.86002e-05	-0.132341	0.172145	0.412386	9.21649e-06	0.186759	0.0529495	0.221681	0.0211254	0.166124	0.0857456	0.449896	1.035e-06	0.32171	0.000685968	0.09036	0.352358
IMP3	black	-0.061756	0.525477	0.061756	0.525477	0.0472544	0.627223	0.0772643	0.42673	-0.0779326	0.422729	-0.202408	0.0356582	0.0933684	0.33649	0.190843	0.0478782	-0.342328	0.000287413	0.166318	0.0853742	-0.268371	0.00498114	-0.322995	0.000650897	-0.518346	9.13904e-09	0.398348	1.95752e-05	0.438549	2.06193e-06	0.0640146	0.510413	0.493478	5.74816e-08	0.140301	0.147544	0.00695298	0.943065	0.363895	0.000108257	0.189314	0.0497274	0.170539	0.0776269	0.187821	0.0515893	0.0103551	0.915293
RASGRF1	black	0.21465	0.025693	-0.21465	0.025693	-0.128258	0.185883	0.0361113	0.710613	-0.356076	0.00015549	-0.107043	0.270178	-0.427994	3.82951e-06	-0.352164	0.000185719	-0.0874635	0.368069	-0.224224	0.0196548	-0.212048	0.0275843	0.445458	1.3593e-06	0.281837	0.00312667	0.157777	0.102929	0.0223944	0.818053	0.166204	0.0855911	-0.0267217	0.783687	0.158061	0.102304	-0.0548184	0.573105	-0.00866674	0.929065	0.0710994	0.464648	0.176216	0.0681097	0.00328116	0.973115	-0.149316	0.122991
ST20	black	-0.0411114	0.672697	0.0411114	0.672697	-0.209432	0.0296049	-0.488737	8.02976e-08	0.229235	0.017013	0.319868	0.000739227	-0.320312	0.000726047	-0.127083	0.189979	-0.0209842	0.82933	-0.116194	0.231098	0.182589	0.0585747	0.430048	3.40044e-06	0.415305	7.8463e-06	-0.422667	5.19358e-06	-0.192981	0.0453886	0.250716	0.008867	-0.0375884	0.699333	0.417043	7.12432e-06	0.493177	5.87253e-08	0.235745	0.0140435	0.36234	0.000116423	0.0880336	0.364943	0.0286454	0.768538	0.167637	0.0828911
BCL2A1	black	0.323083	0.000648556	-0.323083	0.000648556	-0.11714	0.227299	-0.3161	0.000860192	-0.402671	1.55784e-05	-0.250653	0.00888464	-0.823774	6.97853e-28	-0.59947	7.14471e-12	-0.185531	0.0545576	-0.134249	0.16599	-0.128801	0.184013	0.832129	6.70944e-29	0.470478	2.77786e-07	-0.0104985	0.914125	0.100967	0.298466	0.518246	9.20965e-09	-0.124281	0.200014	0.392986	2.58712e-05	0.235148	0.0142955	0.307789	0.00119335	0.154026	0.111481	0.322159	0.000673512	0.457009	6.63371e-07	0.115617	0.233438
HDGFL3	black	0.218464	0.0231207	-0.218464	0.0231207	-0.310801	0.00106102	-0.422676	5.19104e-06	0.162869	0.0921527	0.35937	0.000133645	-0.36165	0.000120228	-0.436485	2.33106e-06	0.508202	1.96968e-08	0.0872114	0.369456	0.520906	7.49935e-09	0.603697	4.6519e-12	0.563671	2.13224e-10	-0.359173	0.000134865	-0.169314	0.0798145	0.359354	0.000133741	-0.0489579	0.614847	0.170945	0.0769132	0.476453	1.86542e-07	0.298639	0.00169291	0.315515	0.000880514	-0.180333	0.061816	0.0479293	0.622307	-0.212768	0.02705
KLHL25	black	0.0487225	0.616551	-0.0487225	0.616551	0.328965	0.000508569	0.501339	3.26529e-08	-0.289092	0.00240982	-0.266371	0.00532762	0.290901	0.00225594	0.279551	0.00338937	-0.258645	0.00687585	-0.0664148	0.494654	-0.418735	6.48183e-06	-0.489391	7.67004e-08	-0.459731	5.5803e-07	0.237739	0.0132293	-0.0349816	0.719281	-0.448392	1.13566e-06	0.0109743	0.910249	-0.228934	0.0171623	-0.479727	1.49484e-07	-0.262904	0.00597928	-0.201889	0.0361442	0.212925	0.0269345	-0.00564443	0.953767	0.0616007	0.526521
MFGE8	black	0.386458	3.60965e-05	-0.386458	3.60965e-05	-0.188363	0.0509069	-0.224917	0.0192692	-0.31391	0.000938529	0.00503188	0.95878	-0.74	5.73398e-20	-0.569379	1.27483e-10	0.217369	0.0238356	-0.26978	0.00474927	-0.00712861	0.94163	0.842846	2.73561e-30	0.711952	5.73705e-18	-0.181947	0.059482	-0.189246	0.0498113	0.288992	0.00241859	-0.165138	0.0876472	0.331034	0.000466344	0.254496	0.00786199	0.135426	0.162274	0.24553	0.0104291	0.227665	0.0178055	0.167097	0.0838997	0.0274388	0.77803
CHSY1	black	0.433061	2.85225e-06	-0.433061	2.85225e-06	-0.00345651	0.971678	-0.113009	0.244224	-0.539285	1.72571e-09	-0.271392	0.00449584	-0.82021	1.82553e-27	-0.840497	5.62857e-30	0.110175	0.256328	-0.0757067	0.436139	-0.0647371	0.505642	0.896807	2.47378e-39	0.431949	3.04404e-06	0.13322	0.169291	0.112825	0.244998	0.492205	6.29123e-08	-0.128513	0.185003	0.172869	0.0735992	0.106177	0.274097	0.303397	0.00141345	0.126099	0.193463	0.125993	0.193838	0.482032	1.27723e-07	0.0743215	0.444604
[truncated: 18,044 more rows]
