# Supplementary material for: Deciphering the shared mechanisms of Gegen Qinlian Decoction in treating type 2 diabetes and ulcerative colitis via bioinformatics and machine learning
Source: Front Med (Lausanne). 2024 Jun 19;11:1406149. doi: 10.3389/fmed.2024.1406149 (PMC11220276; doi:10.3389/fmed.2024.1406149)
Supplement: Supplementary file 1 [file Presentation_1.zip › Supplementary Table/Additional file 3.xlsx]

## Sheet: Sheet1
DEGs for T2DM
	logFC	AveExpr	t	P.Value	adj.P.Val	B
SYBU	-1.89436	7.19776	-9.39363	2.06199e-07	0.00260698	7.1639
FUT6	1.04029	7.87642	8.01714	1.36045e-06	0.00547835	5.52778
SERBP1	-1.72192	8.95892	-7.91882	1.5698e-06	0.00547835	5.40078
MFN1	-1.95065	5.48295	-7.85125	1.73325e-06	0.00547835	5.31269
HAX1	-0.959695	8.07551	-7.64232	2.36275e-06	0.00597446	5.036
TCEA1	-1.92701	8.33438	-7.39993	3.40811e-06	0.00709603	4.70675
ERO1B	-2.53879	7.24244	-7.27004	4.1602e-06	0.00709603	4.52662
AASDHPPT	-1.97813	6.19954	-7.16527	4.89401e-06	0.00709603	4.37941
PRDX4	-1.9275	9.16064	-7.09283	5.48034e-06	0.00709603	4.27663
CDC40	-1.3911	6.66275	-7.06347	5.73873e-06	0.00709603	4.23473
APEX1	-1.39006	8.98777	-7.01703	6.17387e-06	0.00709603	4.16819
IAPP	-3.54687	10.0073	-6.87506	7.73337e-06	0.00814775	3.96267
PSMG1	-1.42797	5.94261	-6.80379	8.66779e-06	0.00842976	3.85831
SRP72	-1.56968	8.43416	-6.67448	1.06797e-05	0.00897778	3.66687
SPCS1	-1.80784	8.99221	-6.6536	1.10483e-05	0.00897778	3.63569
PDIA6	-2.16089	8.95347	-6.63641	1.13616e-05	0.00897778	3.60999
STOML2	-1.23688	6.87734	-6.54618	1.31668e-05	0.00924613	3.47428
IARS1	-1.8345	8.44275	-6.54566	1.31781e-05	0.00924613	3.47349
BCL2L2	-1.50554	7.04719	-6.4916	1.44031e-05	0.00924613	3.39155
ACSL1	-2.32291	6.98285	-6.48226	1.46265e-05	0.00924613	3.37735
USP1	-2.07588	7.611	-6.37331	1.75199e-05	0.00935399	3.21062
UPF3A	-2.33663	7.0433	-6.35786	1.79767e-05	0.00935399	3.18681
TM9SF2	-1.96713	8.38759	-6.35285	1.81272e-05	0.00935399	3.1791
PRKCZ	0.81449	7.0654	6.35007	1.82115e-05	0.00935399	3.17481
HSPE1	-1.68267	5.87298	-6.31187	1.94112e-05	0.00935399	3.11575
PLCB3	0.730056	5.29339	6.28814	2.01981e-05	0.00935399	3.07894
ARCN1	-1.34941	7.93045	-6.20784	2.31178e-05	0.00935399	2.95375
APBA2	0.881162	6.84194	6.1978	2.3513e-05	0.00935399	2.93802
NELFCD	-1.24138	7.35904	-6.19128	2.37734e-05	0.00935399	2.92779
FNDC3A	-1.6503	6.23608	-6.1738	2.44865e-05	0.00935399	2.90035
SRSF8	-1.06648	7.94181	-6.16045	2.50462e-05	0.00935399	2.87936
SLC9A6	-1.79789	6.52294	-6.15334	2.53496e-05	0.00935399	2.86818
MICB	0.882018	5.20527	6.14498	2.57114e-05	0.00935399	2.85501
DAP	-1.09992	7.68637	-6.13143	2.63095e-05	0.00935399	2.83364
DNAJB9	-1.8704	8.06966	-6.11553	2.70295e-05	0.00935399	2.80854
BET1	-1.54412	6.10551	-6.07482	2.89698e-05	0.00935399	2.74406
EDEM3	-0.880143	3.68786	-6.07311	2.90546e-05	0.00935399	2.74134
TRAPPC14	0.756068	6.38638	6.03525	3.09956e-05	0.00935399	2.68114
SECTM1	1.41995	5.93762	6.01922	3.18582e-05	0.00935399	2.65557
PIKFYVE	-1.80754	5.95509	-6.01592	3.20388e-05	0.00935399	2.6503
XPOT	-1.85032	7.15689	-6.01202	3.22537e-05	0.00935399	2.64408
FBXL5	-2.01447	6.67981	-5.9832	3.38894e-05	0.00935399	2.59798
SKIC8	-2.05853	7.17542	-5.97116	3.45979e-05	0.00935399	2.57869
WDR12	-1.34877	6.44098	-5.95018	3.58703e-05	0.00935399	2.54501
DHX29	-1.57189	6.53965	-5.94406	3.62509e-05	0.00935399	2.53516
HSPG2	0.917932	6.4212	5.89585	3.93977e-05	0.00935399	2.45747
MAPRE1	-1.34639	9.82813	-5.88857	3.98974e-05	0.00935399	2.4457
ZNF358	0.92781	7.24877	5.88733	3.99835e-05	0.00935399	2.44369
EOLA2	-1.11545	6.98722	-5.88098	4.04253e-05	0.00935399	2.43343
TMX4	-2.37955	7.92572	-5.87912	4.05562e-05	0.00935399	2.43041
LMNA	1.04497	8.4604	5.87237	4.1033e-05	0.00935399	2.41949
PPM1A	-1.55749	6.96165	-5.8471	4.28729e-05	0.00935399	2.37851
TOP3A	0.656572	6.18409	5.82698	4.43987e-05	0.00935399	2.34583
ELP1	-1.34007	5.35083	-5.82438	4.46006e-05	0.00935399	2.34158
PSMD11	-1.30893	7.7959	-5.80676	4.59899e-05	0.00935399	2.3129
UNC50	-1.71856	7.11206	-5.80121	4.6437e-05	0.00935399	2.30386
POLQ	0.724913	6.12764	5.79709	4.67722e-05	0.00935399	2.29713
UBE2M	-1.05023	6.10544	-5.77501	4.86099e-05	0.00935399	2.26107
AHCY	-1.80689	6.6293	-5.75166	5.06354e-05	0.00935399	2.22287
NMT1	-1.17775	7.1133	-5.73577	5.20645e-05	0.00935399	2.19681
ECI2	-1.62453	7.11165	-5.72666	5.29034e-05	0.00935399	2.18184
CLK1	-1.40269	5.5001	-5.72538	5.30223e-05	0.00935399	2.17974
COL16A1	0.925093	5.34676	5.7244	5.31134e-05	0.00935399	2.17813
PEX2	-2.28415	5.91837	-5.72202	5.33354e-05	0.00935399	2.17423
SRSF10	-1.41076	6.24187	-5.71484	5.40116e-05	0.00935399	2.16243
CSNK2B	-0.990195	8.44141	-5.71408	5.4084e-05	0.00935399	2.16117
SRSF6	-1.03163	8.66553	-5.7116	5.43193e-05	0.00935399	2.15711
GAL3ST4	0.797255	5.8948	5.70839	5.46269e-05	0.00935399	2.15182
ARMCX1	-1.48097	6.80372	-5.70284	5.51615e-05	0.00935399	2.14269
ZFAND1	-1.65891	6.17939	-5.7013	5.53115e-05	0.00935399	2.14015
LSM12	-1.05615	7.67331	-5.68776	5.66439e-05	0.00935399	2.11784
UAP1	-1.65008	7.44165	-5.6868	5.67399e-05	0.00935399	2.11626
LYSET	-1.97018	5.34856	-5.68282	5.71381e-05	0.00935399	2.1097
USO1	-1.66762	8.54887	-5.68272	5.71485e-05	0.00935399	2.10953
TMX1	-1.86183	7.39799	-5.679	5.75236e-05	0.00935399	2.1034
GPRIN2	0.964233	7.20451	5.66657	5.87969e-05	0.00935399	2.08288
PCSK1	-3.48204	6.74031	-5.66249	5.92212e-05	0.00935399	2.07614
MRPL3	-1.65473	8.85608	-5.64001	6.16168e-05	0.00935399	2.03896
ZNHIT6	-1.78222	5.14595	-5.63439	6.22313e-05	0.00935399	2.02965
G3BP2	-2.11781	6.98669	-5.63017	6.26978e-05	0.00935399	2.02265
NSMAF	-1.11624	7.22071	-5.62776	6.2965e-05	0.00935399	2.01866
DCTN6	-1.58	7.3647	-5.62478	6.32977e-05	0.00935399	2.01371
BRD4	1.15307	8.03665	5.62458	6.33199e-05	0.00935399	2.01338
MKRN2	-0.842091	6.0834	-5.62428	6.33539e-05	0.00935399	2.01288
MBD1	-0.921944	7.49872	-5.62291	6.35077e-05	0.00935399	2.01061
ILF2	-2.31156	6.85688	-5.6018	6.59245e-05	0.00935399	1.97556
TMED7	-0.973034	6.47569	-5.59787	6.63855e-05	0.00935399	1.96902
GTF3C3	-1.3258	5.99137	-5.59524	6.66951e-05	0.00935399	1.96466
SEC63	-1.94991	7.3677	-5.59262	6.70057e-05	0.00935399	1.9603
SLC25A5	-1.48016	9.82595	-5.59153	6.71352e-05	0.00935399	1.95848
ATP5F1B	-1.35145	9.25349	-5.58992	6.73268e-05	0.00935399	1.95581
TMC6	0.73247	6.59283	5.57393	6.92635e-05	0.00951846	1.92919
LTN1	-1.03821	4.89718	-5.5626	7.06713e-05	0.00959478	1.9103
L1CAM	0.715792	5.48951	5.55306	7.18798e-05	0.00959478	1.89437
CACNB1	0.782476	6.24326	5.55137	7.20955e-05	0.00959478	1.89156
SEL1L	-1.72591	7.4928	-5.5346	7.4279e-05	0.00978239	1.86353
CAMKK2	0.896221	8.32992	5.52806	7.51489e-05	0.00979492	1.85259
SGCE	-2.12812	6.58471	-5.50627	7.81253e-05	0.0100091	1.8161
OXSM	-1.02103	6.24191	-5.48911	8.05555e-05	0.0100091	1.7873
PRDM10	0.74251	4.6126	5.48401	8.12928e-05	0.0100091	1.77874
EMC2	-1.8194	6.4326	-5.48228	8.15446e-05	0.0100091	1.77583
TMEM70	-1.98391	7.74608	-5.47889	8.20401e-05	0.0100091	1.77013
PLAGL1	-1.88047	4.98656	-5.47732	8.22707e-05	0.0100091	1.7675
RBP4	-2.71966	6.8853	-5.4769	8.23336e-05	0.0100091	1.76678
SUCO	-1.22817	7.32207	-5.46908	8.34922e-05	0.0100533	1.75364
PIK3R4	-1.48565	6.21372	-5.45395	8.57849e-05	0.0102319	1.72816
SCUBE3	0.910243	5.27512	5.43595	8.85981e-05	0.0104687	1.69781
SRPRB	-1.25912	9.18055	-5.41944	9.12628e-05	0.0105355	1.66993
EXOC1	-1.33653	6.7367	-5.41492	9.20068e-05	0.0105355	1.66229
SCP2	-2.46689	7.10626	-5.41386	9.21819e-05	0.0105355	1.6605
FTSJ1	-0.918036	6.05592	-5.41196	9.24972e-05	0.0105355	1.65728
USP16	-1.82822	6.46291	-5.4	9.45072e-05	0.0106683	1.63705
GABRP	0.7928	3.91382	5.39078	9.60878e-05	0.0106972	1.62144
PGRMC2	-1.85028	7.57322	-5.38866	9.64548e-05	0.0106972	1.61785
UBE2D2	-1.33883	7.99033	-5.34987	0.000103441	0.0111897	1.552
DESI2	-1.70825	6.30453	-5.34813	0.000103767	0.0111897	1.54903
TJP3	0.69798	5.92705	5.34717	0.000103947	0.0111897	1.5474
PRPSAP2	-1.0317	6.30231	-5.34457	0.000104436	0.0111897	1.54298
DLD	-2.32534	6.75496	-5.33435	0.000106381	0.0112977	1.52559
ERC1	0.64381	5.49128	5.3273	0.000107746	0.0112977	1.51358
IGFBP-AS1	0.648495	4.61186	5.32536	0.000108125	0.0112977	1.51028
MTO1	-0.885357	5.20579	-5.30343	0.000112503	0.0115298	1.47287
MAP3K11	1.00092	7.75018	5.2955	0.000114132	0.0115298	1.45932
ISOC1	-1.55007	6.59257	-5.29474	0.000114288	0.0115298	1.45802
ZNF473	0.676921	6.08325	5.29212	0.000114832	0.0115298	1.45355
ME2	-1.86435	6.9606	-5.29117	0.000115031	0.0115298	1.45192
NECAP1	-1.39067	6.26362	-5.28741	0.000115818	0.0115298	1.44549
TUBG1	-1.46934	6.24827	-5.27324	0.000118835	0.0117377	1.42125
PJA2	-1.90122	6.2892	-5.26283	0.000121103	0.0117819	1.40342
CEND1	0.902196	6.38031	5.26263	0.000121146	0.0117819	1.40309
TMED10	-1.71581	8.67615	-5.25686	0.000122423	0.0118152	1.3932
CCL5	0.821396	4.9714	5.23188	0.000128114	0.0122708	1.35033
SLC28A3	0.924929	6.01558	5.22333	0.000130125	0.012279	1.33564
COPA	-0.806684	7.56306	-5.21956	0.000131024	0.012279	1.32914
ANKRD46	-1.59864	5.28801	-5.20162	0.00013538	0.012279	1.29828
CPNE3	-2.16476	7.47054	-5.20073	0.0001356	0.012279	1.29674
HAT1	-2.58765	6.71501	-5.20069	0.000135612	0.012279	1.29666
GTSE1	0.923113	7.14624	5.19938	0.000135934	0.012279	1.29442
CYP3A4	0.778282	7.5614	5.19231	0.000137702	0.012279	1.28223
PIGT	-1.16262	7.2552	-5.18735	0.000138956	0.012279	1.27367
EDEM1	-0.783812	6.87811	-5.1869	0.000139068	0.012279	1.27291
AKAP11	-2.15408	5.76154	-5.18591	0.000139321	0.012279	1.2712
HOXA3	0.705	5.41152	5.18022	0.000140778	0.012279	1.26137
KATNB1	-0.673878	6.96684	-5.17493	0.000142145	0.012279	1.25225
UBR7	-1.384	6.66749	-5.16924	0.000143633	0.012279	1.24242
TMEM50A	-1.66743	7.7022	-5.16892	0.000143716	0.012279	1.24188
CRKL	-1.47074	6.97694	-5.16739	0.000144119	0.012279	1.23923
BEX4	-1.73609	5.66256	-5.16457	0.000144863	0.012279	1.23436
ZNHIT3	-1.85136	6.22155	-5.15948	0.000146221	0.012279	1.22556
C5orf22	-1.35341	6.79285	-5.15898	0.000146353	0.012279	1.2247
ARFGEF2	-1.64257	6.43311	-5.15787	0.000146652	0.012279	1.22278
GOLGA5	-1.99305	7.56918	-5.14895	0.000149068	0.0123814	1.20735
MON2	-0.841342	5.94581	-5.14615	0.000149835	0.0123814	1.2025
KDELR2	-1.39961	8.88397	-5.13396	0.000153219	0.0125789	1.18141
SEMA3B	0.962891	6.39939	5.11721	0.000158001	0.0126059	1.15237
MLH1	-1.04989	7.43894	-5.11632	0.000158261	0.0126059	1.15082
PFN2	-2.0112	7.78119	-5.11483	0.000158694	0.0126059	1.14824
MYH14	0.851885	7.33561	5.11435	0.000158833	0.0126059	1.14741
PTGES3	-2.20439	8.79397	-5.11104	0.000159801	0.0126059	1.14167
KLHL28	0.684166	5.08332	5.10744	0.000160864	0.0126059	1.1354
PAICS	-1.7177	7.57397	-5.10331	0.000162088	0.0126059	1.12825
SCGN	-2.19761	7.64766	-5.09055	0.000165936	0.0126059	1.10607
NUCB2	-1.42353	7.55477	-5.08918	0.000166356	0.0126059	1.10368
PTS	-1.42694	8.06154	-5.08353	0.000168095	0.0126059	1.09386
MBD3	0.839079	8.17722	5.07855	0.000169641	0.0126059	1.0852
WDR47	-0.861185	4.91085	-5.07808	0.000169789	0.0126059	1.08438
SUCLA2	-1.66226	5.18747	-5.07775	0.000169891	0.0126059	1.08381
VPS53	0.861766	4.71016	5.07758	0.000169944	0.0126059	1.08352
MUC3B	0.871688	6.68078	5.07608	0.000170414	0.0126059	1.08091
SNX24	-0.715872	5.57428	-5.07324	0.000171309	0.0126059	1.07595
MAST4	1.51234	8.74426	5.07049	0.000172177	0.0126059	1.07118
UBE2E3	-1.67647	7.26855	-5.06974	0.000172415	0.0126059	1.06987
CAPN7	-1.4056	5.38186	-5.06761	0.000173096	0.0126059	1.06615
FGF17	0.74647	4.64402	5.0626	0.000174701	0.0126059	1.05742
RAD54L	0.681923	4.84533	5.06054	0.000175365	0.0126059	1.05384
SYN3	0.58517	4.85252	5.06017	0.000175483	0.0126059	1.0532
NT5M	0.607893	5.8946	5.05173	0.000178237	0.0127314	1.03847
TFR2	0.928959	6.02967	5.04828	0.000179375	0.0127407	1.03246
GORASP2	-1.02604	8.21783	-5.03942	0.000182331	0.0127928	1.017
PSMD6	-1.89394	8.69592	-5.03153	0.000185008	0.0127928	1.00322
FZD9	0.818785	5.74896	5.03108	0.00018516	0.0127928	1.00244
TOMM20	-2.52981	8.04815	-5.03053	0.00018535	0.0127928	1.00147
COPZ1	-0.99575	8.27238	-5.02223	0.000188214	0.0127928	0.986976
HMGN2	-1.12441	9.9211	-5.02104	0.000188629	0.0127928	0.984893
LMBRD1	-2.02353	7.58409	-5.02038	0.000188861	0.0127928	0.98373
CD38	0.656312	5.33136	5.01061	0.000192303	0.0127928	0.966645
MARS1	-1.08472	8.12648	-5.00739	0.00019345	0.0127928	0.961019
RAPGEF3	0.654121	5.85529	5.00659	0.000193739	0.0127928	0.959611
SRSF7	-1.55244	7.64643	-5.00653	0.00019376	0.0127928	0.959505
SLC35B1	-1.06214	7.82904	-5.00611	0.00019391	0.0127928	0.958774
RND2	0.604766	4.4552	5.00589	0.000193989	0.0127928	0.958388
TNFRSF14	0.750117	5.40877	5.00509	0.000194275	0.0127928	0.956996
PTPN3	-1.06081	6.61943	-4.99989	0.000196155	0.0128145	0.947886
UNC119B	-1.21399	7.69041	-4.98915	0.000200096	0.0128145	0.929069
PODNL1	1.08039	6.24897	4.98738	0.000200754	0.0128145	0.925962
CUL3	-1.92954	8.51117	-4.98642	0.000201109	0.0128145	0.924288
PGRMC1	-1.5478	7.99309	-4.9826	0.000202538	0.0128145	0.917593
TMED2	-1.23736	8.56182	-4.98084	0.000203201	0.0128145	0.914497
HPRT1	-1.75107	7.75323	-4.98012	0.000203471	0.0128145	0.913245
ENPP2	-3.32442	6.65943	-4.97663	0.000204792	0.0128145	0.907121
SERPINI1	-1.51263	6.19172	-4.97384	0.000205855	0.0128145	0.902219
CALCOCO2	-0.88892	7.64572	-4.97328	0.00020607	0.0128145	0.901235
SEC23B	-1.72725	6.56636	-4.9671	0.000208445	0.0128145	0.890388
ASF1A	-1.64978	4.76926	-4.96505	0.000209241	0.0128145	0.886783
SF3B1	-1.64696	9.16954	-4.96459	0.000209418	0.0128145	0.885982
MCM3AP	0.924594	7.30915	4.96365	0.000209784	0.0128145	0.884333
TMEM92-AS1	1.02278	6.41183	4.9626	0.000210193	0.0128145	0.882486
MFAP3	-0.906141	7.23039	-4.96099	0.000210822	0.0128145	0.879659
TASOR	-1.1431	7.34282	-4.95671	0.000212503	0.0128549	0.872142
CNBP	-2.17138	8.79925	-4.94729	0.000216253	0.0129066	0.855587
CCDC47	-2.04952	7.25588	-4.9437	0.000217703	0.0129066	0.849262
KLHDC2	-1.99163	7.36276	-4.94366	0.000217718	0.0129066	0.8492
SELENOF	-1.78164	7.11069	-4.94094	0.000218822	0.0129066	0.844409
SHOC2	-1.57648	6.99981	-4.93361	0.000221824	0.0129066	0.831513
TRADD	0.676878	7.76725	4.93274	0.000222182	0.0129066	0.829988
ATP6V1A	-1.52355	8.70034	-4.92899	0.000223739	0.0129066	0.823376
PEF1	-0.770152	7.14604	-4.92758	0.000224325	0.0129066	0.820901
SLC9A2	0.785273	6.64927	4.92649	0.000224781	0.0129066	0.818977
FANCC	0.64973	6.92815	4.92596	0.000225004	0.0129066	0.818039
TXNDC15	-1.2524	7.17403	-4.92279	0.000226335	0.0129066	0.812455
MRPL22	-1.16839	7.31944	-4.92192	0.000226702	0.0129066	0.810923
CLIP2	0.947296	5.82327	4.92188	0.000226719	0.0129066	0.810851
AFDN-DT	0.7635	5.0256	4.91543	0.000229453	0.0129066	0.799501
KCNJ9	0.757241	4.90749	4.9149	0.000229681	0.0129066	0.798561
GALC	-2.11534	6.09705	-4.91488	0.000229691	0.0129066	0.798522
SH3PXD2A	0.614219	4.96152	4.91227	0.00023081	0.0129103	0.793921
ACP1	-2.30062	7.99272	-4.90779	0.000232743	0.0129103	0.786023
NAP1L2	-2.04886	5.50445	-4.90475	0.000234064	0.0129103	0.780664
SEMA7A	0.722845	6.03905	4.90007	0.000236117	0.0129103	0.772396
CAT	-1.59653	7.31384	-4.89893	0.000236616	0.0129103	0.770398
ANAPC13	-1.36632	8.6777	-4.89801	0.000237024	0.0129103	0.768766
RBBP4	-1.55218	6.28371	-4.89504	0.000238341	0.0129103	0.763518
TASOR2	-1.48679	5.46941	-4.89178	0.000239791	0.0129103	0.757773
PCM1	-1.14672	7.89107	-4.89061	0.000240317	0.0129103	0.755699
SARS1	-1.03697	8.54657	-4.88757	0.000241681	0.0129103	0.750339
NME7	-1.46828	6.09415	-4.8866	0.000242121	0.0129103	0.748617
PPP1CC	-1.62043	8.64976	-4.88128	0.000244535	0.0129103	0.739223
ARVCF	0.665123	7.63164	4.88087	0.000244723	0.0129103	0.738494
NUP37	-1.08466	5.11067	-4.87905	0.000245557	0.0129103	0.735274
KIFC1	0.662084	6.55837	4.87357	0.00024808	0.0129103	0.72559
PYY2	0.91652	6.71689	4.87182	0.000248891	0.0129103	0.722498
PRPS1	-1.5642	7.23282	-4.87177	0.000248918	0.0129103	0.722396
CYP2C9	0.644755	5.33577	4.85869	0.000255073	0.0129103	0.69926
SH2B2	1.1808	7.65442	4.85827	0.000255274	0.0129103	0.698515
LRRFIP1	1.04299	11.5124	4.85715	0.000255807	0.0129103	0.696537
MTREX	-1.57115	7.00628	-4.85453	0.000257065	0.0129103	0.691893
EOLA1	-1.15625	7.13188	-4.85223	0.000258171	0.0129103	0.687826
UFM1	-0.925405	7.68752	-4.84983	0.000259332	0.0129103	0.683575
DCTD	-1.26272	7.37129	-4.84816	0.000260145	0.0129103	0.68061
GPATCH2	-0.722303	5.37279	-4.84796	0.000260243	0.0129103	0.680252
NUDT7	0.809177	5.66016	4.84685	0.000260784	0.0129103	0.678286
RWDD2A	-1.04809	5.08194	-4.84632	0.000261039	0.0129103	0.677357
ZZZ3	-1.62374	6.552	-4.84253	0.000262897	0.0129103	0.67064
BCL2L13	-1.77148	6.58304	-4.83914	0.000264569	0.0129103	0.664633
PCNP	-1.48596	7.22735	-4.8373	0.000265485	0.0129103	0.661357
SDHD	-1.13243	5.62709	-4.83435	0.000266955	0.0129103	0.656127
ANP32E	-1.42904	7.25902	-4.83406	0.000267099	0.0129103	0.655615
CASZ1	0.692951	7.57195	4.83348	0.000267387	0.0129103	0.654596
EIF4E	-1.50408	5.91843	-4.83271	0.000267776	0.0129103	0.653219
SSR1	-0.794025	9.98433	-4.83171	0.000268275	0.0129103	0.651454
SMC3	-1.33803	6.17461	-4.83118	0.000268544	0.0129103	0.650504
ASCC1	-0.965292	6.37912	-4.83077	0.000268747	0.0129103	0.649788
CYP17A1	0.631258	4.8124	4.83053	0.000268872	0.0129103	0.649348
PRELID3B	-1.78927	5.38892	-4.8287	0.000269793	0.0129103	0.64611
TTC19	-1.42642	7.43092	-4.8271	0.000270602	0.0129103	0.64327
RNF138	-1.72002	6.7163	-4.82483	0.000271757	0.0129159	0.639235
XBP1	-1.14575	7.33112	-4.82285	0.000272763	0.0129159	0.635735
MANF	-0.78138	8.99115	-4.81894	0.000274772	0.0129625	0.628781
CREB3L1	0.881377	7.65684	4.81239	0.000278163	0.0130355	0.617157
MAP2K4	-1.08664	6.81448	-4.81152	0.00027862	0.0130355	0.615602
GRIN1	0.724102	6.67043	4.80779	0.000280572	0.0130355	0.608985
UCHL1	-1.96433	7.71149	-4.80695	0.000281018	0.0130355	0.607482
RPS2	-0.840826	12.8534	-4.80608	0.000281475	0.0130355	0.605942
DMXL1	-2.03403	5.02161	-4.79739	0.000286102	0.0131265	0.590488
SSTR3	0.727076	6.35374	4.79655	0.000286551	0.0131265	0.589002
TEX261	-0.850321	8.44371	-4.79602	0.00028684	0.0131265	0.588047
INTS12	-1.33492	5.96019	-4.7939	0.000287983	0.0131265	0.584279
OR2C1	0.850398	6.04812	4.7927	0.000288632	0.0131265	0.582144
PRKRA	-1.73284	5.23245	-4.7885	0.000290918	0.0131364	0.574669
VDAC1	-1.78938	7.12188	-4.78848	0.000290928	0.0131364	0.574636
SDC2	-1.75002	6.73823	-4.78503	0.000292814	0.0131746	0.56851
PPIP5K2	-1.36255	5.53422	-4.78155	0.00029474	0.0131849	0.562298
PDHX	-1.40781	6.2866	-4.78084	0.00029513	0.0131849	0.561042
PEX11B	-1.1016	6.00973	-4.77662	0.000297482	0.0132432	0.55352
TOM1L1	-1.68104	5.76824	-4.77329	0.000299349	0.0132795	0.54759
SKIC3	-1.09382	5.2953	-4.76783	0.000302436	0.0133566	0.537865
CHUK	-1.73723	4.74376	-4.76546	0.000303784	0.0133566	0.533648
CTBP2	0.784026	9.91915	4.76464	0.000304255	0.0133566	0.532179
IRF7	1.47213	6.5883	4.76232	0.000305587	0.0133686	0.528039
ARGLU1	-1.42849	6.81831	-4.75533	0.00030963	0.0134671	0.515576
PSMD8	-1.14383	8.13503	-4.75362	0.000310627	0.0134671	0.51253
FAM106A	0.973966	5.25051	4.75292	0.000311034	0.0134671	0.511289
TIGAR	-1.4922	5.10095	-4.74817	0.000313829	0.0135418	0.502806
ENPP4	-1.97582	6.30035	-4.74517	0.000315606	0.0135721	0.497454
CRY1	-1.52503	6.27862	-4.73956	0.000318957	0.0136229	0.48744
TMEM14B	-2.25017	5.90439	-4.73489	0.00032178	0.0136229	0.479085
DTX4	0.738331	7.63046	4.73416	0.000322222	0.0136229	0.477782
RFC3	-1.08041	5.48656	-4.73346	0.000322642	0.0136229	0.476547
TOGARAM1	-1.44409	5.82532	-4.73323	0.000322786	0.0136229	0.476123
IDH3A	-0.891823	6.77785	-4.73118	0.000324034	0.0136229	0.472464
DHRS7B	-1.11989	6.13993	-4.72719	0.000326478	0.0136229	0.465339
WFDC2	1.03583	6.46	4.72585	0.000327303	0.0136229	0.462947
ADSS2	-1.39146	6.12386	-4.72558	0.000327471	0.0136229	0.46246
CX3CL1	1.35763	6.88574	4.72543	0.000327562	0.0136229	0.462197
COL9A1	0.618948	4.41215	4.71791	0.000332239	0.0137443	0.448752
RAB1A	-1.43414	10.2341	-4.71725	0.000332655	0.0137443	0.447567
AP2M1	-1.56687	7.81609	-4.71462	0.000334309	0.0137628	0.442864
TRMT5	-1.03125	7.60037	-4.71308	0.00033528	0.0137628	0.440113
BCLAF1	-1.70504	8.24728	-4.70888	0.000337949	0.0138275	0.432593
SLC45A2	0.583219	6.09427	4.70505	0.000340401	0.0138829	0.425737
DDX46	-1.41849	7.67065	-4.70223	0.000342219	0.0138952	0.420684
CAND1	-1.22838	6.50686	-4.70117	0.000342902	0.0138952	0.418793
RBM39	-1.10524	8.49561	-4.6951	0.000346856	0.0140105	0.407921
CCDC15	0.781862	4.83714	4.69061	0.000349813	0.014085	0.399869
RPL10A	-1.2572	9.87172	-4.68852	0.000351197	0.0140958	0.396122
SELENOT	-2.11767	6.65054	-4.68316	0.000354771	0.0141672	0.386518
TMX2	-0.940596	7.07302	-4.6825	0.000355217	0.0141672	0.385328
ITGB4	0.831422	6.29883	4.67989	0.000356972	0.0141924	0.380653
RSL24D1	-1.7066	7.35241	-4.67535	0.000360051	0.0142003	0.372507
MIS12	-0.974588	5.16377	-4.67437	0.000360716	0.0142003	0.370755
PALS2	-1.63558	5.40974	-4.66877	0.000364558	0.0142003	0.360705
KLHL18	-0.7212	6.34121	-4.66623	0.000366314	0.0142003	0.356147
DCK	-1.53166	3.84619	-4.664	0.000367861	0.0142003	0.35215
HSPA12A	0.702417	4.92422	4.66382	0.000367989	0.0142003	0.351819
CD164	-1.35878	8.53955	-4.6635	0.000368212	0.0142003	0.351244
ZDHHC4	-0.947435	6.12384	-4.66171	0.000369459	0.0142003	0.348036
UBL3	-1.25647	8.18304	-4.66159	0.000369546	0.0142003	0.347814
CAPRIN1	-1.83955	7.0258	-4.66138	0.000369689	0.0142003	0.347448
PFKM	-1.64113	6.94462	-4.65882	0.000371488	0.0142003	0.342842
ANKRD49	-1.19348	6.42974	-4.65846	0.000371737	0.0142003	0.342206
METAP2	-1.77829	6.80369	-4.65635	0.000373229	0.0142003	0.338407
NME1	-1.53618	8.54232	-4.65329	0.000375398	0.0142003	0.332909
PSMB5	-1.63397	8.34669	-4.65258	0.0003759	0.0142003	0.33164
NDFIP1	-0.908022	6.4594	-4.65231	0.000376095	0.0142003	0.331148
SRPRA	-1.27668	9.16515	-4.65136	0.000376773	0.0142003	0.32944
COX7A2	-0.926635	10.4359	-4.64946	0.000378132	0.0142003	0.326025
TBPL1	-1.11628	5.53446	-4.6437	0.000382275	0.0142003	0.315686
TFB2M	-1.67344	6.34417	-4.64364	0.000382322	0.0142003	0.315569
NCBP2	-1.25423	7.06364	-4.63819	0.00038629	0.0142003	0.305772
OSTM1	-2.40761	5.41965	-4.63694	0.000387209	0.0142003	0.303518
PRKAG1	-0.666176	7.51953	-4.63639	0.00038761	0.0142003	0.302535
EAPP	-2.04838	6.4195	-4.63378	0.000389529	0.0142003	0.297849
CSE1L	-1.41545	8.05688	-4.6335	0.000389741	0.0142003	0.297334
RPS6KC1	-0.925482	5.98095	-4.63347	0.000389762	0.0142003	0.297281
C11orf58	-1.68305	7.60417	-4.63315	0.000389995	0.0142003	0.296715
AZIN1	-2.2163	7.37367	-4.63218	0.000390715	0.0142003	0.294965
TAF2	-1.2945	6.07791	-4.63217	0.000390725	0.0142003	0.294941
ZBTB7A	1.06072	6.19889	4.63198	0.000390865	0.0142003	0.294601
LGR4	-1.43722	6.98425	-4.62524	0.000395895	0.0143255	0.282469
TNFRSF13B	0.685308	5.84652	4.62332	0.000397335	0.0143255	0.279024
EMC7	-1.95114	8.94141	-4.62278	0.00039774	0.0143255	0.278057
SSR3	-1.01053	5.036	-4.62041	0.000399533	0.0143255	0.273789
GATA1	0.81477	5.8414	4.61983	0.000399977	0.0143255	0.272734
NR2F1	0.69159	5.41041	4.61782	0.000401505	0.0143396	0.269115
FBL	-0.925285	8.48587	-4.61601	0.000402886	0.0143484	0.265858
OR10H1	0.773525	5.65954	4.61314	0.000405087	0.0143863	0.260687
PPP2CB	-1.768	8.69089	-4.60843	0.000408725	0.014425	0.252204
SERPINB13	0.753711	4.55171	4.60765	0.000409331	0.014425	0.250796
CRYBB3	0.689894	5.90671	4.6073	0.000409599	0.014425	0.250177
CCT4	-1.01069	9.32284	-4.60436	0.0004119	0.0144657	0.244861
MTMR6	-1.61319	6.31632	-4.60102	0.000414516	0.0145116	0.238852
CFAP20	-1.31386	7.38732	-4.59965	0.000415598	0.0145116	0.236379
ZNF22	-0.809741	7.59468	-4.59832	0.000416652	0.0145116	0.233975
TAS2R9	0.542885	3.36647	4.59516	0.000419157	0.0145588	0.228286
TMEM267	-1.72366	4.50166	-4.59365	0.000420359	0.0145606	0.225568
ALMS1	0.986497	7.20478	4.59115	0.000422361	0.0145899	0.221059
KRT33B	0.580984	5.06038	4.58517	0.000427192	0.0146374	0.210264
SUN1	-1.68612	7.31588	-4.58335	0.000428672	0.0146374	0.206983
RAB14	-1.65914	6.5	-4.58255	0.000429326	0.0146374	0.205536
CTR9	-1.86271	5.84001	-4.57949	0.000431835	0.0146374	0.200004
CMKLR1	0.791119	5.36019	4.57928	0.000432002	0.0146374	0.199637
PSMD5	-1.0474	7.24145	-4.57865	0.000432519	0.0146374	0.198502
SLBP	-1.73729	5.97612	-4.57715	0.000433755	0.0146374	0.195794
CUL5	-1.61824	6.75084	-4.57705	0.000433844	0.0146374	0.1956
TPRKB	-1.8563	6.12245	-4.57667	0.000434157	0.0146374	0.194916
NPTN	-2.04414	9.241	-4.56893	0.000440596	0.0147764	0.180941
MYO7A	0.615388	6.06649	4.56573	0.000443288	0.0147764	0.175159
WNK1	-1.12685	7.07042	-4.5651	0.00044382	0.0147764	0.17402
RPL4	-1.19912	11.3136	-4.56386	0.000444873	0.0147764	0.171773
SLC25A38	-0.563762	7.01912	-4.56299	0.000445606	0.0147764	0.170209
SERINC1	-2.34333	6.98013	-4.56191	0.000446522	0.0147764	0.16826
RNF113A	-0.718709	6.7772	-4.55902	0.000448991	0.0147764	0.163026
PGD	-1.36614	6.05837	-4.55682	0.00045087	0.0147764	0.159062
PHLPP2	-0.74587	6.18344	-4.55657	0.000451091	0.0147764	0.158597
ARPC1A	-1.33321	7.52528	-4.55611	0.000451482	0.0147764	0.157774
PSMB7	-1.31107	9.16933	-4.55436	0.000452993	0.0147764	0.154602
MPC2	-1.29145	6.9106	-4.55318	0.000454007	0.0147764	0.152481
GCSH	-1.98008	6.40701	-4.5521	0.000454947	0.0147764	0.150517
SLC30A1	-1.55063	6.94272	-4.55052	0.000456315	0.0147764	0.147665
ATF1	-1.94099	5.34993	-4.55022	0.000456574	0.0147764	0.147128
SRP54	-1.77919	8.34384	-4.54976	0.000456977	0.0147764	0.146291
RHOA	-1.54565	8.38912	-4.54723	0.00045919	0.01481	0.141705
SNHG32	-0.989289	8.27202	-4.5439	0.000462105	0.0148661	0.135697
RBMX	-0.793681	7.95707	-4.5422	0.000463605	0.0148679	0.132621
RBM12B-AS1	0.51021	4.25057	4.54118	0.00046451	0.0148679	0.130769
RBM7	-0.964294	5.36405	-4.53683	0.000468376	0.0149537	0.122901
PSMC3	-1.35846	6.73003	-4.5289	0.000475515	0.0150714	0.10854
ZNF335	0.691717	5.85198	4.52881	0.000475595	0.0150714	0.108381
ELANE	0.583214	4.39379	4.52724	0.000477027	0.0150714	0.105527
HDDC2	-1.25561	7.51127	-4.52688	0.000477356	0.0150714	0.104871
ALG5	-1.52345	8.33715	-4.52572	0.000478415	0.0150714	0.102768
SLC25A11	-0.79469	6.01973	-4.52484	0.000479214	0.0150714	0.101183
TNNI2	0.914309	5.7228	4.52199	0.000481831	0.0151161	0.0960131
PTCD3	-0.730312	6.38446	-4.52001	0.000483649	0.0151169	0.0924375
SEC14L4	0.677013	4.60929	4.51937	0.000484247	0.0151169	0.0912653
VLDLR	-1.91647	6.55535	-4.51713	0.000486319	0.0151213	0.0872099
CDH8	0.531905	4.07444	4.51663	0.000486782	0.0151213	0.0863076
M6PR	-1.44048	7.41312	-4.5152	0.000488111	0.0151254	0.0837196
ENOPH1	-1.59338	7.39916	-4.511	0.000492042	0.01521	0.0761028
AP5M1	-1.76055	6.08653	-4.50799	0.000494885	0.0152208	0.0706338
PSMA1	-1.69848	8.68722	-4.50727	0.000495558	0.0152208	0.0693437
EXD3	0.763318	4.95003	4.50586	0.000496902	0.0152208	0.0667711
DYNC1LI1	-1.25832	5.81566	-4.50549	0.000497245	0.0152208	0.0661164
EIF2B1	-1.23934	7.05491	-4.50427	0.00049841	0.0152208	0.063895
KCTD3	-1.4524	3.80027	-4.50269	0.000499915	0.01523	0.0610307
TVP23B	-1.88277	6.24478	-4.4979	0.000504515	0.0152536	0.0523354
RDX	-2.08075	7.64331	-4.49637	0.000505992	0.0152536	0.0495594
PLEKHA4	0.768587	5.91749	4.49496	0.000507355	0.0152536	0.0470041
RBM23	-1.00614	6.81152	-4.49456	0.00050774	0.0152536	0.0462846
MYH13	0.628618	5.06555	4.49395	0.000508336	0.0152536	0.04517
MRPL17	-0.830723	7.27202	-4.49159	0.000510635	0.0152536	0.0408858
NEBL	-1.51604	6.91769	-4.49158	0.000510647	0.0152536	0.0408629
GJC2	0.64419	6.56069	4.49004	0.000512154	0.0152536	0.0380664
SDHB	-1.79121	5.43064	-4.4895	0.000512675	0.0152536	0.0370994
ERH	-0.731475	8.81918	-4.48942	0.000512756	0.0152536	0.0369505
NOL11	-0.998798	6.70199	-4.48799	0.000514163	0.0152595	0.0343484
ZNF518A	0.580126	5.64649	4.48129	0.000520791	0.0153418	0.0221856
TSN	-1.53659	7.5163	-4.4811	0.000520977	0.0153418	0.0218465
PNMA2	-2.98811	5.92107	-4.47984	0.000522243	0.0153418	0.0195416
SIX1	0.690121	4.17655	4.4798	0.000522278	0.0153418	0.0194782
CMAHP	0.642225	4.13474	4.47908	0.000523002	0.0153418	0.0181636
CMAS	-1.44354	4.5804	-4.47437	0.000527738	0.0153967	0.0096037
NTAQ1	-1.10286	5.48533	-4.47381	0.000528298	0.0153967	0.00859667
BEX1	-1.91884	10.5798	-4.47186	0.000530269	0.0153967	0.005059
CRH	0.701395	5.25804	4.47139	0.000530749	0.0153967	0.00419975
SLC16A8	0.538125	4.93199	4.47044	0.000531717	0.0153967	0.00246973
LZTFL1	-1.41706	6.29383	-4.46999	0.000532179	0.0153967	0.00164555
ERGIC2	-1.34741	6.12365	-4.46538	0.000536898	0.0154501	-0.00673743
HMBOX1	0.681368	7.72162	4.46275	0.000539606	0.0154501	-0.0115158
PRDM2	-0.572384	7.17961	-4.46121	0.000541192	0.0154501	-0.0143033
CLTCL1	0.732281	6.31392	4.45966	0.000542802	0.0154501	-0.0171228
REXO2	-1.22773	8.0953	-4.45662	0.000545976	0.0154501	-0.0226602
CPE	-2.84166	7.60173	-4.45642	0.00054618	0.0154501	-0.0230148
AIPL1	0.571246	5.64059	4.45617	0.00054645	0.0154501	-0.0234842
UBE2G1	-1.49707	5.48963	-4.45583	0.000546805	0.0154501	-0.024101
PCBP4	0.66539	7.11642	4.45524	0.000547424	0.0154501	-0.025176
SPRED2	-1.18585	5.76946	-4.45467	0.000548016	0.0154501	-0.0262023
SAR1A	-1.18305	7.86985	-4.45444	0.000548262	0.0154501	-0.0266287
RPL23A	-0.745029	12.368	-4.45226	0.000550554	0.0154501	-0.0305893
CYP2D6	0.621133	5.31368	4.44964	0.000553329	0.0154501	-0.035365
PRINS	1.01243	6.05519	4.4477	0.00055539	0.0154501	-0.0388945
SEH1L	-0.942349	8.19794	-4.44714	0.000555979	0.0154501	-0.0399024
SNX4	-1.59321	7.45451	-4.44694	0.000556195	0.0154501	-0.0402712
SNX2	-0.846729	6.18942	-4.44615	0.000557037	0.0154501	-0.0417076
E2F1	0.632393	6.54008	4.44562	0.000557608	0.0154501	-0.0426802
STARD13	-0.74559	5.70903	-4.44523	0.000558025	0.0154501	-0.043391
CHST12	0.7973	5.75019	4.44329	0.000560096	0.0154501	-0.0469085
ACAP2	-1.37916	5.24784	-4.44301	0.000560399	0.0154501	-0.0474226
BTK	0.926049	5.16408	4.44254	0.00056091	0.0154501	-0.0482881
CKLF	-0.849439	6.0749	-4.44024	0.000563384	0.0154845	-0.0524664
RIOK2	-1.07316	6.13014	-4.43801	0.000565804	0.0154981	-0.0565383
SEC23IP	-1.19174	5.54942	-4.43662	0.000567307	0.0154981	-0.0590571
CNIH1	-1.8434	6.81151	-4.43639	0.000567557	0.0154981	-0.0594757
PDGFB	0.636538	6.4153	4.43432	0.000569823	0.0154981	-0.0632602
TMEM104	0.574464	6.17794	4.43415	0.000570007	0.0154981	-0.0635675
GPX7	-0.844665	4.77436	-4.43216	0.00057218	0.0155238	-0.0671802
PSMD7	-1.06102	6.92283	-4.43071	0.00057378	0.0155338	-0.0698327
CCN5	0.641989	4.71169	4.42781	0.000576974	0.0155641	-0.075105
ZNF408	0.886008	7.74281	4.42713	0.000577728	0.0155641	-0.0763447
AGPAT5	-0.944013	4.41333	-4.42561	0.000579423	0.0155641	-0.0791276
COG5	-1.26327	6.57087	-4.42525	0.000579823	0.0155641	-0.0797822
GMFB	-1.24779	7.68612	-4.42293	0.000582403	0.0156002	-0.0839988
CD248	0.744921	5.93703	4.42122	0.000584317	0.0156087	-0.0871151
IMPA1	-2.213	8.34893	-4.4199	0.000585808	0.0156087	-0.0895364
DNASE2	0.822082	8.43597	4.41836	0.000587538	0.0156087	-0.0923373
RRAGA	-1.12427	7.65994	-4.4167	0.000589417	0.0156087	-0.0953698
ARFGAP3	-1.33939	7.31189	-4.41619	0.000589989	0.0156087	-0.0962907
POLR2B	-0.992727	9.03084	-4.41607	0.000590127	0.0156087	-0.0965124
SUPT4H1	-0.712683	6.95323	-4.4126	0.00059407	0.0156802	-0.102838
PRKAB1	-0.577862	5.36142	-4.40905	0.000598131	0.0157545	-0.109308
TRIM62	0.707959	6.2618	4.4076	0.000599797	0.0157656	-0.11195
LILRA4	0.596386	5.62483	4.40399	0.000603981	0.0158426	-0.118552
CST8	0.658664	6.50247	4.40073	0.000607769	0.0158918	-0.124491
CST4	0.550862	5.51204	4.39986	0.000608791	0.0158918	-0.126086
ZAP70	0.789	5.09882	4.39778	0.000611225	0.0158918	-0.129876
MYH8	0.475089	3.53	4.39532	0.000614127	0.0158918	-0.134375
BST2	1.06919	6.0706	4.3935	0.000616269	0.0158918	-0.137682
ANP32A	-1.17281	6.96059	-4.39326	0.000616561	0.0158918	-0.138133
GPR63	0.721977	4.33963	4.39273	0.000617192	0.0158918	-0.139104
DHX35	-0.5997	4.84592	-4.38994	0.000620501	0.0158918	-0.144183
MEAF6	-1.39863	7.2329	-4.38928	0.000621298	0.0158918	-0.145402
OAT	-2.45859	7.28962	-4.38811	0.000622695	0.0158918	-0.147536
TMEM135	-1.80568	5.03573	-4.38686	0.000624192	0.0158918	-0.149817
TSNAXIP1	0.726941	5.95481	4.38682	0.000624243	0.0158918	-0.149895
MTX2	-1.60003	7.26487	-4.38646	0.000624676	0.0158918	-0.150552
ALDH9A1	-0.904751	8.65933	-4.3862	0.000624984	0.0158918	-0.151022
TRMT11	-1.73851	5.48662	-4.38584	0.000625423	0.0158918	-0.151689
YTHDF3	-0.987096	7.32703	-4.38538	0.000625969	0.0158918	-0.152517
RABGGTB	-1.22336	8.13722	-4.38164	0.000630495	0.0159746	-0.15936
VAMP7	-1.98382	6.64731	-4.38023	0.000632196	0.0159857	-0.161919
MPC1	-1.13164	7.23421	-4.37804	0.000634871	0.0159977	-0.16593
ABCE1	-1.54656	7.21417	-4.37777	0.0006352	0.0159977	-0.166422
CENPC	-0.746419	4.77178	-4.37593	0.000637453	0.0160035	-0.169785
EED	-1.2682	5.9992	-4.37461	0.000639073	0.0160035	-0.172196
PLEKHF1	0.794118	6.5859	4.37449	0.000639228	0.0160035	-0.172427
TGFBR2	-1.35639	7.7397	-4.36694	0.000648575	0.0161902	-0.186215
NOD1	0.588382	6.56938	4.36616	0.000649557	0.0161902	-0.187653
GFER	0.68045	6.08186	4.36441	0.000651741	0.0161902	-0.190841
PANK3	-1.51013	7.66517	-4.36436	0.000651808	0.0161902	-0.190939
GLI1	0.615076	4.9637	4.36073	0.000656374	0.0162158	-0.197569
POLE3	-1.69202	6.14373	-4.36071	0.000656399	0.0162158	-0.197606
DVL1	0.579851	7.21498	4.36021	0.000657036	0.0162158	-0.198527
TDP2	-2.25058	7.07697	-4.35947	0.00065797	0.0162158	-0.199877
IFNB1	0.587227	4.45527	4.35641	0.000661866	0.0162595	-0.205485
GIN1	-1.29011	5.31681	-4.35565	0.00066283	0.0162595	-0.206868
CYC1	-1.30978	7.5745	-4.35496	0.000663709	0.0162595	-0.208127
MED6	-0.60446	4.89571	-4.35404	0.000664887	0.0162595	-0.20981
SLC26A2	-1.06799	4.62414	-4.35233	0.000667083	0.0162817	-0.212943
MAPRE3	0.691923	6.51249	4.35033	0.000669653	0.016313	-0.216596
KCNA10	0.510365	5.30798	4.34742	0.000673426	0.0163423	-0.221934
CREG1	-0.926249	7.55425	-4.34558	0.000675815	0.0163423	-0.225298
COPS5	-1.15901	6.72897	-4.34463	0.00067706	0.0163423	-0.227045
KCTD17	0.661193	6.5247	4.34405	0.000677806	0.0163423	-0.228092
MAGEA10	0.794314	4.70594	4.34368	0.000678289	0.0163423	-0.228768
CDK4	-1.21513	7.33191	-4.34267	0.000679622	0.0163423	-0.230634
PREPL	-1.43495	6.58663	-4.34057	0.000682378	0.0163423	-0.234478
RNF13	-1.37733	7.41828	-4.34056	0.000682383	0.0163423	-0.234485
HSP90AB1	-1.23581	9.95038	-4.34048	0.000682491	0.0163423	-0.234636
COL2A1	0.566095	4.11663	4.33922	0.000684157	0.0163512	-0.236952
SLC30A9	-1.2666	7.21761	-4.3368	0.000687347	0.0163965	-0.24137
PML	0.73557	6.62892	4.33481	0.000689995	0.0164286	-0.245023
PCBP2	-0.954385	8.38049	-4.33381	0.000691328	0.0164294	-0.246857
NEK7	-1.44051	7.18788	-4.3317	0.000694139	0.0164653	-0.250711
CCNF	0.657954	6.27982	4.3305	0.000695757	0.0164728	-0.252923
PRKACA	0.649618	6.88304	4.32651	0.000701121	0.0164807	-0.260219
ACADM	-1.34668	4.73927	-4.32623	0.000701502	0.0164807	-0.260734
TMEM165	-2.0533	7.40748	-4.32506	0.000703087	0.0164807	-0.262879
FKSG49	0.791916	7.25696	4.32427	0.000704156	0.0164807	-0.264323
RPL30	-1.01239	11.6194	-4.32413	0.000704358	0.0164807	-0.264595
HSPA2	-0.845406	5.68512	-4.32381	0.000704793	0.0164807	-0.265181
LARP1	-0.829298	9.3275	-4.32343	0.000705307	0.0164807	-0.265874
RAB28	-0.940304	3.72842	-4.32254	0.000706519	0.0164807	-0.267504
TLK1	-1.7761	6.61073	-4.32134	0.000708149	0.0164847	-0.269694
MAP1LC3B	-1.17023	7.78858	-4.3205	0.000709298	0.0164847	-0.271234
RPL7A	-0.590031	12.6346	-4.31913	0.000711175	0.016498	-0.273745
ARPIN	0.74444	6.29395	4.31745	0.000713486	0.0165106	-0.276827
HTR4	0.628936	7.70244	4.31684	0.000714332	0.0165106	-0.277953
TEX2	-0.570966	6.54015	-4.31543	0.000716277	0.0165254	-0.280536
BMP10	0.763509	5.74767	4.31237	0.000720522	0.016593	-0.286149
TMEM208	-0.657213	7.60898	-4.30877	0.000725545	0.0165983	-0.292749
JUND	0.780373	9.56978	4.30858	0.000725806	0.0165983	-0.29309
MAP2K7	0.935117	6.11537	4.308	0.000726627	0.0165983	-0.294165
ELOVL5	-2.4562	7.91924	-4.30559	0.000730012	0.0165983	-0.298581
AMZ2	-1.78725	6.33832	-4.30428	0.000731868	0.0165983	-0.300992
DHRS7	-1.9574	7.65519	-4.3035	0.000732968	0.0165983	-0.302419
SCG5	-2.48612	9.78276	-4.30218	0.000734831	0.0165983	-0.304831
ARPP19	-0.929012	8.53087	-4.3008	0.000736802	0.0165983	-0.307375
IMP4	-0.663743	7.78719	-4.30043	0.000737323	0.0165983	-0.308047
GNL3	-1.26398	8.01108	-4.30026	0.000737563	0.0165983	-0.308357
RUNX3	0.688999	5.41834	4.29923	0.00073904	0.0165983	-0.310256
CYP4F12	0.873584	7.04096	4.29907	0.000739269	0.0165983	-0.310551
SLC22A2	0.729558	4.82218	4.29901	0.00073935	0.0165983	-0.310655
KRT1	0.574482	4.71081	4.29829	0.000740386	0.0165983	-0.311986
PCDH1	0.539423	6.84695	4.29594	0.000743747	0.0165983	-0.316288
PAK5	0.635261	5.73594	4.29586	0.000743862	0.0165983	-0.316435
PLP2	-1.1014	8.47582	-4.29505	0.000745031	0.0165983	-0.317927
CLCN3	-1.91169	8.22408	-4.29429	0.00074613	0.0165983	-0.319327
GNAS	-1.90651	11.8915	-4.29338	0.000747438	0.0165983	-0.320992
GRIN2B	0.457592	5.10713	4.293	0.000747991	0.0165983	-0.321694
SREK1	-0.999692	6.73019	-4.29277	0.000748323	0.0165983	-0.322115
JOSD1	-1.07121	6.69465	-4.28845	0.000754594	0.0166786	-0.330043
LSM14A	-1.59801	8.09195	-4.2867	0.000757146	0.0166786	-0.333251
PLEKHA6	0.628476	5.84779	4.28594	0.000758266	0.0166786	-0.334655
PPBPP2	0.69955	3.99848	4.28487	0.000759837	0.0166786	-0.336622
ACAT1	-1.29266	8.39559	-4.2839	0.00076126	0.0166786	-0.3384
FBXW12	1.33025	9.20654	4.28389	0.000761272	0.0166786	-0.338414
SRSF2	-1.56004	9.1223	-4.28153	0.000764753	0.0166786	-0.342748
ANKRD10-IT1	0.636902	7.20759	4.28132	0.000765062	0.0166786	-0.343133
HSPA14	-1.73374	6.83978	-4.2798	0.000767318	0.0166786	-0.345929
NFIX	0.724663	6.62549	4.27789	0.000770161	0.0166786	-0.349443
RAB2A	-1.41161	7.57723	-4.27766	0.000770499	0.0166786	-0.34986
DDX1	-1.45012	8.88273	-4.27648	0.000772254	0.0166786	-0.352021
FBXW11	-0.949412	7.48259	-4.27645	0.000772304	0.0166786	-0.352083
SLC35E1	1.20347	10.03	4.27634	0.000772473	0.0166786	-0.352291
PPP1R12A	-1.15222	5.75731	-4.27586	0.000773191	0.0166786	-0.353174
PYHIN1	0.625109	3.65005	4.27411	0.000775814	0.0166786	-0.35639
CD46	-1.81595	7.14776	-4.27277	0.000777816	0.0166786	-0.358839
SLC25A32	-1.82559	5.78492	-4.27276	0.000777829	0.0166786	-0.358856
EEF1B2	-1.30329	10.021	-4.2724	0.000778377	0.0166786	-0.359524
GLO1	-1.33416	8.62251	-4.27195	0.000779057	0.0166786	-0.360354
LPXN	-0.695931	6.72704	-4.27079	0.000780807	0.0166786	-0.362486
ANGPT1	0.703845	4.50281	4.27008	0.000781879	0.0166786	-0.363789
PPP3CC	-1.1299	5.4357	-4.26981	0.000782285	0.0166786	-0.364282
EGOT	0.913913	5.88967	4.26752	0.000785759	0.0167245	-0.368492
KIR3DS1	0.727423	4.61745	4.2652	0.000789298	0.0167598	-0.372761
PITX1-AS1	0.504214	6.62625	4.26406	0.000791043	0.0167598	-0.374859
PRKCH	-1.14412	5.79726	-4.26323	0.000792303	0.0167598	-0.376371
ENTPD3	-1.64208	7.14191	-4.26296	0.000792719	0.0167598	-0.37687
POLR1B	1.20489	7.76442	4.2596	0.000797901	0.0168412	-0.383061
POP7	-0.852137	7.49412	-4.25863	0.00079939	0.0168445	-0.384832
LIPT1	-1.05351	5.60432	-4.25777	0.000800732	0.0168447	-0.386425
EPRS1	-0.87028	9.07952	-4.25437	0.000806012	0.0169117	-0.39267
ENTPD2	0.767481	5.5952	4.254	0.000806595	0.0169117	-0.393356
ARMT1	-1.51679	4.914	-4.25266	0.000808681	0.0169267	-0.39581
PPT1	-1.35238	8.00093	-4.25183	0.000809985	0.0169267	-0.397341
ACAD8	-0.616613	4.27798	-4.24928	0.000814003	0.0169564	-0.402043
INCENP	0.583345	4.76102	4.24919	0.000814132	0.0169564	-0.402193
CBX8	0.585539	5.39367	4.24761	0.000816642	0.0169564	-0.405117
EPX	0.765799	6.02225	4.24714	0.000817372	0.0169564	-0.405967
MAGEB2	0.480446	3.76571	4.24657	0.000818286	0.0169564	-0.407028
KPNA6	-0.67927	6.94446	-4.24493	0.000820879	0.0169564	-0.410034
PDCD10	-2.00325	8.15318	-4.24425	0.000821974	0.0169564	-0.4113
HNRNPH3	-1.03905	7.41597	-4.24414	0.000822137	0.0169564	-0.411489
NOC3L	-1.21713	5.60424	-4.23889	0.000830552	0.0170815	-0.421164
SMG8	-0.888918	6.38874	-4.23867	0.000830905	0.0170815	-0.421567
PNMA3	0.747632	5.812	4.23709	0.000833451	0.0170886	-0.424473
ANXA2P1	0.632019	5.10156	4.23678	0.000833953	0.0170886	-0.425046
MLLT10	0.687468	5.57365	4.2344	0.00083781	0.0171399	-0.42943
CTF1	0.717838	6.65926	4.23266	0.000840628	0.0171551	-0.432621
BDKRB1	0.580759	4.47091	4.23227	0.000841266	0.0171551	-0.433341
PPP2CA	-1.48326	7.58737	-4.23005	0.000844891	0.0172012	-0.437426
NRBF2	-0.91715	4.04823	-4.22901	0.000846606	0.0172084	-0.439352
STMN2	-1.97623	6.27289	-4.22597	0.000851603	0.0172117	-0.444944
AK6	-1.70697	7.01782	-4.22527	0.000852759	0.0172117	-0.446232
UFC1	-1.38233	8.82593	-4.22159	0.000858873	0.0172117	-0.453019
TNFSF14	0.926929	5.10832	4.21997	0.000861578	0.0172117	-0.456007
NR4A3	0.575363	6.18242	4.21995	0.000861598	0.0172117	-0.45603
ATP6V1B2	-1.65098	7.8988	-4.21947	0.000862406	0.0172117	-0.456919
MAN1A1	-1.96484	7.88963	-4.21908	0.000863059	0.0172117	-0.457639
RAP1GDS1	-1.04865	7.12165	-4.21901	0.000863175	0.0172117	-0.457766
SKIC2	0.721734	7.41787	4.21846	0.000864098	0.0172117	-0.458781
PAFAH1B1	-1.52389	7.60289	-4.21817	0.000864575	0.0172117	-0.459307
EIF4H	-1.27412	8.78383	-4.21798	0.000864901	0.0172117	-0.459665
TUBB	-1.35167	9.67413	-4.21748	0.000865739	0.0172117	-0.460584
TMED3	-1.06211	8.22462	-4.21744	0.00086581	0.0172117	-0.460662
SUCLG2	-1.917	5.63116	-4.21743	0.000865825	0.0172117	-0.460679
SH3TC2	0.669707	4.14244	4.21654	0.000867327	0.0172145	-0.462326
CDC5L	-1.15893	7.58339	-4.21345	0.000872534	0.0172872	-0.468012
CCDC9	0.643057	6.45856	4.21275	0.000873728	0.0172872	-0.469312
MRPL19	-1.37849	5.0441	-4.21084	0.000876971	0.0173243	-0.472832
PRDX3	-1.84887	6.93614	-4.2086	0.000880779	0.0173724	-0.476947
THAP12	-1.16369	7.49875	-4.2059	0.000885409	0.0174279	-0.481929
RWDD1	-1.03842	8.30657	-4.20535	0.000886352	0.0174279	-0.48294
PITPNA	-1.11671	7.48664	-4.20382	0.000888992	0.0174527	-0.485765
RFX5	0.613513	6.60467	4.20227	0.00089167	0.0174531	-0.488624
ZBTB1	-1.59915	6.11073	-4.20116	0.000893591	0.0174531	-0.490668
GMIP	0.557062	5.85756	4.20089	0.000894062	0.0174531	-0.491169
NPY6R	0.685293	5.91883	4.20062	0.000894533	0.0174531	-0.491669
EEF1G	-0.735276	11.9763	-4.19918	0.000897043	0.0174637	-0.494331
CEP63	-1.00787	6.12569	-4.19872	0.000897842	0.0174637	-0.495177
MAPRE2	-0.837822	7.34079	-4.1962	0.000902244	0.017477	-0.499823
CCNG1	-1.55482	8.07971	-4.19618	0.000902281	0.017477	-0.499863
DDX5	-1.45717	10.2164	-4.19454	0.000905145	0.017477	-0.502874
PRKAA1	-0.847789	4.19906	-4.19444	0.000905336	0.017477	-0.503074
COPS2	-1.41534	8.2911	-4.19406	0.000906004	0.017477	-0.503774
DNAAF1	0.57445	5.33686	4.19359	0.00090682	0.017477	-0.50463
PCBP1	-1.41337	7.62919	-4.19227	0.000909142	0.0174951	-0.50706
GSTA4	-1.28036	7.24505	-4.19016	0.000912884	0.0175404	-0.510962
NBPF1	-1.0835	8.67679	-4.18732	0.000917931	0.0176106	-0.5162
IGF2BP2	1.1473	6.68067	4.18541	0.000921339	0.0176492	-0.51972
RAB6A	-1.09247	8.43829	-4.18451	0.000922961	0.0176536	-0.521392
PYROXD1	-1.51565	7.04585	-4.18169	0.000928022	0.0177235	-0.526587
ALG9	-0.949999	5.46179	-4.17862	0.000933584	0.0177743	-0.532264
TARS1	-1.59721	8.04033	-4.1786	0.000933618	0.0177743	-0.532299
MAK16	-0.916645	6.87861	-4.17789	0.000934899	0.0177743	-0.533602
HMG20A	-1.00261	5.44236	-4.17609	0.000938174	0.0178098	-0.536924
PPP1R2C	0.772045	4.2914	4.17502	0.000940131	0.0178202	-0.538903
ADIPOR2	-0.685187	8.34353	-4.17389	0.000942202	0.0178327	-0.540994
PSMD14	-1.74398	8.98015	-4.1715	0.000946582	0.017867	-0.5454
RANBP2	-1.66036	6.77817	-4.17136	0.000946838	0.017867	-0.545657
BDKRB2	0.758128	6.64653	4.16962	0.000950052	0.0179009	-0.548876
FLJ42627	0.968656	7.35698	4.16535	0.000957979	0.0179917	-0.55677
ARAP3	0.571938	5.93486	4.1638	0.000960863	0.0179917	-0.559626
MFF	-1.47786	6.13478	-4.16375	0.000960951	0.0179917	-0.559714
PAPSS1	-1.22761	7.52534	-4.16292	0.000962515	0.0179917	-0.561258
ZNF706	-1.1531	8.67186	-4.16286	0.000962623	0.0179917	-0.561365
CCL25	0.705275	4.41584	4.16195	0.000964333	0.0179917	-0.563051
CRYGC	0.599089	4.14983	4.1607	0.000966664	0.0179917	-0.565344
MAP7	-1.25706	7.90623	-4.15952	0.000968889	0.0179917	-0.567528
PRIM1	-0.750965	5.24622	-4.15851	0.000970807	0.0179917	-0.569407
RHEB	-1.45348	9.93466	-4.15789	0.000971979	0.0179917	-0.570554
SCARB1	0.781898	5.56488	4.15462	0.000978171	0.0179917	-0.576587
SLC24A2	0.551238	5.15756	4.15432	0.000978741	0.0179917	-0.57714
HAUS2	1.23596	9.57206	4.15427	0.000978843	0.0179917	-0.577239
DPM1	-1.83459	7.56895	-4.15404	0.000979272	0.0179917	-0.577656
COPB2	-1.3307	6.83743	-4.15279	0.000981651	0.0179917	-0.579961
RECQL4	0.682677	5.62351	4.15233	0.000982547	0.0179917	-0.580828
TMEM33	-1.37797	6.21429	-4.15232	0.000982553	0.0179917	-0.580833
IRF4	0.680302	5.84303	4.15217	0.000982838	0.0179917	-0.581109
H4C9	0.681699	5.80807	4.15147	0.000984177	0.0179917	-0.582402
ORMDL2	-0.78954	7.98359	-4.15066	0.000985727	0.0179917	-0.583897
EBLN2	0.561998	6.48639	4.15049	0.000986057	0.0179917	-0.584216
AKAP9	-1.29609	6.60507	-4.15027	0.00098648	0.0179917	-0.584623
TNS4	0.597265	6.33873	4.14968	0.000987625	0.0179917	-0.585725
CUL1	-0.955374	6.55492	-4.14895	0.000989022	0.0179917	-0.587068
FASTKD2	-0.840721	6.14637	-4.14533	0.000996016	0.0180539	-0.593762
WT1-AS	0.821413	5.34438	4.14491	0.000996833	0.0180539	-0.594541
MRPS22	-0.951497	7.25476	-4.14392	0.00099874	0.0180539	-0.596357
ACTR1A	-0.83399	7.15202	-4.14349	0.000999592	0.0180539	-0.597167
UBE2A	-1.42876	7.07447	-4.14348	0.000999596	0.0180539	-0.597171
PVRIG	0.458153	4.69256	4.1425	0.00100152	0.0180539	-0.598997
ARPC5	-1.7245	7.91078	-4.14143	0.00100359	0.0180539	-0.600963
AK4	0.545606	5.01061	4.13995	0.00100649	0.0180539	-0.6037
C1QTNF1	0.873291	7.19673	4.13885	0.00100865	0.0180539	-0.605736
BTBD3	-1.64406	7.21375	-4.1388	0.00100875	0.0180539	-0.605831
PEG10	-0.983885	6.34525	-4.1373	0.00101171	0.0180539	-0.608611
DCAF15	0.700407	6.00566	4.13711	0.00101208	0.0180539	-0.60896
SIM2	0.941172	5.41823	4.13698	0.00101234	0.0180539	-0.609206
CNOT8	-1.43474	5.80075	-4.1367	0.00101288	0.0180539	-0.609713
AGRN	1.01139	7.30615	4.13459	0.00101705	0.0180539	-0.613618
SERPINF2	0.547667	5.55571	4.13439	0.00101745	0.0180539	-0.613989
HSP90B1	-1.52015	8.80839	-4.1339	0.00101842	0.0180539	-0.614898
ZIC1	0.528786	3.96958	4.13389	0.00101844	0.0180539	-0.614913
LARP4	-1.14739	7.27464	-4.13143	0.00102334	0.0180539	-0.61947
SLC8A1	0.609738	5.83757	4.13126	0.00102368	0.0180539	-0.619785
ANKMY2	-1.76374	6.25197	-4.13119	0.00102382	0.0180539	-0.619917
NRGN	0.448924	5.0765	4.13043	0.00102532	0.0180539	-0.621306
RNGTT	0.783361	6.41835	4.12975	0.00102669	0.0180539	-0.622576
ADARB1	0.698337	6.00685	4.12846	0.00102926	0.0180539	-0.624958
ERN2	0.855881	7.69237	4.12806	0.00103006	0.0180539	-0.62569
CARD14	0.744677	5.48564	4.12736	0.00103147	0.0180539	-0.626994
EIF1B	-1.40999	8.55326	-4.12687	0.00103247	0.0180539	-0.627907
CPTP	0.59957	6.6169	4.1263	0.0010336	0.0180539	-0.628947
URI1	-1.04541	7.48758	-4.12533	0.00103557	0.0180539	-0.630758
RPL12	-0.692233	12.007	-4.12346	0.00103934	0.0180539	-0.634213
LMBR1L	0.581421	6.19816	4.12276	0.00104075	0.0180539	-0.635498
SLC4A1	0.718659	6.52785	4.12256	0.00104115	0.0180539	-0.635868
DERL2	-0.871638	7.1971	-4.12195	0.0010424	0.0180539	-0.637004
APOC1	0.975756	7.33934	4.12182	0.00104266	0.0180539	-0.637244
EHD2	0.824533	7.7294	4.12027	0.00104582	0.0180539	-0.640118
NELFE	-0.982831	8.41797	-4.12025	0.00104585	0.0180539	-0.640143
CDC73	-0.592085	5.35272	-4.12007	0.00104624	0.0180539	-0.640493
PLAAT2	0.628679	5.65679	4.11954	0.00104731	0.0180539	-0.641469
PCNA	-1.27137	6.34782	-4.11867	0.00104909	0.0180539	-0.64308
ETFA	-1.87714	6.70698	-4.11833	0.00104978	0.0180539	-0.643703
QTRT2	-0.873004	4.73122	-4.11721	0.00105207	0.0180539	-0.645781
CDC37L1	-1.28803	6.14052	-4.11704	0.00105242	0.0180539	-0.646089
GJD2	0.620013	6.06092	4.11604	0.00105447	0.0180647	-0.647945
CEMP1	0.76833	4.67867	4.1153	0.00105599	0.0180662	-0.649311
ACYP1	-1.23852	4.89251	-4.11255	0.00106167	0.0181286	-0.654407
UBA5	-1.10814	6.67715	-4.11214	0.00106251	0.0181286	-0.655156
OXA1L	-0.844838	7.8042	-4.10918	0.00106867	0.0182046	-0.660646
CLINT1	-1.00178	7.82409	-4.10797	0.0010712	0.0182046	-0.662893
RIN3	0.565604	5.82252	4.10793	0.00107128	0.0182046	-0.662968
FAM8A1	-1.51613	6.25632	-4.10531	0.00107676	0.0182731	-0.66781
RGS12	0.662456	6.05729	4.10296	0.00108171	0.018286	-0.672165
RNF130	-0.760941	7.17872	-4.1024	0.00108288	0.018286	-0.673195
TCF7	0.85093	8.49026	4.10085	0.00108617	0.018286	-0.676075
RNF139	-1.17932	7.0524	-4.10067	0.00108655	0.018286	-0.676412
CFAP410	0.751287	6.91147	4.09945	0.00108913	0.018286	-0.678664
CHGB	-2.20925	8.79604	-4.09888	0.00109033	0.018286	-0.679713
POGK	-1.11081	5.90181	-4.09839	0.00109138	0.018286	-0.680624
ID4	-1.35002	8.46865	-4.09835	0.00109147	0.018286	-0.680704
HDAC7	0.721467	6.63223	4.09822	0.00109174	0.018286	-0.680938
ORC3	-1.05252	5.21329	-4.09811	0.00109198	0.018286	-0.681149
CHRNA2	0.534583	5.65576	4.09648	0.00109546	0.0182888	-0.68417
CORO7	0.533334	6.19142	4.09543	0.0010977	0.0182888	-0.686107
MDH2	-1.35142	9.31167	-4.09539	0.00109779	0.0182888	-0.686186
CLNS1A	-0.870725	7.54674	-4.09532	0.00109794	0.0182888	-0.686315
SNRPB	-1.22027	8.65144	-4.09409	0.00110058	0.0183087	-0.688595
RPL7	-0.638188	11.9264	-4.09108	0.00110707	0.0183925	-0.694181
VBP1	-1.71938	7.74318	-4.08768	0.00111442	0.0184903	-0.700468
GTF2E2	-1.02175	6.70641	-4.08488	0.00112054	0.0185494	-0.70567
DHX15	-1.14188	9.16509	-4.08426	0.00112189	0.0185494	-0.706816
RNF167	0.580849	7.59648	4.08389	0.00112269	0.0185494	-0.70749
KIFAP3	-0.823419	5.65653	-4.08234	0.00112609	0.0185494	-0.710366
TMED5	-1.6251	7.87174	-4.0811	0.00112883	0.0185494	-0.712672
GRB10	0.772674	8.07645	4.08056	0.00113002	0.0185494	-0.71367
MTUS2	-1.2969	4.59221	-4.08017	0.00113088	0.0185494	-0.714396
SS18L1	-1.41458	5.41598	-4.08016	0.00113089	0.0185494	-0.714403
NUP205	-0.926172	5.58054	-4.08003	0.00113118	0.0185494	-0.714652
RTCB	-1.14429	8.09163	-4.07919	0.00113303	0.0185556	-0.716203
ALOX15B	0.63935	5.28345	4.07731	0.0011372	0.0185998	-0.719694
DPP8	-1.49133	7.49157	-4.076	0.00114011	0.0186233	-0.722119
CD4	0.763169	6.6231	4.07213	0.00114877	0.0186728	-0.729309
SEPTIN10	-1.80242	6.1164	-4.07086	0.00115162	0.0186728	-0.731658
TXNL4A	-1.07488	8.35816	-4.06996	0.00115365	0.0186728	-0.733329
DAD1	-1.31214	8.92673	-4.06929	0.00115515	0.0186728	-0.734565
IGLV4-60	0.531528	4.72541	4.0683	0.0011574	0.0186728	-0.736411
MOG	0.52975	3.71107	4.06828	0.00115743	0.0186728	-0.736439
COPS7A	-0.926351	7.34459	-4.06795	0.00115817	0.0186728	-0.73705
ZSWIM1	0.604306	4.89842	4.06759	0.00115899	0.0186728	-0.737715
SLC39A6	-1.66573	9.35665	-4.06588	0.00116286	0.0186728	-0.740886
CYTH3	0.565875	4.42205	4.0657	0.00116328	0.0186728	-0.741233
MAP4K3	-1.74857	4.52737	-4.0652	0.00116443	0.0186728	-0.742164
MEX3D	0.557066	6.29225	4.0639	0.00116737	0.0186728	-0.744561
CALU	-0.633428	6.65732	-4.06377	0.00116767	0.0186728	-0.744807
NARS2	-0.774963	6.40497	-4.0634	0.00116851	0.0186728	-0.745488
MARCHF8	-1.40366	6.77048	-4.0629	0.00116965	0.0186728	-0.746419
CNMD	0.613659	4.82187	4.06245	0.00117069	0.0186728	-0.747264
ALDH4A1	0.630952	6.0075	4.06229	0.00117106	0.0186728	-0.747562
CCNB1IP1	-1.1652	7.47317	-4.06212	0.00117145	0.0186728	-0.747876
TMEM30B	-1.42282	7.3495	-4.06153	0.00117278	0.0186728	-0.748955
TMEM140	0.597191	6.19039	4.06109	0.0011738	0.0186728	-0.74978
KIAA1614	0.544816	6.07148	4.06093	0.00117416	0.0186728	-0.750069
DDX21	-1.4305	8.40116	-4.06022	0.00117579	0.0186747	-0.751386
SEC24D	-1.54744	5.1066	-4.05896	0.00117868	0.0186747	-0.753723
NDOR1	0.66326	5.81164	4.05895	0.00117871	0.0186747	-0.753741
FGF16	0.607175	5.08002	4.05759	0.00118184	0.0186812	-0.756267
PPP1R13L	0.799785	6.93106	4.05749	0.00118208	0.0186812	-0.756454
POLR3E	-0.788277	6.25269	-4.05261	0.00119341	0.0188073	-0.765514
PIP4K2C	-0.762763	8.46961	-4.05178	0.00119535	0.0188073	-0.767058
DNAAF2	-0.514117	3.21808	-4.05133	0.0011964	0.0188073	-0.767892
CEP76	-0.643178	4.9321	-4.05122	0.00119665	0.0188073	-0.768095
AP3B1	-1.03242	7.02119	-4.05038	0.00119862	0.0188073	-0.769659
FZD8	0.652315	5.44065	4.04909	0.00120164	0.0188073	-0.772044
DNAI1	0.624783	4.89348	4.04845	0.00120315	0.0188073	-0.77324
PAX9	0.531835	4.40355	4.04817	0.0012038	0.0188073	-0.773749
RLIG1	-0.855316	4.36078	-4.04773	0.00120483	0.0188073	-0.774565
BAG2	-0.725434	3.57655	-4.04702	0.00120651	0.0188073	-0.775887
ADAM28	0.508891	5.65253	4.04678	0.00120708	0.0188073	-0.776338
TOR1AIP1	-2.1198	7.22459	-4.04584	0.0012093	0.0188073	-0.778081
VRTN	0.6376	5.15617	4.0458	0.00120939	0.0188073	-0.778155
MYH3	0.544064	3.82901	4.04452	0.00121243	0.0188315	-0.780539
TXNL1	-0.734163	9.31718	-4.04266	0.00121683	0.0188332	-0.783979
RPS3	-1.09709	10.6191	-4.04263	0.00121692	0.0188332	-0.784045
SLC34A1	0.608746	5.47229	4.04259	0.00121702	0.0188332	-0.784122
YEATS4	-0.581601	3.40373	-4.04042	0.00122218	0.01889	-0.788142
NDUFA5	-1.92537	6.41487	-4.03941	0.0012246	0.0189043	-0.790022
ZNF391	0.432859	3.52628	4.03813	0.00122765	0.0189283	-0.792387
SUGP1	0.733602	7.71078	4.03671	0.00123107	0.0189315	-0.795027
S100A1	0.65748	4.90552	4.0359	0.00123302	0.0189315	-0.796531
PSMD10	-1.81569	6.71776	-4.03563	0.00123369	0.0189315	-0.797045
FAM13B	-1.12852	6.44907	-4.03462	0.00123613	0.0189315	-0.798921
TBK1	-1.12459	7.42467	-4.03415	0.00123726	0.0189315	-0.799787
LANCL1	-1.37105	6.95147	-4.03328	0.00123936	0.0189315	-0.801401
ZNF646	0.69193	5.41805	4.0328	0.00124053	0.0189315	-0.802297
HNF4A	0.56141	5.6045	4.03272	0.00124071	0.0189315	-0.802439
ADAM15	0.722189	5.65637	4.03246	0.00124134	0.0189315	-0.802916
TNFAIP8L1	1.34237	9.30322	4.03048	0.00124616	0.0189552	-0.806596
FRS3	0.62195	5.65958	4.02974	0.00124798	0.0189552	-0.807982
GLB1	-1.05907	7.59116	-4.02897	0.00124986	0.0189552	-0.809411
ZFR	-1.30687	7.85559	-4.02879	0.00125029	0.0189552	-0.809739
DYNC1I1	-1.27344	6.63138	-4.02871	0.0012505	0.0189552	-0.8099
PTGER1	0.549737	7.21055	4.02814	0.00125188	0.0189552	-0.810951
PDE9A	0.780066	6.20567	4.02609	0.00125691	0.0190086	-0.814759
CIC	0.8068	6.97908	4.0245	0.00126083	0.0190289	-0.817715
MTPAP	-0.753776	5.82824	-4.02432	0.00126127	0.0190289	-0.818044
LENEP	0.799236	5.55881	4.02316	0.00126414	0.0190495	-0.820204
PHB1	-0.803135	7.63885	-4.02197	0.00126707	0.0190709	-0.822404
RPLP0	-0.856788	12.6023	-4.0212	0.00126901	0.0190773	-0.823852
UBE2Q1	-1.02991	7.60876	-4.02045	0.00127085	0.0190824	-0.825232
WSB2	-1.68877	7.88229	-4.01741	0.00127843	0.0191415	-0.830882
TOB1	-1.27586	7.26498	-4.0174	0.00127845	0.0191415	-0.830898
STAM	-1.43764	6.88603	-4.01705	0.00127933	0.0191415	-0.83155
LILRA3	0.681369	4.42274	4.01644	0.00128086	0.0191418	-0.832685
ST8SIA5	0.61716	5.79425	4.01445	0.00128586	0.0191938	-0.836383
NUP93	-0.733507	7.24593	-4.01363	0.00128792	0.0192019	-0.837905
FHL3	0.709937	6.27135	4.01299	0.00128953	0.0192033	-0.839094
CREB3L2	-1.15706	7.61337	-4.01185	0.00129242	0.0192236	-0.841216
GZMM	0.73048	4.77879	4.01065	0.00129547	0.0192297	-0.843454
ACTL8	0.730873	6.0661	4.01049	0.00129587	0.0192297	-0.843751
UCHL5	-0.770427	5.12116	-4.00872	0.00130037	0.0192739	-0.847043
LETMD1	-1.04098	7.15234	-4.00729	0.001304	0.019305	-0.849687
CALM2	-1.03253	11.1042	-4.00647	0.0013061	0.0193135	-0.851218
PANK4	-0.834833	5.9554	-4.00449	0.00131118	0.019324	-0.854902
UTP14C	-1.09329	6.97602	-4.00431	0.00131163	0.019324	-0.855229
SET	-1.55487	9.71778	-4.00402	0.00131238	0.019324	-0.855769
CFAP74	0.625752	5.94637	4.0034	0.00131397	0.019324	-0.856923
DLK1	-2.52066	7.86103	-4.00239	0.00131658	0.019324	-0.858808
MIER2	0.779583	6.52314	4.00232	0.00131677	0.019324	-0.858943
KCNQ1DN	0.565636	5.51987	4.00172	0.0013183	0.019324	-0.860043
CRX	0.710077	5.12968	4.00144	0.00131904	0.019324	-0.86058
TMEM9B	-0.964439	8.00493	-3.99854	0.00132654	0.0193596	-0.865962
GIT1	0.576989	7.06872	3.99842	0.00132687	0.0193596	-0.866195
PLCB2	0.555938	6.84505	3.99787	0.00132829	0.0193596	-0.867215
MAPK8IP3	1.22379	7.04762	3.99766	0.00132884	0.0193596	-0.867607
MYL1	0.591481	4.28416	3.99755	0.00132912	0.0193596	-0.867811
KRT2	0.741564	5.6816	3.99461	0.00133678	0.0194487	-0.873268
COA1	-0.774079	6.50695	-3.99305	0.00134087	0.019459	-0.876167
TGFB1	0.541828	4.77509	3.9927	0.0013418	0.019459	-0.876828
KCNA1	0.631333	5.73114	3.99258	0.00134211	0.019459	-0.877041
DHX34	0.787467	5.37122	3.98876	0.0013522	0.0195828	-0.884153
MRPS30	-1.20553	6.22887	-3.98513	0.00136186	0.0196567	-0.890916
CALHM2	0.570583	5.4764	3.98448	0.00136358	0.0196567	-0.892115
TCEAL1	-1.12081	5.53039	-3.98434	0.00136396	0.0196567	-0.892381
SRSF9	-0.928107	8.07458	-3.9841	0.0013646	0.0196567	-0.892825
IQSEC2	0.703931	6.10042	3.98392	0.00136507	0.0196567	-0.893152
SGPL1	-1.2367	6.7758	-3.98322	0.00136695	0.0196613	-0.894457
RADX	-1.75407	6.17174	-3.98061	0.00137397	0.0197398	-0.899321
CDHR5	0.619706	5.52122	3.97869	0.00137915	0.0197515	-0.902896
DIMT1	-0.859274	8.15341	-3.97858	0.00137944	0.0197515	-0.903095
KIF5C	-2.32066	7.44868	-3.97837	0.00138	0.0197515	-0.903482
GFPT1	-1.44488	7.89565	-3.97755	0.00138223	0.0197515	-0.905018
TSPYL1	-1.54255	6.53541	-3.97742	0.00138259	0.0197515	-0.905263
TNNI1	0.525976	4.17811	3.97632	0.00138556	0.0197593	-0.9073
SEC24B	-1.20369	6.06671	-3.97606	0.00138626	0.0197593	-0.907782
TP53AIP1	0.600406	4.46014	3.97336	0.00139364	0.0198421	-0.912819
OSBPL8	-1.64916	6.38728	-3.97247	0.00139604	0.0198509	-0.914458
MED21	-1.39979	5.90061	-3.97198	0.0013974	0.0198509	-0.915379
KPNA3	-1.53344	7.54701	-3.97002	0.00140277	0.0199049	-0.919024
RPS3A	-0.849195	12.4374	-3.96872	0.00140637	0.0199293	-0.921454
SIRPA	0.637583	6.04261	3.96825	0.00140765	0.0199293	-0.922316
STAG1	-0.813278	7.26036	-3.96696	0.00141122	0.0199354	-0.924725
CPLX3	0.627675	5.26025	3.96696	0.00141123	0.0199354	-0.924729
CITED2	-0.94231	3.93868	-3.96561	0.00141495	0.0199656	-0.927228
OXSR1	-1.31477	6.88256	-3.96384	0.00141987	0.0199999	-0.930526
IDH3B	-0.842078	8.22362	-3.9636	0.00142054	0.0199999	-0.930973
MRPL39	-1.29444	6.86273	-3.9627	0.00142306	0.020013	-0.932656
TERF1	-0.687505	5.08339	-3.96089	0.00142813	0.020062	-0.936031
EEF2	-0.959469	11.2032	-3.95763	0.00143728	0.0201682	-0.942098
ENDOD1	-1.3855	6.54523	-3.95542	0.00144352	0.0202333	-0.946213
ANAPC10	-1.04928	4.41206	-3.95389	0.00144785	0.0202639	-0.949055
ADAM8	0.53455	5.35422	3.953	0.00145038	0.0202639	-0.950715
DOC2A	0.833706	5.5866	3.95243	0.001452	0.0202639	-0.951773
ETAA1	-0.830134	4.42268	-3.95203	0.00145315	0.0202639	-0.952527
ADNP	-1.46063	6.94065	-3.95133	0.00145514	0.0202639	-0.953824
SLC25A3	-1.31813	10.7373	-3.95127	0.00145532	0.0202639	-0.95394
SASH3	0.766465	5.68165	3.94923	0.00146114	0.0203225	-0.95773
PSMC2	-1.40172	9.52643	-3.94737	0.00146648	0.0203744	-0.961196
CIAO2B	-0.717639	7.64697	-3.9464	0.00146928	0.0203854	-0.963003
LCK	0.763304	5.58193	3.94598	0.00147049	0.0203854	-0.96379
ZNF587	0.475403	8.09677	3.94313	0.00147876	0.0204239	-0.969111
MAN1A2	-1.16767	7.78808	-3.94286	0.00147953	0.0204239	-0.969607
SEC13	-1.22232	9.22106	-3.94275	0.00147985	0.0204239	-0.969809
NPVF	0.528644	3.76008	3.94184	0.00148249	0.0204239	-0.971503
CCR3	0.751327	4.64121	3.94178	0.00148266	0.0204239	-0.971613
IGKV1-5	0.531664	5.82908	3.94168	0.00148297	0.0204239	-0.97181
BMP7	0.606218	6.90735	3.94038	0.00148676	0.0204243	-0.974233
FUT3	0.679297	6.70705	3.93994	0.00148805	0.0204243	-0.975054
SBF1	0.648815	5.92685	3.93951	0.00148929	0.0204243	-0.975849
YBX1	-1.76449	10.0518	-3.93945	0.00148946	0.0204243	-0.975955
MORN3	1.21283	8.43435	3.93591	0.00149984	0.0204709	-0.982552
API5	-1.04919	7.02937	-3.93551	0.00150101	0.0204709	-0.983293
CD1A	0.728225	5.95228	3.93544	0.00150125	0.0204709	-0.98344
RALGAPA1	-1.28525	6.13891	-3.93446	0.00150413	0.0204709	-0.985264
CAPZA2	-1.77575	6.86379	-3.93428	0.00150466	0.0204709	-0.985595
TFDP1	-1.16192	6.64693	-3.9339	0.00150579	0.0204709	-0.986307
PRDM4	-0.707493	7.27847	-3.93306	0.00150828	0.0204709	-0.987876
KCNJ10	0.576779	4.16237	3.933	0.00150845	0.0204709	-0.987986
MYBPH	0.755036	6.08983	3.9327	0.00150933	0.0204709	-0.988537
DNM1L	-0.862131	5.38873	-3.93239	0.00151025	0.0204709	-0.989117
CNN1	0.698981	4.91761	3.93128	0.00151353	0.0204709	-0.991179
NUDT9	-1.70138	7.78943	-3.93015	0.0015169	0.0204709	-0.993288
GTF2H3	1.08187	7.87315	3.92854	0.0015217	0.0204709	-0.996285
ATP5MC3	-1.22237	8.17482	-3.92823	0.00152264	0.0204709	-0.996873
IPO5	-0.922917	7.74669	-3.92785	0.00152378	0.0204709	-0.997582
ERBB2	0.824193	7.13063	3.92751	0.0015248	0.0204709	-0.998218
DDX3X	-1.23576	8.66886	-3.92723	0.00152562	0.0204709	-0.998731
PDHB	-1.27757	8.36614	-3.92683	0.00152684	0.0204709	-0.999486
PRMT5	-1.18721	6.71272	-3.92657	0.0015276	0.0204709	-0.999958
THAP3	0.533372	6.05805	3.92653	0.00152772	0.0204709	-1.00004
ICMT	-0.583983	7.36982	-3.92639	0.00152815	0.0204709	-1.0003
EVPL	0.655203	6.63278	3.92628	0.00152848	0.0204709	-1.00051
MTCL2	0.788186	5.79159	3.9246	0.00153354	0.020517	-1.00364
ASAP3	0.849173	6.62114	3.92342	0.00153708	0.020526	-1.00583
TRIM13	-1.24498	6.06452	-3.92291	0.00153862	0.020526	-1.00679
TAOK1	1.15386	7.70343	3.92276	0.00153908	0.020526	-1.00707
MUC2	0.649697	5.95327	3.92015	0.00154699	0.0205846	-1.01193
SUPT16H	-0.717385	7.38124	-3.91959	0.00154869	0.0205846	-1.01298
SRP9	-1.8646	8.5418	-3.91944	0.00154915	0.0205846	-1.01326
PSMB3	-0.837233	8.78614	-3.91916	0.00154999	0.0205846	-1.01377
SLC12A7	0.569364	8.6082	3.9169	0.00155688	0.0206404	-1.01798
MAMLD1	-0.74888	6.0259	-3.91603	0.00155955	0.0206404	-1.01961
MRTFA	0.70368	6.16164	3.91594	0.00155983	0.0206404	-1.01978
ST3GAL4	0.689931	6.15929	3.91565	0.00156072	0.0206404	-1.02032
TBC1D9	-1.52936	7.61572	-3.91489	0.00156305	0.0206496	-1.02174
USP5	0.577393	6.50894	3.91397	0.00156588	0.0206654	-1.02346
TSKU	0.565784	6.97023	3.91341	0.00156762	0.0206667	-1.02451
PAM	-1.66915	9.91628	-3.91252	0.00157035	0.0206812	-1.02616
COL9A2	0.554403	5.63199	3.91095	0.00157519	0.0207234	-1.02909
MYO9B	0.670615	7.06929	3.90889	0.0015816	0.0207824	-1.03294
UNC93B1	0.645356	5.97334	3.90836	0.00158323	0.0207824	-1.03392
OGT	-1.45554	8.47431	-3.90792	0.00158461	0.0207824	-1.03474
C14orf132	-1.69046	7.07375	-3.90655	0.00158886	0.0208165	-1.03728
WIPF1	0.625693	5.13372	3.90546	0.00159227	0.0208369	-1.03932
ABCA4	0.478716	5.58465	3.905	0.00159371	0.0208369	-1.04018
DRICH1	0.639568	5.83712	3.90441	0.00159557	0.0208392	-1.04129
HSD17B11	-1.74542	6.85789	-3.90318	0.00159943	0.0208392	-1.04358
B3GALT5	0.404553	3.8358	3.90241	0.00160185	0.0208392	-1.04501
RUSC2	0.655768	6.62894	3.9022	0.0016025	0.0208392	-1.0454
KIFBP	-1.0745	5.64098	-3.90212	0.00160276	0.0208392	-1.04555
MMP26	0.769889	5.17652	3.9018	0.00160377	0.0208392	-1.04615
KIF2A	-1.15138	5.54112	-3.90087	0.0016067	0.0208558	-1.04789
OR11A1	0.476	3.63296	3.89933	0.00161157	0.0208647	-1.05076
USP34	1.14123	9.70219	3.89783	0.00161634	0.0208647	-1.05356
PCNX2	0.818527	6.18102	3.89739	0.00161773	0.0208647	-1.05438
SLC6A20	0.742287	4.70981	3.89716	0.00161846	0.0208647	-1.05481
MRFAP1L1	-1.39257	6.45844	-3.89671	0.0016199	0.0208647	-1.05565
GCA	-1.02202	5.56111	-3.89613	0.00162173	0.0208647	-1.05672
DUSP11	-0.887561	6.29333	-3.89609	0.00162186	0.0208647	-1.0568
STARD5	0.631484	5.2103	3.89568	0.00162319	0.0208647	-1.05758
FBXO11	1.09293	7.24801	3.89546	0.00162389	0.0208647	-1.05798
RCOR1	-1.07957	5.86023	-3.89537	0.00162418	0.0208647	-1.05815
SGMS1	-1.19644	4.03368	-3.89409	0.00162828	0.0208647	-1.06055
ZNF343	0.491904	4.21065	3.89363	0.00162972	0.0208647	-1.06139
FNBP4	-0.909599	6.71797	-3.89353	0.00163006	0.0208647	-1.06159
LINC00474	0.480059	3.87854	3.89246	0.00163347	0.0208647	-1.06357
C22orf31	0.597841	5.14246	3.89236	0.00163382	0.0208647	-1.06377
KRT38	0.455177	5.3374	3.89212	0.00163458	0.0208647	-1.06421
YIPF6	-1.11717	7.7225	-3.89185	0.00163544	0.0208647	-1.06471
BARX2	0.563906	5.32576	3.89032	0.00164039	0.0208777	-1.06758
SSTR5	0.550166	4.1298	3.88879	0.0016453	0.0208777	-1.07042
CTSO	-1.2225	6.48257	-3.88678	0.00165185	0.0208777	-1.07419
PRKD3	-1.44496	5.71027	-3.88664	0.0016523	0.0208777	-1.07445
BLCAP	-0.664282	8.47478	-3.88631	0.00165335	0.0208777	-1.07505
PSCA	0.448894	3.72795	3.88609	0.00165406	0.0208777	-1.07546
GET1	-1.46259	5.32013	-3.8858	0.00165502	0.0208777	-1.07601
ODR4	-1.03177	5.7179	-3.88525	0.0016568	0.0208777	-1.07703
COPS3	-1.00918	6.57489	-3.88482	0.00165821	0.0208777	-1.07784
PLA2G2D	0.658643	6.06808	3.88457	0.00165903	0.0208777	-1.0783
NPEPL1	0.52945	6.32689	3.88353	0.00166243	0.0208777	-1.08025
KLRD1	0.585003	4.83912	3.88282	0.00166476	0.0208777	-1.08158
UBR5	-0.859123	6.3141	-3.88234	0.0016663	0.0208777	-1.08246
SMIM2	0.456621	3.74159	3.88231	0.0016664	0.0208777	-1.08251
MEST	-1.04968	7.14995	-3.88226	0.00166659	0.0208777	-1.08262
CLP1	-0.669234	6.37398	-3.88132	0.00166967	0.0208777	-1.08437
PSMG2	-0.758463	8.84541	-3.88129	0.00166977	0.0208777	-1.08443
GCC2	-1.30012	6.72137	-3.88122	0.00166999	0.0208777	-1.08455
RNF122	0.644715	6.16256	3.88108	0.00167044	0.0208777	-1.08481
IDE	-1.20189	7.02698	-3.88101	0.00167066	0.0208777	-1.08494
TRIM15	0.782543	5.85833	3.88025	0.00167318	0.0208777	-1.08636
CSTF3	-0.659669	6.99388	-3.88018	0.00167342	0.0208777	-1.0865
H1-1	0.415104	4.48591	3.87987	0.00167445	0.0208777	-1.08708
KHSRP	0.705998	6.50138	3.8779	0.00168094	0.0209315	-1.09076
RACK1	-1.19048	9.78532	-3.87756	0.00168207	0.0209315	-1.0914
EXO1	0.682716	4.96997	3.87585	0.00168771	0.0209572	-1.09457
SLC35G2	-1.75406	5.70933	-3.87554	0.00168876	0.0209572	-1.09516
SLC35E3	-0.64869	5.45252	-3.87543	0.00168911	0.0209572	-1.09536
GAK	0.810909	9.67742	3.87488	0.00169096	0.0209596	-1.0964
INF2	0.802343	6.42569	3.8742	0.00169321	0.0209629	-1.09766
IL36A	0.727698	5.03255	3.87336	0.00169601	0.0209629	-1.09923
TMEM248	-1.10777	7.27133	-3.8733	0.0016962	0.0209629	-1.09934
CNPY4	0.785509	5.89477	3.87182	0.00170115	0.0209746	-1.1021
DDHD2	-1.48904	7.71676	-3.87143	0.00170245	0.0209746	-1.10282
RRN3	-1.19032	4.29678	-3.87092	0.00170418	0.0209746	-1.10379
ENTPD5	0.529026	4.53919	3.87069	0.00170494	0.0209746	-1.10421
IL3RA	0.639076	5.98178	3.87014	0.00170677	0.0209746	-1.10523
CLUHP3	0.79391	7.09104	3.86972	0.0017082	0.0209746	-1.10603
NR3C1	-0.851903	8.47508	-3.86912	0.0017102	0.0209746	-1.10714
TMEM209	0.624006	4.84108	3.86906	0.00171042	0.0209746	-1.10726
TAS2R16	0.493578	4.11801	3.86739	0.00171605	0.0210233	-1.11038
NDUFA1	-0.781185	9.52917	-3.86309	0.00173061	0.0211774	-1.1184
MED17	-0.98226	4.72828	-3.86269	0.00173198	0.0211774	-1.11915
IDUA	0.578476	6.06552	3.85888	0.00174504	0.0212939	-1.12627
CCT7	-0.816202	8.05197	-3.85885	0.00174515	0.0212939	-1.12633
RIOK3	1.37104	9.06847	3.85817	0.00174747	0.0212939	-1.1276
HIGD1A	-2.04518	9.09938	-3.85794	0.00174824	0.0212939	-1.12801
COIL	-1.29951	7.31486	-3.85621	0.00175421	0.021346	-1.13125
SAR1B	-1.2673	6.3825	-3.85478	0.00175915	0.0213685	-1.13392
FOSL2	0.547868	6.42791	3.8547	0.00175944	0.0213685	-1.13407
HMGCR	-2.31825	6.59292	-3.85408	0.00176157	0.0213706	-1.13522
LAIR2	0.624022	6.1905	3.85368	0.00176299	0.0213706	-1.13599
GPX5	0.538912	4.25824	3.85235	0.00176759	0.0213749	-1.13846
STAT5A	0.545491	6.71735	3.85226	0.00176793	0.0213749	-1.13864
SS18	0.585804	6.15108	3.85163	0.00177009	0.0213749	-1.1398
CHI3L1	0.633169	5.46934	3.85163	0.00177012	0.0213749	-1.13981
NDEL1	-0.792063	7.08009	-3.84927	0.00177836	0.0214039	-1.14422
PPP1R14D	0.529783	5.0811	3.8491	0.00177894	0.0214039	-1.14453
UFL1	-0.482392	5.79855	-3.84903	0.0017792	0.0214039	-1.14467
BCAS2	-1.66479	7.16982	-3.84897	0.00177939	0.0214039	-1.14477
CANX	-0.81748	10.5191	-3.84842	0.00178134	0.0214039	-1.14581
NEFM	-1.43888	5.56163	-3.84804	0.00178267	0.0214039	-1.14652
KCNH4	0.6357	5.30269	3.84556	0.00179137	0.021488	-1.15114
ADD3-AS1	0.537371	6.07961	3.84496	0.00179351	0.0214932	-1.15227
TRANK1	0.516619	5.5147	3.84353	0.00179855	0.0215332	-1.15493
GNAI1	-1.97012	4.62605	-3.84246	0.00180235	0.0215477	-1.15693
TMPRSS5	0.535972	6.46594	3.84223	0.00180317	0.0215477	-1.15737
PRX	0.633581	6.71193	3.84167	0.00180517	0.0215512	-1.15842
ATP6V0A2	-0.8643	4.87295	-3.84108	0.00180727	0.0215528	-1.15952
DCTN3	-1.24109	8.06541	-3.84016	0.00181055	0.0215528	-1.16124
RCHY1	-1.35651	6.47529	-3.84012	0.00181067	0.0215528	-1.1613
CYP3A5	1.51593	8.08968	3.83972	0.00181212	0.0215528	-1.16207
SMPDL3A	-1.33631	5.82986	-3.83854	0.00181633	0.021554	-1.16427
PACSIN3	0.509633	5.84134	3.83828	0.00181727	0.021554	-1.16476
ARFGAP1	0.871144	8.10656	3.83826	0.00181734	0.021554	-1.16479
CDA	0.721672	5.03117	3.83738	0.00182046	0.0215592	-1.16642
CSPG4	0.419456	4.41006	3.83688	0.00182229	0.0215592	-1.16737
KLHL9	-0.454793	8.09249	-3.83558	0.00182695	0.0215592	-1.1698
MUSK	0.838656	4.06227	3.83478	0.00182984	0.0215592	-1.1713
CHRNB2	0.806966	7.8152	3.83365	0.00183388	0.0215592	-1.17339
SIPA1	0.563466	5.79138	3.83328	0.00183523	0.0215592	-1.17409
GTF2B	-1.215	7.25129	-3.83326	0.00183532	0.0215592	-1.17413
MTR	-1.12323	5.88815	-3.83284	0.00183682	0.0215592	-1.17491
AIFM1	-0.881457	6.47784	-3.83273	0.00183723	0.0215592	-1.17512
EIF2S2	-1.64777	8.67507	-3.8326	0.00183771	0.0215592	-1.17537
CTXND1	0.701157	6.07743	3.83179	0.00184063	0.0215592	-1.17688
ICAM4	0.657172	4.68971	3.83128	0.00184247	0.0215592	-1.17782
MRPL18	-0.940195	8.02937	-3.82939	0.00184936	0.0215592	-1.18137
HLA-DMB	0.691504	6.38706	3.8292	0.00185003	0.0215592	-1.18171
LRRC20	0.642827	5.45691	3.82898	0.00185086	0.0215592	-1.18214
FZD6	-1.36853	4.7	-3.82891	0.00185109	0.0215592	-1.18225
STRAP	-1.69177	8.45686	-3.82859	0.00185227	0.0215592	-1.18286
KLHDC4	0.765328	7.46316	3.82851	0.00185257	0.0215592	-1.18301
H3C6	0.499528	4.61108	3.8285	0.0018526	0.0215592	-1.18302
BTN2A1	-0.990133	7.24053	-3.82849	0.00185262	0.0215592	-1.18304
VPS26A	-1.55592	8.59712	-3.82823	0.00185358	0.0215592	-1.18353
IL13RA2	-1.70897	5.51721	-3.8259	0.00186213	0.0216387	-1.18789
MAGI1	0.947395	6.51102	3.82541	0.00186389	0.0216393	-1.18879
ZBP1	0.576552	5.58086	3.82318	0.00187212	0.0217148	-1.19297
TAF1D	-1.04517	7.46501	-3.82241	0.00187497	0.0217279	-1.19441
TSR1	1.02938	8.67683	3.82095	0.00188038	0.0217707	-1.19715
TP53I11	0.682867	6.84998	3.82008	0.00188359	0.0217879	-1.19876
NGB	0.670187	5.67568	3.81925	0.00188667	0.0218036	-1.20031
RPL35A	-1.0618	9.61261	-3.81598	0.00189887	0.0219246	-1.20643
CYB5R1	-1.07108	6.1632	-3.81502	0.00190249	0.0219254	-1.20823
CDS2	-0.70283	6.63354	-3.81497	0.00190264	0.0219254	-1.20831
SPAM1	0.604808	4.24041	3.81368	0.00190751	0.0219254	-1.21074
PPFIA2	0.463675	5.01401	3.81365	0.0019076	0.0219254	-1.21078
CSTF1	-0.699062	5.14915	-3.81337	0.00190867	0.0219254	-1.21131
PRKACB	-1.64445	7.98416	-3.81319	0.00190935	0.0219254	-1.21165
KCNB2	0.440047	5.95371	3.81244	0.00191217	0.0219379	-1.21305
TRAM1	-1.36957	9.49898	-3.8114	0.00191609	0.0219449	-1.215
NIF3L1	-0.965297	6.46399	-3.81136	0.00191625	0.0219449	-1.21507
CHD3	0.693868	6.91621	3.80991	0.00192172	0.0219808	-1.21778
CHIA	0.48634	4.54333	3.80961	0.00192286	0.0219808	-1.21834
LIPA	-1.70099	7.12649	-3.80903	0.00192505	0.021986	-1.21942
GREM1	-2.59837	5.68682	-3.80814	0.00192845	0.0219965	-1.22109
TASP1	-1.17976	5.69655	-3.80748	0.00193095	0.0219965	-1.22232
HLTF	-1.6126	5.65411	-3.80741	0.0019312	0.0219965	-1.22245
AMD1	-1.39037	6.79233	-3.80672	0.00193385	0.0220069	-1.22374
MRPL49	-0.794142	8.08713	-3.80624	0.00193567	0.0220078	-1.22464
PLXNA1	0.701593	7.6245	3.80552	0.00193841	0.0220192	-1.22598
SEC61A1	-0.87403	8.56068	-3.80448	0.00194241	0.0220372	-1.22794
OSBPL10	0.794864	7.1946	3.80387	0.00194475	0.0220372	-1.22908
PGAP1	-0.906335	3.70599	-3.80374	0.00194522	0.0220372	-1.22931
RPS15A	-0.856245	10.0489	-3.80262	0.00194955	0.0220627	-1.23141
PVALB	0.476319	5.36471	3.80225	0.00195097	0.0220627	-1.23211
SNRNP27	-1.32606	7.16841	-3.80096	0.00195594	0.0220967	-1.23452
APIP	-1.15352	6.70613	-3.80056	0.00195747	0.0220967	-1.23526
PHOX2A	0.471884	5.24557	3.79892	0.00196382	0.0221355	-1.23833
SYDE1	0.719454	7.47738	3.79877	0.00196441	0.0221355	-1.23862
LBP	0.719837	6.22945	3.79689	0.0019717	0.0221979	-1.24213
SLC9A7	0.486028	3.9552	3.7954	0.0019775	0.0222303	-1.24492
VPS4B	-0.947708	7.64735	-3.79525	0.0019781	0.0222303	-1.24521
PARP2	-0.603176	6.98554	-3.79451	0.00198097	0.0222428	-1.24658
AP1AR	-0.936043	3.87911	-3.7918	0.00199157	0.022342	-1.25164
CACFD1	0.657832	8.69044	3.7908	0.00199552	0.0223505	-1.25352
RHBG	0.814862	6.1396	3.79071	0.00199586	0.0223505	-1.25369
MOAP1	-1.18393	7.99083	-3.7893	0.00200142	0.0223542	-1.25632
ITFG1	-1.51299	6.91869	-3.78847	0.00200469	0.0223542	-1.25787
DPF2	-1.01109	6.3339	-3.78808	0.00200624	0.0223542	-1.25861
SPIB	0.695607	5.77689	3.78801	0.00200652	0.0223542	-1.25873
ADAM19	0.542393	5.32945	3.788	0.00200656	0.0223542	-1.25875
IRF5	0.584728	6.09272	3.78794	0.00200681	0.0223542	-1.25887
CCL7	0.652738	4.77215	3.78565	0.0020159	0.0224138	-1.26316
RCN2	-1.46972	5.22282	-3.78486	0.00201903	0.0224138	-1.26463
SPI1	0.506776	5.04638	3.78471	0.00201963	0.0224138	-1.26491
ARHGAP15	0.672693	4.27387	3.78403	0.00202233	0.0224138	-1.26618
ALDH1A1	-2.61431	7.64753	-3.78398	0.00202254	0.0224138	-1.26628
CRNN	0.634426	4.88071	3.78392	0.00202279	0.0224138	-1.26639
TAPT1	0.685544	4.95683	3.7827	0.00202764	0.022431	-1.26867
GPR52	0.613887	5.34306	3.78223	0.00202952	0.022431	-1.26954
ATP8B1	1.47975	7.47427	3.78151	0.00203243	0.022431	-1.27091
SC5D	-1.74259	7.14968	-3.78127	0.00203337	0.022431	-1.27134
EIF5	-1.5445	8.79669	-3.78119	0.00203371	0.022431	-1.2715
ORC2	-0.905575	5.07541	-3.78087	0.00203499	0.022431	-1.2721
CRLF3	-0.838202	6.35597	-3.78017	0.00203781	0.0224426	-1.27341
MAFB	-2.484	7.57414	-3.77953	0.00204036	0.0224511	-1.2746
PRUNE2	-1.81325	6.96992	-3.77545	0.00205688	0.0225946	-1.28225
RHOBTB3	-1.13046	6.69698	-3.77542	0.00205698	0.0225946	-1.28229
CCZ1B	0.411875	4.13524	3.77471	0.00205986	0.0226066	-1.28362
LY9	0.436576	4.72669	3.77405	0.00206255	0.0226165	-1.28486
ZDHHC6	-0.881358	7.01674	-3.77276	0.0020678	0.0226544	-1.28727
TMEM126B	-1.25381	6.04606	-3.77119	0.00207423	0.0226717	-1.29021
NCOA4	-1.0485	9.16998	-3.77115	0.00207438	0.0226717	-1.29028
PLS1	-1.64341	7.13781	-3.77065	0.00207643	0.0226717	-1.29122
ECE1	0.598705	7.64034	3.76919	0.00208243	0.0226717	-1.29395
OSBP	-0.721468	7.82295	-3.76823	0.00208639	0.0226717	-1.29575
KYAT3	-1.31537	7.27211	-3.76801	0.00208727	0.0226717	-1.29616
ZBED5	-1.40972	7.51599	-3.7677	0.00208858	0.0226717	-1.29675
EIF2AK3	-1.12887	5.42141	-3.76687	0.00209201	0.0226717	-1.29831
FIS1	-1.20677	8.36493	-3.76631	0.00209429	0.0226717	-1.29934
BLM	0.519185	5.31553	3.76506	0.00209948	0.0226717	-1.30169
LINC01949	0.695358	5.45725	3.76486	0.00210031	0.0226717	-1.30206
MAST2	0.6	6.92015	3.76456	0.00210155	0.0226717	-1.30262
UBA2	-1.03344	7.3878	-3.76431	0.00210259	0.0226717	-1.30309
HINT1	-0.929096	9.73669	-3.76423	0.00210291	0.0226717	-1.30323
POLG	0.530438	6.09631	3.7642	0.00210303	0.0226717	-1.30329
IL1RAPL1	0.581888	3.7646	3.76419	0.0021031	0.0226717	-1.30332
EFCC1	0.661896	6.3166	3.7636	0.00210554	0.0226717	-1.30442
MTNR1A	0.441556	4.2505	3.76358	0.00210561	0.0226717	-1.30445
TRIM44	-1.03897	7.93222	-3.76342	0.00210629	0.0226717	-1.30476
TBC1D12	-0.750018	6.29572	-3.7632	0.0021072	0.0226717	-1.30517
TMEM212	0.630228	4.43701	3.76305	0.00210782	0.0226717	-1.30544
ATP2A2	-1.28811	7.4242	-3.76281	0.00210883	0.0226717	-1.3059
GPA33	0.564635	5.66059	3.76216	0.00211155	0.0226778	-1.30712
PPIB	-1.08595	10.0776	-3.76181	0.00211299	0.0226778	-1.30777
ARF4	-1.03728	10.329	-3.76138	0.00211479	0.022678	-1.30858
PPP2R5C	-1.67583	6.68779	-3.75992	0.0021209	0.022689	-1.31131
EEF1E1	-1.79618	6.70023	-3.75978	0.00212148	0.022689	-1.31157
SF3A2	1.17052	7.36277	3.75886	0.00212532	0.022689	-1.31328
C1QBP	-1.84885	6.59327	-3.75831	0.00212765	0.022689	-1.31432
RALGAPB	-0.846083	6.21485	-3.75813	0.0021284	0.022689	-1.31466
SLC13A4	0.665279	5.67598	3.7578	0.0021298	0.022689	-1.31528
NTSR2	0.833121	4.6693	3.75767	0.00213032	0.022689	-1.31551
SIRPB1	0.78703	5.4636	3.75729	0.00213193	0.022689	-1.31623
EFS	0.630613	4.78308	3.75728	0.00213198	0.022689	-1.31625
SLC25A36	-1.05894	8.37536	-3.75685	0.00213377	0.022689	-1.31705
NSF	-1.21573	7.67228	-3.75573	0.00213849	0.0227038	-1.31914
ZCWPW1	0.450126	6.33472	3.75554	0.0021393	0.0227038	-1.3195
POP4	-1.59001	7.68003	-3.7546	0.00214329	0.0227038	-1.32127
B3GNT4	0.714562	6.33612	3.75441	0.00214408	0.0227038	-1.32162
SEC22B	-1.14779	6.96444	-3.75404	0.00214565	0.0227038	-1.32231
ALS2CL	0.865868	7.11091	3.75357	0.00214763	0.0227038	-1.32319
PIGP	-0.900754	7.28223	-3.75322	0.00214915	0.0227038	-1.32386
ACAA2	-1.15764	7.91302	-3.75291	0.00215045	0.0227038	-1.32443
FZR1	0.514879	6.25837	3.75223	0.00215335	0.0227038	-1.32571
MRPS12	-1.38527	5.77113	-3.75186	0.0021549	0.0227038	-1.32639
MMADHC	-1.67267	9.71459	-3.75177	0.0021553	0.0227038	-1.32657
EFR3B	0.58942	5.6607	3.75124	0.00215753	0.0227038	-1.32755
SRRM1	0.620774	7.97609	3.75088	0.00215907	0.0227038	-1.32822
UGP2	-1.94372	7.21756	-3.75035	0.00216135	0.0227038	-1.32922
APOBEC3C	0.606881	5.74304	3.74959	0.00216459	0.0227038	-1.33064
CST3	-0.761936	7.74026	-3.74944	0.00216523	0.0227038	-1.33092
SMARCA5	-1.59657	6.83287	-3.74933	0.00216569	0.0227038	-1.33113
TPD52	-1.45438	9.13569	-3.74806	0.00217115	0.0227422	-1.33351
WAC	-0.996945	7.53399	-3.7461	0.00217955	0.0227674	-1.33717
BCAS1	0.488754	5.31471	3.74523	0.00218329	0.0227674	-1.3388
EXOC2	-0.576529	4.68318	-3.7452	0.00218344	0.0227674	-1.33886
BMP1	0.583364	7.53944	3.74513	0.00218373	0.0227674	-1.33899
HBS1L	-1.02632	7.02689	-3.74506	0.00218403	0.0227674	-1.33912
ITGAE	-1.48792	7.35915	-3.74451	0.00218642	0.0227674	-1.34016
RCBTB2	-0.91382	4.55111	-3.74413	0.00218803	0.0227674	-1.34086
UQCRFS1	-1.34964	8.94624	-3.74381	0.00218942	0.0227674	-1.34146
QRICH1	-0.514289	7.21547	-3.74373	0.00218976	0.0227674	-1.34161
DHX9-AS1	0.697718	6.03342	3.74326	0.00219181	0.02277	-1.34249
ALOX12	0.575517	4.24671	3.74214	0.00219668	0.0227952	-1.34459
ENPP3	0.580904	5.10386	3.74187	0.00219785	0.0227952	-1.3451
SPG21	-1.21642	8.58925	-3.74115	0.00220097	0.0228089	-1.34644
CPD	-1.66343	7.69904	-3.73877	0.00221134	0.0228976	-1.3509
CACNB4	0.829294	4.98722	3.73759	0.00221651	0.0229038	-1.35312
PLEKHF2	-1.6981	4.83067	-3.73742	0.00221726	0.0229038	-1.35344
DSCR4	0.471603	5.81177	3.73688	0.00221963	0.0229038	-1.35445
GMEB2	0.51741	7.22934	3.73643	0.00222158	0.0229038	-1.35528
HP1BP3	0.494221	6.99376	3.73622	0.00222252	0.0229038	-1.35568
TSPAN7	-1.54796	6.41907	-3.73615	0.0022228	0.0229038	-1.3558
SACM1L	-0.893747	7.25468	-3.73332	0.0022353	0.0230131	-1.36112
GLOD4	-1.13267	6.48003	-3.73292	0.00223705	0.0230131	-1.36186
ZMYND11	-1.25603	8.5777	-3.73163	0.00224274	0.0230529	-1.36427
TYR	0.566455	5.62873	3.72969	0.00225135	0.0230926	-1.3679
CNOT7	-1.00786	7.14571	-3.72959	0.0022518	0.0230926	-1.36809
ZNF574	0.726768	6.85592	3.72953	0.00225209	0.0230926	-1.36821
SSX3	0.80287	5.15322	3.72858	0.00225629	0.0231033	-1.36998
EVI5	-0.871388	5.48129	-3.72847	0.00225678	0.0231033	-1.37019
BIRC7	0.54172	5.74996	3.72735	0.0022618	0.0231229	-1.37229
LINC00563	0.409007	4.66376	3.72722	0.00226236	0.0231229	-1.37253
ADRA2B	0.691077	5.45768	3.72624	0.00226677	0.0231309	-1.37437
EDC4	0.605811	6.13895	3.72623	0.0022668	0.0231309	-1.37438
HOXC8	0.760363	5.06372	3.72227	0.00228461	0.0232926	-1.3818
MEGF6	0.720632	6.19986	3.72184	0.00228654	0.0232926	-1.3826
FGF5	0.448206	4.8087	3.72054	0.00229244	0.0232926	-1.38504
MLH3	0.55272	5.25774	3.72049	0.00229266	0.0232926	-1.38514
COX11	-2.13492	7.38124	-3.7202	0.00229397	0.0232926	-1.38568
TJAP1	0.620052	6.8062	3.72002	0.00229481	0.0232926	-1.38602
MRPL13	-1.16448	5.28121	-3.71985	0.00229555	0.0232926	-1.38633
LRRC61	0.446767	6.08144	3.71883	0.00230021	0.0233041	-1.38825
LILRB1	0.689081	6.41846	3.71879	0.00230036	0.0233041	-1.38832
TOMM70	-0.616445	8.62577	-3.71803	0.00230385	0.0233207	-1.38975
ABHD11	0.52696	7.67193	3.71576	0.0023142	0.0233896	-1.394
WDR37	-0.977597	7.32973	-3.71557	0.00231507	0.0233896	-1.39436
TBL2	-0.696376	7.28064	-3.71503	0.00231754	0.0233896	-1.39537
CXCR3	0.634508	5.9837	3.71484	0.0023184	0.0233896	-1.39572
SNF8	-0.998193	7.69673	-3.71451	0.0023199	0.0233896	-1.39633
DYRK2	-1.22343	6.2961	-3.71344	0.00232484	0.0234206	-1.39835
MFNG	0.870863	5.03978	3.71262	0.00232858	0.0234397	-1.39987
RPF1	-1.52932	7.65166	-3.71135	0.00233445	0.0234501	-1.40226
ADAMTS2	0.670651	6.76607	3.71127	0.00233483	0.0234501	-1.40241
NTRK3	0.584663	6.38135	3.71113	0.00233548	0.0234501	-1.40267
GRM3	0.469623	4.21039	3.71079	0.00233703	0.0234501	-1.4033
ACTN2	0.722945	6.47834	3.70906	0.00234504	0.0235109	-1.40655
PLEKHB2	-1.36145	8.14627	-3.70868	0.00234681	0.0235109	-1.40726
CYP2A7	0.612632	4.30954	3.7075	0.0023523	0.0235472	-1.40948
CCR8	0.609101	5.06625	3.70667	0.00235615	0.0235606	-1.41103
KCNQ2	0.501969	5.37443	3.70641	0.00235736	0.0235606	-1.41151
HBE1	0.614494	5.64115	3.70448	0.00236636	0.0236254	-1.41513
ZNF611	0.951601	7.64827	3.70422	0.00236758	0.0236254	-1.41561
GRSF1	-1.44687	7.3528	-3.70285	0.00237403	0.023651	-1.41819
GPR153	0.666041	7.28261	3.70273	0.00237458	0.023651	-1.41841
PRKAR1A	-1.6918	8.26497	-3.70248	0.00237576	0.023651	-1.41888
PLK3	0.720704	6.61934	3.70136	0.00238101	0.0236822	-1.42098
AARS1	-0.857694	8.71704	-3.70101	0.00238264	0.0236822	-1.42162
KDM6B	0.682618	6.81302	3.70047	0.00238521	0.0236891	-1.42264
ITGB1BP1	-1.0692	5.64262	-3.69915	0.00239144	0.0237323	-1.42512
FUCA1	-1.5799	7.77937	-3.69851	0.00239447	0.0237384	-1.42631
CASD1	-1.1965	4.84263	-3.69823	0.00239581	0.0237384	-1.42685
MASP1	0.597384	5.3986	3.69661	0.0024035	0.023796	-1.42988
ECHDC3	-0.680343	5.75421	-3.69517	0.00241034	0.0238154	-1.43258
SPHK2	0.545682	6.63296	3.69475	0.00241235	0.0238154	-1.43336
GABARAPL3	0.648239	4.28977	3.69454	0.00241335	0.0238154	-1.43376
ERC2-IT1	0.477078	4.56572	3.69436	0.00241421	0.0238154	-1.4341
ANXA13	0.607995	5.34616	3.69392	0.00241629	0.0238154	-1.43491
DIAPH2	-0.696996	6.4771	-3.69382	0.00241677	0.0238154	-1.4351
PMF1	-0.618973	7.12496	-3.69326	0.00241947	0.0238178	-1.43616
CKS1B	-0.873224	7.0854	-3.6922	0.00242454	0.0238178	-1.43814
FZD2	0.737931	4.70655	3.69182	0.00242634	0.0238178	-1.43884
ADH7	0.424463	4.55782	3.69126	0.00242903	0.0238178	-1.4399
GLRX3	-1.53494	6.33166	-3.69119	0.00242937	0.0238178	-1.44003
CLGN	-2.60098	5.22047	-3.69095	0.00243054	0.0238178	-1.44048
EEF1A1	-0.746871	13.1703	-3.69045	0.00243295	0.0238178	-1.44142
SLC38A3	0.784746	6.38509	3.68996	0.0024353	0.0238178	-1.44234
CCDC87	0.584115	5.7007	3.68996	0.00243532	0.0238178	-1.44235
NBN	-0.768069	6.34844	-3.68985	0.00243584	0.0238178	-1.44255
ZNF287	0.582413	5.085	3.68836	0.00244304	0.0238646	-1.44534
HCRTR2	0.526718	3.84442	3.68807	0.0024444	0.0238646	-1.44587
LYPLA1	-1.51622	7.11571	-3.68706	0.00244929	0.023875	-1.44777
FYB1	0.659599	4.97983	3.68684	0.00245039	0.023875	-1.44819
ZNF468	-0.468839	3.26103	-3.68668	0.00245114	0.023875	-1.44848
NECTIN2	0.638373	7.3461	3.68626	0.00245318	0.0238765	-1.44927
DBT	1.27751	10.996	3.6832	0.00246806	0.0239654	-1.455
HBP1	-0.69592	7.55115	-3.68283	0.00246989	0.0239654	-1.4557
GOLGA2P5	0.686312	4.98638	3.6818	0.00247491	0.0239654	-1.45763
KLK13	0.658076	5.70535	3.68149	0.00247642	0.0239654	-1.4582
CRIP1	0.495465	4.60044	3.68115	0.0024781	0.0239654	-1.45884
ZNF696	0.555963	5.24665	3.6799	0.00248425	0.0239654	-1.46119
PRRC2A	0.725321	7.00421	3.67983	0.00248459	0.0239654	-1.46132
LTBP2	0.81142	6.67133	3.67943	0.00248655	0.0239654	-1.46207
ZNF771	0.70577	7.14161	3.67908	0.00248829	0.0239654	-1.46273
IGF2-AS	0.620013	5.13522	3.67875	0.00248988	0.0239654	-1.46334
DBF4	-1.15034	4.5458	-3.67851	0.0024911	0.0239654	-1.4638
PREB	-0.595525	7.03193	-3.67797	0.00249375	0.0239654	-1.46481
CRHR2	0.601845	4.95525	3.67771	0.00249503	0.0239654	-1.4653
GLUD1	-0.646427	6.6605	-3.67753	0.0024959	0.0239654	-1.46563
PPP3CB	-1.26987	7.51191	-3.67747	0.00249621	0.0239654	-1.46574
CYP2C8	0.39525	3.5976	3.67712	0.00249795	0.0239654	-1.4664
AOPEP	-1.16767	7.33999	-3.67712	0.00249796	0.0239654	-1.46641
MKS1	0.672691	5.79595	3.67679	0.00249958	0.0239654	-1.46702
TNFRSF1B	0.565005	5.06954	3.67607	0.00250313	0.0239654	-1.46837
HLA-DOB	0.511025	5.18165	3.67601	0.00250345	0.0239654	-1.46849
GAD2	-1.65719	7.64013	-3.67581	0.00250444	0.0239654	-1.46886
EVC	0.560065	5.83945	3.6755	0.00250597	0.0239654	-1.46944
PEX5	-0.952087	7.85988	-3.67536	0.00250667	0.0239654	-1.46971
DBH	0.515323	4.96355	3.67513	0.00250781	0.0239654	-1.47014
SCG2	-3.00659	8.43603	-3.67452	0.0025108	0.0239759	-1.47127
ERP44	-1.21738	8.49655	-3.67381	0.00251436	0.0239917	-1.47261
C1D	-1.30607	4.50056	-3.67221	0.00252233	0.0240336	-1.47561
MC1R	0.55661	5.48383	3.67216	0.00252255	0.0240336	-1.47569
PPCS	-1.18524	6.63353	-3.67125	0.00252711	0.0240392	-1.4774
RNF6	-2.45323	6.80893	-3.67123	0.00252721	0.0240392	-1.47744
PRR11	1.15638	9.59189	3.67091	0.00252884	0.0240392	-1.47805
WASHC5	-0.991216	5.70469	-3.67015	0.00253263	0.0240392	-1.47947
SCAMP1	-1.27307	8.73193	-3.66966	0.00253508	0.0240392	-1.48039
RNF38	-1.12748	6.59903	-3.66952	0.00253577	0.0240392	-1.48064
GPSM3	0.611727	6.51385	3.66939	0.00253645	0.0240392	-1.4809
PSMA3	-2.04282	7.63151	-3.66848	0.00254102	0.024062	-1.4826
LRP1	0.77764	6.5543	3.66815	0.00254266	0.024062	-1.48321
CLASRP	0.573243	7.8982	3.6672	0.00254747	0.0240746	-1.485
ADGRA2	0.520305	5.08828	3.66713	0.0025478	0.0240746	-1.48512
ZNF783	0.630043	6.81759	3.66579	0.00255455	0.0241103	-1.48763
SLC25A17	-0.703855	6.67827	-3.66563	0.00255539	0.0241103	-1.48794
EDA2R	0.530523	5.5815	3.66515	0.00255781	0.0241151	-1.48884
CES1P1	0.599374	4.38041	3.66412	0.00256303	0.0241464	-1.49077
CD177	0.484941	5.93016	3.66288	0.00256932	0.0241876	-1.49309
XRCC6	-1.00566	9.92387	-3.66073	0.00258027	0.0242687	-1.49712
SIGLEC7	0.650482	6.01172	3.66042	0.00258185	0.0242687	-1.4977
CYP4F2	0.61505	5.69098	3.66006	0.0025837	0.0242687	-1.49838
ACRV1	0.650473	5.38014	3.65918	0.00258822	0.0242931	-1.50004
BTNL8	0.733304	5.48228	3.658	0.00259427	0.0243319	-1.50225
OCM2	0.55346	3.97835	3.65711	0.00259881	0.0243563	-1.5039
NOX1	0.705058	5.79037	3.65659	0.00260153	0.0243638	-1.50489
KCTD9	-1.39547	5.18233	-3.65614	0.00260383	0.0243639	-1.50573
NPFFR1	0.764419	6.23332	3.65583	0.0026054	0.0243639	-1.5063
ADORA1	0.561712	5.11378	3.65365	0.00261671	0.0244399	-1.51041
APOOL	-0.783969	6.12646	-3.65351	0.00261739	0.0244399	-1.51065
MAZ	0.62728	6.94688	3.65193	0.00262563	0.0244964	-1.51363
RPA2	-0.894128	6.43524	-3.65117	0.00262956	0.0244964	-1.51505
GDI2	-0.768822	10.1353	-3.6508	0.0026315	0.0244964	-1.51574
NPPA	0.714357	6.91703	3.65077	0.00263164	0.0244964	-1.51579
MAT2B	-1.25587	7.4096	-3.64998	0.00263576	0.0244964	-1.51727
HERPUD1	-1.07327	9.4276	-3.6499	0.00263616	0.0244964	-1.51742
SKAP1	0.721962	5.23389	3.64974	0.002637	0.0244964	-1.51772
PNRC2	-1.45538	9.72195	-3.64853	0.00264336	0.0245375	-1.52
EIF3J	-1.02257	6.13586	-3.64754	0.00264854	0.0245607	-1.52186
G3BP1	-0.835758	7.06364	-3.64702	0.00265128	0.0245607	-1.52284
SH3BP2	0.644264	5.70427	3.64658	0.00265358	0.0245607	-1.52366
SYT12	0.601932	6.23737	3.64649	0.00265402	0.0245607	-1.52382
CYCS	-1.33315	8.72423	-3.64599	0.00265665	0.0245607	-1.52475
MXRA7	-1.37675	9.41143	-3.64583	0.00265752	0.0245607	-1.52506
YTHDC2	-1.62239	5.9895	-3.64507	0.00266151	0.0245618	-1.52648
ABCB9	0.56333	5.73759	3.64507	0.00266152	0.0245618	-1.52649
BNC2	0.532887	5.48948	3.64393	0.00266754	0.024592	-1.52863
ADGRE1	0.516912	4.99336	3.64371	0.00266869	0.024592	-1.52903
CRYZ	-1.9248	7.70578	-3.64091	0.00268351	0.0246886	-1.53428
SERPINA7	0.403697	4.27259	3.64069	0.00268467	0.0246886	-1.53469
LAMA4	0.823426	5.73506	3.64034	0.00268657	0.0246886	-1.53536
LMAN1L	0.598401	5.23623	3.64026	0.00268698	0.0246886	-1.5355
CACNB3	0.522668	6.22704	3.63887	0.00269438	0.0247386	-1.53811
CADM3-AS1	0.513857	4.66357	3.6385	0.00269635	0.0247387	-1.5388
TNFSF8	0.576014	5.28386	3.63794	0.00269934	0.0247476	-1.53985
PSORS1C2	0.588587	5.36931	3.63759	0.00270123	0.0247476	-1.54051
DGKI	0.570435	4.30916	3.63684	0.00270523	0.0247529	-1.54191
DNAJA2	-1.20648	5.40012	-3.63675	0.00270573	0.0247529	-1.54209
POLR2J3	0.658916	5.88893	3.636	0.00270976	0.0247719	-1.5435
PYGM	0.549462	5.01476	3.63462	0.00271715	0.0247944	-1.54608
KLF11	-0.857954	6.31925	-3.63428	0.00271897	0.0247944	-1.54671
OR10C1	0.721511	5.37766	3.63407	0.00272009	0.0247944	-1.5471
VDAC2	-0.891115	9.13419	-3.63388	0.00272116	0.0247944	-1.54747
ODC1	-1.45519	9.01036	-3.63371	0.00272203	0.0247944	-1.54778
PPA1	-1.20079	10.433	-3.63324	0.00272458	0.0247998	-1.54867
DHX16	-0.480791	7.79602	-3.63172	0.00273278	0.0248359	-1.55151
TTC33	-0.936959	4.31903	-3.63128	0.00273521	0.0248359	-1.55235
ERICH1	0.5017	5.41337	3.6312	0.00273561	0.0248359	-1.55249
TEFM	-0.711127	5.47366	-3.63105	0.0027364	0.0248359	-1.55276
ICA1	-0.498997	6.65752	-3.62973	0.00274359	0.0248685	-1.55525
WFDC1	0.636886	5.50037	3.62967	0.00274394	0.0248685	-1.55537
BBC3	0.60247	7.22135	3.62842	0.0027507	0.024912	-1.5577
ADAM29	0.557097	4.13672	3.62772	0.00275454	0.0249289	-1.55902
EMC10	0.562023	4.34517	3.62688	0.00275914	0.0249352	-1.5606
GRK5	0.617724	6.80327	3.62658	0.00276078	0.0249352	-1.56116
FOXD2	0.626127	3.84025	3.62611	0.00276332	0.0249352	-1.56203
RTN1	-2.58654	6.9452	-3.62608	0.00276347	0.0249352	-1.56209
PGF	1.27243	9.83505	3.62579	0.0027651	0.0249352	-1.56264
GSDMD	0.581169	7.44716	3.62528	0.00276787	0.0249377	-1.56359
CHD9NB	0.870613	6.25042	3.6244	0.00277271	0.0249377	-1.56524
C6orf120	-1.35475	6.25393	-3.62381	0.00277592	0.0249377	-1.56634
MICALL2	0.872982	6.66977	3.62358	0.00277723	0.0249377	-1.56679
TRIM37	-1.12525	7.63311	-3.62347	0.00277781	0.0249377	-1.56699
SCAMP3	-0.667121	8.42935	-3.62327	0.00277893	0.0249377	-1.56737
IKBKE	0.521663	6.88207	3.62322	0.00277918	0.0249377	-1.56745
MRPS27	-0.674229	7.17578	-3.62238	0.00278383	0.0249553	-1.56904
CD52	0.660151	5.29958	3.62183	0.00278688	0.0249553	-1.57007
GABRB2	0.518578	4.51452	3.62148	0.00278881	0.0249553	-1.57073
RAD21	-1.34098	6.95459	-3.62143	0.00278904	0.0249553	-1.57081
MZT2B	1.4026	7.90782	3.62033	0.00279513	0.0249707	-1.57287
BTF3	-1.36461	10.0833	-3.62032	0.0027952	0.0249707	-1.5729
KCNAB3	0.714383	5.2128	3.62005	0.00279669	0.0249707	-1.5734
TOX3	-2.03508	5.35125	-3.61865	0.00280447	0.0250225	-1.57603
CCL16	0.509699	4.36252	3.61823	0.0028068	0.0250257	-1.57682
BRINP1	0.410212	5.30153	3.61737	0.00281158	0.0250506	-1.57843
PQBP1	-0.705785	7.02186	-3.6164	0.00281698	0.0250684	-1.58025
MMP19	0.56554	6.214	3.61597	0.00281941	0.0250684	-1.58106
EDF1	0.806962	10.6409	3.61569	0.00282097	0.0250684	-1.58158
ARID5B	-1.21664	7.66091	-3.61559	0.00282151	0.0250684	-1.58177
ZC3H13	-1.20259	6.5254	-3.61376	0.00283176	0.0251184	-1.5852
ZWINT	-1.1492	5.725	-3.61376	0.00283179	0.0251184	-1.58521
RNF14	-1.54191	5.17188	-3.61335	0.00283404	0.0251184	-1.58596
OSBPL9	-1.14455	7.48754	-3.61317	0.00283508	0.0251184	-1.58631
RANBP6	-1.4562	6.40399	-3.61212	0.00284095	0.0251528	-1.58827
SLC35A3	-0.60475	5.04603	-3.61172	0.0028432	0.0251551	-1.58902
NDUFA8	-1.00284	7.78176	-3.61073	0.00284883	0.025163	-1.59089
PNMA1	-1.88999	7.10343	-3.61072	0.00284885	0.025163	-1.59089
ERLIN1	-0.817186	6.60377	-3.61032	0.00285114	0.025163	-1.59166
CMTM6	-0.876697	8.81897	-3.60964	0.00285498	0.025163	-1.59293
GCM1	0.561286	3.90119	3.60929	0.00285693	0.025163	-1.59358
MRS2	-0.92996	5.67896	-3.60918	0.00285757	0.025163	-1.59379
FAM98A	-1.05153	7.72688	-3.60899	0.00285863	0.025163	-1.59414
PDSS1	-0.735756	4.76041	-3.60875	0.00286002	0.025163	-1.5946
IL3	0.498258	3.70447	3.60813	0.00286355	0.0251765	-1.59577
GOLIM4	0.663696	5.99358	3.6056	0.0028779	0.0252722	-1.6005
HNRNPF	-1.2493	6.58882	-3.60542	0.00287895	0.0252722	-1.60084
FNDC11	0.416184	4.66584	3.60516	0.00288042	0.0252722	-1.60133
RAB3IL1	0.608215	6.45099	3.60429	0.0028854	0.0252877	-1.60296
PDLIM7	0.629949	5.78911	3.60415	0.00288619	0.0252877	-1.60322
KIF1B	-0.77381	7.29989	-3.60371	0.0028887	0.0252921	-1.60404
ZNF721	1.27756	10.3421	3.60303	0.00289258	0.0253086	-1.60532
DCC	0.618151	4.58002	3.60233	0.00289661	0.0253164	-1.60663
PTPRN2	-1.63163	6.90346	-3.60182	0.00289953	0.0253164	-1.60759
EBAG9	-1.08342	8.38959	-3.60164	0.00290056	0.0253164	-1.60792
LRRC8B	-1.25801	7.2811	-3.60148	0.00290149	0.0253164	-1.60823
ERG28	-0.810079	7.65689	-3.60055	0.00290684	0.0253456	-1.60997
TNK1	0.523104	7.14713	3.59942	0.00291338	0.0253852	-1.6121
RNF185-AS1	0.499042	5.21207	3.59734	0.0029254	0.0254565	-1.616
CNGB3	0.565615	4.89194	3.59731	0.0029256	0.0254565	-1.61606
CYRIB	-0.700618	8.33443	-3.59673	0.00292893	0.025468	-1.61714
UCN	0.460464	4.50159	3.59559	0.00293556	0.0254896	-1.61928
CD2	0.558879	5.50258	3.59541	0.00293664	0.0254896	-1.61963
MRPL15	-1.38524	7.39757	-3.59509	0.00293847	0.0254896	-1.62021
PPP2R3C	-1.26529	5.41842	-3.5949	0.00293958	0.0254896	-1.62057
DNASE1L3	0.632683	4.72979	3.59411	0.00294419	0.0254896	-1.62205
PNMT	0.369815	5.69473	3.59389	0.00294549	0.0254896	-1.62247
SMAP1	-1.27278	7.88176	-3.59331	0.00294885	0.0254896	-1.62355
NDE1	0.61233	6.14065	3.5933	0.00294891	0.0254896	-1.62357
TFAP4	0.720703	6.13423	3.5926	0.00295301	0.0254896	-1.62489
DMC1	0.44157	3.77047	3.5922	0.00295534	0.0254896	-1.62563
INPP1	-1.19006	7.89196	-3.59201	0.00295646	0.0254896	-1.62599
PTDSS1	-0.864086	8.40337	-3.5919	0.0029571	0.0254896	-1.62619
PTDSS2	0.593544	6.69936	3.59181	0.00295762	0.0254896	-1.62636
UBE3B	-1.52721	6.63578	-3.59047	0.00296548	0.0254971	-1.62888
LAT	0.468868	6.39241	3.59038	0.00296604	0.0254971	-1.62905
RAC2	0.665617	6.14329	3.59007	0.00296787	0.0254971	-1.62964
MFN2	0.583217	8.12814	3.59005	0.00296797	0.0254971	-1.62967
TNPO1	1.0122	10.5631	3.58995	0.00296857	0.0254971	-1.62986
SEMA3F	0.933552	7.12883	3.58908	0.00297368	0.0255177	-1.63149
PLEKHG3	0.420867	6.8112	3.58872	0.00297578	0.0255177	-1.63216
ZC3H7B	1.38502	7.65477	3.58851	0.00297703	0.0255177	-1.63255
CAAP1	-0.762897	5.44262	-3.58813	0.00297926	0.0255195	-1.63326
PDCD11	0.519948	6.88183	3.58773	0.00298167	0.0255228	-1.63403
LAMTOR3	-1.17484	7.06175	-3.58663	0.00298816	0.0255611	-1.63609
PTPN21	0.467635	4.89783	3.58621	0.00299067	0.0255653	-1.63688
FRY	-1.50625	5.01602	-3.58577	0.00299325	0.02557	-1.6377
RHOT2	0.552609	7.81931	3.58499	0.00299788	0.0255861	-1.63916
LY6D	0.674143	4.58999	3.58454	0.00300056	0.0255861	-1.64
EFNA2	0.523382	4.13975	3.58443	0.0030012	0.0255861	-1.64021
INPP5D	0.514058	5.97354	3.58362	0.00300606	0.0256102	-1.64174
ZNF330	-1.4486	7.20393	-3.5829	0.00301036	0.0256296	-1.64309
PTAFR	0.692122	6.21926	3.5817	0.00301749	0.0256597	-1.64533
RBM3	-2.79621	6.44171	-3.5813	0.00301992	0.0256597	-1.64609
EIF2B2	-0.754226	7.08114	-3.58129	0.00301998	0.0256597	-1.64611
SEC11A	-0.995002	10.0356	-3.58056	0.00302432	0.0256668	-1.64747
RBM41	0.531397	5.43649	3.58017	0.00302668	0.0256668	-1.64821
KANSL2	-0.717742	6.53033	-3.57992	0.00302819	0.0256668	-1.64868
APLNR	0.783946	5.5162	3.57973	0.00302929	0.0256668	-1.64902
NUDT13	0.458778	4.84567	3.57945	0.00303097	0.0256668	-1.64955
SNX29	0.64847	4.85639	3.57853	0.00303653	0.0256788	-1.65128
SLTM	-1.62255	7.25137	-3.57799	0.00303979	0.0256788	-1.6523
AOC3	0.49389	3.94986	3.57779	0.00304101	0.0256788	-1.65268
TTC17	-0.792812	6.6525	-3.57758	0.00304226	0.0256788	-1.65307
PTPN11	-1.11208	8.64028	-3.57753	0.00304254	0.0256788	-1.65315
FUBP3	-0.941277	5.85714	-3.57605	0.00305151	0.0257373	-1.65594
ELSPBP1	0.421383	5.73638	3.57518	0.00305678	0.0257646	-1.65757
PNOC	0.584225	5.29658	3.57441	0.00306141	0.0257864	-1.659
SULT1A2	0.568837	6.93523	3.57333	0.00306799	0.0258247	-1.66104
SNX7	-1.81287	6.88457	-3.57173	0.00307775	0.0258636	-1.66404
ATG3	-1.52087	6.91643	-3.57132	0.00308026	0.0258636	-1.66481
SRP19	-1.16928	8.30947	-3.57095	0.00308248	0.0258636	-1.66549
HIRA	-0.771124	5.55678	-3.57068	0.00308417	0.0258636	-1.66601
DENND1C	0.84969	5.74304	3.5704	0.00308588	0.0258636	-1.66654
BRF1	0.626568	6.41064	3.5703	0.00308646	0.0258636	-1.66672
DUSP12	-1.29533	5.99632	-3.57022	0.00308694	0.0258636	-1.66686
LAT2	0.647396	6.40429	3.56794	0.00310093	0.0259048	-1.67114
RABAC1	-0.721495	8.27085	-3.56785	0.00310152	0.0259048	-1.67132
COG2	-0.766554	6.72334	-3.56751	0.00310357	0.0259048	-1.67194
DNAJC9	-1.14618	7.27186	-3.56724	0.00310526	0.0259048	-1.67246
YIF1A	-0.808425	8.00287	-3.56724	0.00310526	0.0259048	-1.67246
DNAJC6	-1.77859	5.62631	-3.56702	0.00310661	0.0259048	-1.67287
TMEM59	-1.02561	9.33696	-3.56696	0.00310701	0.0259048	-1.67299
RPL3L	0.627327	5.05932	3.56675	0.00310825	0.0259048	-1.67337
TNIP1	0.842289	9.49197	3.56555	0.00311568	0.0259496	-1.67563
NUP153	-1.27578	6.84402	-3.56439	0.00312286	0.0259923	-1.67781
ATP5MC2	-1.05812	8.48096	-3.56233	0.00313562	0.0260486	-1.68167
SSBP1	-1.96171	7.81919	-3.56204	0.00313745	0.0260486	-1.68222
SAE1	-0.943706	6.48125	-3.56202	0.00313753	0.0260486	-1.68224
CPNE7	0.631114	5.61647	3.56197	0.00313787	0.0260486	-1.68234
RAB11FIP2	-1.15537	6.25969	-3.56112	0.00314317	0.0260669	-1.68394
SMG6	0.594821	5.7301	3.56095	0.0031442	0.0260669	-1.68425
CAPZA1	-0.845884	8.86654	-3.56011	0.00314946	0.0260708	-1.68583
PDCD6IP	-1.25167	7.87024	-3.55988	0.00315088	0.0260708	-1.68626
AGRP	0.524081	5.49546	3.55959	0.00315275	0.0260708	-1.68682
IL1RAPL2	0.593342	6.1812	3.55956	0.00315291	0.0260708	-1.68687
AMPD1	0.604646	4.13464	3.5588	0.00315767	0.0260709	-1.6883
MLX	-0.48098	7.94374	-3.55849	0.00315957	0.0260709	-1.68887
NDUFS3	-0.850701	7.94796	-3.55824	0.00316119	0.0260709	-1.68935
GCG	-2.03923	12.7225	-3.55801	0.00316263	0.0260709	-1.68978
LRRC40	0.67373	7.59207	3.55791	0.00316323	0.0260709	-1.68996
CLIC5	0.608533	6.65805	3.55635	0.00317303	0.0261346	-1.69289
PMEPA1	1.26907	6.78197	3.55598	0.00317538	0.026137	-1.69359
MTRR	-1.03516	6.39004	-3.55562	0.00317765	0.0261386	-1.69426
PRODH2	0.642543	6.54594	3.55467	0.00318361	0.0261633	-1.69604
ARMCX2	-1.07539	5.48582	-3.55444	0.00318506	0.0261633	-1.69647
RAB5A	-1.288	8.44291	-3.55416	0.00318686	0.0261633	-1.697
ART4	0.551646	3.68892	3.55326	0.00319256	0.0261931	-1.69869
ANKFY1	0.660925	5.64647	3.55244	0.00319772	0.0262044	-1.70022
RPL15	-0.651948	11.8108	-3.55238	0.00319809	0.0262044	-1.70033
EIF4G2	-1.03534	10.4213	-3.55167	0.00320266	0.0262249	-1.70168
NLRP1	0.447145	5.45869	3.55104	0.0032066	0.0262402	-1.70284
EFNB3	0.558474	6.57137	3.5487	0.00322153	0.0263453	-1.70724
PCSK6	0.650977	5.39729	3.54687	0.00323327	0.0264242	-1.71068
SLC39A14	-0.975274	9.21903	-3.54653	0.00323546	0.026425	-1.71132
TWF1	-1.65292	7.00059	-3.5455	0.00324206	0.0264519	-1.71324
IL19	0.62393	5.60879	3.54536	0.00324294	0.0264519	-1.7135
KRT20	0.473892	3.94147	3.54479	0.00324664	0.026465	-1.71458
ITGB7	0.675973	6.16979	3.54434	0.00324952	0.0264714	-1.71542
AOC4P	0.557205	5.09118	3.54384	0.00325276	0.0264808	-1.71636
FZD5	-1.84498	6.48593	-3.54328	0.00325636	0.026493	-1.71741
PPP2R1B	-0.626022	7.41581	-3.54265	0.00326044	0.0265084	-1.71859
GPR4	0.669272	5.85505	3.54234	0.00326244	0.0265084	-1.71917
GMPR2	-0.658698	6.99655	-3.54109	0.00327053	0.0265524	-1.72152
GOT2	-0.65707	8.64581	-3.54064	0.00327346	0.0265524	-1.72236
CER1	0.789018	4.77491	3.54026	0.00327591	0.0265524	-1.72307
MRPL52	0.768093	5.6318	3.53987	0.00327848	0.0265524	-1.72381
NEU3	0.714338	5.63302	3.53913	0.00328331	0.0265524	-1.7252
SLC7A10	0.469188	5.13953	3.53869	0.00328612	0.0265524	-1.72601
HOXC11	0.547758	6.30231	3.53859	0.00328681	0.0265524	-1.72621
PDXP-DT	0.804563	6.04742	3.53854	0.00328715	0.0265524	-1.72631
PRPF4B	-0.913281	6.80896	-3.53847	0.00328757	0.0265524	-1.72643
VIM	-1.61476	8.73797	-3.53807	0.00329021	0.0265524	-1.72719
MLPH	0.702942	7.29752	3.53795	0.00329096	0.0265524	-1.7274
CABP2	0.525248	4.6778	3.53726	0.00329549	0.0265652	-1.72871
FBXO3	-1.44705	5.29539	-3.53683	0.00329833	0.0265652	-1.72952
ASXL2	-0.830053	6.65692	-3.53653	0.00330024	0.0265652	-1.73007
MISP	0.97229	7.93721	3.53642	0.00330095	0.0265652	-1.73027
MDH1	-1.49124	8.22938	-3.53537	0.00330784	0.0266037	-1.73224
GNE	-1.11894	7.13386	-3.53321	0.00332204	0.026691	-1.73629
NUP107	-1.23957	6.99657	-3.53281	0.00332473	0.026691	-1.73706
FAM66D	0.416252	4.76708	3.53239	0.00332746	0.026691	-1.73784
MYO5C	-0.976515	8.67487	-3.53192	0.00333059	0.026691	-1.73873
DDR1-DT	0.571608	5.69128	3.53159	0.00333274	0.026691	-1.73933
MEF2A	-1.09156	7.15898	-3.53157	0.00333287	0.026691	-1.73937
OR10H3	0.7408	4.99948	3.53148	0.00333348	0.026691	-1.73954
STAB2	0.567139	5.04899	3.53071	0.0033386	0.0267151	-1.741
DNAJC12	-1.66914	8.20162	-3.52986	0.00334425	0.0267414	-1.7426
RGR	0.54894	5.01219	3.52856	0.00335288	0.0267414	-1.74503
PPY2P	0.578072	4.7114	3.52828	0.00335473	0.0267414	-1.74556
TSPYL5	-1.54254	5.28866	-3.52805	0.00335625	0.0267414	-1.74598
TBX1	0.350843	5.22939	3.52788	0.00335737	0.0267414	-1.7463
GRAPL-AS1	0.552486	5.29974	3.52777	0.0033581	0.0267414	-1.7465
ETNK1	-1.4912	6.21947	-3.52775	0.00335826	0.0267414	-1.74655
ASCC3	-1.07912	5.77612	-3.52767	0.0033588	0.0267414	-1.7467
BCL3	0.800611	6.39657	3.52658	0.00336605	0.0267822	-1.74874
SNRPD3	-1.01257	8.84598	-3.52544	0.00337367	0.0267901	-1.75088
ATP11A	0.447942	5.44005	3.52538	0.00337404	0.0267901	-1.75098
TNNT1	0.672608	5.06448	3.52532	0.00337448	0.0267901	-1.75111
FOXO4	0.715809	5.93609	3.52516	0.00337552	0.0267901	-1.7514
LIPC	0.464226	5.27123	3.5243	0.00338132	0.0268074	-1.75302
MATN1	0.62874	5.18673	3.52398	0.00338347	0.0268074	-1.75362
ITGA9	0.515618	4.42946	3.52389	0.00338406	0.0268074	-1.75379
CRNKL1	-0.768475	5.1239	-3.52237	0.00339426	0.0268714	-1.75663
SIN3B	0.568508	6.64914	3.52143	0.00340064	0.0269051	-1.75841
ATP5F1A	-1.19633	10.76	-3.52082	0.00340474	0.0269207	-1.75955
MEGF9	-0.864825	6.05629	-3.52044	0.00340731	0.0269242	-1.76026
IGLC1	0.501735	5.69598	3.51983	0.00341146	0.0269295	-1.76141
KRT5	1.02113	5.40171	3.51948	0.0034138	0.0269295	-1.76206
TBL1XR1	-0.850293	3.73493	-3.51934	0.00341474	0.0269295	-1.76232
SLAMF8	0.451441	5.46715	3.51905	0.00341673	0.0269295	-1.76287
BLMH	-0.647945	6.71431	-3.51848	0.0034206	0.0269295	-1.76394
GPR20	0.464767	4.51432	3.51845	0.00342076	0.0269295	-1.76399
B4GALT2	0.566086	7.03672	3.51651	0.00343398	0.02701	-1.76763
IMMT	-0.843866	7.20614	-3.51632	0.00343527	0.02701	-1.76799
KRTAP5-9	0.457169	6.01173	3.51518	0.00344308	0.0270511	-1.77013
GJA8	0.63396	6.30526	3.51466	0.00344663	0.0270511	-1.77111
EIF3A	-0.839375	8.42687	-3.51353	0.00345435	0.0270511	-1.77322
ATP6V1H	-1.35333	7.75914	-3.51317	0.00345683	0.0270511	-1.7739
ABCC4	-0.678019	4.40526	-3.51295	0.00345836	0.0270511	-1.77432
PCNX4	-0.601457	3.40721	-3.51287	0.00345891	0.0270511	-1.77447
MOBP	0.56293	3.87391	3.51263	0.00346049	0.0270511	-1.7749
MTCH2	-1.07457	8.05471	-3.5125	0.00346145	0.0270511	-1.77517
ABHD10	-0.812366	6.87049	-3.51243	0.00346189	0.0270511	-1.77529
GGNBP2	-1.11774	7.59012	-3.51232	0.00346263	0.0270511	-1.77549
LOC728392	-1.94898	7.89228	-3.51193	0.00346536	0.0270511	-1.77623
CPNE6	0.635531	6.564	3.51181	0.00346616	0.0270511	-1.77645
CLDN11	0.652056	6.2347	3.51064	0.00347423	0.0270973	-1.77865
TTC9	0.666565	6.19796	3.51027	0.00347675	0.0271002	-1.77934
FABP7	0.550822	4.35256	3.50927	0.00348366	0.0271235	-1.78121
ASGR2	0.603308	6.55404	3.50922	0.00348403	0.0271235	-1.78131
PARL	-0.81855	8.29149	-3.5077	0.00349452	0.0271815	-1.78415
PPP6R1	0.512622	7.15108	3.50727	0.00349756	0.0271815	-1.78498
SERPINB10	0.600771	4.65549	3.50721	0.00349792	0.0271815	-1.78507
CHRNA4	0.617181	5.02472	3.50645	0.00350322	0.0272059	-1.78651
APOBEC3G	0.753911	6.59062	3.50503	0.0035131	0.0272096	-1.78917
SMC4	-0.884579	5.3311	-3.50395	0.00352062	0.0272096	-1.79119
SLIT2	0.503717	4.98269	3.50392	0.00352086	0.0272096	-1.79125
ALX4	0.531962	4.87592	3.50386	0.00352126	0.0272096	-1.79136
OR5I1	0.540167	5.18316	3.5036	0.00352311	0.0272096	-1.79186
ARMCX5	-0.968859	5.88694	-3.50355	0.00352342	0.0272096	-1.79194
ARL3	-1.46847	7.20687	-3.50311	0.00352651	0.0272096	-1.79277
TRPC3	0.433796	4.05492	3.50282	0.00352854	0.0272096	-1.79331
MRM1	0.472857	5.27877	3.50257	0.00353028	0.0272096	-1.79378
PTOV1-AS2	0.669819	6.7052	3.50257	0.00353033	0.0272096	-1.79379
SUZ12	-0.796949	7.05444	-3.50239	0.00353158	0.0272096	-1.79413
TNFSF12	0.572458	5.463	3.50238	0.00353166	0.0272096	-1.79415
EPB41L3	-1.42827	4.52823	-3.50211	0.0035335	0.0272096	-1.79464
NAP1L3	-1.74763	4.28752	-3.50207	0.00353383	0.0272096	-1.79473
MRPS11	-0.600758	7.00462	-3.5016	0.0035371	0.0272115	-1.7956
CLCN1	0.724343	5.78844	3.50106	0.0035409	0.0272115	-1.79662
TEX30	-0.909546	4.78968	-3.50096	0.0035416	0.0272115	-1.79681
NDUFB6	-1.22996	7.15852	-3.50081	0.00354269	0.0272115	-1.7971
SEPTIN11	-0.872356	6.7535	-3.49966	0.00355075	0.0272569	-1.79925
TH	0.579716	4.41055	3.49742	0.00356655	0.0273616	-1.80344
CLCF1	0.552699	6.76344	3.49678	0.00357114	0.0273685	-1.80466
OBI1	-1.10514	5.29051	-3.49669	0.00357178	0.0273685	-1.80483
KCNMB3	0.400138	5.20779	3.49577	0.00357828	0.0273868	-1.80654
RANBP17	0.478872	4.75148	3.49574	0.0035785	0.0273868	-1.8066
LIME1	0.71977	5.40913	3.49528	0.00358177	0.0273889	-1.80747
GIPC1	0.696047	7.81091	3.49505	0.00358342	0.0273889	-1.8079
SDHC	-1.13492	6.87414	-3.49479	0.00358527	0.0273889	-1.80839
SMNDC1	-0.977778	6.33966	-3.49366	0.00359328	0.0274334	-1.8105
SYNCRIP	-1.18756	7.87131	-3.49322	0.00359643	0.027441	-1.81133
ATP6AP2	-1.54922	8.59604	-3.4912	0.00361087	0.0275345	-1.81511
POLD4	0.516833	7.27575	3.48936	0.00362406	0.0276185	-1.81856
ZFC3H1	-0.821265	6.35187	-3.48822	0.00363233	0.027629	-1.82071
CDC45	0.518565	5.3759	3.48813	0.00363293	0.027629	-1.82087
TGFB3	0.53298	5.80507	3.48813	0.00363298	0.027629	-1.82088
HHAT	0.514989	5.00191	3.48796	0.00363419	0.027629	-1.8212
CBFB	-2.00389	8.09454	-3.48705	0.00364073	0.0276621	-1.8229
CDC123	-1.1736	8.12991	-3.48589	0.00364913	0.0277093	-1.82507
SLC7A7	0.421013	6.3958	3.48544	0.00365243	0.0277177	-1.82593
GDPD3	0.58691	5.52499	3.48458	0.00365866	0.0277404	-1.82754
NFE2L2	-1.41654	7.64279	-3.48442	0.00365981	0.0277404	-1.82784
GPR157	0.61616	4.8166	3.48399	0.00366291	0.0277473	-1.82864
EXTL1	0.561739	5.40605	3.48368	0.00366517	0.0277478	-1.82922
STATH	0.51506	3.49674	3.4833	0.00366797	0.0277524	-1.82994
NAXD	-1.05241	7.60509	-3.48262	0.00367288	0.027761	-1.83121
KLHL22	0.55577	6.67723	3.48254	0.00367351	0.027761	-1.83137
MTOR	0.47232	4.6974	3.48159	0.00368041	0.0277965	-1.83314
GUCY1B1	-1.60522	5.80106	-3.48047	0.0036886	0.0278378	-1.83524
ZCCHC14	-1.26936	6.84923	-3.48024	0.00369028	0.0278378	-1.83567
PLA2G3	0.751942	5.2684	3.47969	0.00369436	0.0278397	-1.83672
RHOD	0.748359	8.83446	3.47961	0.00369493	0.0278397	-1.83686
SOCS5	-1.19679	6.37919	-3.47845	0.00370346	0.0278751	-1.83904
SDK2	0.556376	6.00111	3.47837	0.00370403	0.0278751	-1.83919
IL25	0.567445	5.81667	3.47782	0.0037081	0.0278891	-1.84022
SMO	0.515244	5.87251	3.47705	0.00371372	0.0279027	-1.84165
GET3	-0.63392	6.88497	-3.47697	0.00371432	0.0279027	-1.84181
MKKS	-1.24402	7.00732	-3.47512	0.00372801	0.0279854	-1.84528
ITPK1	0.52724	8.75853	3.47488	0.00372976	0.0279854	-1.84573
HPCA	0.583756	4.71248	3.47432	0.00373392	0.0279983	-1.84678
BTAF1	-1.21364	6.16696	-3.47383	0.00373758	0.0279983	-1.84771
FAM118A	0.536166	4.72237	3.47331	0.00374139	0.0279983	-1.84867
AXL	0.563176	5.83441	3.47317	0.00374246	0.0279983	-1.84894
COMMD8	-1.4032	6.24768	-3.47273	0.00374577	0.0279983	-1.84977
ABAT	-1.82057	6.10026	-3.4723	0.00374894	0.0279983	-1.85057
GOT1	-0.853351	6.99305	-3.47217	0.00374989	0.0279983	-1.85081
PIK3IP1	0.561686	7.48189	3.47201	0.00375106	0.0279983	-1.85111
ESPL1	0.510517	6.20199	3.47197	0.00375141	0.0279983	-1.8512
SLIT1	0.49791	5.69803	3.47078	0.00376028	0.0280058	-1.85343
LIN7C	-1.11843	6.83999	-3.47023	0.00376434	0.0280058	-1.85445
NIPA2	-0.905439	8.32702	-3.4701	0.00376532	0.0280058	-1.85469
CDKN2AIP	-0.633502	4.18993	-3.47002	0.00376597	0.0280058	-1.85486
CLCA1	0.61921	5.4974	3.46974	0.003768	0.0280058	-1.85537
IGHD	0.410857	6.0371	3.46932	0.00377122	0.0280058	-1.85617
KRT33A	0.470182	4.83986	3.4692	0.00377206	0.0280058	-1.85638
ACAN	0.492996	5.73062	3.46904	0.00377327	0.0280058	-1.85668
HLA-DRB4	0.997579	5.52406	3.46861	0.00377654	0.0280058	-1.8575
RPL36AL	-0.769762	9.84028	-3.46842	0.0037779	0.0280058	-1.85784
SCN5A	0.556667	4.62109	3.46837	0.00377828	0.0280058	-1.85794
AGA	-1.35274	7.3533	-3.46812	0.00378019	0.0280058	-1.85842
UCK2	-1.03132	6.31126	-3.46798	0.00378122	0.0280058	-1.85867
NEK4	-1.17227	5.30966	-3.46633	0.00379366	0.0280646	-1.86178
ARG2	-2.34994	5.41458	-3.46632	0.00379369	0.0280646	-1.86178
SCNN1B	0.779807	4.98808	3.46567	0.00379859	0.0280646	-1.863
PALM2AKAP2	-1.20438	6.73766	-3.46561	0.00379908	0.0280646	-1.86312
PPWD1	-0.725636	4.58851	-3.46483	0.00380499	0.0280646	-1.86459
MGAT2	-1.08444	6.72279	-3.46471	0.0038059	0.0280646	-1.86482
HMX1	0.816053	6.356	3.46466	0.00380625	0.0280646	-1.86491
DIP2A	0.871402	9.68504	3.46457	0.00380691	0.0280646	-1.86507
NUP42	-0.784431	5.53028	-3.4637	0.0038135	0.0280696	-1.8667
ELP4	-0.727883	5.70112	-3.46347	0.00381525	0.0280696	-1.86714
AQR	-0.669495	6.51133	-3.46338	0.0038159	0.0280696	-1.8673
IBTK	-1.19261	7.97968	-3.46233	0.00382387	0.0280696	-1.86927
TRA2B	-0.738098	9.40747	-3.46224	0.00382457	0.0280696	-1.86944
C1GALT1C1	-1.11486	6.80928	-3.46209	0.00382573	0.0280696	-1.86973
DCSTAMP	0.526871	4.74224	3.46195	0.00382678	0.0280696	-1.86999
RHOH	0.493037	5.62733	3.46186	0.00382745	0.0280696	-1.87015
PUS7	-0.914959	6.42715	-3.46107	0.00383346	0.0280696	-1.87164
TNK2	0.607255	6.36214	3.46102	0.00383383	0.0280696	-1.87173
SNAPC4	0.689247	7.13018	3.46097	0.0038342	0.0280696	-1.87182
BEST2	0.612623	5.22793	3.46097	0.00383423	0.0280696	-1.87183
NHLH1	0.708378	5.95743	3.45982	0.003843	0.028097	-1.87398
TACR1	0.768006	5.85405	3.45932	0.0038468	0.028097	-1.87492
RNF34	-0.849294	7.02708	-3.45927	0.00384718	0.028097	-1.87501
APOL1	1.02949	6.62271	3.45907	0.0038487	0.028097	-1.87538
ZNF576	0.448966	6.6913	3.45902	0.00384908	0.028097	-1.87548
LPAL2	0.442771	4.20874	3.45809	0.0038562	0.0281227	-1.87722
CREB1	-0.947407	5.81596	-3.45763	0.00385973	0.0281227	-1.87809
RASL12	0.562044	5.03949	3.45749	0.00386083	0.0281227	-1.87836
MLF2	-0.592181	7.02274	-3.4574	0.0038615	0.0281227	-1.87852
SH3GLB1	-1.1096	7.90771	-3.45645	0.00386881	0.0281519	-1.88031
ACBD3	-1.0063	8.01461	-3.4563	0.00386997	0.0281519	-1.88059
CARMIL1	-0.585638	6.0838	-3.45593	0.00387277	0.0281561	-1.88127
CD3D	0.591366	6.20369	3.45543	0.00387666	0.0281682	-1.88222
APOO	-0.72536	5.94787	-3.45472	0.00388214	0.0281918	-1.88356
RPGRIP1	0.464945	5.33929	3.45432	0.00388523	0.028198	-1.88431
CTSC	-1.10951	6.87241	-3.45307	0.00389488	0.0282319	-1.88665
CHST5	0.627309	5.65843	3.45294	0.00389589	0.0282319	-1.8869
MAIP1	-1.10222	7.47278	-3.45284	0.0038966	0.0282319	-1.88707
GSAP	-1.45078	5.49644	-3.45189	0.00390402	0.0282623	-1.88886
FAM20B	-0.636558	5.5654	-3.45173	0.00390527	0.0282623	-1.88917
EBF2	0.494211	4.04071	3.45138	0.00390794	0.0282655	-1.88981
MAGED2	-0.785665	7.35095	-3.45096	0.00391123	0.0282702	-1.89061
SCCPDH	-0.703713	6.54076	-3.45072	0.00391307	0.0282702	-1.89105
ZNF451	-0.95944	6.57711	-3.44935	0.00392371	0.028331	-1.89362
EPHA4	0.592697	5.33867	3.44827	0.00393218	0.0283351	-1.89565
CUL4B	-1.02745	6.92241	-3.44822	0.00393255	0.0283351	-1.89574
STX3	-0.91385	7.28377	-3.44816	0.00393303	0.0283351	-1.89586
INA	-1.36061	6.4245	-3.44801	0.00393416	0.0283351	-1.89613
MRPS35	-0.756255	7.94297	-3.44784	0.0039355	0.0283351	-1.89645
ASNS	-1.35124	8.48487	-3.44677	0.0039439	0.0283775	-1.89846
XPO1	-1.46252	8.15955	-3.44652	0.00394587	0.0283775	-1.89893
DRD2	0.633009	6.41332	3.44525	0.00395581	0.0284328	-1.90131
RAB21	-1.64246	6.85856	-3.4439	0.00396646	0.0284931	-1.90385
POT1	-1.25134	6.4189	-3.44322	0.00397182	0.028509	-1.90513
KCNJ1	0.628439	4.33006	3.44305	0.00397317	0.028509	-1.90545
TMCO3	-0.628207	5.55573	-3.44256	0.00397704	0.0285205	-1.90637
ZFP36L2	-1.04274	8.22106	-3.44006	0.00399676	0.0286377	-1.91104
AKR1B1	-1.06067	7.91671	-3.43968	0.00399984	0.0286377	-1.91176
RPS18	-0.584183	11.8319	-3.4395	0.00400125	0.0286377	-1.9121
GABARAPL2	-1.3011	8.05406	-3.43918	0.00400382	0.0286377	-1.9127
UTP18	-1.59939	7.82059	-3.4386	0.00400842	0.0286377	-1.91379
DTWD1	-0.532763	3.94366	-3.43854	0.00400886	0.0286377	-1.91389
TMEM131	-1.20335	6.20416	-3.4385	0.00400923	0.0286377	-1.91398
LPCAT4	0.494151	5.54797	3.43797	0.00401343	0.0286414	-1.91497
POLR2A	0.879228	6.76349	3.43786	0.00401428	0.0286414	-1.91517
EIF3E	-1.24994	10.1516	-3.43694	0.00402166	0.0286779	-1.9169
CD74	1.14753	7.35104	3.43572	0.00403141	0.0287312	-1.91919
GTF3C4	0.668042	5.20846	3.43524	0.00403521	0.0287328	-1.92008
SNRPE	-1.49812	8.54579	-3.43512	0.00403618	0.0287328	-1.9203
TMPRSS4	0.586702	5.70731	3.43469	0.00403962	0.0287411	-1.92111
PAXBP1	-0.978582	6.22655	-3.43338	0.00405015	0.0287998	-1.92357
ELF5	0.593163	4.65016	3.43269	0.00405571	0.0288163	-1.92486
NRCAM	-1.49415	7.37261	-3.43234	0.00405851	0.0288163	-1.92551
PEG3	-1.55704	6.12268	-3.43225	0.00405931	0.0288163	-1.9257
CNGB1	0.541975	6.43267	3.43171	0.00406365	0.0288191	-1.92671
GLYAT	0.482807	5.42784	3.43163	0.00406426	0.0288191	-1.92685
FHL5	0.362119	3.13469	3.43126	0.00406725	0.0288241	-1.92755
GLT8D1	-0.893135	8.13114	-3.42982	0.00407891	0.0288592	-1.93025
COX5A	-0.889667	8.54694	-3.42943	0.00408208	0.0288592	-1.93098
AKAP13	0.69995	7.13114	3.42933	0.00408292	0.0288592	-1.93118
TEAD4	0.612304	7.8113	3.42917	0.00408416	0.0288592	-1.93146
PAPOLA	-1.0549	8.47967	-3.42899	0.00408562	0.0288592	-1.9318
SLC6A8	1.19794	7.66584	3.42896	0.0040859	0.0288592	-1.93186
RBM25	-0.659822	7.7851	-3.42801	0.00409363	0.0288977	-1.93365
CPED1	0.42654	3.83029	3.42735	0.00409902	0.0289196	-1.93489
ASNSD1	-1.22106	7.4739	-3.42609	0.00410924	0.028972	-1.93724
STXBP1	-1.55246	7.62067	-3.42575	0.00411203	0.028972	-1.93788
NCR2	0.614357	7.00117	3.42498	0.00411829	0.028972	-1.93932
MORF4L2	-0.945753	10.3024	-3.42471	0.00412054	0.028972	-1.93984
FKBP10	0.507493	5.08426	3.42458	0.00412162	0.028972	-1.94008
CHMP1A	0.55684	7.98068	3.42445	0.00412262	0.028972	-1.94031
TMEM59L	0.62792	6.58516	3.42422	0.00412457	0.028972	-1.94076
INPP5F	-1.75854	6.55821	-3.42367	0.00412908	0.028972	-1.94179
ACBD4	0.588802	6.22741	3.42357	0.00412988	0.028972	-1.94197
SH2D4A	0.603846	6.11237	3.42337	0.00413154	0.028972	-1.94235
BARX1	0.571952	5.09138	3.42335	0.00413166	0.028972	-1.94238
BCL7A	0.494535	6.6955	3.42234	0.00413999	0.0290144	-1.94428
CSGALNACT2	-1.2454	4.69985	-3.42011	0.00415836	0.0291072	-1.94846
ADO	-0.731613	5.89219	-3.42002	0.00415912	0.0291072	-1.94863
THUMPD2	-0.523053	5.61392	-3.41976	0.00416123	0.0291072	-1.94911
EPS8L3	0.770957	6.41379	3.41961	0.00416245	0.0291072	-1.94939
SGPP1	-0.532312	3.51986	-3.41876	0.00416951	0.0291266	-1.95099
PTK7	0.487849	5.61146	3.41872	0.00416983	0.0291266	-1.95106
SLC1A7	0.542938	5.9368	3.41796	0.00417612	0.029149	-1.95248
SH3GL3	0.485108	5.53832	3.41778	0.00417764	0.029149	-1.95283
DEK	-1.47674	8.46808	-3.41659	0.00418752	0.029194	-1.95506
PAPSS2	-1.85138	8.00415	-3.41645	0.00418872	0.029194	-1.95533
WDR44	-0.744824	5.38654	-3.41611	0.00419155	0.0291977	-1.95597
REV3L	-1.07601	6.3867	-3.41574	0.00419459	0.0291981	-1.95665
IL7R	0.667925	5.32219	3.41555	0.00419623	0.0291981	-1.95702
MYO16	0.48563	5.85558	3.41522	0.00419897	0.0292011	-1.95763
DAP3	-1.03002	7.93516	-3.41483	0.00420216	0.0292072	-1.95835
ACSF2	0.802531	5.52667	3.41431	0.0042065	0.0292086	-1.95933
FCGBP	1.38285	5.5383	3.41411	0.00420819	0.0292086	-1.9597
EIF3D	-0.704495	9.08509	-3.41384	0.00421045	0.0292086	-1.96021
RIN1	0.820899	6.76301	3.41371	0.00421159	0.0292086	-1.96047
SCML1	-0.784408	5.26145	-3.41304	0.00421712	0.0292223	-1.96171
PCF11	-0.781181	5.10406	-3.41249	0.00422176	0.0292223	-1.96274
DYNLT3	-1.71897	8.21409	-3.41238	0.0042227	0.0292223	-1.96295
FAR2	0.511038	4.90129	3.41237	0.00422282	0.0292223	-1.96298
VPS26C	-0.877301	6.03161	-3.412	0.0042259	0.0292276	-1.96367
HSD11B2	0.57323	4.64386	3.41155	0.00422964	0.0292375	-1.9645
MFAP1	-0.81288	7.00114	-3.41086	0.00423549	0.0292619	-1.96581
PHB2	-0.836561	9.16231	-3.41058	0.00423786	0.0292623	-1.96634
ACVRL1	0.487555	5.64809	3.40971	0.00424519	0.0292969	-1.96797
MRTFB	-1.19404	7.12947	-3.40696	0.00426841	0.0294157	-1.97312
KCNS1	0.712027	6.649	3.40689	0.00426896	0.0294157	-1.97324
PSG2	0.42287	4.39435	3.40685	0.00426938	0.0294157	-1.97333
VAMP3	-0.978785	8.72217	-3.40655	0.0042719	0.029417	-1.97388
TSSK1B	0.564266	4.36173	3.40461	0.00428838	0.0295144	-1.97752
BTN1A1	0.506891	4.72119	3.40372	0.00429596	0.0295469	-1.97919
CCDC186	0.53255	4.43613	3.40351	0.00429777	0.0295469	-1.97958
TMEM230	-0.953384	5.14819	-3.40245	0.00430681	0.0295929	-1.98157
SNCAIP	0.631833	5.82141	3.40192	0.00431136	0.0296081	-1.98256
ASAP1-IT1	0.647196	4.73233	3.40149	0.00431505	0.0296173	-1.98337
PAX2	0.426195	5.32411	3.40113	0.00431817	0.0296227	-1.98405
PLAA	-0.736609	5.35862	-3.40056	0.00432305	0.0296229	-1.98512
PKD1P6-NPIPP1	0.532858	5.69307	3.40045	0.00432396	0.0296229	-1.98532
SPCS2	-1.25652	9.24762	-3.39992	0.00432852	0.0296229	-1.98631
FOXP3	0.540677	5.0022	3.39972	0.00433028	0.0296229	-1.9867
CDK7	-1.69665	6.65339	-3.3992	0.0043347	0.0296229	-1.98766
RPA1	-1.53515	7.3371	-3.39892	0.00433716	0.0296229	-1.98819
ZNF302	-0.936506	4.74024	-3.39884	0.00433785	0.0296229	-1.98834
DMP1	0.484865	3.07594	3.39868	0.00433921	0.0296229	-1.98864
RSL1D1	-0.874167	6.6893	-3.39838	0.00434175	0.0296229	-1.98919
IMPACT	-0.688734	3.92081	-3.3981	0.00434422	0.0296229	-1.98973
DHX30	-0.712395	6.75969	-3.39801	0.00434496	0.0296229	-1.98989
DSCC1	0.579023	5.84088	3.39751	0.0043493	0.0296229	-1.99083
PLA2G2F	0.550967	4.48697	3.39747	0.00434964	0.0296229	-1.9909
ABCC10	0.48681	6.58479	3.39731	0.00435102	0.0296229	-1.9912
LINC02809	0.511117	6.26349	3.39696	0.00435408	0.0296229	-1.99187
SLC49A3	0.59144	5.45665	3.39642	0.00435869	0.0296229	-1.99287
SPO11	0.344684	3.33512	3.39599	0.00436249	0.0296229	-1.99369
RARB	0.596736	5.21374	3.39563	0.00436556	0.0296229	-1.99435
SEPTIN9	0.686242	10.1673	3.39519	0.00436935	0.0296229	-1.99517
PNPLA6	0.765525	6.74884	3.39501	0.00437093	0.0296229	-1.99551
CASS4	0.386791	4.15862	3.39484	0.00437242	0.0296229	-1.99583
EPPIN	0.476177	3.40922	3.39484	0.00437242	0.0296229	-1.99583
STAT2	0.629887	6.29876	3.39467	0.00437394	0.0296229	-1.99616
BLTP3B	-1.97972	5.21958	-3.39458	0.00437467	0.0296229	-1.99632
PDE3A	0.51995	4.93676	3.39418	0.00437818	0.0296229	-1.99708
C2CD5	-1.12538	6.84382	-3.39407	0.00437912	0.0296229	-1.99728
TMPRSS3	0.890968	5.32698	3.39222	0.00439529	0.0297164	-2.00076
CTLA4	0.552601	4.74564	3.39155	0.00440106	0.0297395	-2.00199
PTENP1	0.426577	3.62436	3.39108	0.00440518	0.0297472	-2.00288
LCN1	0.498923	4.81942	3.39077	0.00440792	0.0297472	-2.00346
NEK1	-0.949333	5.70198	-3.39062	0.00440926	0.0297472	-2.00375
FAM182B	0.567282	4.64892	3.39029	0.00441211	0.0297505	-2.00436
AFG2B	-0.831421	5.44576	-3.38999	0.00441477	0.0297526	-2.00493
MRPS28	-1.14932	5.82316	-3.38875	0.0044257	0.0298104	-2.00726
SHQ1	-1.03117	7.70078	-3.38797	0.00443249	0.0298395	-2.00871
SCG3	-2.36119	4.84046	-3.38751	0.00443657	0.0298395	-2.00958
FAM186A	0.334209	3.1298	3.38745	0.00443711	0.0298395	-2.00969
GLRA1	0.486383	3.87882	3.38595	0.00445032	0.0299017	-2.0125
PRPH	0.594876	6.50704	3.38552	0.00445415	0.0299017	-2.01331
NPHP4	0.552515	5.93571	3.38525	0.00445657	0.0299017	-2.01382
RSRC2	-1.12967	8.11726	-3.38514	0.0044575	0.0299017	-2.01402
OR3A3	0.51994	6.4608	3.38486	0.00445996	0.0299017	-2.01454
MRPL2	0.828388	6.7737	3.3848	0.00446053	0.0299017	-2.01466
SNX3	-1.2986	9.20154	-3.38428	0.00446516	0.0299168	-2.01564
ALDH1L1	0.361042	6.06994	3.3827	0.00447918	0.0299948	-2.01859
C2	0.643023	5.98426	3.38213	0.00448429	0.0300132	-2.01967
ZNF710	0.60338	8.074	3.38172	0.00448792	0.0300213	-2.02043
CACNA1E	0.45081	4.85245	3.38146	0.00449025	0.0300213	-2.02092
EPB41	0.54639	4.84496	3.3803	0.00450058	0.0300613	-2.02309
DKC1	-0.659471	8.87939	-3.38026	0.00450099	0.0300613	-2.02317
GPN3	-0.549098	5.24394	-3.37926	0.00450992	0.0301029	-2.02505
WDR62	0.55742	5.67923	3.37903	0.00451199	0.0301029	-2.02548
NUDT21	-0.921014	6.71653	-3.37813	0.00452006	0.0301165	-2.02716
HSD17B10	-0.416449	8.358	-3.37804	0.00452083	0.0301165	-2.02732
ABCG5	0.50248	4.60794	3.378	0.00452117	0.0301165	-2.0274
KIF17	0.51758	5.6296	3.3776	0.00452481	0.0301249	-2.02815
ADORA3	0.638284	5.51898	3.37503	0.00454796	0.0302631	-2.03297
ABI1	-1.02512	6.34778	-3.37394	0.00455782	0.0303128	-2.03501
SBNO1	0.396443	3.95501	3.37305	0.00456587	0.0303503	-2.03667
IBA57	0.756885	5.58736	3.37276	0.00456849	0.0303518	-2.03722
KPTN	0.676349	6.67846	3.37239	0.00457187	0.0303582	-2.03791
PIGC	-0.843664	7.56735	-3.37043	0.00458971	0.030416	-2.04159
RPL8	-0.778017	11.6252	-3.37037	0.00459031	0.030416	-2.04171
GOLGA7	-1.18391	7.98344	-3.37024	0.00459143	0.030416	-2.04194
CHD1	-0.696817	5.40637	-3.36964	0.00459692	0.030416	-2.04307
PLCG1	0.502161	6.48395	3.36956	0.00459764	0.030416	-2.04321
CASP4	-0.979895	6.41409	-3.36943	0.00459885	0.030416	-2.04346
MAP2K1	-1.32722	7.21344	-3.36901	0.00460272	0.030416	-2.04426
VAMP5	0.624959	5.29851	3.3685	0.00460736	0.030416	-2.04521
ANO2	0.542917	4.6589	3.36816	0.0046105	0.030416	-2.04585
HYAL4	0.560708	4.83356	3.36794	0.00461248	0.030416	-2.04625
APOE	0.786235	5.85983	3.36754	0.00461614	0.030416	-2.047
INS	-1.57716	12.3694	-3.36745	0.00461694	0.030416	-2.04717
IL18BP	0.609595	6.27909	3.36735	0.00461787	0.030416	-2.04735
GNL1	0.481512	6.36255	3.36703	0.00462084	0.030416	-2.04796
PPFIBP1	0.994458	4.91918	3.36676	0.00462329	0.030416	-2.04846
PIK3CA	-1.10383	4.49697	-3.36673	0.00462359	0.030416	-2.04852
PRPF18	-1.30628	5.4642	-3.36671	0.00462379	0.030416	-2.04856
PPAN	0.720884	7.6134	3.3667	0.00462386	0.030416	-2.04858
ARID5A	0.448777	6.7256	3.36619	0.00462859	0.0304313	-2.04954
TSC22D2	-0.86793	4.98426	-3.36526	0.00463707	0.0304314	-2.05127
DERA	-1.32365	7.22799	-3.36524	0.00463731	0.0304314	-2.05132
MAST1	0.622481	5.31601	3.36508	0.00463876	0.0304314	-2.05161
ENTPD1	0.610655	5.45799	3.36479	0.00464144	0.0304314	-2.05216
APMAP	-0.959675	8.54307	-3.36467	0.00464259	0.0304314	-2.05239
CACYBP	-0.773274	7.68664	-3.36431	0.00464589	0.0304314	-2.05306
CASQ2	0.611509	5.17718	3.36424	0.00464652	0.0304314	-2.05319
XRCC3	0.500348	4.76338	3.3639	0.00464963	0.0304314	-2.05382
UBE2D1	-0.813781	5.27069	-3.36383	0.00465028	0.0304314	-2.05395
TIMM23	-0.978024	7.13121	-3.36247	0.00466292	0.0304873	-2.05651
ACKR2	0.494695	5.37259	3.36236	0.00466389	0.0304873	-2.05671
BTBD7	0.658577	5.07278	3.36213	0.00466605	0.0304873	-2.05714
TRAIP	0.36726	4.92636	3.36166	0.00467044	0.0304955	-2.05803
MYOD1	0.602908	6.11412	3.36147	0.00467213	0.0304955	-2.05837
FAIM	-1.36796	4.95413	-3.36105	0.0046761	0.0305057	-2.05917
PDCD1	0.507112	6.15266	3.35834	0.00470134	0.0306458	-2.06425
PRMT1	-0.831878	7.73225	-3.35822	0.00470244	0.0306458	-2.06447
RECQL5	0.663613	7.0687	3.3578	0.00470637	0.0306556	-2.06525
CDC37P1	0.5239	5.28492	3.35723	0.00471173	0.0306744	-2.06633
XPNPEP2	0.58532	5.74601	3.35671	0.00471658	0.0306744	-2.0673
AP4S1	0.473733	6.52214	3.35658	0.00471782	0.0306744	-2.06755
TMEM47	-0.950507	5.92558	-3.35646	0.00471896	0.0306744	-2.06777
BMI1	-1.32095	7.74531	-3.35581	0.00472503	0.0306981	-2.06899
TSPAN32	0.557278	6.23957	3.35552	0.00472775	0.0307	-2.06953
FASTKD3	-1.11824	5.02122	-3.35298	0.00475162	0.0308272	-2.07428
KDM5C	0.709839	6.8125	3.35292	0.00475221	0.0308272	-2.07439
FBXO40	0.511578	4.9546	3.35166	0.00476414	0.0308822	-2.07676
VAMP1	0.484015	5.39003	3.35137	0.00476684	0.0308822	-2.07729
FCER1A	0.42533	3.13872	3.351	0.00477044	0.0308822	-2.078
EPB41L5	0.613556	4.88899	3.35099	0.00477047	0.0308822	-2.07801
FPGS	0.510393	7.44311	3.35034	0.00477663	0.0308948	-2.07923
UBE3C	-1.27982	6.91804	-3.34999	0.00477999	0.0308948	-2.07989
INTS8	-1.0959	6.17638	-3.34958	0.00478392	0.0308948	-2.08066
UTY	0.449118	5.12935	3.34949	0.00478469	0.0308948	-2.08082
TPX2	0.509472	4.46456	3.34926	0.00478694	0.0308948	-2.08126
AMBN	0.685162	4.25711	3.34912	0.00478827	0.0308948	-2.08152
HYAL3	0.465461	4.3788	3.34899	0.00478952	0.0308948	-2.08177
JTB	-0.870979	10.1388	-3.34814	0.00479754	0.0309308	-2.08335
TRIP4	-1.00202	6.76301	-3.34765	0.00480229	0.03094	-2.08428
MINPP1	-0.948757	5.14241	-3.34716	0.00480697	0.03094	-2.0852
LOC105376196	0.581709	4.77441	3.34682	0.00481016	0.03094	-2.08582
PGLYRP1	0.555566	5.40568	3.34666	0.00481175	0.03094	-2.08613
COX6C	-1.20851	8.7828	-3.34648	0.00481346	0.03094	-2.08647
TBCE	-0.784596	6.90786	-3.34628	0.00481531	0.03094	-2.08683
SSR4	-0.903964	10.0457	-3.3462	0.00481609	0.03094	-2.08698
KIF25-AS1	0.427308	6.16717	3.34489	0.00482871	0.0310053	-2.08945
SLC26A1	0.506985	4.75862	3.34445	0.00483294	0.0310167	-2.09027
HMGB2	-1.44213	6.57348	-3.34329	0.00484404	0.0310721	-2.09244
PNPLA2	0.760609	9.42025	3.34268	0.00484988	0.0310938	-2.09357
GHITM	-1.37049	9.25319	-3.34208	0.00485573	0.0311155	-2.09471
KISS1	0.41753	3.85062	3.34171	0.00485927	0.0311224	-2.0954
EYA2	0.534233	5.49749	3.34129	0.00486332	0.031125	-2.09618
MB	0.533092	5.55128	3.34086	0.00486747	0.031125	-2.09699
MXRA8	0.59003	6.24525	3.34078	0.0048683	0.031125	-2.09715
TRPM6	0.435798	5.46074	3.3404	0.00487194	0.031125	-2.09785
SAMHD1	0.711296	5.60389	3.33995	0.00487635	0.031125	-2.0987
SGCD	0.552764	5.80099	3.33977	0.00487809	0.031125	-2.09904
ALPL	0.428227	3.87432	3.33968	0.00487893	0.031125	-2.0992
LOC100288570	0.354139	4.23518	3.33957	0.00488	0.031125	-2.09941
PPIL6	0.416111	5.39491	3.33929	0.00488274	0.031125	-2.09994
ACTR10	-1.22748	8.02561	-3.33913	0.00488429	0.031125	-2.10024
P2RX6	0.62862	6.13887	3.3386	0.00488941	0.031142	-2.10122
TRIM25	0.61176	5.94805	3.33738	0.00490129	0.0311722	-2.10351
SNU13	-0.56989	8.87511	-3.33713	0.00490367	0.0311722	-2.10397
DEF8	-0.991518	6.44258	-3.33713	0.00490374	0.0311722	-2.10398
TRIM26	0.430672	7.26128	3.33702	0.00490479	0.0311722	-2.10418
ANAPC2	0.702502	6.05225	3.33666	0.00490827	0.0311722	-2.10485
ATP6V0B	-1.06419	8.58021	-3.33659	0.00490894	0.0311722	-2.10498
CTC-338M12.4	-1.29512	5.56084	-3.33587	0.00491598	0.0311959	-2.10633
SCGB2A1	-1.92111	6.24299	-3.33571	0.00491761	0.0311959	-2.10664
CAV3	0.479219	6.12623	3.33454	0.00492904	0.0312256	-2.10883
MCOLN1	-0.430299	5.47516	-3.3345	0.00492942	0.0312256	-2.1089
CDKL2	0.622693	4.89224	3.33447	0.00492971	0.0312256	-2.10896
GALR1	0.35338	3.61453	3.33317	0.00494248	0.0312836	-2.1114
MSL1	-0.887899	7.0715	-3.33256	0.00494846	0.0312836	-2.11254
[truncated: 10,645 more rows]
