# Supplementary material for: Deciphering the shared mechanisms of Gegen Qinlian Decoction in treating type 2 diabetes and ulcerative colitis via bioinformatics and machine learning
Source: Front Med (Lausanne). 2024 Jun 19;11:1406149. doi: 10.3389/fmed.2024.1406149 (PMC11220276; doi:10.3389/fmed.2024.1406149)
Supplement: Supplementary file 1 [file Presentation_1.zip › Supplementary Table/Additional file 5.xlsx]

## Sheet: Sheet2
Table 1 The Main Active Components in GQD
tR (min)	Compound	Molecular formula	[M + H]+/ [M-H]−	Fragment ions (m/z)	Source
2.31	LicochalconeA	C21H22O4	339.1591/	339.105	GC
12.01	LicoisoflavoneB	C20H16O6	/351.0877	153.055	GC
22.69	Berlambine	C20H17NO5	352.1179/	337.0943,308.0918	HL
23.64	Daidzein-4',7-diglucoside	C27H30O14	579.1708/	417.1178,255.0650	GG
25.5	Berberrubine	C19H16NO4	323.1152/321.1006	307.0838,279.0889	HL
31.33	Puerarin	C21H20O9	/415.1034	267.0666,295.0614,277.0508	GG
31.88	Coptisine	C19H14NO4	321.0995/	292.0948,290.0812	HL,HQ
33.47	Berberine	C20H18NO4	337.1308/	321.0996,320.0917,292.0967	HL
33.47	Epiberberine	C20H18NO4	337.1308/	320.0917,292.0967	HL,HQ
34.56	Palmatine	C21H22NO4	353.1621/	337.0941,336.0710,308.1281	HL
35.45	Worenine	C20H15NO4	334.1073/	304.0603,302.0812,290.0811,261.0800	HL
36.37	3'-Methoxydaidzein	C16H12O5	285.0768/	270.052	GG
37.85	Moslosooflavone	C17H14O5	299.0914/	315.0888,274.1656	HQ
44.39	Glycyroside	C27H30O13	/561.1613	267.0665,252.0430	GC
46.8	5,7,2',5-tetrahydroxy-8,6-dimethoxyflavone	C17H14O8	347.0761/	332.0527,314.0420	HQ
47.09	5,7,4'-trihydroxy-8-methoxyflavone	C16H12O6	/299.0561	284.033	HQ
48.64	Formononetin	C16H12O4	/267.0662	252.0429,223.0400,195.0449	GG,GC
49.35	Moupinamide	C18H19NO4	314.1753/	314.138	HL
50.35	Quercetin	C15H10O7	303.0499/	303.085	GC,HL
50.96	Liquiritin	C21H22O9	418.1258/	257.0808,163.0385,137.0234	GC
51.83	LicochalconeB	C16H14O5	/285.0765	150.0316,191.0352	GC
53.06	Daidzein	C15H10O4	255.0651/	255.0653,157.0647,137.0235	GG
53.85	Wogonin	C16H12O5	285.0763/	285.076	HQ
53.85	OroxylinA	C16H12O5	285.0760/	270.052	HQ
53.88	Calycosin	C16H12O5	/283.0613	268.038	GC,HQ
53.88	Acacetin	C16H12O5	283.0611/	268.038	HQ,HL
54.25	Panicolin	C17H14O6	315.0863/	300.0631,285.0391	HQ
57.12	Dihydrobaicalin	C21H20O11	449.1078/	273.076	HQ
57.14	Naringenin	C15H12O5	273.0757/	131.049	GC
57.14	Carthamidin	C15H12O6	289.0707/	271.06	HQ
58.31	Glycyrol	C21H18O6	367.1176/	339.123	GC
58.6	Lupiwighteone	C20H18O5	339.1227/	147.0900,119.0827	GC
58.67	Baicalein	C15H10O5	271.0600/	253.05	HQ
58.67	Norwogonin	C15H10O5	271.0600/	253.0499,169.0132,123.0079	HQ
59.64	DihydrooroxylinA	C16H14O5	287.0914/	183.0288,131.0492,103.0546	HQ
59.77	SemilicoisoflavoneB	C20H16O6	353.1019/	257.588	GC
59.95	GancaoninA	C21H20O5	353.1383/	337.1263,297.2234	GC
