# Supplementary material for: Deciphering the shared mechanisms of Gegen Qinlian Decoction in treating type 2 diabetes and ulcerative colitis via bioinformatics and machine learning
Source: Front Med (Lausanne). 2024 Jun 19;11:1406149. doi: 10.3389/fmed.2024.1406149 (PMC11220276; doi:10.3389/fmed.2024.1406149)
Supplement: Supplementary file 1 [file Presentation_1.zip › Supplementary Table/Additional file 6.xlsx]

## Sheet: Sheet1
Targets of GQD
	Target	Common name	Uniprot ID	ChEMBL ID	Target Class	Probability*
LicochalconeA	Arachidonate 5-lipoxygenase	ALOX5	P09917	CHEMBL215	Oxidoreductase	0.130707
LicochalconeA	3-phosphoinositide dependent protein kinase-1	PDPK1	O15530	CHEMBL2534	Kinase	0.130707
LicochalconeA	ATP-binding cassette sub-family G member 2	ABCG2	Q9UNQ0	CHEMBL5393	Primary active transporter	0.122339
LicochalconeA	Aldose reductase	AKR1B1	P15121	CHEMBL1900	Enzyme	0.11398
LicochalconeA	Cytochrome P450 19A1	CYP19A1	P11511	CHEMBL1978	Cytochrome P450	0.105608
LicochalconeA	Monoamine oxidase B	MAOB	P27338	CHEMBL2039	Oxidoreductase	0.105608
LicochalconeA	Protein-tyrosine phosphatase 1B	PTPN1	P18031	CHEMBL335	Phosphatase	0.105608
LicoisoflavoneB	Protein-tyrosine phosphatase 1B	PTPN1	P18031	CHEMBL335	Phosphatase	0.10934
LicoisoflavoneB	Heat shock protein HSP 90-alpha	HSP90AA1	P07900	CHEMBL3880	Other cytosolic protein	0.10934
LicoisoflavoneB	Adrenergic receptor beta	ADRB2	P07550	CHEMBL210	Family A G protein-coupled receptor	0.10934
LicoisoflavoneB	Beta-1 adrenergic receptor	ADRB1	P08588	CHEMBL213	Family A G protein-coupled receptor	0.10934
LicoisoflavoneB	Carbonic anhydrase VII	CA7	P43166	CHEMBL2326	Lyase	0.10934
Berlambine	Serotonin 2b (5-HT2b) receptor	HTR2B	P41595	CHEMBL1833	Family A G protein-coupled receptor	0.141778
Berlambine	Butyrylcholinesterase	BCHE	P06276	CHEMBL1914	Hydrolase	0.141778
Berlambine	Adrenergic receptor alpha-2	ADRA2C	P18825	CHEMBL1916	Family A G protein-coupled receptor	0.141778
Berlambine	Alpha-2b adrenergic receptor	ADRA2B	P18089	CHEMBL1942	Family A G protein-coupled receptor	0.141778
Berlambine	Muscarinic acetylcholine receptor M1	CHRM1	P11229	CHEMBL216	Family A G protein-coupled receptor	0.141778
Berlambine	Acetylcholinesterase	ACHE	P22303	CHEMBL220	Hydrolase	0.141778
Berlambine	Sigma opioid receptor	SIGMAR1	Q99720	CHEMBL287	Membrane receptor	0.141778
Berlambine	Cytochrome P450 2D6	CYP2D6	P10635	CHEMBL289	Cytochrome P450	0.141778
Berlambine	SUMO-activating enzyme	SAE1 UBA2	Q9UBE0 Q9UBT2	CHEMBL2095174	Enzyme	0.10934
Berlambine	MAP kinase-interacting serine/threonine-protein kinase MNK1	MKNK1	Q9BUB5	CHEMBL4718	Kinase	0.10934
Berlambine	Dopamine D2 receptor	DRD2	P14416	CHEMBL217	Family A G protein-coupled receptor	0.10934
Berlambine	Coagulation factor VII/tissue factor	F3	P13726	CHEMBL4081	Surface antigen	0.10934
Berlambine	Thrombin	F2	P00734	CHEMBL204	Protease	0.10934
Berlambine	Cyclin-dependent kinase 2/cyclin A	CDK2 CCNA1 CCNA2	P24941 P78396 P20248	CHEMBL2094128	Other cytosolic protein	0.10934
Berlambine	TGF-beta receptor type I	TGFBR1	P36897	CHEMBL4439	Kinase	0.10934
Berlambine	Excitatory amino acid transporter 1	SLC1A3	P43003	CHEMBL3085	Electrochemical transporter	0.10934
Berlambine	Ras-related C3 botulinum toxin substrate 1	RAC1	P63000	CHEMBL6094	Unclassified protein	0.10934
Berlambine	Dual-specificity tyrosine-phosphorylation regulated kinase 1A	DYRK1A	Q13627	CHEMBL2292	Kinase	0.10934
Berlambine	Dual specificity protein kinase CLK4	CLK4	Q9HAZ1	CHEMBL4203	Kinase	0.10934
Berlambine	Tyrosine-protein kinase receptor FLT3	FLT3	P36888	CHEMBL1974	Kinase	0.10934
Berlambine	PI3-kinase p110-alpha subunit	PIK3CA	P42336	CHEMBL4005	Enzyme	0.10934
Berlambine	CDC7/DBF4 (Cell division cycle 7-related protein kinase/Activator of S phase kinase)	CDC7	O00311	CHEMBL5443	Kinase	0.10934
Berlambine	Ribosomal protein S6 kinase 1	RPS6KB1	P23443	CHEMBL4501	Kinase	0.10934
Berlambine	c-Jun N-terminal kinase 1	MAPK8	P45983	CHEMBL2276	Kinase	0.10934
Berlambine	c-Jun N-terminal kinase 2	MAPK9	P45984	CHEMBL4179	Kinase	0.10934
Berlambine	GABA-A receptor; alpha-3/beta-3/gamma-2	GABRB3 GABRA3 GABRG2	P28472 P34903 P18507	CHEMBL2094120	Ligand-gated ion channel	0.10934
Berlambine	GABA-A receptor; alpha-1/beta-3/gamma-2	GABRB3 GABRG2 GABRA1	P28472 P18507 P14867	CHEMBL2094121	Ligand-gated ion channel	0.10934
Berlambine	GABA-A receptor; alpha-5/beta-3/gamma-2	GABRB3 GABRG2 GABRA5	P28472 P18507 P31644	CHEMBL2094122	Ligand-gated ion channel	0.10934
Berlambine	GABA-A receptor; alpha-2/beta-3/gamma-2	GABRA2 GABRB3 GABRG2	P47869 P28472 P18507	CHEMBL2094130	Ligand-gated ion channel	0.10934
Berlambine	Cyclin-dependent kinase 2	CDK2	P24941	CHEMBL301	Kinase	0.10934
Berlambine	Cyclin-dependent kinase 4	CDK4	P11802	CHEMBL331	Kinase	0.10934
Berlambine	N-acylsphingosine-amidohydrolase (by homology)	NAAA	Q02083	CHEMBL4349	Enzyme	0.10934
Berlambine	Cyclin-dependent kinase 4/cyclin D1	CCND1 CDK4	P24385 P11802	CHEMBL1907601	Kinase	0.10934
Berlambine	Dual specificity protein kinase TTK	TTK	P33981	CHEMBL3983	Kinase	0.10934
Berlambine	Serine/threonine-protein kinase PIM1	PIM1	P11309	CHEMBL2147	Kinase	0.10934
Berlambine	6-phosphofructo-2-kinase/fructose-2,6-bisphosphatase 3	PFKFB3	Q16875	CHEMBL2331053	Enzyme	0.10934
Berlambine	Dual specificty protein kinase CLK1 (by homology)	CLK1	P49759	CHEMBL4224	Kinase	0.10934
Berlambine	Dual specificity protein kinase CLK3 (by homology)	CLK3	P49761	CHEMBL4226	Kinase	0.10934
Berlambine	Sodium channel protein type IX alpha subunit	SCN9A	Q15858	CHEMBL4296	Voltage-gated ion channel	0.10934
Berlambine	Dual-specificity tyrosine-phosphorylation regulated kinase 2	DYRK2	Q92630	CHEMBL4376	Kinase	0.10934
Berlambine	Cell division control protein 42 homolog	CDC42	P60953	CHEMBL6088	Unclassified protein	0.10934
Berlambine	Dihydrofolate reductase	DHFR	P00374	CHEMBL202	Oxidoreductase	0.10934
Berlambine	PI3-kinase p110-alpha/p85-alpha	PIK3CA PIK3R1	P42336 P27986	CHEMBL2111367	Enzyme	0.10934
Berlambine	Phosphoglycerate kinase 1	PGK1	P00558	CHEMBL2886	Enzyme	0.10934
Berlambine	Dual specificity mitogen-activated protein kinase kinase 1	MAP2K1	Q02750	CHEMBL3587	Kinase	0.10934
Berlambine	Serine/threonine-protein kinase GAK	GAK	O14976	CHEMBL4355	Kinase	0.10934
Berlambine	Hepatocyte growth factor receptor	MET	P08581	CHEMBL3717	Kinase	0.10934
Berlambine	Serine/threonine-protein kinase Aurora-A	AURKA	O14965	CHEMBL4722	Kinase	0.10934
Berlambine	Runt-related transcription factor 1/Core-binding factor subunit beta	CBFB	Q13951	CHEMBL1615386	Unclassified protein	0.10934
Berlambine	Potassium-transporting ATPase	ATP4B ATP4A	P51164 P20648	CHEMBL2095173	Primary active transporter	0.10934
Berlambine	Tyrosine-protein kinase ABL	ABL1	P00519	CHEMBL1862	Kinase	0.10934
Berlambine	MAP kinase-activated protein kinase 2	MAPKAPK2	P49137	CHEMBL2208	Kinase	0.10934
Berlambine	c-Jun N-terminal kinase 3	MAPK10	P53779	CHEMBL2637	Kinase	0.10934
Berlambine	5-lipoxygenase activating protein	ALOX5AP	P20292	CHEMBL4550	Other cytosolic protein	0.10934
Berlambine	CDK9/cyclin T1	CDK9 CCNT1	P50750 O60563	CHEMBL2111389	Other cytosolic protein	0.10934
Berlambine	Rho-associated protein kinase 2	ROCK2	O75116	CHEMBL2973	Kinase	0.10934
Berlambine	P-glycoprotein 1	ABCB1	P08183	CHEMBL4302	Primary active transporter	0.10934
Berlambine	Serotonin 3a (5-HT3a) receptor (by homology)	HTR3A	P46098	CHEMBL1899	Ligand-gated ion channel	0.10934
Berlambine	Tyrosine-protein kinase ITK/TSK	ITK	Q08881	CHEMBL2959	Kinase	0.10934
Berlambine	Serine/threonine-protein kinase ILK-1	ILK	Q13418	CHEMBL5247	Kinase	0.10934
Berlambine	Eukaryotic translation initiation factor 2-alpha kinase 3	EIF2AK3	Q9NZJ5	CHEMBL6030	Kinase	0.10934
Berlambine	Carnitine O-palmitoyltransferase 1, liver isoform	CPT1A	P50416	CHEMBL1293194	Enzyme	0.10934
Berlambine	Cyclin-dependent kinase 2/cyclin E	CCNE2 CDK2 CCNE1	O96020 P24941 P24864	CHEMBL2094126	Other cytosolic protein	0.10934
Berlambine	Short transient receptor potential channel 6	TRPC6	Q9Y210	CHEMBL2417347	Voltage-gated ion channel	0.10934
Berlambine	Metabotropic glutamate receptor 5	GRM5	P41594	CHEMBL3227	Family C G protein-coupled receptor	0.10934
Berlambine	Metabotropic glutamate receptor 1	GRM1	Q13255	CHEMBL3772	Family C G protein-coupled receptor	0.10934
Berlambine	Heat shock protein HSP 90-alpha	HSP90AA1	P07900	CHEMBL3880	Other cytosolic protein	0.10934
Berlambine	Arachidonate 5-lipoxygenase	ALOX5	P09917	CHEMBL215	Oxidoreductase	0.10934
Berlambine	Tyrosine-protein kinase JAK2	JAK2	O60674	CHEMBL2971	Kinase	0.10934
Berlambine	Serine/threonine-protein kinase PLK1	PLK1	P53350	CHEMBL3024	Kinase	0.10934
Berlambine	Rho-associated protein kinase 1	ROCK1	Q13464	CHEMBL3231	Kinase	0.10934
Berlambine	MAP kinase ERK1	MAPK3	P27361	CHEMBL3385	Kinase	0.10934
Berlambine	MAP kinase ERK2	MAPK1	P28482	CHEMBL4040	Kinase	0.10934
Berlambine	cAMP-dependent protein kinase alpha-catalytic subunit	PRKACA	P17612	CHEMBL4101	Kinase	0.10934
Berlambine	Prostaglandin E synthase	PTGES	O14684	CHEMBL5658	Enzyme	0.10934
Berlambine	Tyrosine-protein kinase LCK	LCK	P06239	CHEMBL258	Kinase	0.10934
Berlambine	Aldehyde dehydrogenase dimeric NADP-preferring	ALDH3A1	P30838	CHEMBL3578	Enzyme	0.10934
Berlambine	Fatty acid synthase	FASN	P49327	CHEMBL4158	Transferase	0.10934
Berlambine	Ribosomal protein S6 kinase alpha 3	RPS6KA3	P51812	CHEMBL2345	Kinase	0.10934
Berlambine	Casein kinase I delta	CSNK1D	P48730	CHEMBL2828	Kinase	0.10934
Berlambine	Interleukin-1 receptor-associated kinase 4	IRAK4	Q9NWZ3	CHEMBL3778	Kinase	0.10934
Berlambine	Serine/threonine-protein kinase PLK3	PLK3	Q9H4B4	CHEMBL4897	Kinase	0.10934
Berlambine	Histone-lysine N-methyltransferase SETD7	SETD7	Q8WTS6	CHEMBL5523	Writer	0.10934
Berlambine	Transient receptor potential cation channel subfamily M member 8 (by homology)	TRPM8	Q7Z2W7	CHEMBL1075319	Voltage-gated ion channel	0.10934
Berlambine	Serine/threonine-protein kinase Aurora-B	AURKB	Q96GD4	CHEMBL2185	Kinase	0.10934
Berlambine	Cathepsin K	CTSK	P43235	CHEMBL268	Protease	0.10934
Berlambine	Indoleamine 2,3-dioxygenase	IDO1	P14902	CHEMBL4685	Enzyme	0.10934
Berlambine	Tyrosine-protein kinase receptor UFO	AXL	P30530	CHEMBL4895	Kinase	0.10934
Berlambine	Serine/threonine-protein kinase TBK1	TBK1	Q9UHD2	CHEMBL5408	Kinase	0.10934
Berlambine	Phosphodiesterase 4B	PDE4B	Q07343	CHEMBL275	Phosphodiesterase	0.10934
Berlambine	Phosphodiesterase 4D	PDE4D	Q08499	CHEMBL288	Phosphodiesterase	0.10934
Berlambine	Serine/threonine-protein kinase PLK2	PLK2	Q9NYY3	CHEMBL5938	Kinase	0.10934
Berlambine	GABA-A receptor; alpha-6/beta-3/gamma-2	GABRG2 GABRB3 GABRA6	P18507 P28472 Q16445	CHEMBL2095190	Ligand-gated ion channel	0.10934
Berlambine	Phosphodiesterase 4A	PDE4A	P27815	CHEMBL254	Phosphodiesterase	0.10934
Berlambine	Protein kinase C theta	PRKCQ	Q04759	CHEMBL3920	Kinase	0.10934
Berlambine	Vascular endothelial growth factor receptor 1	FLT1	P17948	CHEMBL1868	Kinase	0.10934
Berlambine	Carbonic anhydrase VII	CA7	P43166	CHEMBL2326	Lyase	0.10934
Berlambine	Beta secretase 2	BACE2	Q9Y5Z0	CHEMBL2525	Protease	0.10934
Berlambine	Phosphodiesterase 2A	PDE2A	O00408	CHEMBL2652	Phosphodiesterase	0.10934
Berlambine	PI3-kinase p110-beta subunit	PIK3CB	P42338	CHEMBL3145	Enzyme	0.10934
Berberrubine	Muscarinic acetylcholine receptor M1	CHRM1	P11229	CHEMBL216	Family A G protein-coupled receptor	0.282327
Berberrubine	Sigma opioid receptor	SIGMAR1	Q99720	CHEMBL287	Membrane receptor	0.282327
Berberrubine	Cytochrome P450 2D6	CYP2D6	P10635	CHEMBL289	Cytochrome P450	0.282327
Berberrubine	SUMO-activating enzyme	SAE1 UBA2	Q9UBE0 Q9UBT2	CHEMBL2095174	Enzyme	0.266198
Berberrubine	Butyrylcholinesterase	BCHE	P06276	CHEMBL1914	Hydrolase	0.13697
Berberrubine	Adrenergic receptor alpha-2	ADRA2C	P18825	CHEMBL1916	Family A G protein-coupled receptor	0.128899
Berberrubine	Alpha-2b adrenergic receptor	ADRA2B	P18089	CHEMBL1942	Family A G protein-coupled receptor	0.128899
Berberrubine	Acetylcholinesterase	ACHE	P22303	CHEMBL220	Hydrolase	0.128899
Berberrubine	Serotonin 2b (5-HT2b) receptor	HTR2B	P41595	CHEMBL1833	Family A G protein-coupled receptor	0.112748
Berberrubine	Cell division control protein 42 homolog	CDC42	P60953	CHEMBL6088	Unclassified protein	0.112748
Berberrubine	Ras-related C3 botulinum toxin substrate 1	RAC1	P63000	CHEMBL6094	Unclassified protein	0.112748
Berberrubine	Glyoxalase I	GLO1	Q04760	CHEMBL2424	Enzyme	0.104672
Berberrubine	Matrix metalloproteinase 12	MMP12	P39900	CHEMBL4393	Protease	0.104672
Berberrubine	Adenosine A2a receptor (by homology)	ADORA2A	P29274	CHEMBL251	Family A G protein-coupled receptor	0.104672
Berberrubine	Carbonic anhydrase II	CA2	P00918	CHEMBL205	Lyase	0.104672
Berberrubine	Tyrosine-protein kinase SRC	SRC	P12931	CHEMBL267	Kinase	0.104672
Berberrubine	Protein tyrosine kinase 2 beta	PTK2B	Q14289	CHEMBL5469	Kinase	0.104672
Berberrubine	Serine/threonine-protein kinase RAF	RAF1	P04049	CHEMBL1906	Kinase	0.104672
Berberrubine	Ezrin	EZR	P15311	CHEMBL1932896	Unclassified protein	0.104672
Berberrubine	Telomerase reverse transcriptase	TERT	O14746	CHEMBL2916	Enzyme	0.104672
Berberrubine	Solute carrier family 22 member 12	SLC22A12	Q96S37	CHEMBL6120	Electrochemical transporter	0.104672
Berberrubine	X-box-binding protein 1	XBP1	P17861	CHEMBL1741176	Unclassified protein	0.104672
Puerarin	Carbonic anhydrase VII	CA7	P43166	CHEMBL2326	Lyase	1
Puerarin	Carbonic anhydrase XII	CA12	O43570	CHEMBL3242	Lyase	1
Puerarin	Aldose reductase (by homology)	AKR1B1	P15121	CHEMBL1900	Enzyme	0.106166
Puerarin	Equilibrative nucleoside transporter 1	SLC29A1	Q99808	CHEMBL1997	Electrochemical transporter	0.106166
Coptisine	Acetylcholinesterase	ACHE	P22303	CHEMBL220	Hydrolase	0.306569
Coptisine	Sigma opioid receptor	SIGMAR1	Q99720	CHEMBL287	Membrane receptor	0.241979
Coptisine	Muscarinic acetylcholine receptor M1	CHRM1	P11229	CHEMBL216	Family A G protein-coupled receptor	0.217731
Coptisine	Serotonin 2b (5-HT2b) receptor	HTR2B	P41595	CHEMBL1833	Family A G protein-coupled receptor	0.209643
Coptisine	Butyrylcholinesterase	BCHE	P06276	CHEMBL1914	Hydrolase	0.209643
Coptisine	Adrenergic receptor alpha-2	ADRA2C	P18825	CHEMBL1916	Family A G protein-coupled receptor	0.209643
Coptisine	Alpha-2b adrenergic receptor	ADRA2B	P18089	CHEMBL1942	Family A G protein-coupled receptor	0.209643
Coptisine	Cytochrome P450 2D6	CYP2D6	P10635	CHEMBL289	Cytochrome P450	0.209643
Coptisine	SUMO-activating enzyme	SAE1 UBA2	Q9UBE0 Q9UBT2	CHEMBL2095174	Enzyme	0.201585
Coptisine	Ras-related C3 botulinum toxin substrate 1	RAC1	P63000	CHEMBL6094	Unclassified protein	0.104672
Coptisine	Cell division control protein 42 homolog	CDC42	P60953	CHEMBL6088	Unclassified protein	0.104672
Coptisine	Muscarinic acetylcholine receptor M4	CHRM4	P08173	CHEMBL1821	Family A G protein-coupled receptor	0.104672
Coptisine	Thromboxane-A synthase	TBXAS1	P24557	CHEMBL1835	Cytochrome P450	0.104672
Coptisine	X-box-binding protein 1	XBP1	P17861	CHEMBL1741176	Unclassified protein	0.104672
Coptisine	Inhibitor of nuclear factor kappa B kinase beta subunit	IKBKB	O14920	CHEMBL1991	Kinase	0.104672
Coptisine	Serine/threonine-protein kinase PLK1	PLK1	P53350	CHEMBL3024	Kinase	0.104672
Coptisine	Perforin-1	PRF1	P14222	CHEMBL5480	Other ion channel	0.104672
Coptisine	Tyrosine-protein kinase ABL	ABL1	P00519	CHEMBL1862	Kinase	0.104672
Coptisine	Serine/threonine-protein kinase Chk2	CHEK2	O96017	CHEMBL2527	Kinase	0.104672
Coptisine	Sodium channel protein type IX alpha subunit	SCN9A	Q15858	CHEMBL4296	Voltage-gated ion channel	0.104672
Coptisine	CDC7/DBF4 (Cell division cycle 7-related protein kinase/Activator of S phase kinase)	CDC7	O00311	CHEMBL5443	Kinase	0.104672
Coptisine	LIM domain kinase 1	LIMK1	P53667	CHEMBL3836	Kinase	0.104672
Coptisine	Acyl-CoA desaturase	SCD	O00767	CHEMBL5555	Enzyme	0.104672
Berberine	Acetylcholinesterase	ACHE	P22303	CHEMBL220	Hydrolase	0.775101
Berberine	Serotonin 2b (5-HT2b) receptor	HTR2B	P41595	CHEMBL1833	Family A G protein-coupled receptor	0.758299
Berberine	Butyrylcholinesterase	BCHE	P06276	CHEMBL1914	Hydrolase	0.758299
Berberine	Adrenergic receptor alpha-2	ADRA2C	P18825	CHEMBL1916	Family A G protein-coupled receptor	0.758299
Berberine	Alpha-2b adrenergic receptor	ADRA2B	P18089	CHEMBL1942	Family A G protein-coupled receptor	0.758299
Berberine	Muscarinic acetylcholine receptor M1	CHRM1	P11229	CHEMBL216	Family A G protein-coupled receptor	0.758299
Berberine	Sigma opioid receptor	SIGMAR1	Q99720	CHEMBL287	Membrane receptor	0.758299
Berberine	Cytochrome P450 2D6	CYP2D6	P10635	CHEMBL289	Cytochrome P450	0.758299
Berberine	SUMO-activating enzyme	SAE1 UBA2	Q9UBE0 Q9UBT2	CHEMBL2095174	Enzyme	0.71657
Berberine	Ras-related C3 botulinum toxin substrate 1	RAC1	P63000	CHEMBL6094	Unclassified protein	0.105608
Epiberberine	SUMO-activating enzyme	SAE1 UBA2	Q9UBE0 Q9UBT2	CHEMBL2095174	Enzyme	0.825425
Epiberberine	Acetylcholinesterase	ACHE	P22303	CHEMBL220	Hydrolase	0.691502
Epiberberine	Butyrylcholinesterase	BCHE	P06276	CHEMBL1914	Hydrolase	0.281242
Epiberberine	Sigma opioid receptor	SIGMAR1	Q99720	CHEMBL287	Membrane receptor	0.272973
Epiberberine	Serotonin 2b (5-HT2b) receptor	HTR2B	P41595	CHEMBL1833	Family A G protein-coupled receptor	0.272973
Epiberberine	Adrenergic receptor alpha-2	ADRA2C	P18825	CHEMBL1916	Family A G protein-coupled receptor	0.247851
Epiberberine	Alpha-2b adrenergic receptor	ADRA2B	P18089	CHEMBL1942	Family A G protein-coupled receptor	0.247851
Epiberberine	Muscarinic acetylcholine receptor M1	CHRM1	P11229	CHEMBL216	Family A G protein-coupled receptor	0.247851
Epiberberine	Cytochrome P450 2D6	CYP2D6	P10635	CHEMBL289	Cytochrome P450	0.247851
Epiberberine	Ras-related C3 botulinum toxin substrate 1	RAC1	P63000	CHEMBL6094	Unclassified protein	0.105608
Palmatine	Acetylcholinesterase	ACHE	P22303	CHEMBL220	Hydrolase	0.883554
Palmatine	Serotonin 2b (5-HT2b) receptor	HTR2B	P41595	CHEMBL1833	Family A G protein-coupled receptor	0.401471
Palmatine	Butyrylcholinesterase	BCHE	P06276	CHEMBL1914	Hydrolase	0.401471
Palmatine	Adrenergic receptor alpha-2	ADRA2C	P18825	CHEMBL1916	Family A G protein-coupled receptor	0.401471
Palmatine	Alpha-2b adrenergic receptor	ADRA2B	P18089	CHEMBL1942	Family A G protein-coupled receptor	0.401471
Palmatine	Muscarinic acetylcholine receptor M1	CHRM1	P11229	CHEMBL216	Family A G protein-coupled receptor	0.401471
Palmatine	Sigma opioid receptor	SIGMAR1	Q99720	CHEMBL287	Membrane receptor	0.401471
Palmatine	Cytochrome P450 2D6	CYP2D6	P10635	CHEMBL289	Cytochrome P450	0.401471
Palmatine	SUMO-activating enzyme	SAE1 UBA2	Q9UBE0 Q9UBT2	CHEMBL2095174	Enzyme	0.190487
Palmatine	Ras-related C3 botulinum toxin substrate 1	RAC1	P63000	CHEMBL6094	Unclassified protein	0.141778
Palmatine	Cell division control protein 42 homolog	CDC42	P60953	CHEMBL6088	Unclassified protein	0.117455
Palmatine	Dual specificity mitogen-activated protein kinase kinase 1	MAP2K1	Q02750	CHEMBL3587	Kinase	0.10934
Palmatine	Serine/threonine-protein kinase Aurora-B	AURKB	Q96GD4	CHEMBL2185	Kinase	0.10934
Palmatine	Serine/threonine-protein kinase Aurora-A	AURKA	O14965	CHEMBL4722	Kinase	0.10934
Palmatine	Cyclin-dependent kinase 2/cyclin A	CDK2 CCNA1 CCNA2	P24941 P78396 P20248	CHEMBL2094128	Other cytosolic protein	0.10934
Palmatine	Serine/threonine-protein kinase PLK1	PLK1	P53350	CHEMBL3024	Kinase	0.10934
Palmatine	Dual specificity protein kinase TTK	TTK	P33981	CHEMBL3983	Kinase	0.10934
Palmatine	Serine/threonine-protein kinase PLK3	PLK3	Q9H4B4	CHEMBL4897	Kinase	0.10934
Palmatine	Serine/threonine-protein kinase PLK2	PLK2	Q9NYY3	CHEMBL5938	Kinase	0.10934
Palmatine	Phosphoglycerate kinase 1	PGK1	P00558	CHEMBL2886	Enzyme	0.10934
Palmatine	Short transient receptor potential channel 6	TRPC6	Q9Y210	CHEMBL2417347	Voltage-gated ion channel	0.10934
Palmatine	MAP kinase-activated protein kinase 2	MAPKAPK2	P49137	CHEMBL2208	Kinase	0.10934
Palmatine	CDK8/Cyclin C	CCNC CDK8	P24863 P49336	CHEMBL3038474	Kinase	0.10934
Palmatine	Cell division protein kinase 8	CDK8	P49336	CHEMBL5719	Kinase	0.10934
Palmatine	15-hydroxyprostaglandin dehydrogenase [NAD+]	HPGD	P15428	CHEMBL1293255	Enzyme	0.10934
Palmatine	Dual-specificity tyrosine-phosphorylation regulated kinase 1A (by homology)	DYRK1A	Q13627	CHEMBL2292	Kinase	0.10934
Palmatine	Metabotropic glutamate receptor 5	GRM5	P41594	CHEMBL3227	Family C G protein-coupled receptor	0.10934
Palmatine	Serotonin 3a (5-HT3a) receptor (by homology)	HTR3A	P46098	CHEMBL1899	Ligand-gated ion channel	0.10934
Palmatine	Cytochrome P450 1A1	CYP1A1	P04798	CHEMBL2231	Cytochrome P450	0.10934
Palmatine	Quinone reductase 1	NQO1	P15559	CHEMBL3623	Enzyme	0.10934
Palmatine	Quinone reductase 2	NQO2	P16083	CHEMBL3959	Enzyme	0.10934
Palmatine	Cytochrome P450 1B1	CYP1B1	Q16678	CHEMBL4878	Cytochrome P450	0.10934
Palmatine	Dopamine D4 receptor	DRD4	P21917	CHEMBL219	Family A G protein-coupled receptor	0.10934
Palmatine	Perforin-1	PRF1	P14222	CHEMBL5480	Other ion channel	0.10934
Palmatine	Epoxide hydratase	EPHX2	P34913	CHEMBL2409	Protease	0.10934
Palmatine	Nerve growth factor receptor Trk-A	NTRK1	P04629	CHEMBL2815	Kinase	0.10934
Palmatine	Serine/threonine-protein kinase mTOR	MTOR	P42345	CHEMBL2842	Kinase	0.10934
Palmatine	Serine/threonine-protein kinase MARK1	MARK1	Q9P0L2	CHEMBL5940	Kinase	0.10934
Palmatine	PI3-kinase p110-delta subunit	PIK3CD	O00329	CHEMBL3130	Enzyme	0.10934
Palmatine	PI3-kinase p110-beta subunit	PIK3CB	P42338	CHEMBL3145	Enzyme	0.10934
Palmatine	PI3-kinase p110-gamma subunit	PIK3CG	P48736	CHEMBL3267	Enzyme	0.10934
Palmatine	Lysine-specific demethylase 5B	KDM5B	Q9UGL1	CHEMBL3774295	Eraser	0.10934
Palmatine	Receptor protein-tyrosine kinase erbB-2	ERBB2	P04626	CHEMBL1824	Kinase	0.10934
Palmatine	Metabotropic glutamate receptor 1	GRM1	Q13255	CHEMBL3772	Family C G protein-coupled receptor	0.10934
Palmatine	ATP-binding cassette sub-family G member 2	ABCG2	Q9UNQ0	CHEMBL5393	Primary active transporter	0.10934
Palmatine	Dihydrofolate reductase (by homology)	DHFR	P00374	CHEMBL202	Oxidoreductase	0.10934
Palmatine	Dual specificity protein kinase CLK4	CLK4	Q9HAZ1	CHEMBL4203	Kinase	0.10934
Palmatine	N-acylsphingosine-amidohydrolase	NAAA	Q02083	CHEMBL4349	Enzyme	0.10934
Palmatine	Cyclophilin A	PPIA	P62937	CHEMBL1949	Isomerase	0.10934
Palmatine	Tyrosine-protein kinase LCK	LCK	P06239	CHEMBL258	Kinase	0.10934
Palmatine	Hepatocyte growth factor receptor	MET	P08581	CHEMBL3717	Kinase	0.10934
Palmatine	Tyrosine-protein kinase Lyn	LYN	P07948	CHEMBL3905	Kinase	0.10934
Palmatine	Ephrin receptor	EPHB4	P54760	CHEMBL5147	Kinase	0.10934
Palmatine	Thromboxane-A synthase	TBXAS1	P24557	CHEMBL1835	Cytochrome P450	0.10934
Palmatine	Tyrosine-protein kinase TIE-2	TEK	Q02763	CHEMBL4128	Kinase	0.10934
Palmatine	Dual specificity phosphatase Cdc25B	CDC25B	P30305	CHEMBL4804	Phosphatase	0.10934
Palmatine	Acyl-CoA desaturase	SCD	O00767	CHEMBL5555	Enzyme	0.10934
Palmatine	Stem cell growth factor receptor	KIT	P10721	CHEMBL1936	Kinase	0.10934
Palmatine	Serine/threonine-protein kinase PIM1	PIM1	P11309	CHEMBL2147	Kinase	0.10934
Palmatine	Cytochrome P450 11B2	CYP11B2	P19099	CHEMBL2722	Cytochrome P450	0.10934
Palmatine	Excitatory amino acid transporter 1	SLC1A3	P43003	CHEMBL3085	Electrochemical transporter	0.10934
Palmatine	Dual specificty protein kinase CLK1 (by homology)	CLK1	P49759	CHEMBL4224	Kinase	0.10934
Palmatine	Dual-specificity tyrosine-phosphorylation regulated kinase 2	DYRK2	Q92630	CHEMBL4376	Kinase	0.10934
Palmatine	p53-binding protein Mdm-2	MDM2	Q00987	CHEMBL5023	Other nuclear protein	0.10934
Palmatine	Cyclin-dependent kinase 4/cyclin D1	CCND1 CDK4	P24385 P11802	CHEMBL1907601	Kinase	0.10934
Palmatine	Hexokinase type IV	GCK	P35557	CHEMBL3820	Enzyme	0.10934
Palmatine	Aldehyde dehydrogenase	ALDH2	P05091	CHEMBL1935	Oxidoreductase	0.10934
Palmatine	c-Jun N-terminal kinase 1	MAPK8	P45983	CHEMBL2276	Kinase	0.10934
Palmatine	c-Jun N-terminal kinase 3	MAPK10	P53779	CHEMBL2637	Kinase	0.10934
Palmatine	Melanin-concentrating hormone receptor 1	MCHR1	Q99705	CHEMBL344	Family A G protein-coupled receptor	0.10934
Palmatine	Orexin receptor 2	HCRTR2	O43614	CHEMBL4792	Family A G protein-coupled receptor	0.10934
Palmatine	Vanilloid receptor	TRPV1	Q8NER1	CHEMBL4794	Voltage-gated ion channel	0.10934
Palmatine	Macrophage colony stimulating factor receptor	CSF1R	P07333	CHEMBL1844	Kinase	0.10934
Palmatine	Complement factor D	CFD	P00746	CHEMBL2176771	Protease	0.10934
Palmatine	Rho-associated protein kinase 2	ROCK2	O75116	CHEMBL2973	Kinase	0.10934
Palmatine	Serine/threonine-protein kinase RAF	RAF1	P04049	CHEMBL1906	Kinase	0.10934
Palmatine	Inhibitor of nuclear factor kappa B kinase beta subunit	IKBKB	O14920	CHEMBL1991	Kinase	0.10934
Palmatine	Estradiol 17-beta-dehydrogenase 2	HSD17B2	P37059	CHEMBL2789	Enzyme	0.10934
Palmatine	Coagulation factor VII/tissue factor	F3	P13726	CHEMBL4081	Surface antigen	0.10934
Palmatine	Lipoxin A4 receptor	FPR2	P25090	CHEMBL4227	Family A G protein-coupled receptor	0.10934
Palmatine	Leucine-rich repeat serine/threonine-protein kinase 2	LRRK2	Q5S007	CHEMBL1075104	Kinase	0.10934
Palmatine	Ribosomal protein S6 kinase alpha 2	RPS6KA2	Q15349	CHEMBL3906	Kinase	0.10934
Palmatine	Nicotinamide phosphoribosyltransferase	NAMPT	P43490	CHEMBL1744525	Enzyme	0.10934
Palmatine	Macrophage-stimulating protein receptor	MST1R	Q04912	CHEMBL2689	Kinase	0.10934
Palmatine	Casein kinase I delta	CSNK1D	P48730	CHEMBL2828	Kinase	0.10934
Palmatine	Matrix metalloproteinase 3	MMP3	P08254	CHEMBL283	Protease	0.10934
Palmatine	Cyclin-dependent kinase 2	CDK2	P24941	CHEMBL301	Kinase	0.10934
Palmatine	Matrix metalloproteinase 9	MMP9	P14780	CHEMBL321	Protease	0.10934
Palmatine	Cyclin-dependent kinase 4	CDK4	P11802	CHEMBL331	Kinase	0.10934
Palmatine	Matrix metalloproteinase 1	MMP1	P03956	CHEMBL332	Protease	0.10934
Palmatine	NAD-dependent deacetylase sirtuin 2	SIRT2	Q8IXJ6	CHEMBL4462	Eraser	0.10934
Palmatine	Vascular endothelial growth factor receptor 3	FLT4	P35916	CHEMBL1955	Kinase	0.10934
Palmatine	Kinesin-1 heavy chain/ Tyrosine-protein kinase receptor RET	RET	P07949	CHEMBL2041	Kinase	0.10934
Palmatine	Tyrosine-protein kinase ITK/TSK	ITK	Q08881	CHEMBL2959	Kinase	0.10934
Palmatine	Estradiol 17-beta-dehydrogenase 1	HSD17B1	P14061	CHEMBL3181	Enzyme	0.10934
Palmatine	Signal transducer and activator of transcription 3	STAT3	P40763	CHEMBL4026	Transcription factor	0.10934
Palmatine	11-beta-hydroxysteroid dehydrogenase 1	HSD11B1	P28845	CHEMBL4235	Enzyme	0.10934
Palmatine	Prostanoid EP2 receptor	PTGER2	P43116	CHEMBL1881	Family A G protein-coupled receptor	0.10934
Palmatine	Platelet-derived growth factor receptor beta	PDGFRB	P09619	CHEMBL1913	Kinase	0.10934
Palmatine	6-phosphofructo-2-kinase/fructose-2,6-bisphosphatase 3	PFKFB3	Q16875	CHEMBL2331053	Enzyme	0.10934
Worenine	Sigma opioid receptor	SIGMAR1	Q99720	CHEMBL287	Membrane receptor	0.155798
Worenine	Muscarinic acetylcholine receptor M1	CHRM1	P11229	CHEMBL216	Family A G protein-coupled receptor	0.130707
Worenine	Acetylcholinesterase	ACHE	P22303	CHEMBL220	Hydrolase	0.130707
Worenine	SUMO-activating enzyme	SAE1 UBA2	Q9UBE0 Q9UBT2	CHEMBL2095174	Enzyme	0.122339
Worenine	Butyrylcholinesterase	BCHE	P06276	CHEMBL1914	Hydrolase	0.105608
3'-Methoxydaidzein	Tyrosinase (by homology)	TYR	P14679	CHEMBL1973	Oxidoreductase	0.196657
3'-Methoxydaidzein	Macrophage migration inhibitory factor	MIF	P14174	CHEMBL2085	Enzyme	0.196657
3'-Methoxydaidzein	Cytochrome P450 19A1	CYP19A1	P11511	CHEMBL1978	Cytochrome P450	0.180252
3'-Methoxydaidzein	Carbonic anhydrase VII	CA7	P43166	CHEMBL2326	Lyase	0.180252
3'-Methoxydaidzein	Estradiol 17-beta-dehydrogenase 2	HSD17B2	P37059	CHEMBL2789	Enzyme	0.180252
3'-Methoxydaidzein	Carbonic anhydrase XII	CA12	O43570	CHEMBL3242	Lyase	0.180252
3'-Methoxydaidzein	Carbonic anhydrase IV	CA4	P22748	CHEMBL3729	Lyase	0.180252
3'-Methoxydaidzein	Carbonyl reductase [NADPH] 1	CBR1	P16152	CHEMBL5586	Enzyme	0.180252
3'-Methoxydaidzein	P-glycoprotein 1	ABCB1	P08183	CHEMBL4302	Primary active transporter	0.163737
3'-Methoxydaidzein	Peroxisome proliferator-activated receptor alpha	PPARA	Q07869	CHEMBL239	Nuclear receptor	0.139062
3'-Methoxydaidzein	Estrogen receptor alpha	ESR1	P03372	CHEMBL206	Nuclear receptor	0.122582
3'-Methoxydaidzein	Estrogen receptor beta	ESR2	Q92731	CHEMBL242	Nuclear receptor	0.122582
3'-Methoxydaidzein	Epidermal growth factor receptor erbB1	EGFR	P00533	CHEMBL203	Kinase	0.122582
3'-Methoxydaidzein	Receptor-type tyrosine-protein phosphatase S	PTPRS	Q13332	CHEMBL2396508	Phosphatase	0.122582
3'-Methoxydaidzein	Toll-like receptor (TLR7/TLR9)	TLR9	Q9NR96	CHEMBL5804	Toll-like and Il-1 receptors	0.114338
3'-Methoxydaidzein	Estradiol 17-beta-dehydrogenase 1	HSD17B1	P14061	CHEMBL3181	Enzyme	0.114338
3'-Methoxydaidzein	Aldehyde dehydrogenase	ALDH2	P05091	CHEMBL1935	Oxidoreductase	0.1061
3'-Methoxydaidzein	Monoamine oxidase B	MAOB	P27338	CHEMBL2039	Oxidoreductase	0.1061
3'-Methoxydaidzein	Arachidonate 12-lipoxygenase	ALOX12	P18054	CHEMBL3687	Enzyme	0.1061
3'-Methoxydaidzein	Thromboxane-A synthase	TBXAS1	P24557	CHEMBL1835	Cytochrome P450	0.1061
3'-Methoxydaidzein	Monoamine oxidase A	MAOA	P21397	CHEMBL1951	Oxidoreductase	0.1061
3'-Methoxydaidzein	Maltase-glucoamylase	MGAM	O43451	CHEMBL2074	Hydrolase	0.1061
3'-Methoxydaidzein	Serotonin 2a (5-HT2a) receptor	HTR2A	P28223	CHEMBL224	Family A G protein-coupled receptor	0.1061
3'-Methoxydaidzein	Serotonin 2c (5-HT2c) receptor	HTR2C	P28335	CHEMBL225	Family A G protein-coupled receptor	0.1061
3'-Methoxydaidzein	Adenosine A1 receptor (by homology)	ADORA1	P30542	CHEMBL226	Family A G protein-coupled receptor	0.1061
3'-Methoxydaidzein	Adenosine A2a receptor	ADORA2A	P29274	CHEMBL251	Family A G protein-coupled receptor	0.1061
3'-Methoxydaidzein	Estrogen-related receptor alpha	ESRRA	P11474	CHEMBL3429	Nuclear receptor	0.1061
3'-Methoxydaidzein	Estrogen-related receptor beta	ESRRB	O95718	CHEMBL3751	Nuclear receptor	0.1061
3'-Methoxydaidzein	ATP-binding cassette sub-family G member 2	ABCG2	Q9UNQ0	CHEMBL5393	Primary active transporter	0.1061
3'-Methoxydaidzein	Carbonic anhydrase II	CA2	P00918	CHEMBL205	Lyase	0.1061
3'-Methoxydaidzein	Xanthine dehydrogenase	XDH	P47989	CHEMBL1929	Oxidoreductase	0.1061
Moslosooflavone	Aldose reductase (by homology)	AKR1B1	P15121	CHEMBL1900	Enzyme	0.522278
Moslosooflavone	Cyclooxygenase-2 (by homology)	PTGS2	P35354	CHEMBL230	Oxidoreductase	0.324776
Moslosooflavone	Nitric oxide synthase, inducible	NOS2	P35228	CHEMBL4481	Enzyme	0.214179
Moslosooflavone	ATP-binding cassette sub-family G member 2	ABCG2	Q9UNQ0	CHEMBL5393	Primary active transporter	0.206265
Moslosooflavone	Cytochrome P450 1A1	CYP1A1	P04798	CHEMBL2231	Cytochrome P450	0.198389
Moslosooflavone	Cytochrome P450 1A2	CYP1A2	P05177	CHEMBL3356	Cytochrome P450	0.198389
Moslosooflavone	Cytochrome P450 1B1	CYP1B1	Q16678	CHEMBL4878	Cytochrome P450	0.198389
Moslosooflavone	P-glycoprotein 1	ABCB1	P08183	CHEMBL4302	Primary active transporter	0.166799
Moslosooflavone	Stem cell growth factor receptor	KIT	P10721	CHEMBL1936	Kinase	0.158886
Moslosooflavone	Adenosine A1 receptor (by homology)	ADORA1	P30542	CHEMBL226	Family A G protein-coupled receptor	0.150982
Moslosooflavone	Mu opioid receptor	OPRM1	P35372	CHEMBL233	Family A G protein-coupled receptor	0.135202
Moslosooflavone	Delta opioid receptor (by homology)	OPRD1	P41143	CHEMBL236	Family A G protein-coupled receptor	0.127303
Moslosooflavone	Serine/threonine-protein kinase PIM1	PIM1	P11309	CHEMBL2147	Kinase	0.127303
Moslosooflavone	Arachidonate 5-lipoxygenase	ALOX5	P09917	CHEMBL215	Oxidoreductase	0.127303
Moslosooflavone	Adenosine A3 receptor	ADORA3	P0DMS8	CHEMBL256	Family A G protein-coupled receptor	0.127303
Moslosooflavone	Adenosine A2a receptor	ADORA2A	P29274	CHEMBL251	Family A G protein-coupled receptor	0.127303
Moslosooflavone	Tyrosine-protein kinase receptor FLT3	FLT3	P36888	CHEMBL1974	Kinase	0.119404
Moslosooflavone	Receptor-type tyrosine-protein phosphatase S	PTPRS	Q13332	CHEMBL2396508	Phosphatase	0.119404
Moslosooflavone	Cytochrome P450 19A1	CYP19A1	P11511	CHEMBL1978	Cytochrome P450	0.111502
Moslosooflavone	6-phosphofructo-2-kinase/fructose-2,6-bisphosphatase 3	PFKFB3	Q16875	CHEMBL2331053	Enzyme	0.111502
Moslosooflavone	Carbonic anhydrase XII	CA12	O43570	CHEMBL3242	Lyase	0.111502
Moslosooflavone	Carbonic anhydrase II	CA2	P00918	CHEMBL205	Lyase	0.111502
Moslosooflavone	Carbonic anhydrase I	CA1	P00915	CHEMBL261	Lyase	0.111502
Moslosooflavone	Carbonic anhydrase IX	CA9	Q16790	CHEMBL3594	Lyase	0.111502
Moslosooflavone	Plasminogen	PLG	P00747	CHEMBL1801	Protease	0.111502
Moslosooflavone	Telomerase reverse transcriptase	TERT	O14746	CHEMBL2916	Enzyme	0.111502
Moslosooflavone	Induced myeloid leukemia cell differentiation protein Mcl-1	MCL1	Q07820	CHEMBL4361	Other cytosolic protein	0.111502
Moslosooflavone	Monoamine oxidase A	MAOA	P21397	CHEMBL1951	Oxidoreductase	0.111502
Moslosooflavone	Epidermal growth factor receptor erbB1	EGFR	P00533	CHEMBL203	Kinase	0.111502
Moslosooflavone	Matrix metalloproteinase 2	MMP2	P08253	CHEMBL333	Protease	0.111502
Moslosooflavone	Butyrylcholinesterase	BCHE	P06276	CHEMBL1914	Hydrolase	0.111502
Moslosooflavone	Poly [ADP-ribose] polymerase-1	PARP1	P09874	CHEMBL3105	Enzyme	0.111502
Moslosooflavone	Arachidonate 15-lipoxygenase	ALOX15	P16050	CHEMBL2903	Enzyme	0.111502
Moslosooflavone	Inhibitor of nuclear factor kappa B kinase beta subunit	IKBKB	O14920	CHEMBL1991	Kinase	0.111502
Moslosooflavone	Vascular endothelial growth factor receptor 2	KDR	P35968	CHEMBL279	Kinase	0.111502
Moslosooflavone	Glycogen synthase kinase-3 beta	GSK3B	P49841	CHEMBL262	Kinase	0.111502
Moslosooflavone	Cyclin-dependent kinase 6	CDK6	Q00534	CHEMBL2508	Kinase	0.111502
Moslosooflavone	Carbonyl reductase [NADPH] 1	CBR1	P16152	CHEMBL5586	Enzyme	0.111502
Moslosooflavone	Estradiol 17-beta-dehydrogenase 2	HSD17B2	P37059	CHEMBL2789	Enzyme	0.111502
Moslosooflavone	Estradiol 17-beta-dehydrogenase 1	HSD17B1	P14061	CHEMBL3181	Enzyme	0.111502
Moslosooflavone	Beta amyloid A4 protein	APP	P05067	CHEMBL2487	Membrane receptor	0.111502
Moslosooflavone	Monoamine oxidase B	MAOB	P27338	CHEMBL2039	Oxidoreductase	0.111502
Moslosooflavone	Tankyrase-1	TNKS	O95271	CHEMBL6164	Enzyme	0.111502
Moslosooflavone	Neurotrophic tyrosine kinase receptor type 2	NTRK2	Q16620	CHEMBL4898	Kinase	0.111502
Moslosooflavone	AMY1C	AMY1A	P04745	CHEMBL2478	Enzyme	0.111502
Moslosooflavone	Multidrug resistance-associated protein 1	ABCC1	P33527	CHEMBL3004	Primary active transporter	0.111502
Moslosooflavone	Cyclin-dependent kinase 1/cyclin B	CCNB3 CDK1 CCNB1 CCNB2	Q8WWL7 P06493 P14635 O95067	CHEMBL2094127	Other cytosolic protein	0.111502
Moslosooflavone	Carbonic anhydrase VII	CA7	P43166	CHEMBL2326	Lyase	0.111502
Moslosooflavone	Estrogen-related receptor alpha	ESRRA	P11474	CHEMBL3429	Nuclear receptor	0.111502
Moslosooflavone	NADPH oxidase 4	NOX4	Q9NPH5	CHEMBL1250375	Enzyme	0.111502
Moslosooflavone	Androgen Receptor	AR	P10275	CHEMBL1871	Nuclear receptor	0.111502
Moslosooflavone	Xanthine dehydrogenase	XDH	P47989	CHEMBL1929	Oxidoreductase	0.111502
Moslosooflavone	Cyclin-dependent kinase 5/CDK5 activator 1	CDK5R1 CDK5	Q15078 Q00535	CHEMBL1907600	Kinase	0.111502
Moslosooflavone	Arachidonate 12-lipoxygenase	ALOX12	P18054	CHEMBL3687	Enzyme	0.111502
Moslosooflavone	PI3-kinase p110-gamma subunit	PIK3CG	P48736	CHEMBL3267	Enzyme	0.111502
Moslosooflavone	Cyclin-dependent kinase 1	CDK1	P06493	CHEMBL308	Kinase	0.111502
Moslosooflavone	Estrogen receptor beta	ESR2	Q92731	CHEMBL242	Nuclear receptor	0.111502
Moslosooflavone	Hepatocyte growth factor receptor	MET	P08581	CHEMBL3717	Kinase	0.111502
Moslosooflavone	DNA-3-methyladenine glycosylase	MPG	P29372	CHEMBL3396943	Enzyme	0.111502
Moslosooflavone	Acetylcholinesterase	ACHE	P22303	CHEMBL220	Hydrolase	0.111502
Moslosooflavone	Estrogen receptor alpha	ESR1	P03372	CHEMBL206	Nuclear receptor	0.111502
Moslosooflavone	Beta-secretase 1	BACE1	P56817	CHEMBL4822	Protease	0.111502
Moslosooflavone	PI3-kinase p85-alpha subunit	PIK3R1	P27986	CHEMBL2506	Enzyme	0.111502
Moslosooflavone	Tyrosine-protein kinase SRC	SRC	P12931	CHEMBL267	Kinase	0.111502
Moslosooflavone	Tyrosine-protein kinase SYK	SYK	P43405	CHEMBL2599	Kinase	0.111502
Moslosooflavone	Glyoxalase I	GLO1	Q04760	CHEMBL2424	Enzyme	0.111502
Moslosooflavone	Arginase-1 (by homology)	ARG1	P05089	CHEMBL1075097	Enzyme	0.111502
Moslosooflavone	Microtubule-associated protein tau	MAPT	P10636	CHEMBL1293224	Unclassified protein	0.111502
Moslosooflavone	Protein kinase N1	PKN1	Q16512	CHEMBL3384	Kinase	0.111502
Moslosooflavone	CaM kinase II beta	CAMK2B	Q13554	CHEMBL4121	Kinase	0.111502
Moslosooflavone	Serine/threonine-protein kinase NEK6	NEK6	Q9HC98	CHEMBL4309	Kinase	0.111502
Moslosooflavone	Phospholipase A2 group 1B	PLA2G1B	P04054	CHEMBL4426	Enzyme	0.111502
Moslosooflavone	DNA-(apurinic or apyrimidinic site) lyase	APEX1	P27695	CHEMBL5619	Enzyme	0.111502
Moslosooflavone	Aldo-keto reductase family 1 member C2 (by homology)	AKR1C2	P52895	CHEMBL5847	Enzyme	0.111502
Moslosooflavone	Aldo-keto reductase family 1 member C1 (by homology)	AKR1C1	Q04828	CHEMBL5905	Enzyme	0.111502
Moslosooflavone	Aldo-keto reductase family 1 member C4 (by homology)	AKR1C4	P17516	CHEMBL4999	Enzyme	0.111502
Moslosooflavone	Carbonic anhydrase IV	CA4	P22748	CHEMBL3729	Lyase	0.111502
Moslosooflavone	Matrix metalloproteinase 3	MMP3	P08254	CHEMBL283	Protease	0.111502
Moslosooflavone	Myosin light chain kinase, smooth muscle	MYLK	Q15746	CHEMBL2428	Kinase	0.111502
Moslosooflavone	Casein kinase II alpha	CSNK2A1	P68400	CHEMBL3629	Kinase	0.111502
Moslosooflavone	Matrix metalloproteinase 9	MMP9	P14780	CHEMBL321	Protease	0.111502
Moslosooflavone	Tubulin beta-1 chain	TUBB1	Q9H4B7	CHEMBL1915	Structural protein	0.111502
Moslosooflavone	Tubulin beta-3 chain	TUBB3	Q13509	CHEMBL2597	Structural protein	0.111502
Moslosooflavone	Tankyrase-2	TNKS2	Q9H2K2	CHEMBL6154	Enzyme	0.111502
Moslosooflavone	Lysine-specific demethylase 5A	KDM5A	P29375	CHEMBL2424504	Eraser	0.111502
Moslosooflavone	G protein-coupled receptor kinase 6	GRK6	P43250	CHEMBL6144	Kinase	0.111502
Moslosooflavone	Cathepsin D	CTSD	P07339	CHEMBL2581	Protease	0.111502
Moslosooflavone	Beta-glucuronidase	GUSB	P08236	CHEMBL2728	Enzyme	0.111502
Moslosooflavone	Myeloperoxidase	MPO	P05164	CHEMBL2439	Enzyme	0.111502
Moslosooflavone	Lysine-specific demethylase 4D-like	KDM4E	B2RXH2	CHEMBL1293226	Eraser	0.111502
Moslosooflavone	Carbonic anhydrase XIII	CA13	Q8N1Q1	CHEMBL3912	Lyase	0.111502
Moslosooflavone	Kinesin-1 heavy chain/ Tyrosine-protein kinase receptor RET	RET	P07949	CHEMBL2041	Kinase	0.111502
Moslosooflavone	Transthyretin	TTR	P02766	CHEMBL3194	Secreted protein	0.111502
Moslosooflavone	Serine/threonine-protein kinase PLK1	PLK1	P53350	CHEMBL3024	Kinase	0.111502
Moslosooflavone	Serine/threonine-protein kinase Aurora-B	AURKB	Q96GD4	CHEMBL2185	Kinase	0.111502
Moslosooflavone	Ornithine decarboxylase	ODC1	P11926	CHEMBL1869	Lyase	0.111502
Moslosooflavone	Tyrosine-protein kinase LCK	LCK	P06239	CHEMBL258	Kinase	0.111502
Moslosooflavone	Insulin-like growth factor I receptor	IGF1R	P08069	CHEMBL1957	Kinase	0.111502
Moslosooflavone	Cyclin-dependent kinase 2	CDK2	P24941	CHEMBL301	Kinase	0.111502
Moslosooflavone	Matrix metalloproteinase 13	MMP13	P45452	CHEMBL280	Protease	0.111502
5,7,4'-trihydroxy-8-methoxyflavone	Aldose reductase (by homology)	AKR1B1	P15121	CHEMBL1900	Enzyme	0.609131
5,7,4'-trihydroxy-8-methoxyflavone	Nitric oxide synthase, inducible (by homology)	NOS2	P35228	CHEMBL4481	Enzyme	0.348497
5,7,4'-trihydroxy-8-methoxyflavone	Cyclooxygenase-2 (by homology)	PTGS2	P35354	CHEMBL230	Oxidoreductase	0.277371
5,7,4'-trihydroxy-8-methoxyflavone	Serine/threonine-protein kinase PIM1	PIM1	P11309	CHEMBL2147	Kinase	0.222014
5,7,4'-trihydroxy-8-methoxyflavone	Adenosine A1 receptor (by homology)	ADORA1	P30542	CHEMBL226	Family A G protein-coupled receptor	0.222014
5,7,4'-trihydroxy-8-methoxyflavone	Adenosine A2a receptor (by homology)	ADORA2A	P29274	CHEMBL251	Family A G protein-coupled receptor	0.222014
5,7,4'-trihydroxy-8-methoxyflavone	Estrogen receptor beta	ESR2	Q92731	CHEMBL242	Nuclear receptor	0.158886
5,7,4'-trihydroxy-8-methoxyflavone	Delta opioid receptor	OPRD1	P41143	CHEMBL236	Family A G protein-coupled receptor	0.150982
5,7,4'-trihydroxy-8-methoxyflavone	Telomerase reverse transcriptase	TERT	O14746	CHEMBL2916	Enzyme	0.143102
5,7,4'-trihydroxy-8-methoxyflavone	Induced myeloid leukemia cell differentiation protein Mcl-1	MCL1	Q07820	CHEMBL4361	Other cytosolic protein	0.143102
5,7,4'-trihydroxy-8-methoxyflavone	Estrogen receptor alpha	ESR1	P03372	CHEMBL206	Nuclear receptor	0.143102
5,7,4'-trihydroxy-8-methoxyflavone	Epidermal growth factor receptor erbB1	EGFR	P00533	CHEMBL203	Kinase	0.135202
5,7,4'-trihydroxy-8-methoxyflavone	Estradiol 17-beta-dehydrogenase 2	HSD17B2	P37059	CHEMBL2789	Enzyme	0.135202
5,7,4'-trihydroxy-8-methoxyflavone	Estradiol 17-beta-dehydrogenase 1	HSD17B1	P14061	CHEMBL3181	Enzyme	0.135202
5,7,4'-trihydroxy-8-methoxyflavone	6-phosphofructo-2-kinase/fructose-2,6-bisphosphatase 3	PFKFB3	Q16875	CHEMBL2331053	Enzyme	0.135202
5,7,4'-trihydroxy-8-methoxyflavone	Beta amyloid A4 protein	APP	P05067	CHEMBL2487	Membrane receptor	0.127303
5,7,4'-trihydroxy-8-methoxyflavone	Mu opioid receptor	OPRM1	P35372	CHEMBL233	Family A G protein-coupled receptor	0.127303
5,7,4'-trihydroxy-8-methoxyflavone	Tyrosine-protein kinase receptor FLT3	FLT3	P36888	CHEMBL1974	Kinase	0.127303
5,7,4'-trihydroxy-8-methoxyflavone	Receptor-type tyrosine-protein phosphatase S	PTPRS	Q13332	CHEMBL2396508	Phosphatase	0.127303
5,7,4'-trihydroxy-8-methoxyflavone	ATP-binding cassette sub-family G member 2	ABCG2	Q9UNQ0	CHEMBL5393	Primary active transporter	0.119404
5,7,4'-trihydroxy-8-methoxyflavone	AMY1C	AMY1A	P04745	CHEMBL2478	Enzyme	0.119404
5,7,4'-trihydroxy-8-methoxyflavone	G protein-coupled receptor kinase 6	GRK6	P43250	CHEMBL6144	Kinase	0.119404
5,7,4'-trihydroxy-8-methoxyflavone	Cytochrome P450 1B1	CYP1B1	Q16678	CHEMBL4878	Cytochrome P450	0.119404
5,7,4'-trihydroxy-8-methoxyflavone	Stem cell growth factor receptor	KIT	P10721	CHEMBL1936	Kinase	0.119404
5,7,4'-trihydroxy-8-methoxyflavone	Arachidonate 5-lipoxygenase	ALOX5	P09917	CHEMBL215	Oxidoreductase	0.119404
5,7,4'-trihydroxy-8-methoxyflavone	P-glycoprotein 1	ABCB1	P08183	CHEMBL4302	Primary active transporter	0.119404
5,7,4'-trihydroxy-8-methoxyflavone	Solute carrier family 22 member 12	SLC22A12	Q96S37	CHEMBL6120	Electrochemical transporter	0.119404
5,7,4'-trihydroxy-8-methoxyflavone	NADPH oxidase 4	NOX4	Q9NPH5	CHEMBL1250375	Enzyme	0.119404
5,7,4'-trihydroxy-8-methoxyflavone	Insulin-like growth factor I receptor	IGF1R	P08069	CHEMBL1957	Kinase	0.119404
5,7,4'-trihydroxy-8-methoxyflavone	Xanthine dehydrogenase	XDH	P47989	CHEMBL1929	Oxidoreductase	0.119404
5,7,4'-trihydroxy-8-methoxyflavone	Multidrug resistance-associated protein 1	ABCC1	P33527	CHEMBL3004	Primary active transporter	0.119404
5,7,4'-trihydroxy-8-methoxyflavone	Cytochrome P450 1A1	CYP1A1	P04798	CHEMBL2231	Cytochrome P450	0.111502
5,7,4'-trihydroxy-8-methoxyflavone	Cytochrome P450 1A2	CYP1A2	P05177	CHEMBL3356	Cytochrome P450	0.111502
5,7,4'-trihydroxy-8-methoxyflavone	Lysine-specific demethylase 4D-like	KDM4E	B2RXH2	CHEMBL1293226	Eraser	0.111502
5,7,4'-trihydroxy-8-methoxyflavone	Arachidonate 15-lipoxygenase	ALOX15	P16050	CHEMBL2903	Enzyme	0.111502
5,7,4'-trihydroxy-8-methoxyflavone	Cyclin-dependent kinase 1	CDK1	P06493	CHEMBL308	Kinase	0.111502
5,7,4'-trihydroxy-8-methoxyflavone	Arachidonate 12-lipoxygenase	ALOX12	P18054	CHEMBL3687	Enzyme	0.111502
5,7,4'-trihydroxy-8-methoxyflavone	Cytochrome P450 19A1	CYP19A1	P11511	CHEMBL1978	Cytochrome P450	0.111502
5,7,4'-trihydroxy-8-methoxyflavone	Carbonic anhydrase II	CA2	P00918	CHEMBL205	Lyase	0.111502
5,7,4'-trihydroxy-8-methoxyflavone	Carbonic anhydrase XII	CA12	O43570	CHEMBL3242	Lyase	0.111502
5,7,4'-trihydroxy-8-methoxyflavone	Tyrosinase	TYR	P14679	CHEMBL1973	Oxidoreductase	0.111502
5,7,4'-trihydroxy-8-methoxyflavone	Carbonic anhydrase VII	CA7	P43166	CHEMBL2326	Lyase	0.111502
5,7,4'-trihydroxy-8-methoxyflavone	Aryl hydrocarbon receptor	AHR	P35869	CHEMBL3201	Transcription factor	0.111502
5,7,4'-trihydroxy-8-methoxyflavone	Estrogen-related receptor alpha	ESRRA	P11474	CHEMBL3429	Nuclear receptor	0.111502
5,7,4'-trihydroxy-8-methoxyflavone	Carbonic anhydrase IV	CA4	P22748	CHEMBL3729	Lyase	0.111502
5,7,4'-trihydroxy-8-methoxyflavone	Cyclin-dependent kinase 5/CDK5 activator 1	CDK5R1 CDK5	Q15078 Q00535	CHEMBL1907600	Kinase	0.111502
5,7,4'-trihydroxy-8-methoxyflavone	PI3-kinase p110-gamma subunit	PIK3CG	P48736	CHEMBL3267	Enzyme	0.111502
5,7,4'-trihydroxy-8-methoxyflavone	Inhibitor of nuclear factor kappa B kinase beta subunit	IKBKB	O14920	CHEMBL1991	Kinase	0.111502
5,7,4'-trihydroxy-8-methoxyflavone	Neurotrophic tyrosine kinase receptor type 2	NTRK2	Q16620	CHEMBL4898	Kinase	0.111502
5,7,4'-trihydroxy-8-methoxyflavone	Tankyrase-2	TNKS2	Q9H2K2	CHEMBL6154	Enzyme	0.111502
5,7,4'-trihydroxy-8-methoxyflavone	Tankyrase-1	TNKS	O95271	CHEMBL6164	Enzyme	0.111502
5,7,4'-trihydroxy-8-methoxyflavone	Monoamine oxidase A	MAOA	P21397	CHEMBL1951	Oxidoreductase	0.111502
5,7,4'-trihydroxy-8-methoxyflavone	Cyclin-dependent kinase 1/cyclin B	CCNB3 CDK1 CCNB1 CCNB2	Q8WWL7 P06493 P14635 O95067	CHEMBL2094127	Other cytosolic protein	0.111502
5,7,4'-trihydroxy-8-methoxyflavone	Acetylcholinesterase	ACHE	P22303	CHEMBL220	Hydrolase	0.111502
5,7,4'-trihydroxy-8-methoxyflavone	Cyclin-dependent kinase 6	CDK6	Q00534	CHEMBL2508	Kinase	0.111502
5,7,4'-trihydroxy-8-methoxyflavone	Tyrosine-protein kinase SYK	SYK	P43405	CHEMBL2599	Kinase	0.111502
5,7,4'-trihydroxy-8-methoxyflavone	Glycogen synthase kinase-3 beta	GSK3B	P49841	CHEMBL262	Kinase	0.111502
5,7,4'-trihydroxy-8-methoxyflavone	Transthyretin	TTR	P02766	CHEMBL3194	Secreted protein	0.111502
5,7,4'-trihydroxy-8-methoxyflavone	Casein kinase II alpha	CSNK2A1	P68400	CHEMBL3629	Kinase	0.111502
5,7,4'-trihydroxy-8-methoxyflavone	Cystic fibrosis transmembrane conductance regulator	CFTR	P13569	CHEMBL4051	Other ion channel	0.111502
5,7,4'-trihydroxy-8-methoxyflavone	Aldo-keto reductase family 1 member B10	AKR1B10	O60218	CHEMBL5983	Enzyme	0.111502
5,7,4'-trihydroxy-8-methoxyflavone	Androgen Receptor	AR	P10275	CHEMBL1871	Nuclear receptor	0.111502
5,7,4'-trihydroxy-8-methoxyflavone	Adenosine A3 receptor	ADORA3	P0DMS8	CHEMBL256	Family A G protein-coupled receptor	0.111502
5,7,4'-trihydroxy-8-methoxyflavone	Beta-secretase 1	BACE1	P56817	CHEMBL4822	Protease	0.111502
5,7,4'-trihydroxy-8-methoxyflavone	Carbonyl reductase [NADPH] 1	CBR1	P16152	CHEMBL5586	Enzyme	0.111502
5,7,4'-trihydroxy-8-methoxyflavone	Carbonic anhydrase I	CA1	P00915	CHEMBL261	Lyase	0.111502
5,7,4'-trihydroxy-8-methoxyflavone	Carbonic anhydrase IX	CA9	Q16790	CHEMBL3594	Lyase	0.111502
5,7,4'-trihydroxy-8-methoxyflavone	Phospholipase A2 group IIA	PLA2G2A	P14555	CHEMBL3474	Enzyme	0.111502
5,7,4'-trihydroxy-8-methoxyflavone	G-protein coupled receptor 35	GPR35	Q9HC97	CHEMBL1293267	Family A G protein-coupled receptor	0.111502
5,7,4'-trihydroxy-8-methoxyflavone	Death-associated protein kinase 1	DAPK1	P53355	CHEMBL2558	Kinase	0.111502
5,7,4'-trihydroxy-8-methoxyflavone	DNA-3-methyladenine glycosylase	MPG	P29372	CHEMBL3396943	Enzyme	0.111502
5,7,4'-trihydroxy-8-methoxyflavone	Tyrosine-protein kinase SRC	SRC	P12931	CHEMBL267	Kinase	0.111502
5,7,4'-trihydroxy-8-methoxyflavone	Hepatocyte growth factor receptor	MET	P08581	CHEMBL3717	Kinase	0.111502
5,7,4'-trihydroxy-8-methoxyflavone	Thrombin	F2	P00734	CHEMBL204	Protease	0.111502
5,7,4'-trihydroxy-8-methoxyflavone	Poly [ADP-ribose] polymerase-1	PARP1	P09874	CHEMBL3105	Enzyme	0.111502
5,7,4'-trihydroxy-8-methoxyflavone	NEDD8-activating enzyme E1 regulatory subunit	NAE1	Q13564	CHEMBL2016431	Unclassified protein	0.111502
5,7,4'-trihydroxy-8-methoxyflavone	Arginase-1 (by homology)	ARG1	P05089	CHEMBL1075097	Enzyme	0.111502
5,7,4'-trihydroxy-8-methoxyflavone	Serine/threonine-protein kinase Aurora-B	AURKB	Q96GD4	CHEMBL2185	Kinase	0.111502
5,7,4'-trihydroxy-8-methoxyflavone	Glyoxalase I	GLO1	Q04760	CHEMBL2424	Enzyme	0.111502
5,7,4'-trihydroxy-8-methoxyflavone	Matrix metalloproteinase 9	MMP9	P14780	CHEMBL321	Protease	0.111502
5,7,4'-trihydroxy-8-methoxyflavone	Matrix metalloproteinase 2	MMP2	P08253	CHEMBL333	Protease	0.111502
5,7,4'-trihydroxy-8-methoxyflavone	Matrix metalloproteinase 12	MMP12	P39900	CHEMBL4393	Protease	0.111502
5,7,4'-trihydroxy-8-methoxyflavone	Lymphocyte differentiation antigen CD38	CD38	P28907	CHEMBL4660	Enzyme	0.111502
5,7,4'-trihydroxy-8-methoxyflavone	DNA topoisomerase I (by homology)	TOP1	P11387	CHEMBL1781	Isomerase	0.111502
5,7,4'-trihydroxy-8-methoxyflavone	Plasminogen	PLG	P00747	CHEMBL1801	Protease	0.111502
5,7,4'-trihydroxy-8-methoxyflavone	Ornithine decarboxylase	ODC1	P11926	CHEMBL1869	Lyase	0.111502
5,7,4'-trihydroxy-8-methoxyflavone	Vasopressin V2 receptor	AVPR2	P30518	CHEMBL1790	Family A G protein-coupled receptor	0.111502
5,7,4'-trihydroxy-8-methoxyflavone	Dopamine D4 receptor	DRD4	P21917	CHEMBL219	Family A G protein-coupled receptor	0.111502
5,7,4'-trihydroxy-8-methoxyflavone	Myeloperoxidase	MPO	P05164	CHEMBL2439	Enzyme	0.111502
5,7,4'-trihydroxy-8-methoxyflavone	PI3-kinase p85-alpha subunit	PIK3R1	P27986	CHEMBL2506	Enzyme	0.111502
5,7,4'-trihydroxy-8-methoxyflavone	Liver glycogen phosphorylase	PYGL	P06737	CHEMBL2568	Enzyme	0.111502
5,7,4'-trihydroxy-8-methoxyflavone	Focal adhesion kinase 1	PTK2	Q05397	CHEMBL2695	Kinase	0.111502
5,7,4'-trihydroxy-8-methoxyflavone	Vascular endothelial growth factor receptor 2	KDR	P35968	CHEMBL279	Kinase	0.111502
5,7,4'-trihydroxy-8-methoxyflavone	Matrix metalloproteinase 13	MMP13	P45452	CHEMBL280	Protease	0.111502
5,7,4'-trihydroxy-8-methoxyflavone	Matrix metalloproteinase 3	MMP3	P08254	CHEMBL283	Protease	0.111502
5,7,4'-trihydroxy-8-methoxyflavone	Carbonic anhydrase III	CA3	P07451	CHEMBL2885	Lyase	0.111502
5,7,4'-trihydroxy-8-methoxyflavone	Serine/threonine-protein kinase PLK1	PLK1	P53350	CHEMBL3024	Kinase	0.111502
5,7,4'-trihydroxy-8-methoxyflavone	Carbonic anhydrase VI	CA6	P23280	CHEMBL3025	Lyase	0.111502
5,7,4'-trihydroxy-8-methoxyflavone	Protein kinase N1	PKN1	Q16512	CHEMBL3384	Kinase	0.111502
5,7,4'-trihydroxy-8-methoxyflavone	Carbonic anhydrase XIV	CA14	Q9ULX7	CHEMBL3510	Lyase	0.111502
Formononetin	Interleukin-2	IL2	P60568	CHEMBL5880	Secreted protein	1
Formononetin	Cytochrome P450 19A1	CYP19A1	P11511	CHEMBL1978	Cytochrome P450	0.288928
Formononetin	Aldehyde dehydrogenase	ALDH2	P05091	CHEMBL1935	Oxidoreductase	0.182485
Formononetin	Carbonic anhydrase XII	CA12	O43570	CHEMBL3242	Lyase	0.182485
Formononetin	Adenosine A1 receptor (by homology)	ADORA1	P30542	CHEMBL226	Family A G protein-coupled receptor	0.157929
Formononetin	Adenosine A2a receptor	ADORA2A	P29274	CHEMBL251	Family A G protein-coupled receptor	0.157929
Formononetin	Thromboxane-A synthase	TBXAS1	P24557	CHEMBL1835	Cytochrome P450	0.149733
Formononetin	Monoamine oxidase A	MAOA	P21397	CHEMBL1951	Oxidoreductase	0.149733
Formononetin	Maltase-glucoamylase	MGAM	O43451	CHEMBL2074	Hydrolase	0.149733
Formononetin	Serotonin 2a (5-HT2a) receptor	HTR2A	P28223	CHEMBL224	Family A G protein-coupled receptor	0.149733
Formononetin	Serotonin 2c (5-HT2c) receptor	HTR2C	P28335	CHEMBL225	Family A G protein-coupled receptor	0.149733
Formononetin	Estrogen-related receptor alpha	ESRRA	P11474	CHEMBL3429	Nuclear receptor	0.149733
Formononetin	Estrogen-related receptor beta	ESRRB	O95718	CHEMBL3751	Nuclear receptor	0.149733
Formononetin	ATP-binding cassette sub-family G member 2	ABCG2	Q9UNQ0	CHEMBL5393	Primary active transporter	0.149733
Formononetin	Carbonic anhydrase VII	CA7	P43166	CHEMBL2326	Lyase	0.141522
Formononetin	Estradiol 17-beta-dehydrogenase 2	HSD17B2	P37059	CHEMBL2789	Enzyme	0.141522
Formononetin	Carbonic anhydrase IV	CA4	P22748	CHEMBL3729	Lyase	0.141522
Formononetin	Carbonyl reductase [NADPH] 1	CBR1	P16152	CHEMBL5586	Enzyme	0.141522
Formononetin	Norepinephrine transporter	SLC6A2	P23975	CHEMBL222	Electrochemical transporter	0.133338
Formononetin	Arachidonate 12-lipoxygenase	ALOX12	P18054	CHEMBL3687	Enzyme	0.133338
Formononetin	Epidermal growth factor receptor erbB1	EGFR	P00533	CHEMBL203	Kinase	0.125143
Formononetin	Tyrosinase (by homology)	TYR	P14679	CHEMBL1973	Oxidoreductase	0.116965
Formononetin	Xanthine dehydrogenase	XDH	P47989	CHEMBL1929	Oxidoreductase	0.116965
Formononetin	6-phosphofructo-2-kinase/fructose-2,6-bisphosphatase 3	PFKFB3	Q16875	CHEMBL2331053	Enzyme	0.116965
Formononetin	Estrogen receptor beta	ESR2	Q92731	CHEMBL242	Nuclear receptor	0.108771
Formononetin	Receptor-type tyrosine-protein phosphatase S	PTPRS	Q13332	CHEMBL2396508	Phosphatase	0.108771
Formononetin	Estradiol 17-beta-dehydrogenase 1	HSD17B1	P14061	CHEMBL3181	Enzyme	0.108771
Formononetin	P-glycoprotein 1	ABCB1	P08183	CHEMBL4302	Primary active transporter	0.108771
Formononetin	Estrogen receptor alpha	ESR1	P03372	CHEMBL206	Nuclear receptor	0.108771
Formononetin	Macrophage migration inhibitory factor	MIF	P14174	CHEMBL2085	Enzyme	0.108771
Formononetin	Arachidonate 15-lipoxygenase	ALOX15	P16050	CHEMBL2903	Enzyme	0.108771
Formononetin	Peroxisome proliferator-activated receptor alpha	PPARA	Q07869	CHEMBL239	Nuclear receptor	0.100579
Formononetin	Cyclooxygenase-1	PTGS1	P23219	CHEMBL221	Oxidoreductase	0.100579
Formononetin	Toll-like receptor (TLR7/TLR9)	TLR9	Q9NR96	CHEMBL5804	Toll-like and Il-1 receptors	0.100579
Formononetin	Monoamine oxidase B	MAOB	P27338	CHEMBL2039	Oxidoreductase	0.100579
Formononetin	Carbonic anhydrase II	CA2	P00918	CHEMBL205	Lyase	0.100579
Formononetin	Carbonic anhydrase I	CA1	P00915	CHEMBL261	Lyase	0.100579
Formononetin	NADPH oxidase 4	NOX4	Q9NPH5	CHEMBL1250375	Enzyme	0.100579
Formononetin	Serum paraoxonase/arylesterase 1	PON1	P27169	CHEMBL3167	Enzyme	0.100579
Formononetin	Tankyrase-2	TNKS2	Q9H2K2	CHEMBL6154	Enzyme	0.100579
Formononetin	Tankyrase-1	TNKS	O95271	CHEMBL6164	Enzyme	0.100579
Formononetin	Acetylcholinesterase	ACHE	P22303	CHEMBL220	Hydrolase	0.100579
Formononetin	Carbonic anhydrase III	CA3	P07451	CHEMBL2885	Lyase	0.100579
Formononetin	Carbonic anhydrase VI	CA6	P23280	CHEMBL3025	Lyase	0.100579
Formononetin	Carbonic anhydrase XIV	CA14	Q9ULX7	CHEMBL3510	Lyase	0.100579
Formononetin	Carbonic anhydrase XIII	CA13	Q8N1Q1	CHEMBL3912	Lyase	0.100579
Formononetin	Carbonic anhydrase VB	CA5B	Q9Y2D0	CHEMBL3969	Lyase	0.100579
Formononetin	Carbonic anhydrase VA	CA5A	P35218	CHEMBL4789	Lyase	0.100579
Formononetin	Dihydroorotate dehydrogenase	DHODH	Q02127	CHEMBL1966	Oxidoreductase	0.100579
Formononetin	Steryl-sulfatase	STS	P08842	CHEMBL3559	Enzyme	0.100579
Formononetin	DNA excision repair protein ERCC-5	ERCC5	P28715	CHEMBL4736	Other nuclear protein	0.100579
Formononetin	Flap endonuclease 1	FEN1	P39748	CHEMBL5027	Enzyme	0.100579
Formononetin	Serine/threonine-protein kinase RAF	RAF1	P04049	CHEMBL1906	Kinase	0.100579
Formononetin	Carbonic anhydrase IX	CA9	Q16790	CHEMBL3594	Lyase	0.100579
Formononetin	Protein-tyrosine phosphatase 1B	PTPN1	P18031	CHEMBL335	Phosphatase	0.100579
Formononetin	Beta-secretase 1	BACE1	P56817	CHEMBL4822	Protease	0.100579
Moupinamide	Matrix metalloproteinase 9	MMP9	P14780	CHEMBL321	Protease	0.19327
Moupinamide	Matrix metalloproteinase 2	MMP2	P08253	CHEMBL333	Protease	0.19327
Moupinamide	Matrix metalloproteinase 1	MMP1	P03956	CHEMBL332	Protease	0.159937
Moupinamide	Epidermal growth factor receptor erbB1	EGFR	P00533	CHEMBL203	Kinase	0.109946
Moupinamide	Cannabinoid receptor 2	CNR2	P34972	CHEMBL253	Family A G protein-coupled receptor	0.101614
Moupinamide	Tyrosinase	TYR	P14679	CHEMBL1973	Oxidoreductase	0.101614
Moupinamide	Monoamine oxidase B	MAOB	P27338	CHEMBL2039	Oxidoreductase	0.101614
Moupinamide	Cyclooxygenase-2	PTGS2	P35354	CHEMBL230	Oxidoreductase	0.101614
Moupinamide	Serine/threonine-protein kinase B-raf	BRAF	P15056	CHEMBL5145	Kinase	0.101614
Moupinamide	Arachidonate 5-lipoxygenase	ALOX5	P09917	CHEMBL215	Oxidoreductase	0.101614
Moupinamide	Aldehyde dehydrogenase	ALDH2	P05091	CHEMBL1935	Oxidoreductase	0.101614
Moupinamide	Matrix metalloproteinase 3	MMP3	P08254	CHEMBL283	Protease	0.101614
Moupinamide	Matrix metalloproteinase 8	MMP8	P22894	CHEMBL4588	Protease	0.101614
Moupinamide	Serine/threonine-protein kinase Chk1	CHEK1	O14757	CHEMBL4630	Kinase	0.101614
Moupinamide	Serine/threonine-protein kinase WEE1	WEE1	P30291	CHEMBL5491	Kinase	0.101614
Moupinamide	Dynamin-1	DNM1	Q05193	CHEMBL4958	Enzyme	0.101614
Moupinamide	Protein kinase C (PKC)	PRKCZ	Q05513	CHEMBL3438	Kinase	0.101614
Moupinamide	Thyroid hormone receptor alpha	THRA	P10827	CHEMBL1860	Nuclear receptor	0.101614
Moupinamide	Cyclin-dependent kinase 5/CDK5 activator 1	CDK5R1 CDK5	Q15078 Q00535	CHEMBL1907600	Kinase	0.101614
Moupinamide	Thyroid hormone receptor beta-1	THRB	P10828	CHEMBL1947	Nuclear receptor	0.101614
Moupinamide	Cathepsin L	CTSL	P07711	CHEMBL3837	Protease	0.101614
Moupinamide	Heat shock protein HSP 90-alpha	HSP90AA1	P07900	CHEMBL3880	Other cytosolic protein	0.101614
Moupinamide	Tyrosine-protein kinase ABL	ABL1	P00519	CHEMBL1862	Kinase	0.101614
Moupinamide	Tyrosine-protein kinase SYK	SYK	P43405	CHEMBL2599	Kinase	0.101614
Moupinamide	Zinc finger protein GLI2	GLI2	P10070	CHEMBL5119	Transcription factor	0.101614
Moupinamide	Pyruvate dehydrogenase kinase isoform 1	PDK1	Q15118	CHEMBL4766	Kinase	0.101614
Moupinamide	Butyrylcholinesterase	BCHE	P06276	CHEMBL1914	Hydrolase	0.101614
Moupinamide	Dopamine D2 receptor	DRD2	P14416	CHEMBL217	Family A G protein-coupled receptor	0.101614
Moupinamide	Dopamine D3 receptor	DRD3	P35462	CHEMBL234	Family A G protein-coupled receptor	0.101614
Moupinamide	Bone morphogenetic protein 1	BMP1	P13497	CHEMBL3898	Protease	0.101614
Moupinamide	Cyclin-dependent kinase 1	CDK1	P06493	CHEMBL308	Kinase	0.101614
Moupinamide	Ribosomal protein S6 kinase 1	RPS6KB1	P23443	CHEMBL4501	Kinase	0.101614
Moupinamide	Cyclin-dependent kinase 1/cyclin B1	CDK1 CCNB1	P06493 P14635	CHEMBL1907602	Other cytosolic protein	0.101614
Moupinamide	Cyclin-dependent kinase 2/cyclin E1	CCNE1 CDK2	P24864 P24941	CHEMBL1907605	Kinase	0.101614
Moupinamide	CDK3/Cyclin E	CCNE1 CDK3	P24864 Q00526	CHEMBL3038471	Kinase	0.101614
Moupinamide	G-protein coupled receptor kinase 2	GRK2	P25098	CHEMBL4079	Kinase	0.101614
Moupinamide	Acetylcholinesterase	ACHE	P22303	CHEMBL220	Hydrolase	0.101614
Moupinamide	Histone acetyltransferase p300	EP300	Q09472	CHEMBL3784	Writer	0.101614
Moupinamide	Dual specificity protein phosphatase 3	DUSP3	P51452	CHEMBL2635	Phosphatase	0.101614
Moupinamide	Estrogen-related receptor alpha	ESRRA	P11474	CHEMBL3429	Nuclear receptor	0.101614
Moupinamide	Estrogen-related receptor beta	ESRRB	O95718	CHEMBL3751	Nuclear receptor	0.101614
Moupinamide	Estradiol 17-beta-dehydrogenase 2	HSD17B2	P37059	CHEMBL2789	Enzyme	0.101614
Moupinamide	Estradiol 17-beta-dehydrogenase 1	HSD17B1	P14061	CHEMBL3181	Enzyme	0.101614
Moupinamide	Insulin receptor	INSR	P06213	CHEMBL1981	Kinase	0.101614
Moupinamide	Ephrin type-A receptor 2	EPHA2	P29317	CHEMBL2068	Kinase	0.101614
Moupinamide	Ephrin type-B receptor 2	EPHB2	P29323	CHEMBL3290	Kinase	0.101614
Moupinamide	Ephrin type-A receptor 5	EPHA5	P54756	CHEMBL3987	Kinase	0.101614
Moupinamide	Ephrin type-A receptor 4	EPHA4	P54764	CHEMBL3988	Kinase	0.101614
Moupinamide	Ephrin type-A receptor 8	EPHA8	P29322	CHEMBL4134	Kinase	0.101614
Moupinamide	Ephrin type-A receptor 7	EPHA7	Q15375	CHEMBL4602	Kinase	0.101614
Moupinamide	Ephrin type-B receptor 3	EPHB3	P54753	CHEMBL4901	Kinase	0.101614
Moupinamide	Ephrin type-A receptor 3	EPHA3	P29320	CHEMBL4954	Kinase	0.101614
Moupinamide	Ephrin type-B receptor 1	EPHB1	P54762	CHEMBL5072	Kinase	0.101614
Moupinamide	Ephrin type-A receptor 1	EPHA1	P21709	CHEMBL5810	Kinase	0.101614
Moupinamide	Myosin light chain kinase, smooth muscle	MYLK	Q15746	CHEMBL2428	Kinase	0.101614
Moupinamide	Serine/threonine-protein kinase mTOR	MTOR	P42345	CHEMBL2842	Kinase	0.101614
Moupinamide	Transient receptor potential cation channel subfamily M member 8 (by homology)	TRPM8	Q7Z2W7	CHEMBL1075319	Voltage-gated ion channel	0.101614
Moupinamide	Matrix metalloproteinase 13	MMP13	P45452	CHEMBL280	Protease	0.101614
Moupinamide	Matrix metalloproteinase 7	MMP7	P09237	CHEMBL4073	Protease	0.101614
Moupinamide	Serine/threonine-protein kinase AKT2	AKT2	P31751	CHEMBL2431	Kinase	0.101614
Moupinamide	Cyclin-dependent kinase 4	CDK4	P11802	CHEMBL331	Kinase	0.101614
Moupinamide	Induced myeloid leukemia cell differentiation protein Mcl-1	MCL1	Q07820	CHEMBL4361	Other cytosolic protein	0.101614
Moupinamide	Hematopoietic prostaglandin D synthase	HPGDS	O60760	CHEMBL5879	Transferase	0.101614
Moupinamide	Histone deacetylase 1 (by homology)	HDAC1	Q13547	CHEMBL325	Eraser	0.101614
Moupinamide	Aminopeptidase N	ANPEP	P15144	CHEMBL1907	Protease	0.101614
Moupinamide	Protein farnesyltransferase	FNTA FNTB	P49354 P49356	CHEMBL2094108	Enzyme	0.101614
Moupinamide	ADAM17	ADAM17	P78536	CHEMBL3706	Protease	0.101614
Moupinamide	Metabotropic glutamate receptor 2	GRM2	Q14416	CHEMBL5137	Family C G protein-coupled receptor	0.101614
Moupinamide	Serotonin 3a (5-HT3a) receptor (by homology)	HTR3A	P46098	CHEMBL1899	Ligand-gated ion channel	0.101614
Moupinamide	Type-1 angiotensin II receptor (by homology)	AGTR1	P30556	CHEMBL227	Family A G protein-coupled receptor	0.101614
Moupinamide	Adenosine A1 receptor	ADORA1	P30542	CHEMBL226	Family A G protein-coupled receptor	0.101614
Moupinamide	Adenosine A2a receptor	ADORA2A	P29274	CHEMBL251	Family A G protein-coupled receptor	0.101614
Moupinamide	Rho-associated protein kinase 2	ROCK2	O75116	CHEMBL2973	Kinase	0.101614
Moupinamide	Carbonic anhydrase VII	CA7	P43166	CHEMBL2326	Lyase	0.101614
Moupinamide	Carbonic anhydrase VI	CA6	P23280	CHEMBL3025	Lyase	0.101614
Moupinamide	Carbonic anhydrase XIV	CA14	Q9ULX7	CHEMBL3510	Lyase	0.101614
Moupinamide	Carbonic anhydrase IX	CA9	Q16790	CHEMBL3594	Lyase	0.101614
Moupinamide	Carbonic anhydrase VA	CA5A	P35218	CHEMBL4789	Lyase	0.101614
Moupinamide	Transitional endoplasmic reticulum ATPase	VCP	P55072	CHEMBL1075145	Primary active transporter	0.101614
Moupinamide	Potassium-transporting ATPase	ATP4B ATP4A	P51164 P20648	CHEMBL2095173	Primary active transporter	0.101614
Moupinamide	Serine/threonine-protein kinase Chk2	CHEK2	O96017	CHEMBL2527	Kinase	0.101614
Moupinamide	Phosphodiesterase 4D	PDE4D	Q08499	CHEMBL288	Phosphodiesterase	0.101614
Moupinamide	Phosphodiesterase 4C	PDE4C	Q08493	CHEMBL291	Phosphodiesterase	0.101614
Moupinamide	Matrix metalloproteinase 14	MMP14	P50281	CHEMBL3869	Protease	0.101614
Moupinamide	Bromodomain-containing protein 4	BRD4	O60885	CHEMBL1163125	Reader	0.101614
Moupinamide	TNF-alpha	TNF	P01375	CHEMBL1825	Secreted protein	0.101614
Moupinamide	Bromodomain-containing protein 9	BRD9	Q9H8M2	CHEMBL3108640	Reader	0.101614
Moupinamide	Phenylethanolamine N-methyltransferase	PNMT	P11086	CHEMBL4617	Enzyme	0.101614
Moupinamide	Apoptosis regulator Bcl-X	BCL2L1	Q07817	CHEMBL4625	Other ion channel	0.101614
Moupinamide	Apoptosis regulator Bcl-2	BCL2	P10415	CHEMBL4860	Other ion channel	0.101614
Moupinamide	Sodium/glucose cotransporter 1	SLC5A1	P13866	CHEMBL4979	Electrochemical transporter	0.101614
Moupinamide	Heat shock protein 75 kDa, mitochondrial	TRAP1	Q12931	CHEMBL1075132	Other cytosolic protein	0.101614
Moupinamide	Endoplasmin	HSP90B1	P14625	CHEMBL1075323	Other membrane protein	0.101614
Moupinamide	Thromboxane A2 receptor	TBXA2R	P21731	CHEMBL2069	Family A G protein-coupled receptor	0.101614
Moupinamide	Complement factor D	CFD	P00746	CHEMBL2176771	Protease	0.101614
Moupinamide	ALK tyrosine kinase receptor	ALK	Q9UM73	CHEMBL4247	Kinase	0.101614
Moupinamide	Heat shock protein HSP 90-beta	HSP90AB1	P08238	CHEMBL4303	Other cytosolic protein	0.101614
Moupinamide	Carbonic anhydrase XII	CA12	O43570	CHEMBL3242	Lyase	0.101614
Moupinamide	Maternal embryonic leucine zipper kinase	MELK	Q14680	CHEMBL4578	Kinase	0.101614
Moupinamide	Sphingosine kinase 2	SPHK2	Q9NRA0	CHEMBL3023	Enzyme	0.101614
Quercetin	NADPH oxidase 4	NOX4	Q9NPH5	CHEMBL1250375	Enzyme	1
Quercetin	Vasopressin V2 receptor	AVPR2	P30518	CHEMBL1790	Family A G protein-coupled receptor	1
Quercetin	Aldose reductase	AKR1B1	P15121	CHEMBL1900	Enzyme	1
Quercetin	Xanthine dehydrogenase	XDH	P47989	CHEMBL1929	Oxidoreductase	1
Quercetin	Monoamine oxidase A	MAOA	P21397	CHEMBL1951	Oxidoreductase	1
Quercetin	Insulin-like growth factor I receptor	IGF1R	P08069	CHEMBL1957	Kinase	1
Quercetin	Tyrosine-protein kinase receptor FLT3	FLT3	P36888	CHEMBL1974	Kinase	1
Quercetin	Cytochrome P450 19A1	CYP19A1	P11511	CHEMBL1978	Cytochrome P450	1
Quercetin	Epidermal growth factor receptor erbB1	EGFR	P00533	CHEMBL203	Kinase	1
Quercetin	Thrombin	F2	P00734	CHEMBL204	Protease	1
Quercetin	Carbonic anhydrase II	CA2	P00918	CHEMBL205	Lyase	1
Quercetin	Serine/threonine-protein kinase PIM1	PIM1	P11309	CHEMBL2147	Kinase	1
Quercetin	Arachidonate 5-lipoxygenase	ALOX5	P09917	CHEMBL215	Oxidoreductase	1
Quercetin	Serine/threonine-protein kinase Aurora-B	AURKB	Q96GD4	CHEMBL2185	Kinase	1
Quercetin	Dopamine D4 receptor	DRD4	P21917	CHEMBL219	Family A G protein-coupled receptor	1
Quercetin	Adenosine A1 receptor (by homology)	ADORA1	P30542	CHEMBL226	Family A G protein-coupled receptor	1
Quercetin	Carbonic anhydrase VII	CA7	P43166	CHEMBL2326	Lyase	1
Quercetin	Glyoxalase I	GLO1	Q04760	CHEMBL2424	Enzyme	1
Quercetin	Myeloperoxidase	MPO	P05164	CHEMBL2439	Enzyme	1
Quercetin	PI3-kinase p85-alpha subunit	PIK3R1	P27986	CHEMBL2506	Enzyme	1
Quercetin	Adenosine A2a receptor (by homology)	ADORA2A	P29274	CHEMBL251	Family A G protein-coupled receptor	1
Quercetin	Death-associated protein kinase 1	DAPK1	P53355	CHEMBL2558	Kinase	1
Quercetin	Liver glycogen phosphorylase	PYGL	P06737	CHEMBL2568	Enzyme	1
Quercetin	Carbonic anhydrase I	CA1	P00915	CHEMBL261	Lyase	1
Quercetin	Glycogen synthase kinase-3 beta	GSK3B	P49841	CHEMBL262	Kinase	1
Quercetin	Tyrosine-protein kinase SRC	SRC	P12931	CHEMBL267	Kinase	1
Quercetin	Focal adhesion kinase 1	PTK2	Q05397	CHEMBL2695	Kinase	1
Quercetin	Estradiol 17-beta-dehydrogenase 2	HSD17B2	P37059	CHEMBL2789	Enzyme	1
Quercetin	Vascular endothelial growth factor receptor 2	KDR	P35968	CHEMBL279	Kinase	1
Quercetin	Matrix metalloproteinase 13	MMP13	P45452	CHEMBL280	Protease	1
Quercetin	Matrix metalloproteinase 3	MMP3	P08254	CHEMBL283	Protease	1
Quercetin	Carbonic anhydrase III	CA3	P07451	CHEMBL2885	Lyase	1
Quercetin	Arachidonate 15-lipoxygenase	ALOX15	P16050	CHEMBL2903	Enzyme	1
Quercetin	Multidrug resistance-associated protein 1	ABCC1	P33527	CHEMBL3004	Primary active transporter	1
Quercetin	Serine/threonine-protein kinase PLK1	PLK1	P53350	CHEMBL3024	Kinase	1
Quercetin	Carbonic anhydrase VI	CA6	P23280	CHEMBL3025	Lyase	1
Quercetin	Cyclin-dependent kinase 1	CDK1	P06493	CHEMBL308	Kinase	1
Quercetin	Matrix metalloproteinase 9	MMP9	P14780	CHEMBL321	Protease	1
Quercetin	Carbonic anhydrase XII	CA12	O43570	CHEMBL3242	Lyase	1
Quercetin	Matrix metalloproteinase 2	MMP2	P08253	CHEMBL333	Protease	1
Quercetin	Protein kinase N1	PKN1	Q16512	CHEMBL3384	Kinase	1
Quercetin	Carbonic anhydrase XIV	CA14	Q9ULX7	CHEMBL3510	Lyase	1
Quercetin	Carbonic anhydrase IX	CA9	Q16790	CHEMBL3594	Lyase	1
Quercetin	Casein kinase II alpha	CSNK2A1	P68400	CHEMBL3629	Kinase	1
Quercetin	Arachidonate 12-lipoxygenase	ALOX12	P18054	CHEMBL3687	Enzyme	1
Quercetin	Hepatocyte growth factor receptor	MET	P08581	CHEMBL3717	Kinase	1
Quercetin	Carbonic anhydrase IV	CA4	P22748	CHEMBL3729	Lyase	1
Quercetin	Serine/threonine-protein kinase NEK2	NEK2	P51955	CHEMBL3835	Kinase	1
Quercetin	Interleukin-8 receptor A	CXCR1	P25024	CHEMBL4029	Family A G protein-coupled receptor	1
Quercetin	CaM kinase II beta	CAMK2B	Q13554	CHEMBL4121	Kinase	1
Quercetin	ALK tyrosine kinase receptor	ALK	Q9UM73	CHEMBL4247	Kinase	1
Quercetin	Serine/threonine-protein kinase AKT	AKT1	P31749	CHEMBL4282	Kinase	1
Quercetin	P-glycoprotein 1	ABCB1	P08183	CHEMBL4302	Primary active transporter	1
Quercetin	Serine/threonine-protein kinase NEK6	NEK6	Q9HC98	CHEMBL4309	Kinase	1
Quercetin	Phospholipase A2 group 1B	PLA2G1B	P04054	CHEMBL4426	Enzyme	1
Quercetin	Carbonic anhydrase VA	CA5A	P35218	CHEMBL4789	Lyase	1
Quercetin	Beta-secretase 1	BACE1	P56817	CHEMBL4822	Protease	1
Quercetin	Cytochrome P450 1B1	CYP1B1	Q16678	CHEMBL4878	Cytochrome P450	1
Quercetin	Tyrosine-protein kinase receptor UFO	AXL	P30530	CHEMBL4895	Kinase	1
Quercetin	ATP-binding cassette sub-family G member 2	ABCG2	Q9UNQ0	CHEMBL5393	Primary active transporter	1
Quercetin	NUAK family SNF1-like kinase 1	NUAK1	O60285	CHEMBL5784	Kinase	1
Quercetin	Aldo-keto reductase family 1 member C2 (by homology)	AKR1C2	P52895	CHEMBL5847	Enzyme	1
Quercetin	Aldo-keto reductase family 1 member C1 (by homology)	AKR1C1	Q04828	CHEMBL5905	Enzyme	1
Quercetin	Aldo-keto-reductase family 1 member C3 (by homology)	AKR1C3	P42330	CHEMBL4681	Enzyme	1
Quercetin	Aldo-keto reductase family 1 member C4 (by homology)	AKR1C4	P17516	CHEMBL4999	Enzyme	1
Quercetin	Carbonic anhydrase XIII (by homology)	CA13	Q8N1Q1	CHEMBL3912	Lyase	1
Quercetin	Aldehyde reductase (by homology)	AKR1A1	P14550	CHEMBL2246	Enzyme	1
Quercetin	G-protein coupled receptor 35	GPR35	Q9HC97	CHEMBL1293267	Family A G protein-coupled receptor	1
Quercetin	Microtubule-associated protein tau	MAPT	P10636	CHEMBL1293224	Unclassified protein	0.680284
Quercetin	Lysine-specific demethylase 4D-like	KDM4E	B2RXH2	CHEMBL1293226	Eraser	0.680284
Quercetin	DNA topoisomerase II alpha	TOP2A	P11388	CHEMBL1806	Isomerase	0.680284
Quercetin	Insulin receptor	INSR	P06213	CHEMBL1981	Kinase	0.680284
Quercetin	Acetylcholinesterase	ACHE	P22303	CHEMBL220	Hydrolase	0.680284
Quercetin	Myosin light chain kinase, smooth muscle	MYLK	Q15746	CHEMBL2428	Kinase	0.680284
Quercetin	Tyrosine-protein kinase SYK	SYK	P43405	CHEMBL2599	Kinase	0.680284
Quercetin	PI3-kinase p110-gamma subunit	PIK3CG	P48736	CHEMBL3267	Enzyme	0.680284
Quercetin	DNA-(apurinic or apyrimidinic site) lyase	APEX1	P27695	CHEMBL5619	Enzyme	0.680284
Quercetin	Receptor-type tyrosine-protein phosphatase S	PTPRS	Q13332	CHEMBL2396508	Phosphatase	0.545872
Quercetin	Estrogen receptor beta	ESR2	Q92731	CHEMBL242	Nuclear receptor	0.545872
Quercetin	DNA-3-methyladenine glycosylase	MPG	P29372	CHEMBL3396943	Enzyme	0.545872
Quercetin	Solute carrier family 22 member 12	SLC22A12	Q96S37	CHEMBL6120	Electrochemical transporter	0.545872
Quercetin	Cyclin-dependent kinase 5/CDK5 activator 1	CDK5R1 CDK5	Q15078 Q00535	CHEMBL1907600	Kinase	0.538062
Quercetin	Cyclin-dependent kinase 1/cyclin B	CCNB3 CDK1 CCNB1 CCNB2	Q8WWL7 P06493 P14635 O95067	CHEMBL2094127	Other cytosolic protein	0.538062
Quercetin	Arginase-1 (by homology)	ARG1	P05089	CHEMBL1075097	Enzyme	0.538062
Quercetin	Cyclin-dependent kinase 6	CDK6	Q00534	CHEMBL2508	Kinase	0.498513
Quercetin	Cyclin-dependent kinase 2	CDK2	P24941	CHEMBL301	Kinase	0.498513
Quercetin	Tyrosinase	TYR	P14679	CHEMBL1973	Oxidoreductase	0.395895
Quercetin	Estradiol 17-beta-dehydrogenase 1	HSD17B1	P14061	CHEMBL3181	Enzyme	0.395895
Quercetin	Aryl hydrocarbon receptor	AHR	P35869	CHEMBL3201	Transcription factor	0.395895
Quercetin	Estrogen-related receptor alpha	ESRRA	P11474	CHEMBL3429	Nuclear receptor	0.395895
Quercetin	Beta amyloid A4 protein	APP	P05067	CHEMBL2487	Membrane receptor	0.26156
Quercetin	Poly [ADP-ribose] polymerase-1	PARP1	P09874	CHEMBL3105	Enzyme	0.26156
Quercetin	Transthyretin	TTR	P02766	CHEMBL3194	Secreted protein	0.26156
Quercetin	Matrix metalloproteinase 12	MMP12	P39900	CHEMBL4393	Protease	0.26156
Quercetin	Lymphocyte differentiation antigen CD38	CD38	P28907	CHEMBL4660	Enzyme	0.26156
Quercetin	Aldo-keto reductase family 1 member B10	AKR1B10	O60218	CHEMBL5983	Enzyme	0.26156
Quercetin	Tankyrase-2	TNKS2	Q9H2K2	CHEMBL6154	Enzyme	0.26156
Quercetin	Tankyrase-1	TNKS	O95271	CHEMBL6164	Enzyme	0.26156
Quercetin	DNA topoisomerase I (by homology)	TOP1	P11387	CHEMBL1781	Isomerase	0.26156
Quercetin	Telomerase reverse transcriptase	TERT	O14746	CHEMBL2916	Enzyme	0.198389
Liquiritin	Sodium/glucose cotransporter 1	SLC5A1	P13866	CHEMBL4979	Electrochemical transporter	0.189458
Liquiritin	Low affinity sodium-glucose cotransporter	SLC5A4	Q9NY91	CHEMBL1770047	Electrochemical transporter	0.17281
Liquiritin	Sodium/glucose cotransporter 2	SLC5A2	P31639	CHEMBL3884	Electrochemical transporter	0.17281
Liquiritin	Cytochrome P450 19A1	CYP19A1	P11511	CHEMBL1978	Cytochrome P450	0.164472
Liquiritin	Solute carrier family 28 member 3	SLC28A3	Q9HAS3	CHEMBL5707	Electrochemical transporter	0.114495
Liquiritin	Tyrosinase	TYR	P14679	CHEMBL1973	Oxidoreductase	0.106166
Liquiritin	Adenosine A1 receptor (by homology)	ADORA1	P30542	CHEMBL226	Family A G protein-coupled receptor	0.106166
Liquiritin	Eukaryotic initiation factor 4A-I	EIF4A1	P60842	CHEMBL2052028	Hydrolase	0.106166
Liquiritin	Adenosine A3 receptor	ADORA3	P0DMS8	CHEMBL256	Family A G protein-coupled receptor	0.106166
Liquiritin	Epoxide hydratase	EPHX2	P34913	CHEMBL2409	Protease	0.106166
Liquiritin	Carbonic anhydrase XII	CA12	O43570	CHEMBL3242	Lyase	0.106166
Liquiritin	Matrix metalloproteinase 13	MMP13	P45452	CHEMBL280	Protease	0.106166
Liquiritin	Matrix metalloproteinase 12	MMP12	P39900	CHEMBL4393	Protease	0.106166
Liquiritin	Monoamine oxidase B	MAOB	P27338	CHEMBL2039	Oxidoreductase	0.106166
Liquiritin	Cytochrome P450 1B1	CYP1B1	Q16678	CHEMBL4878	Cytochrome P450	0.106166
Liquiritin	Steroid 5-alpha-reductase 1	SRD5A1	P18405	CHEMBL1787	Oxidoreductase	0.106166
Liquiritin	Taste receptor type 2 member 31	TAS2R31	P59538	CHEMBL2034804	Taste family G protein-coupled receptor	0.106166
Liquiritin	Multidrug resistance-associated protein 1	ABCC1	P33527	CHEMBL3004	Primary active transporter	0.106166
Liquiritin	Estradiol 17-beta-dehydrogenase 1	HSD17B1	P14061	CHEMBL3181	Enzyme	0.106166
Liquiritin	Testis-specific androgen-binding protein	SHBG	P04278	CHEMBL3305	Secreted protein	0.106166
Liquiritin	Carbonyl reductase [NADPH] 1	CBR1	P16152	CHEMBL5586	Enzyme	0.106166
Liquiritin	ATP-binding cassette sub-family G member 2	ABCG2	Q9UNQ0	CHEMBL5393	Primary active transporter	0.106166
Liquiritin	Matrix metalloproteinase 1	MMP1	P03956	CHEMBL332	Protease	0.106166
Liquiritin	Matrix metalloproteinase 7	MMP7	P09237	CHEMBL4073	Protease	0.106166
Liquiritin	Matrix metalloproteinase 8	MMP8	P22894	CHEMBL4588	Protease	0.106166
Liquiritin	Adenosine A2a receptor (by homology)	ADORA2A	P29274	CHEMBL251	Family A G protein-coupled receptor	0.106166
Liquiritin	T-cell protein-tyrosine phosphatase	PTPN2	P17706	CHEMBL3807	Phosphatase	0.106166
Liquiritin	Estrogen receptor alpha	ESR1	P03372	CHEMBL206	Nuclear receptor	0.106166
Liquiritin	Estrogen receptor beta	ESR2	Q92731	CHEMBL242	Nuclear receptor	0.106166
Liquiritin	Aldose reductase	AKR1B1	P15121	CHEMBL1900	Enzyme	0.106166
Liquiritin	Carbonic anhydrase IV	CA4	P22748	CHEMBL3729	Lyase	0.106166
Liquiritin	Telomerase reverse transcriptase	TERT	O14746	CHEMBL2916	Enzyme	0.106166
Liquiritin	Equilibrative nucleoside transporter 1	SLC29A1	Q99808	CHEMBL1997	Electrochemical transporter	0.106166
Liquiritin	Cyclooxygenase-1	PTGS1	P23219	CHEMBL221	Oxidoreductase	0.106166
Liquiritin	Adenosine A2b receptor	ADORA2B	P29275	CHEMBL255	Family A G protein-coupled receptor	0.106166
LicochalconeB	Monoamine oxidase B	MAOB	P27338	CHEMBL2039	Oxidoreductase	0.394383
LicochalconeB	Neuronal acetylcholine receptor protein alpha-7 subunit	CHRNA7	P36544	CHEMBL2492	Ligand-gated ion channel	0.287307
LicochalconeB	Aldose reductase	AKR1B1	P15121	CHEMBL1900	Enzyme	0.196657
LicochalconeB	Beta-secretase 1	BACE1	P56817	CHEMBL4822	Protease	0.122582
LicochalconeB	Cyclooxygenase-2	PTGS2	P35354	CHEMBL230	Oxidoreductase	0.114338
LicochalconeB	Arachidonate 5-lipoxygenase	ALOX5	P09917	CHEMBL215	Oxidoreductase	0.114338
LicochalconeB	Epidermal growth factor receptor erbB1	EGFR	P00533	CHEMBL203	Kinase	0.114338
LicochalconeB	Coagulation factor VII/tissue factor	F3	P13726	CHEMBL4081	Surface antigen	0.114338
LicochalconeB	Beta amyloid A4 protein	APP	P05067	CHEMBL2487	Membrane receptor	0.1061
LicochalconeB	ATP-binding cassette sub-family G member 2	ABCG2	Q9UNQ0	CHEMBL5393	Primary active transporter	0.1061
Daidzein	Aldehyde dehydrogenase	ALDH2	P05091	CHEMBL1935	Oxidoreductase	1
Daidzein	Estrogen receptor alpha	ESR1	P03372	CHEMBL206	Nuclear receptor	1
Daidzein	Carbonic anhydrase VII	CA7	P43166	CHEMBL2326	Lyase	1
Daidzein	Estrogen receptor beta	ESR2	Q92731	CHEMBL242	Nuclear receptor	1
Daidzein	Carbonic anhydrase XII	CA12	O43570	CHEMBL3242	Lyase	1
Daidzein	Carbonic anhydrase IV	CA4	P22748	CHEMBL3729	Lyase	1
Daidzein	Thromboxane-A synthase	TBXAS1	P24557	CHEMBL1835	Cytochrome P450	0.536298
Daidzein	Monoamine oxidase A	MAOA	P21397	CHEMBL1951	Oxidoreductase	0.536298
Daidzein	Epidermal growth factor receptor erbB1	EGFR	P00533	CHEMBL203	Kinase	0.536298
Daidzein	Maltase-glucoamylase	MGAM	O43451	CHEMBL2074	Hydrolase	0.536298
Daidzein	Serotonin 2a (5-HT2a) receptor	HTR2A	P28223	CHEMBL224	Family A G protein-coupled receptor	0.536298
Daidzein	Serotonin 2c (5-HT2c) receptor	HTR2C	P28335	CHEMBL225	Family A G protein-coupled receptor	0.536298
Daidzein	Adenosine A1 receptor (by homology)	ADORA1	P30542	CHEMBL226	Family A G protein-coupled receptor	0.536298
Daidzein	Adenosine A2a receptor	ADORA2A	P29274	CHEMBL251	Family A G protein-coupled receptor	0.536298
Daidzein	Estradiol 17-beta-dehydrogenase 1	HSD17B1	P14061	CHEMBL3181	Enzyme	0.536298
Daidzein	Estrogen-related receptor alpha	ESRRA	P11474	CHEMBL3429	Nuclear receptor	0.536298
Daidzein	Estrogen-related receptor beta	ESRRB	O95718	CHEMBL3751	Nuclear receptor	0.536298
Daidzein	ATP-binding cassette sub-family G member 2	ABCG2	Q9UNQ0	CHEMBL5393	Primary active transporter	0.536298
Daidzein	Cytochrome P450 19A1	CYP19A1	P11511	CHEMBL1978	Cytochrome P450	0.387024
Daidzein	Arachidonate 12-lipoxygenase	ALOX12	P18054	CHEMBL3687	Enzyme	0.3163
Daidzein	Tyrosinase (by homology)	TYR	P14679	CHEMBL1973	Oxidoreductase	0.292767
Daidzein	Macrophage migration inhibitory factor	MIF	P14174	CHEMBL2085	Enzyme	0.292767
Daidzein	Xanthine dehydrogenase	XDH	P47989	CHEMBL1929	Oxidoreductase	0.23776
Daidzein	6-phosphofructo-2-kinase/fructose-2,6-bisphosphatase 3	PFKFB3	Q16875	CHEMBL2331053	Enzyme	0.206337
Daidzein	Interleukin-2	IL2	P60568	CHEMBL5880	Secreted protein	0.198444
Daidzein	Carbonyl reductase [NADPH] 1	CBR1	P16152	CHEMBL5586	Enzyme	0.182723
Daidzein	Estradiol 17-beta-dehydrogenase 2	HSD17B2	P37059	CHEMBL2789	Enzyme	0.167042
Daidzein	P-glycoprotein 1	ABCB1	P08183	CHEMBL4302	Primary active transporter	0.151315
Daidzein	Receptor-type tyrosine-protein phosphatase S	PTPRS	Q13332	CHEMBL2396508	Phosphatase	0.143473
Daidzein	Arachidonate 15-lipoxygenase	ALOX15	P16050	CHEMBL2903	Enzyme	0.143473
Daidzein	Cyclooxygenase-1	PTGS1	P23219	CHEMBL221	Oxidoreductase	0.12775
Daidzein	Norepinephrine transporter	SLC6A2	P23975	CHEMBL222	Electrochemical transporter	0.12775
Daidzein	NADPH oxidase 4	NOX4	Q9NPH5	CHEMBL1250375	Enzyme	0.12775
Daidzein	Monoamine oxidase B	MAOB	P27338	CHEMBL2039	Oxidoreductase	0.119895
Daidzein	Serum paraoxonase/arylesterase 1	PON1	P27169	CHEMBL3167	Enzyme	0.119895
Daidzein	Carbonic anhydrase II	CA2	P00918	CHEMBL205	Lyase	0.112042
Daidzein	Carbonic anhydrase I	CA1	P00915	CHEMBL261	Lyase	0.112042
Daidzein	Steryl-sulfatase	STS	P08842	CHEMBL3559	Enzyme	0.112042
Daidzein	Acetylcholinesterase	ACHE	P22303	CHEMBL220	Hydrolase	0.112042
Daidzein	Toll-like receptor (TLR7/TLR9)	TLR9	Q9NR96	CHEMBL5804	Toll-like and Il-1 receptors	0.112042
Daidzein	Arachidonate 5-lipoxygenase	ALOX5	P09917	CHEMBL215	Oxidoreductase	0.112042
Daidzein	Peroxisome proliferator-activated receptor alpha	PPARA	Q07869	CHEMBL239	Nuclear receptor	0.112042
Daidzein	Tankyrase-2	TNKS2	Q9H2K2	CHEMBL6154	Enzyme	0.112042
Daidzein	Tankyrase-1	TNKS	O95271	CHEMBL6164	Enzyme	0.112042
Daidzein	Protein-tyrosine phosphatase 1B	PTPN1	P18031	CHEMBL335	Phosphatase	0.112042
Daidzein	Carbonic anhydrase IX	CA9	Q16790	CHEMBL3594	Lyase	0.112042
Daidzein	Tissue-type plasminogen activator	PLAT	P00750	CHEMBL1873	Protease	0.112042
Daidzein	Thrombin and coagulation factor X	F10	P00742	CHEMBL244	Protease	0.112042
Daidzein	Urokinase-type plasminogen activator	PLAU	P00749	CHEMBL3286	Protease	0.112042
Daidzein	Carbonic anhydrase VB	CA5B	Q9Y2D0	CHEMBL3969	Lyase	0.112042
Daidzein	Induced myeloid leukemia cell differentiation protein Mcl-1	MCL1	Q07820	CHEMBL4361	Other cytosolic protein	0.112042
Daidzein	Peroxisome proliferator-activated receptor gamma	PPARG	P37231	CHEMBL235	Nuclear receptor	0.112042
Daidzein	Cyclin-dependent kinase 5/CDK5 activator 1	CDK5R1 CDK5	Q15078 Q00535	CHEMBL1907600	Kinase	0.112042
Wogonin	Cyclooxygenase-2 (by homology)	PTGS2	P35354	CHEMBL230	Oxidoreductase	1
Wogonin	Nitric oxide synthase, inducible (by homology)	NOS2	P35228	CHEMBL4481	Enzyme	1
Wogonin	Tyrosine-protein kinase receptor FLT3	FLT3	P36888	CHEMBL1974	Kinase	0.246151
Wogonin	Aldose reductase	AKR1B1	P15121	CHEMBL1900	Enzyme	0.229686
Wogonin	Delta opioid receptor	OPRD1	P41143	CHEMBL236	Family A G protein-coupled receptor	0.139062
Wogonin	Stem cell growth factor receptor	KIT	P10721	CHEMBL1936	Kinase	0.130792
Wogonin	P-glycoprotein 1	ABCB1	P08183	CHEMBL4302	Primary active transporter	0.130792
Wogonin	Inhibitor of nuclear factor kappa B kinase beta subunit	IKBKB	O14920	CHEMBL1991	Kinase	0.122582
Wogonin	Neurotrophic tyrosine kinase receptor type 2	NTRK2	Q16620	CHEMBL4898	Kinase	0.122582
Wogonin	Lysine-specific demethylase 4D-like	KDM4E	B2RXH2	CHEMBL1293226	Eraser	0.1061
Wogonin	Xanthine dehydrogenase	XDH	P47989	CHEMBL1929	Oxidoreductase	0.1061
Wogonin	Arachidonate 15-lipoxygenase	ALOX15	P16050	CHEMBL2903	Enzyme	0.1061
Wogonin	Cyclin-dependent kinase 1	CDK1	P06493	CHEMBL308	Kinase	0.1061
Wogonin	Arachidonate 12-lipoxygenase	ALOX12	P18054	CHEMBL3687	Enzyme	0.1061
Wogonin	G protein-coupled receptor kinase 6	GRK6	P43250	CHEMBL6144	Kinase	0.1061
Wogonin	Cytochrome P450 19A1	CYP19A1	P11511	CHEMBL1978	Cytochrome P450	0.1061
Wogonin	Estrogen receptor beta	ESR2	Q92731	CHEMBL242	Nuclear receptor	0.1061
Wogonin	Cytochrome P450 1A1	CYP1A1	P04798	CHEMBL2231	Cytochrome P450	0.1061
Wogonin	Mu opioid receptor	OPRM1	P35372	CHEMBL233	Family A G protein-coupled receptor	0.1061
Wogonin	ATP-binding cassette sub-family G member 2	ABCG2	Q9UNQ0	CHEMBL5393	Primary active transporter	0.1061
Wogonin	Estrogen receptor alpha	ESR1	P03372	CHEMBL206	Nuclear receptor	0.1061
Wogonin	Epidermal growth factor receptor erbB1	EGFR	P00533	CHEMBL203	Kinase	0.1061
Wogonin	Solute carrier family 22 member 12	SLC22A12	Q96S37	CHEMBL6120	Electrochemical transporter	0.1061
Wogonin	Cytochrome P450 1B1	CYP1B1	Q16678	CHEMBL4878	Cytochrome P450	0.1061
Wogonin	Carbonic anhydrase IV	CA4	P22748	CHEMBL3729	Lyase	0.1061
OroxylinA	Tyrosine-protein kinase receptor FLT3	FLT3	P36888	CHEMBL1974	Kinase	1
OroxylinA	Nitric oxide synthase, inducible (by homology)	NOS2	P35228	CHEMBL4481	Enzyme	0.600412
OroxylinA	Cyclooxygenase-2 (by homology)	PTGS2	P35354	CHEMBL230	Oxidoreductase	0.270837
OroxylinA	P-glycoprotein 1	ABCB1	P08183	CHEMBL4302	Primary active transporter	0.22133
OroxylinA	Stem cell growth factor receptor	KIT	P10721	CHEMBL1936	Kinase	0.196657
OroxylinA	Delta opioid receptor	OPRD1	P41143	CHEMBL236	Family A G protein-coupled receptor	0.196657
OroxylinA	Lysine-specific demethylase 4D-like	KDM4E	B2RXH2	CHEMBL1293226	Eraser	0.180252
OroxylinA	Xanthine dehydrogenase	XDH	P47989	CHEMBL1929	Oxidoreductase	0.180252
OroxylinA	Arachidonate 15-lipoxygenase	ALOX15	P16050	CHEMBL2903	Enzyme	0.180252
OroxylinA	Cyclin-dependent kinase 1	CDK1	P06493	CHEMBL308	Kinase	0.180252
OroxylinA	Arachidonate 12-lipoxygenase	ALOX12	P18054	CHEMBL3687	Enzyme	0.180252
OroxylinA	G protein-coupled receptor kinase 6	GRK6	P43250	CHEMBL6144	Kinase	0.180252
OroxylinA	Serine/threonine-protein kinase PIM1	PIM1	P11309	CHEMBL2147	Kinase	0.171979
OroxylinA	Adenosine A1 receptor (by homology)	ADORA1	P30542	CHEMBL226	Family A G protein-coupled receptor	0.171979
OroxylinA	Adenosine A2a receptor (by homology)	ADORA2A	P29274	CHEMBL251	Family A G protein-coupled receptor	0.171979
OroxylinA	Estrogen receptor beta	ESR2	Q92731	CHEMBL242	Nuclear receptor	0.139062
OroxylinA	Aldose reductase (by homology)	AKR1B1	P15121	CHEMBL1900	Enzyme	0.139062
OroxylinA	Tyrosine-protein kinase LCK	LCK	P06239	CHEMBL258	Kinase	0.130792
OroxylinA	Receptor-type tyrosine-protein phosphatase S	PTPRS	Q13332	CHEMBL2396508	Phosphatase	0.122582
OroxylinA	Estrogen receptor alpha	ESR1	P03372	CHEMBL206	Nuclear receptor	0.122582
OroxylinA	Adenosine A3 receptor	ADORA3	P0DMS8	CHEMBL256	Family A G protein-coupled receptor	0.122582
OroxylinA	Cytochrome P450 1B1	CYP1B1	Q16678	CHEMBL4878	Cytochrome P450	0.114338
OroxylinA	Estradiol 17-beta-dehydrogenase 1	HSD17B1	P14061	CHEMBL3181	Enzyme	0.114338
OroxylinA	Monoamine oxidase A	MAOA	P21397	CHEMBL1951	Oxidoreductase	0.114338
OroxylinA	Tyrosine-protein kinase SYK	SYK	P43405	CHEMBL2599	Kinase	0.114338
OroxylinA	Aldo-keto reductase family 1 member B10	AKR1B10	O60218	CHEMBL5983	Enzyme	0.114338
OroxylinA	ATP-binding cassette sub-family G member 2	ABCG2	Q9UNQ0	CHEMBL5393	Primary active transporter	0.114338
OroxylinA	Androgen Receptor	AR	P10275	CHEMBL1871	Nuclear receptor	0.114338
OroxylinA	Plasminogen	PLG	P00747	CHEMBL1801	Protease	0.1061
OroxylinA	Cyclin-dependent kinase 5/CDK5 activator 1	CDK5R1 CDK5	Q15078 Q00535	CHEMBL1907600	Kinase	0.1061
OroxylinA	Cytochrome P450 19A1	CYP19A1	P11511	CHEMBL1978	Cytochrome P450	0.1061
OroxylinA	Carbonic anhydrase II	CA2	P00918	CHEMBL205	Lyase	0.1061
OroxylinA	Cyclin-dependent kinase 1/cyclin B	CCNB3 CDK1 CCNB1 CCNB2	Q8WWL7 P06493 P14635 O95067	CHEMBL2094127	Other cytosolic protein	0.1061
OroxylinA	Carbonic anhydrase VII	CA7	P43166	CHEMBL2326	Lyase	0.1061
OroxylinA	Cyclin-dependent kinase 6	CDK6	Q00534	CHEMBL2508	Kinase	0.1061
OroxylinA	Carbonic anhydrase I	CA1	P00915	CHEMBL261	Lyase	0.1061
OroxylinA	Carbonic anhydrase XII	CA12	O43570	CHEMBL3242	Lyase	0.1061
OroxylinA	Carbonic anhydrase IX	CA9	Q16790	CHEMBL3594	Lyase	0.1061
OroxylinA	Carbonic anhydrase IV	CA4	P22748	CHEMBL3729	Lyase	0.1061
OroxylinA	Carbonyl reductase [NADPH] 1	CBR1	P16152	CHEMBL5586	Enzyme	0.1061
OroxylinA	Inhibitor of nuclear factor kappa B kinase beta subunit	IKBKB	O14920	CHEMBL1991	Kinase	0.1061
OroxylinA	Neurotrophic tyrosine kinase receptor type 2	NTRK2	Q16620	CHEMBL4898	Kinase	0.1061
OroxylinA	Ornithine decarboxylase	ODC1	P11926	CHEMBL1869	Lyase	0.1061
OroxylinA	Matrix metalloproteinase 12	MMP12	P39900	CHEMBL4393	Protease	0.1061
OroxylinA	Lymphocyte differentiation antigen CD38	CD38	P28907	CHEMBL4660	Enzyme	0.1061
OroxylinA	DNA topoisomerase I (by homology)	TOP1	P11387	CHEMBL1781	Isomerase	0.1061
OroxylinA	Arginase-1 (by homology)	ARG1	P05089	CHEMBL1075097	Enzyme	0.1061
OroxylinA	Matrix metalloproteinase 9	MMP9	P14780	CHEMBL321	Protease	0.1061
OroxylinA	Matrix metalloproteinase 2	MMP2	P08253	CHEMBL333	Protease	0.1061
Calycosin	Cytochrome P450 19A1	CYP19A1	P11511	CHEMBL1978	Cytochrome P450	0.312022
Calycosin	Carbonic anhydrase VII	CA7	P43166	CHEMBL2326	Lyase	0.312022
Calycosin	Estradiol 17-beta-dehydrogenase 2	HSD17B2	P37059	CHEMBL2789	Enzyme	0.312022
Calycosin	Carbonic anhydrase XII	CA12	O43570	CHEMBL3242	Lyase	0.312022
Calycosin	Carbonic anhydrase IV	CA4	P22748	CHEMBL3729	Lyase	0.312022
Calycosin	Carbonyl reductase [NADPH] 1	CBR1	P16152	CHEMBL5586	Enzyme	0.312022
Calycosin	P-glycoprotein 1	ABCB1	P08183	CHEMBL4302	Primary active transporter	0.180252
Calycosin	Tyrosinase (by homology)	TYR	P14679	CHEMBL1973	Oxidoreductase	0.163737
Calycosin	Macrophage migration inhibitory factor	MIF	P14174	CHEMBL2085	Enzyme	0.163737
Calycosin	Peroxisome proliferator-activated receptor alpha	PPARA	Q07869	CHEMBL239	Nuclear receptor	0.130792
Calycosin	Estradiol 17-beta-dehydrogenase 1	HSD17B1	P14061	CHEMBL3181	Enzyme	0.122582
Calycosin	Estrogen receptor alpha	ESR1	P03372	CHEMBL206	Nuclear receptor	0.122582
Calycosin	Estrogen receptor beta	ESR2	Q92731	CHEMBL242	Nuclear receptor	0.122582
Calycosin	Toll-like receptor (TLR7/TLR9)	TLR9	Q9NR96	CHEMBL5804	Toll-like and Il-1 receptors	0.114338
Calycosin	Receptor-type tyrosine-protein phosphatase S	PTPRS	Q13332	CHEMBL2396508	Phosphatase	0.114338
Calycosin	Epidermal growth factor receptor erbB1	EGFR	P00533	CHEMBL203	Kinase	0.114338
Calycosin	Monoamine oxidase B	MAOB	P27338	CHEMBL2039	Oxidoreductase	0.1061
Calycosin	Aldehyde dehydrogenase	ALDH2	P05091	CHEMBL1935	Oxidoreductase	0.1061
Calycosin	Xanthine dehydrogenase	XDH	P47989	CHEMBL1929	Oxidoreductase	0.1061
Calycosin	Arachidonate 12-lipoxygenase	ALOX12	P18054	CHEMBL3687	Enzyme	0.1061
Calycosin	Cyclooxygenase-1	PTGS1	P23219	CHEMBL221	Oxidoreductase	0.1061
Calycosin	Norepinephrine transporter	SLC6A2	P23975	CHEMBL222	Electrochemical transporter	0.1061
Acacetin	Cytochrome P450 1B1	CYP1B1	Q16678	CHEMBL4878	Cytochrome P450	1
Acacetin	Cytochrome P450 19A1	CYP19A1	P11511	CHEMBL1978	Cytochrome P450	0.353074
Acacetin	Carbonic anhydrase VII	CA7	P43166	CHEMBL2326	Lyase	0.25429
Acacetin	Carbonic anhydrase XII	CA12	O43570	CHEMBL3242	Lyase	0.25429
Acacetin	Carbonic anhydrase IV	CA4	P22748	CHEMBL3729	Lyase	0.25429
Acacetin	Carbonyl reductase [NADPH] 1	CBR1	P16152	CHEMBL5586	Enzyme	0.25429
Acacetin	Multidrug resistance-associated protein 1	ABCC1	P33527	CHEMBL3004	Primary active transporter	0.237885
Acacetin	Estrogen receptor beta	ESR2	Q92731	CHEMBL242	Nuclear receptor	0.213126
Acacetin	P-glycoprotein 1	ABCB1	P08183	CHEMBL4302	Primary active transporter	0.213126
Acacetin	NADPH oxidase 4	NOX4	Q9NPH5	CHEMBL1250375	Enzyme	0.18842
Acacetin	Tankyrase-2	TNKS2	Q9H2K2	CHEMBL6154	Enzyme	0.180252
Acacetin	Tankyrase-1	TNKS	O95271	CHEMBL6164	Enzyme	0.180252
Acacetin	Cyclin-dependent kinase 5/CDK5 activator 1	CDK5R1 CDK5	Q15078 Q00535	CHEMBL1907600	Kinase	0.171979
Acacetin	Xanthine dehydrogenase	XDH	P47989	CHEMBL1929	Oxidoreductase	0.171979
Acacetin	Cyclin-dependent kinase 1/cyclin B	CCNB3 CDK1 CCNB1 CCNB2	Q8WWL7 P06493 P14635 O95067	CHEMBL2094127	Other cytosolic protein	0.171979
Acacetin	Acetylcholinesterase	ACHE	P22303	CHEMBL220	Hydrolase	0.171979
Acacetin	Cyclin-dependent kinase 6	CDK6	Q00534	CHEMBL2508	Kinase	0.171979
Acacetin	Estrogen receptor alpha	ESR1	P03372	CHEMBL206	Nuclear receptor	0.171979
Acacetin	Aldose reductase (by homology)	AKR1B1	P15121	CHEMBL1900	Enzyme	0.163737
Acacetin	Tyrosine-protein kinase receptor FLT3	FLT3	P36888	CHEMBL1974	Kinase	0.163737
Acacetin	Estradiol 17-beta-dehydrogenase 1	HSD17B1	P14061	CHEMBL3181	Enzyme	0.163737
Acacetin	ATP-binding cassette sub-family G member 2	ABCG2	Q9UNQ0	CHEMBL5393	Primary active transporter	0.163737
Acacetin	Monoamine oxidase A	MAOA	P21397	CHEMBL1951	Oxidoreductase	0.155528
Acacetin	Adenosine A1 receptor (by homology)	ADORA1	P30542	CHEMBL226	Family A G protein-coupled receptor	0.155528
Acacetin	Adenosine A2a receptor	ADORA2A	P29274	CHEMBL251	Family A G protein-coupled receptor	0.155528
Acacetin	Tyrosine-protein kinase SYK	SYK	P43405	CHEMBL2599	Kinase	0.155528
Acacetin	Glycogen synthase kinase-3 beta	GSK3B	P49841	CHEMBL262	Kinase	0.155528
Acacetin	Transthyretin	TTR	P02766	CHEMBL3194	Secreted protein	0.155528
Acacetin	Aldo-keto reductase family 1 member B10	AKR1B10	O60218	CHEMBL5983	Enzyme	0.155528
Acacetin	Stem cell growth factor receptor	KIT	P10721	CHEMBL1936	Kinase	0.147257
Acacetin	Delta opioid receptor	OPRD1	P41143	CHEMBL236	Family A G protein-coupled receptor	0.147257
Acacetin	Tyrosine-protein kinase LCK	LCK	P06239	CHEMBL258	Kinase	0.147257
Acacetin	Estradiol 17-beta-dehydrogenase 2	HSD17B2	P37059	CHEMBL2789	Enzyme	0.147257
Acacetin	Arachidonate 15-lipoxygenase	ALOX15	P16050	CHEMBL2903	Enzyme	0.139062
Acacetin	Arachidonate 12-lipoxygenase	ALOX12	P18054	CHEMBL3687	Enzyme	0.139062
Acacetin	Cyclooxygenase-2	PTGS2	P35354	CHEMBL230	Oxidoreductase	0.139062
Acacetin	Casein kinase II alpha	CSNK2A1	P68400	CHEMBL3629	Kinase	0.139062
Acacetin	Cystic fibrosis transmembrane conductance regulator	CFTR	P13569	CHEMBL4051	Other ion channel	0.139062
Acacetin	Serine/threonine-protein kinase PIM1	PIM1	P11309	CHEMBL2147	Kinase	0.130792
Acacetin	Carbonic anhydrase II	CA2	P00918	CHEMBL205	Lyase	0.130792
Acacetin	Induced myeloid leukemia cell differentiation protein Mcl-1	MCL1	Q07820	CHEMBL4361	Other cytosolic protein	0.130792
Acacetin	Receptor-type tyrosine-protein phosphatase S	PTPRS	Q13332	CHEMBL2396508	Phosphatase	0.130792
Acacetin	Plasminogen	PLG	P00747	CHEMBL1801	Protease	0.122582
Acacetin	Arginase-1 (by homology)	ARG1	P05089	CHEMBL1075097	Enzyme	0.122582
Acacetin	Arachidonate 5-lipoxygenase	ALOX5	P09917	CHEMBL215	Oxidoreductase	0.114338
Acacetin	Carbonic anhydrase I	CA1	P00915	CHEMBL261	Lyase	0.114338
Acacetin	Carbonic anhydrase IX	CA9	Q16790	CHEMBL3594	Lyase	0.114338
Acacetin	G protein-coupled receptor kinase 6	GRK6	P43250	CHEMBL6144	Kinase	0.114338
Acacetin	Beta amyloid A4 protein	APP	P05067	CHEMBL2487	Membrane receptor	0.114338
Acacetin	Glyoxalase I	GLO1	Q04760	CHEMBL2424	Enzyme	0.114338
Acacetin	Poly [ADP-ribose] polymerase-1	PARP1	P09874	CHEMBL3105	Enzyme	0.114338
Acacetin	Matrix metalloproteinase 9	MMP9	P14780	CHEMBL321	Protease	0.114338
Acacetin	Matrix metalloproteinase 2	MMP2	P08253	CHEMBL333	Protease	0.114338
Acacetin	Matrix metalloproteinase 12	MMP12	P39900	CHEMBL4393	Protease	0.114338
Acacetin	Lymphocyte differentiation antigen CD38	CD38	P28907	CHEMBL4660	Enzyme	0.114338
Acacetin	DNA topoisomerase I (by homology)	TOP1	P11387	CHEMBL1781	Isomerase	0.114338
Acacetin	AMY1C	AMY1A	P04745	CHEMBL2478	Enzyme	0.1061
Acacetin	Phospholipase A2 group IIA	PLA2G2A	P14555	CHEMBL3474	Enzyme	0.1061
Acacetin	NEDD8-activating enzyme E1 regulatory subunit	NAE1	Q13564	CHEMBL2016431	Unclassified protein	0.1061
Acacetin	Cyclin-dependent kinase 1	CDK1	P06493	CHEMBL308	Kinase	0.1061
Acacetin	Lysine-specific demethylase 4D-like	KDM4E	B2RXH2	CHEMBL1293226	Eraser	0.1061
Acacetin	Tyrosinase	TYR	P14679	CHEMBL1973	Oxidoreductase	0.1061
Acacetin	Aryl hydrocarbon receptor	AHR	P35869	CHEMBL3201	Transcription factor	0.1061
Acacetin	Estrogen-related receptor alpha	ESRRA	P11474	CHEMBL3429	Nuclear receptor	0.1061
Acacetin	Telomerase reverse transcriptase	TERT	O14746	CHEMBL2916	Enzyme	0.1061
Acacetin	Adenosine A3 receptor	ADORA3	P0DMS8	CHEMBL256	Family A G protein-coupled receptor	0.1061
Panicolin	Cyclooxygenase-2	PTGS2	P35354	CHEMBL230	Oxidoreductase	0.201602
Panicolin	Aldose reductase (by homology)	AKR1B1	P15121	CHEMBL1900	Enzyme	0.176594
Panicolin	Nitric oxide synthase, inducible	NOS2	P35228	CHEMBL4481	Enzyme	0.134939
Panicolin	Cytochrome P450 1B1	CYP1B1	Q16678	CHEMBL4878	Cytochrome P450	0.118277
Panicolin	Mu opioid receptor	OPRM1	P35372	CHEMBL233	Family A G protein-coupled receptor	0.118277
Panicolin	Delta opioid receptor	OPRD1	P41143	CHEMBL236	Family A G protein-coupled receptor	0.118277
Panicolin	Adenosine A1 receptor (by homology)	ADORA1	P30542	CHEMBL226	Family A G protein-coupled receptor	0.118277
Panicolin	Adenosine A2a receptor (by homology)	ADORA2A	P29274	CHEMBL251	Family A G protein-coupled receptor	0.118277
Panicolin	ATP-binding cassette sub-family G member 2	ABCG2	Q9UNQ0	CHEMBL5393	Primary active transporter	0.109946
Panicolin	Arachidonate 5-lipoxygenase	ALOX5	P09917	CHEMBL215	Oxidoreductase	0.109946
Panicolin	Induced myeloid leukemia cell differentiation protein Mcl-1	MCL1	Q07820	CHEMBL4361	Other cytosolic protein	0.109946
Panicolin	Ornithine decarboxylase	ODC1	P11926	CHEMBL1869	Lyase	0.109946
Panicolin	Stem cell growth factor receptor	KIT	P10721	CHEMBL1936	Kinase	0.101614
Panicolin	Telomerase reverse transcriptase	TERT	O14746	CHEMBL2916	Enzyme	0.101614
Panicolin	Butyrylcholinesterase	BCHE	P06276	CHEMBL1914	Hydrolase	0.101614
Panicolin	Monoamine oxidase A	MAOA	P21397	CHEMBL1951	Oxidoreductase	0.101614
Panicolin	Carbonic anhydrase II	CA2	P00918	CHEMBL205	Lyase	0.101614
Panicolin	Matrix metalloproteinase 13	MMP13	P45452	CHEMBL280	Protease	0.101614
Panicolin	Receptor-type tyrosine-protein phosphatase S	PTPRS	Q13332	CHEMBL2396508	Phosphatase	0.101614
Panicolin	Death-associated protein kinase 1	DAPK1	P53355	CHEMBL2558	Kinase	0.101614
Panicolin	DNA-3-methyladenine glycosylase	MPG	P29372	CHEMBL3396943	Enzyme	0.101614
Panicolin	Tyrosine-protein kinase receptor FLT3	FLT3	P36888	CHEMBL1974	Kinase	0.101614
Panicolin	P-glycoprotein 1	ABCB1	P08183	CHEMBL4302	Primary active transporter	0.101614
Panicolin	Epidermal growth factor receptor erbB1	EGFR	P00533	CHEMBL203	Kinase	0.101614
Panicolin	Vascular endothelial growth factor receptor 2	KDR	P35968	CHEMBL279	Kinase	0.101614
Panicolin	Estrogen receptor beta	ESR2	Q92731	CHEMBL242	Nuclear receptor	0.101614
Panicolin	Estradiol 17-beta-dehydrogenase 2	HSD17B2	P37059	CHEMBL2789	Enzyme	0.101614
Panicolin	Estradiol 17-beta-dehydrogenase 1	HSD17B1	P14061	CHEMBL3181	Enzyme	0.101614
Panicolin	G-protein coupled receptor 35	GPR35	Q9HC97	CHEMBL1293267	Family A G protein-coupled receptor	0.101614
Panicolin	Matrix metalloproteinase 9	MMP9	P14780	CHEMBL321	Protease	0.101614
Panicolin	Matrix metalloproteinase 3	MMP3	P08254	CHEMBL283	Protease	0.101614
Panicolin	Carbonic anhydrase I	CA1	P00915	CHEMBL261	Lyase	0.101614
Panicolin	Matrix metalloproteinase 2	MMP2	P08253	CHEMBL333	Protease	0.101614
Panicolin	Aryl hydrocarbon receptor	AHR	P35869	CHEMBL3201	Transcription factor	0.101614
Panicolin	Adenosine A3 receptor	ADORA3	P0DMS8	CHEMBL256	Family A G protein-coupled receptor	0.101614
Panicolin	NADPH oxidase 4	NOX4	Q9NPH5	CHEMBL1250375	Enzyme	0.101614
Panicolin	Arachidonate 15-lipoxygenase	ALOX15	P16050	CHEMBL2903	Enzyme	0.101614
Panicolin	Glycogen synthase kinase-3 beta	GSK3B	P49841	CHEMBL262	Kinase	0.101614
Panicolin	Carbonic anhydrase VII	CA7	P43166	CHEMBL2326	Lyase	0.101614
Panicolin	Carbonic anhydrase XII	CA12	O43570	CHEMBL3242	Lyase	0.101614
Panicolin	Xanthine dehydrogenase	XDH	P47989	CHEMBL1929	Oxidoreductase	0.101614
Panicolin	Neurotrophic tyrosine kinase receptor type 2	NTRK2	Q16620	CHEMBL4898	Kinase	0.101614
Panicolin	Beta amyloid A4 protein	APP	P05067	CHEMBL2487	Membrane receptor	0.101614
Panicolin	PI3-kinase p110-gamma subunit	PIK3CG	P48736	CHEMBL3267	Enzyme	0.101614
Panicolin	Hepatocyte growth factor receptor	MET	P08581	CHEMBL3717	Kinase	0.101614
Panicolin	Cytochrome P450 19A1	CYP19A1	P11511	CHEMBL1978	Cytochrome P450	0.101614
Panicolin	Tyrosinase	TYR	P14679	CHEMBL1973	Oxidoreductase	0.101614
Panicolin	Tyrosine-protein kinase SRC	SRC	P12931	CHEMBL267	Kinase	0.101614
Panicolin	Serine/threonine-protein kinase PIM1	PIM1	P11309	CHEMBL2147	Kinase	0.101614
Panicolin	Serine/threonine-protein kinase PLK1	PLK1	P53350	CHEMBL3024	Kinase	0.101614
Panicolin	Carbonic anhydrase IX	CA9	Q16790	CHEMBL3594	Lyase	0.101614
Panicolin	Lysine-specific demethylase 4D-like	KDM4E	B2RXH2	CHEMBL1293226	Eraser	0.101614
Panicolin	Vasopressin V2 receptor	AVPR2	P30518	CHEMBL1790	Family A G protein-coupled receptor	0.101614
Panicolin	DNA topoisomerase II alpha	TOP2A	P11388	CHEMBL1806	Isomerase	0.101614
Panicolin	Glyoxalase I	GLO1	Q04760	CHEMBL2424	Enzyme	0.101614
Panicolin	Carbonic anhydrase III	CA3	P07451	CHEMBL2885	Lyase	0.101614
Panicolin	Protein kinase N1	PKN1	Q16512	CHEMBL3384	Kinase	0.101614
Panicolin	CaM kinase II beta	CAMK2B	Q13554	CHEMBL4121	Kinase	0.101614
Panicolin	Serine/threonine-protein kinase NEK6	NEK6	Q9HC98	CHEMBL4309	Kinase	0.101614
Panicolin	Phospholipase A2 group 1B	PLA2G1B	P04054	CHEMBL4426	Enzyme	0.101614
Panicolin	Tyrosine-protein kinase receptor UFO	AXL	P30530	CHEMBL4895	Kinase	0.101614
Panicolin	DNA-(apurinic or apyrimidinic site) lyase	APEX1	P27695	CHEMBL5619	Enzyme	0.101614
Panicolin	NUAK family SNF1-like kinase 1	NUAK1	O60285	CHEMBL5784	Kinase	0.101614
Panicolin	Aldo-keto reductase family 1 member C2 (by homology)	AKR1C2	P52895	CHEMBL5847	Enzyme	0.101614
Panicolin	Aldo-keto reductase family 1 member C1 (by homology)	AKR1C1	Q04828	CHEMBL5905	Enzyme	0.101614
Panicolin	Aldo-keto-reductase family 1 member C3 (by homology)	AKR1C3	P42330	CHEMBL4681	Enzyme	0.101614
Panicolin	Aldo-keto reductase family 1 member C4 (by homology)	AKR1C4	P17516	CHEMBL4999	Enzyme	0.101614
Panicolin	6-phosphofructo-2-kinase/fructose-2,6-bisphosphatase 3	PFKFB3	Q16875	CHEMBL2331053	Enzyme	0.101614
Panicolin	Beta-secretase 1	BACE1	P56817	CHEMBL4822	Protease	0.101614
Panicolin	Cyclin-dependent kinase 5/CDK5 activator 1	CDK5R1 CDK5	Q15078 Q00535	CHEMBL1907600	Kinase	0.101614
Panicolin	Cyclin-dependent kinase 1/cyclin B	CCNB3 CDK1 CCNB1 CCNB2	Q8WWL7 P06493 P14635 O95067	CHEMBL2094127	Other cytosolic protein	0.101614
Panicolin	Cyclin-dependent kinase 6	CDK6	Q00534	CHEMBL2508	Kinase	0.101614
Panicolin	Carbonyl reductase [NADPH] 1	CBR1	P16152	CHEMBL5586	Enzyme	0.101614
Panicolin	Tankyrase-1	TNKS	O95271	CHEMBL6164	Enzyme	0.101614
Panicolin	Monoamine oxidase B	MAOB	P27338	CHEMBL2039	Oxidoreductase	0.101614
Panicolin	AMY1C	AMY1A	P04745	CHEMBL2478	Enzyme	0.101614
Panicolin	Matrix metalloproteinase 1	MMP1	P03956	CHEMBL332	Protease	0.101614
Panicolin	Multidrug resistance-associated protein 1	ABCC1	P33527	CHEMBL3004	Primary active transporter	0.101614
Panicolin	G protein-coupled receptor kinase 6	GRK6	P43250	CHEMBL6144	Kinase	0.101614
Panicolin	Acetylcholinesterase	ACHE	P22303	CHEMBL220	Hydrolase	0.101614
Panicolin	Carbonic anhydrase XIV	CA14	Q9ULX7	CHEMBL3510	Lyase	0.101614
Panicolin	Casein kinase II alpha	CSNK2A1	P68400	CHEMBL3629	Kinase	0.101614
Panicolin	Beta-glucuronidase	GUSB	P08236	CHEMBL2728	Enzyme	0.101614
Panicolin	Matrix metalloproteinase 12	MMP12	P39900	CHEMBL4393	Protease	0.101614
Panicolin	Myosin light chain kinase, smooth muscle	MYLK	Q15746	CHEMBL2428	Kinase	0.101614
Panicolin	Cyclin-dependent kinase 2	CDK2	P24941	CHEMBL301	Kinase	0.101614
Panicolin	Cytochrome P450 1A1	CYP1A1	P04798	CHEMBL2231	Cytochrome P450	0.101614
Panicolin	Cytochrome P450 1A2	CYP1A2	P05177	CHEMBL3356	Cytochrome P450	0.101614
Panicolin	ALK tyrosine kinase receptor	ALK	Q9UM73	CHEMBL4247	Kinase	0.101614
Panicolin	LDL-associated phospholipase A2	PLA2G7	Q13093	CHEMBL3514	Enzyme	0.101614
Panicolin	Cyclin-dependent kinase 1	CDK1	P06493	CHEMBL308	Kinase	0.101614
Panicolin	Phosphodiesterase 5A	PDE5A	O76074	CHEMBL1827	Phosphodiesterase	0.101614
Panicolin	Arginase-1 (by homology)	ARG1	P05089	CHEMBL1075097	Enzyme	0.101614
Panicolin	Thrombin	F2	P00734	CHEMBL204	Protease	0.101614
Panicolin	Leukocyte elastase	ELANE	P08246	CHEMBL248	Protease	0.101614
Panicolin	Vascular endothelial growth factor receptor 1	FLT1	P17948	CHEMBL1868	Kinase	0.101614
Panicolin	Platelet-derived growth factor receptor beta	PDGFRB	P09619	CHEMBL1913	Kinase	0.101614
Panicolin	Vascular endothelial growth factor receptor 3	FLT4	P35916	CHEMBL1955	Kinase	0.101614
Panicolin	Cathepsin (V and K)	CTSV	O60911	CHEMBL3272	Protease	0.101614
Panicolin	Insulin-like growth factor I receptor	IGF1R	P08069	CHEMBL1957	Kinase	0.101614
Dihydrobaicalin	Cytochrome P450 19A1	CYP19A1	P11511	CHEMBL1978	Cytochrome P450	0.106543
Dihydrobaicalin	Steroid 5-alpha-reductase 1	SRD5A1	P18405	CHEMBL1787	Oxidoreductase	0.106543
Dihydrobaicalin	Low affinity sodium-glucose cotransporter	SLC5A4	Q9NY91	CHEMBL1770047	Electrochemical transporter	0.106543
Dihydrobaicalin	Eukaryotic initiation factor 4A-I	EIF4A1	P60842	CHEMBL2052028	Hydrolase	0.106543
Dihydrobaicalin	Solute carrier family 28 member 3	SLC28A3	Q9HAS3	CHEMBL5707	Electrochemical transporter	0.106543
Dihydrobaicalin	Telomerase reverse transcriptase	TERT	O14746	CHEMBL2916	Enzyme	0.106543
Naringenin	Cytochrome P450 19A1	CYP19A1	P11511	CHEMBL1978	Cytochrome P450	0.912946
Naringenin	Carbonic anhydrase VII	CA7	P43166	CHEMBL2326	Lyase	0.912946
Naringenin	Multidrug resistance-associated protein 1	ABCC1	P33527	CHEMBL3004	Primary active transporter	0.912946
Naringenin	Estradiol 17-beta-dehydrogenase 1	HSD17B1	P14061	CHEMBL3181	Enzyme	0.912946
Naringenin	Carbonic anhydrase XII	CA12	O43570	CHEMBL3242	Lyase	0.912946
Naringenin	Testis-specific androgen-binding protein	SHBG	P04278	CHEMBL3305	Secreted protein	0.912946
Naringenin	Carbonic anhydrase IV	CA4	P22748	CHEMBL3729	Lyase	0.912946
Naringenin	Cytochrome P450 1B1	CYP1B1	Q16678	CHEMBL4878	Cytochrome P450	0.912946
Naringenin	Carbonyl reductase [NADPH] 1	CBR1	P16152	CHEMBL5586	Enzyme	0.912946
Naringenin	Estrogen receptor alpha	ESR1	P03372	CHEMBL206	Nuclear receptor	0.583886
Naringenin	Estrogen receptor beta	ESR2	Q92731	CHEMBL242	Nuclear receptor	0.583886
Naringenin	Cyclooxygenase-1	PTGS1	P23219	CHEMBL221	Oxidoreductase	0.428281
Naringenin	Monoamine oxidase B	MAOB	P27338	CHEMBL2039	Oxidoreductase	0.362675
Naringenin	Adenosine A1 receptor	ADORA1	P30542	CHEMBL226	Family A G protein-coupled receptor	0.166097
Naringenin	Adenosine A3 receptor	ADORA3	P0DMS8	CHEMBL256	Family A G protein-coupled receptor	0.141522
Naringenin	ATP-binding cassette sub-family G member 2	ABCG2	Q9UNQ0	CHEMBL5393	Primary active transporter	0.125143
Naringenin	Taste receptor type 2 member 31	TAS2R31	P59538	CHEMBL2034804	Taste family G protein-coupled receptor	0.125143
Naringenin	Aldo-keto-reductase family 1 member C3	AKR1C3	P42330	CHEMBL4681	Enzyme	0.125143
Naringenin	Phospholipase A2 group 1B	PLA2G1B	P04054	CHEMBL4426	Enzyme	0.116965
Naringenin	Metabotropic glutamate receptor 5	GRM5	P41594	CHEMBL3227	Family C G protein-coupled receptor	0.116965
Naringenin	Acyl coenzyme A:cholesterol acyltransferase	CES1	P23141	CHEMBL2265	Enzyme	0.108771
Naringenin	Peroxisome proliferator-activated receptor gamma	PPARG	P37231	CHEMBL235	Nuclear receptor	0.108771
Naringenin	Carboxylesterase 2	CES2	O00748	CHEMBL3180	Enzyme	0.108771
Naringenin	Sodium/glucose cotransporter 2	SLC5A2	P31639	CHEMBL3884	Electrochemical transporter	0.100579
Naringenin	Matrix metalloproteinase 12	MMP12	P39900	CHEMBL4393	Protease	0.100579
Naringenin	DNA polymerase beta (by homology)	POLB	P06746	CHEMBL2392	Enzyme	0.100579
Naringenin	Matrix metalloproteinase 13	MMP13	P45452	CHEMBL280	Protease	0.100579
Naringenin	Phospholipase A2 group IIA	PLA2G2A	P14555	CHEMBL3474	Enzyme	0.100579
Naringenin	Phospholipase A2 group V	PLA2G5	P39877	CHEMBL4323	Enzyme	0.100579
Naringenin	Group X secretory phospholipase A2	PLA2G10	O15496	CHEMBL4342	Enzyme	0.100579
Naringenin	Beta-secretase 1	BACE1	P56817	CHEMBL4822	Protease	0.100579
Naringenin	Neuronal acetylcholine receptor protein alpha-7 subunit	CHRNA7	P36544	CHEMBL2492	Ligand-gated ion channel	0.100579
Naringenin	Kallikrein 1	KLK1	P06870	CHEMBL2319	Protease	0.100579
Naringenin	Kallikrein 2	KLK2	P20151	CHEMBL2442	Protease	0.100579
Naringenin	Retinoid X receptor alpha	RXRA	P19793	CHEMBL2061	Nuclear receptor	0.100579
Naringenin	Plasminogen activator inhibitor-1	SERPINE1	P05121	CHEMBL3475	Secreted protein	0.100579
Naringenin	Tyrosine-protein kinase SRC	SRC	P12931	CHEMBL267	Kinase	0.100579
Naringenin	Carbonic anhydrase II	CA2	P00918	CHEMBL205	Lyase	0.100579
Naringenin	Carbonic anhydrase I	CA1	P00915	CHEMBL261	Lyase	0.100579
Naringenin	17-beta-hydroxysteroid dehydrogenase 14	HSD17B14	Q9BPX1	CHEMBL3712868	Enzyme	0.100579
Naringenin	Stem cell growth factor receptor	KIT	P10721	CHEMBL1936	Kinase	0.100579
Naringenin	Vascular endothelial growth factor receptor 2	KDR	P35968	CHEMBL279	Kinase	0.100579
Naringenin	Fibroblast growth factor receptor 1	FGFR1	P11362	CHEMBL3650	Kinase	0.100579
Naringenin	Hepatocyte growth factor receptor	MET	P08581	CHEMBL3717	Kinase	0.100579
Naringenin	Carbonic anhydrase III	CA3	P07451	CHEMBL2885	Lyase	0.100579
Naringenin	Carbonic anhydrase VI	CA6	P23280	CHEMBL3025	Lyase	0.100579
Naringenin	Carbonic anhydrase XIII	CA13	Q8N1Q1	CHEMBL3912	Lyase	0.100579
Naringenin	Carbonic anhydrase VB	CA5B	Q9Y2D0	CHEMBL3969	Lyase	0.100579
Naringenin	Carbonic anhydrase VA	CA5A	P35218	CHEMBL4789	Lyase	0.100579
Naringenin	Quinone reductase 2	NQO2	P16083	CHEMBL3959	Enzyme	0.100579
Naringenin	Cathepsin (B and K)	CTSB	P07858	CHEMBL4072	Protease	0.100579
Naringenin	NADPH oxidase 4	NOX4	Q9NPH5	CHEMBL1250375	Enzyme	0.100579
Naringenin	Aldose reductase	AKR1B1	P15121	CHEMBL1900	Enzyme	0.100579
Naringenin	Dual specificty protein kinase CLK1	CLK1	P49759	CHEMBL4224	Kinase	0.100579
Naringenin	Dual specificity tyrosine-phosphorylation-regulated kinase 1B	DYRK1B	Q9Y463	CHEMBL5543	Kinase	0.100579
Naringenin	Butyrylcholinesterase	BCHE	P06276	CHEMBL1914	Hydrolase	0.100579
Naringenin	Carbonic anhydrase IX	CA9	Q16790	CHEMBL3594	Lyase	0.100579
Naringenin	Estrogen-related receptor alpha	ESRRA	P11474	CHEMBL3429	Nuclear receptor	0.100579
Naringenin	Estrogen-related receptor beta	ESRRB	O95718	CHEMBL3751	Nuclear receptor	0.100579
Naringenin	Cyclin-dependent kinase 5/CDK5 activator 1	CDK5R1 CDK5	Q15078 Q00535	CHEMBL1907600	Kinase	0.100579
Naringenin	Insulin-like growth factor I receptor	IGF1R	P08069	CHEMBL1957	Kinase	0.100579
Naringenin	Insulin receptor	INSR	P06213	CHEMBL1981	Kinase	0.100579
Naringenin	Dual-specificity tyrosine-phosphorylation regulated kinase 1A	DYRK1A	Q13627	CHEMBL2292	Kinase	0.100579
Naringenin	Estradiol 17-beta-dehydrogenase 2	HSD17B2	P37059	CHEMBL2789	Enzyme	0.100579
Naringenin	Insulin-like growth factor binding protein 3	IGFBP3	P17936	CHEMBL3997	Secreted protein	0.100579
Naringenin	Matrix metalloproteinase 2	MMP2	P08253	CHEMBL333	Protease	0.100579
Naringenin	14-3-3 protein gamma	YWHAG	P61981	CHEMBL1293296	Unclassified protein	0.100579
Naringenin	NAD-dependent deacetylase sirtuin 2	SIRT2	Q8IXJ6	CHEMBL4462	Eraser	0.100579
Naringenin	Coagulation factor VII/tissue factor	F3	P13726	CHEMBL4081	Surface antigen	0.100579
Naringenin	Prostanoid EP1 receptor	PTGER1	P34995	CHEMBL1811	Family A G protein-coupled receptor	0.100579
Naringenin	Prostanoid EP2 receptor	PTGER2	P43116	CHEMBL1881	Family A G protein-coupled receptor	0.100579
Naringenin	Prostanoid EP3 receptor	PTGER3	P43115	CHEMBL3710	Family A G protein-coupled receptor	0.100579
Naringenin	Apoptosis regulator Bcl-X	BCL2L1	Q07817	CHEMBL4625	Other ion channel	0.100579
Naringenin	PI3-kinase p110-beta subunit	PIK3CB	P42338	CHEMBL3145	Enzyme	0.100579
Naringenin	Cytochrome P450 2C9	CYP2C9	P11712	CHEMBL3397	Cytochrome P450	0.100579
Naringenin	Cytochrome P450 3A4	CYP3A4	P08684	CHEMBL340	Cytochrome P450	0.100579
Naringenin	PI3-kinase p110-alpha subunit	PIK3CA	P42336	CHEMBL4005	Enzyme	0.100579
Naringenin	Transitional endoplasmic reticulum ATPase	VCP	P55072	CHEMBL1075145	Primary active transporter	0.100579
Naringenin	Placenta growth factor	PGF	P49763	CHEMBL1697671	Unclassified protein	0.100579
Naringenin	Vascular endothelial growth factor A	VEGFA	P15692	CHEMBL1783	Secreted protein	0.100579
Naringenin	Endothelin receptor ET-A	EDNRA	P25101	CHEMBL252	Family A G protein-coupled receptor	0.100579
Naringenin	Serine/threonine-protein kinase/endoribonuclease IRE1	ERN1	O75460	CHEMBL1163101	Enzyme	0.100579
Naringenin	Matrix metalloproteinase 3	MMP3	P08254	CHEMBL283	Protease	0.100579
Naringenin	Beta amyloid A4 protein	APP	P05067	CHEMBL2487	Membrane receptor	0.100579
Naringenin	Glycogen synthase kinase-3 beta	GSK3B	P49841	CHEMBL262	Kinase	0.100579
Naringenin	Apoptosis regulator Bcl-2	BCL2	P10415	CHEMBL4860	Other ion channel	0.100579
Naringenin	Matrix metalloproteinase 9	MMP9	P14780	CHEMBL321	Protease	0.100579
Naringenin	Serine/threonine-protein kinase WEE1	WEE1	P30291	CHEMBL5491	Kinase	0.100579
Naringenin	Tyrosine-protein kinase LCK	LCK	P06239	CHEMBL258	Kinase	0.100579
Naringenin	Tyrosine-protein kinase SYK	SYK	P43405	CHEMBL2599	Kinase	0.100579
Naringenin	Cyclin-dependent kinase 2/cyclin E1	CCNE1 CDK2	P24864 P24941	CHEMBL1907605	Kinase	0.100579
Naringenin	CDK3/Cyclin E	CCNE1 CDK3	P24864 Q00526	CHEMBL3038471	Kinase	0.100579
Naringenin	Cyclin-dependent kinase 4	CDK4	P11802	CHEMBL331	Kinase	0.100579
Naringenin	Serine/threonine-protein kinase Aurora-A	AURKA	O14965	CHEMBL4722	Kinase	0.100579
Naringenin	Alpha-synuclein	SNCA	P37840	CHEMBL6152	Unclassified protein	0.100579
Naringenin	Arachidonate 12-lipoxygenase	ALOX12	P18054	CHEMBL3687	Enzyme	0.100579
Naringenin	Hepatocyte nuclear factor 4-alpha	HNF4A	P41235	CHEMBL5398	Unclassified protein	0.100579
Carthamidin	Cytochrome P450 19A1	CYP19A1	P11511	CHEMBL1978	Cytochrome P450	0.344839
Carthamidin	Carbonic anhydrase VII	CA7	P43166	CHEMBL2326	Lyase	0.25429
Carthamidin	Carbonic anhydrase XII	CA12	O43570	CHEMBL3242	Lyase	0.25429
Carthamidin	Carbonic anhydrase IV	CA4	P22748	CHEMBL3729	Lyase	0.25429
Carthamidin	Cytochrome P450 1B1	CYP1B1	Q16678	CHEMBL4878	Cytochrome P450	0.25429
Carthamidin	Estrogen receptor alpha	ESR1	P03372	CHEMBL206	Nuclear receptor	0.25429
Carthamidin	Monoamine oxidase B	MAOB	P27338	CHEMBL2039	Oxidoreductase	0.204882
Carthamidin	Cyclooxygenase-1	PTGS1	P23219	CHEMBL221	Oxidoreductase	0.196657
Carthamidin	Estradiol 17-beta-dehydrogenase 1	HSD17B1	P14061	CHEMBL3181	Enzyme	0.171979
Carthamidin	Taste receptor type 2 member 31	TAS2R31	P59538	CHEMBL2034804	Taste family G protein-coupled receptor	0.171979
Carthamidin	Estrogen receptor beta	ESR2	Q92731	CHEMBL242	Nuclear receptor	0.163737
Carthamidin	Multidrug resistance-associated protein 1	ABCC1	P33527	CHEMBL3004	Primary active transporter	0.155528
Carthamidin	Testis-specific androgen-binding protein	SHBG	P04278	CHEMBL3305	Secreted protein	0.147257
Carthamidin	Carbonyl reductase [NADPH] 1	CBR1	P16152	CHEMBL5586	Enzyme	0.147257
Carthamidin	ATP-binding cassette sub-family G member 2	ABCG2	Q9UNQ0	CHEMBL5393	Primary active transporter	0.130792
Carthamidin	Adenosine A1 receptor	ADORA1	P30542	CHEMBL226	Family A G protein-coupled receptor	0.1061
Glycyrol	Phosphodiesterase 4D	PDE4D	Q08499	CHEMBL288	Phosphodiesterase	0.129284
Glycyrol	Arachidonate 15-lipoxygenase	ALOX15	P16050	CHEMBL2903	Enzyme	0.113286
Glycyrol	Exportin-1	XPO1	O14980	CHEMBL5661	Unclassified protein	0.113286
Glycyrol	C-C chemokine receptor type 4	CCR4	P51679	CHEMBL2414	Family A G protein-coupled receptor	0.113286
Glycyrol	Carbonic anhydrase XIII	CA13	Q8N1Q1	CHEMBL3912	Lyase	0.113286
Glycyrol	Endoplasmin	HSP90B1	P14625	CHEMBL1075323	Other membrane protein	0.113286
Glycyrol	Steroid 5-alpha-reductase 1	SRD5A1	P18405	CHEMBL1787	Oxidoreductase	0.113286
Glycyrol	Nuclear factor NF-kappa-B p105 subunit	NFKB1	P19838	CHEMBL3251	Other cytosolic protein	0.113286
Glycyrol	Protein farnesyltransferase	FNTA FNTB	P49354 P49356	CHEMBL2094108	Enzyme	0.113286
Glycyrol	Heat shock protein HSP 90-beta	HSP90AB1	P08238	CHEMBL4303	Other cytosolic protein	0.113286
Glycyrol	Heat shock protein HSP 90-alpha	HSP90AA1	P07900	CHEMBL3880	Other cytosolic protein	0.113286
Glycyrol	G-protein coupled receptor 84	GPR84	Q9NQS5	CHEMBL3714079	Family A G protein-coupled receptor	0.113286
Glycyrol	Cystic fibrosis transmembrane conductance regulator	CFTR	P13569	CHEMBL4051	Other ion channel	0.113286
Glycyrol	Nitric oxide synthase, inducible (by homology)	NOS2	P35228	CHEMBL4481	Enzyme	0.113286
Glycyrol	Estrogen receptor beta	ESR2	Q92731	CHEMBL242	Nuclear receptor	0.113286
Glycyrol	Arachidonate 12-lipoxygenase	ALOX12	P18054	CHEMBL3687	Enzyme	0.113286
Glycyrol	Histone acetyltransferase p300	EP300	Q09472	CHEMBL3784	Writer	0.113286
Glycyrol	Mannose-6-phosphate isomerase	MPI	P34949	CHEMBL2758	Isomerase	0.113286
Glycyrol	Egl nine homolog 1	EGLN1	Q9GZT9	CHEMBL5697	Oxidoreductase	0.113286
Lupiwighteone	Protein-tyrosine phosphatase 1B	PTPN1	P18031	CHEMBL335	Phosphatase	0.548778
Lupiwighteone	Estrogen receptor beta	ESR2	Q92731	CHEMBL242	Nuclear receptor	0.11398
Lupiwighteone	Estrogen receptor alpha	ESR1	P03372	CHEMBL206	Nuclear receptor	0.105608
Baicalein	Lysine-specific demethylase 4D-like	KDM4E	B2RXH2	CHEMBL1293226	Eraser	1
Baicalein	Xanthine dehydrogenase	XDH	P47989	CHEMBL1929	Oxidoreductase	1
Baicalein	Arachidonate 15-lipoxygenase	ALOX15	P16050	CHEMBL2903	Enzyme	1
Baicalein	Cyclin-dependent kinase 1	CDK1	P06493	CHEMBL308	Kinase	1
Baicalein	Arachidonate 12-lipoxygenase	ALOX12	P18054	CHEMBL3687	Enzyme	1
Baicalein	G protein-coupled receptor kinase 6	GRK6	P43250	CHEMBL6144	Kinase	1
Baicalein	Cytochrome P450 19A1	CYP19A1	P11511	CHEMBL1978	Cytochrome P450	0.43643
Baicalein	Carbonic anhydrase VII	CA7	P43166	CHEMBL2326	Lyase	0.34627
Baicalein	Carbonic anhydrase XII	CA12	O43570	CHEMBL3242	Lyase	0.34627
Baicalein	Carbonic anhydrase IV	CA4	P22748	CHEMBL3729	Lyase	0.34627
Baicalein	P-glycoprotein 1	ABCB1	P08183	CHEMBL4302	Primary active transporter	0.34627
Baicalein	Cytochrome P450 1B1	CYP1B1	Q16678	CHEMBL4878	Cytochrome P450	0.34627
Baicalein	Estradiol 17-beta-dehydrogenase 1	HSD17B1	P14061	CHEMBL3181	Enzyme	0.33811
Baicalein	Aldose reductase	AKR1B1	P15121	CHEMBL1900	Enzyme	0.329868
Baicalein	Cyclin-dependent kinase 5/CDK5 activator 1	CDK5R1 CDK5	Q15078 Q00535	CHEMBL1907600	Kinase	0.329868
Baicalein	Carbonic anhydrase II	CA2	P00918	CHEMBL205	Lyase	0.329868
Baicalein	Cyclin-dependent kinase 1/cyclin B	CCNB3 CDK1 CCNB1 CCNB2	Q8WWL7 P06493 P14635 O95067	CHEMBL2094127	Other cytosolic protein	0.329868
Baicalein	Cyclin-dependent kinase 6	CDK6	Q00534	CHEMBL2508	Kinase	0.329868
Baicalein	Carbonic anhydrase I	CA1	P00915	CHEMBL261	Lyase	0.329868
Baicalein	Carbonic anhydrase IX	CA9	Q16790	CHEMBL3594	Lyase	0.329868
Baicalein	ATP-binding cassette sub-family G member 2	ABCG2	Q9UNQ0	CHEMBL5393	Primary active transporter	0.329868
Baicalein	Carbonyl reductase [NADPH] 1	CBR1	P16152	CHEMBL5586	Enzyme	0.329868
Baicalein	Estrogen receptor beta	ESR2	Q92731	CHEMBL242	Nuclear receptor	0.264393
Baicalein	Estrogen receptor alpha	ESR1	P03372	CHEMBL206	Nuclear receptor	0.256228
Baicalein	Acetylcholinesterase	ACHE	P22303	CHEMBL220	Hydrolase	0.247943
Baicalein	Adenosine A1 receptor (by homology)	ADORA1	P30542	CHEMBL226	Family A G protein-coupled receptor	0.247943
Baicalein	Adenosine A2a receptor (by homology)	ADORA2A	P29274	CHEMBL251	Family A G protein-coupled receptor	0.247943
Baicalein	Cyclooxygenase-2	PTGS2	P35354	CHEMBL230	Oxidoreductase	0.247943
Baicalein	Receptor-type tyrosine-protein phosphatase S	PTPRS	Q13332	CHEMBL2396508	Phosphatase	0.239575
Baicalein	AMY1C	AMY1A	P04745	CHEMBL2478	Enzyme	0.239575
Baicalein	Tyrosine-protein kinase receptor FLT3	FLT3	P36888	CHEMBL1974	Kinase	0.231637
Baicalein	Inhibitor of nuclear factor kappa B kinase beta subunit	IKBKB	O14920	CHEMBL1991	Kinase	0.215238
Baicalein	Neurotrophic tyrosine kinase receptor type 2	NTRK2	Q16620	CHEMBL4898	Kinase	0.215238
Baicalein	Androgen Receptor	AR	P10275	CHEMBL1871	Nuclear receptor	0.182485
Baicalein	NADPH oxidase 4	NOX4	Q9NPH5	CHEMBL1250375	Enzyme	0.174271
Baicalein	Monoamine oxidase A	MAOA	P21397	CHEMBL1951	Oxidoreductase	0.174271
Baicalein	Tyrosine-protein kinase SYK	SYK	P43405	CHEMBL2599	Kinase	0.174271
Baicalein	Glycogen synthase kinase-3 beta	GSK3B	P49841	CHEMBL262	Kinase	0.174271
Baicalein	Multidrug resistance-associated protein 1	ABCC1	P33527	CHEMBL3004	Primary active transporter	0.174271
Baicalein	Transthyretin	TTR	P02766	CHEMBL3194	Secreted protein	0.174271
Baicalein	Casein kinase II alpha	CSNK2A1	P68400	CHEMBL3629	Kinase	0.174271
Baicalein	Cystic fibrosis transmembrane conductance regulator	CFTR	P13569	CHEMBL4051	Other ion channel	0.174271
Baicalein	Aldo-keto reductase family 1 member B10	AKR1B10	O60218	CHEMBL5983	Enzyme	0.174271
Baicalein	Tankyrase-2	TNKS2	Q9H2K2	CHEMBL6154	Enzyme	0.174271
Baicalein	Tankyrase-1	TNKS	O95271	CHEMBL6164	Enzyme	0.174271
Baicalein	Estradiol 17-beta-dehydrogenase 2	HSD17B2	P37059	CHEMBL2789	Enzyme	0.157929
Baicalein	Butyrylcholinesterase	BCHE	P06276	CHEMBL1914	Hydrolase	0.157929
Baicalein	Adenosine A3 receptor	ADORA3	P0DMS8	CHEMBL256	Family A G protein-coupled receptor	0.157929
Baicalein	Telomerase reverse transcriptase	TERT	O14746	CHEMBL2916	Enzyme	0.149733
Baicalein	Tyrosine-protein kinase LCK	LCK	P06239	CHEMBL258	Kinase	0.149733
Baicalein	6-phosphofructo-2-kinase/fructose-2,6-bisphosphatase 3	PFKFB3	Q16875	CHEMBL2331053	Enzyme	0.141522
Baicalein	Serine/threonine-protein kinase PIM1	PIM1	P11309	CHEMBL2147	Kinase	0.141522
Baicalein	Poly [ADP-ribose] polymerase-1	PARP1	P09874	CHEMBL3105	Enzyme	0.125143
Baicalein	Arachidonate 5-lipoxygenase	ALOX5	P09917	CHEMBL215	Oxidoreductase	0.125143
Baicalein	Beta amyloid A4 protein	APP	P05067	CHEMBL2487	Membrane receptor	0.125143
Baicalein	Calmodulin	CALM1	P62158	CHEMBL6093	Unclassified protein	0.125143
Baicalein	Arginase-1 (by homology)	ARG1	P05089	CHEMBL1075097	Enzyme	0.125143
Baicalein	Nitric oxide synthase, inducible (by homology)	NOS2	P35228	CHEMBL4481	Enzyme	0.116965
Baicalein	Glyoxalase I	GLO1	Q04760	CHEMBL2424	Enzyme	0.116965
Baicalein	Matrix metalloproteinase 9	MMP9	P14780	CHEMBL321	Protease	0.116965
Baicalein	Matrix metalloproteinase 2	MMP2	P08253	CHEMBL333	Protease	0.116965
Baicalein	Matrix metalloproteinase 12	MMP12	P39900	CHEMBL4393	Protease	0.116965
Baicalein	Lymphocyte differentiation antigen CD38	CD38	P28907	CHEMBL4660	Enzyme	0.116965
Baicalein	DNA topoisomerase I (by homology)	TOP1	P11387	CHEMBL1781	Isomerase	0.116965
Baicalein	NEDD8-activating enzyme E1 regulatory subunit	NAE1	Q13564	CHEMBL2016431	Unclassified protein	0.108771
Baicalein	Epidermal growth factor receptor erbB1	EGFR	P00533	CHEMBL203	Kinase	0.108771
Baicalein	Tyrosine-protein kinase SRC	SRC	P12931	CHEMBL267	Kinase	0.108771
Baicalein	Tyrosinase	TYR	P14679	CHEMBL1973	Oxidoreductase	0.108771
Baicalein	Aryl hydrocarbon receptor	AHR	P35869	CHEMBL3201	Transcription factor	0.108771
Baicalein	Estrogen-related receptor alpha	ESRRA	P11474	CHEMBL3429	Nuclear receptor	0.108771
Baicalein	Stem cell growth factor receptor	KIT	P10721	CHEMBL1936	Kinase	0.108771
Baicalein	Delta opioid receptor	OPRD1	P41143	CHEMBL236	Family A G protein-coupled receptor	0.108771
Baicalein	Cytochrome P450 1A1	CYP1A1	P04798	CHEMBL2231	Cytochrome P450	0.108771
Baicalein	Serine/threonine-protein kinase Aurora-B	AURKB	Q96GD4	CHEMBL2185	Kinase	0.108771
Baicalein	PI3-kinase p110-gamma subunit	PIK3CG	P48736	CHEMBL3267	Enzyme	0.108771
Baicalein	Microtubule-associated protein tau	MAPT	P10636	CHEMBL1293224	Unclassified protein	0.108771
Baicalein	DNA topoisomerase II alpha	TOP2A	P11388	CHEMBL1806	Isomerase	0.108771
Baicalein	Insulin receptor	INSR	P06213	CHEMBL1981	Kinase	0.108771
Baicalein	Myosin light chain kinase, smooth muscle	MYLK	Q15746	CHEMBL2428	Kinase	0.108771
Baicalein	DNA-(apurinic or apyrimidinic site) lyase	APEX1	P27695	CHEMBL5619	Enzyme	0.108771
Baicalein	Insulin-like growth factor I receptor	IGF1R	P08069	CHEMBL1957	Kinase	0.108771
Baicalein	Vascular endothelial growth factor receptor 2	KDR	P35968	CHEMBL279	Kinase	0.100579
Baicalein	Serine/threonine-protein kinase PLK1	PLK1	P53350	CHEMBL3024	Kinase	0.100579
Baicalein	Hepatocyte growth factor receptor	MET	P08581	CHEMBL3717	Kinase	0.100579
Baicalein	ALK tyrosine kinase receptor	ALK	Q9UM73	CHEMBL4247	Kinase	0.100579
Baicalein	Tyrosine-protein kinase receptor UFO	AXL	P30530	CHEMBL4895	Kinase	0.100579
Baicalein	Protein-tyrosine phosphatase 1B	PTPN1	P18031	CHEMBL335	Phosphatase	0.100579
Baicalein	Beta-galactoside alpha-2,6-sialyltransferase 1	ST6GAL1	P15907	CHEMBL3596075	Transferase	0.100579
Baicalein	Solute carrier family 22 member 12	SLC22A12	Q96S37	CHEMBL6120	Electrochemical transporter	0.100579
Baicalein	G-protein coupled receptor 35	GPR35	Q9HC97	CHEMBL1293267	Family A G protein-coupled receptor	0.100579
Baicalein	Tyrosine-protein kinase FYN	FYN	P06241	CHEMBL1841	Kinase	0.100579
Baicalein	Neurokinin 2 receptor	TACR2	P21452	CHEMBL2327	Family A G protein-coupled receptor	0.100579
Baicalein	DNA-dependent protein kinase	PRKDC	P78527	CHEMBL3142	Kinase	0.100579
Baicalein	MAP kinase ERK1	MAPK3	P27361	CHEMBL3385	Kinase	0.100579
Baicalein	Beta-secretase 1	BACE1	P56817	CHEMBL4822	Protease	0.100579
Baicalein	NAD-dependent deacetylase sirtuin 1	SIRT1	Q96EB6	CHEMBL4506	Eraser	0.100579
Baicalein	Phospholipase A2 group IIA	PLA2G2A	P14555	CHEMBL3474	Enzyme	0.100579
Baicalein	Cytosolic phospholipase A2	PLA2G4A	P47712	CHEMBL3816	Enzyme	0.100579
Baicalein	Carbonic anhydrase VI	CA6	P23280	CHEMBL3025	Lyase	0.100579
Baicalein	Cyclin-dependent kinase 2	CDK2	P24941	CHEMBL301	Kinase	0.100579
Norwogonin	Lysine-specific demethylase 4D-like	KDM4E	B2RXH2	CHEMBL1293226	Eraser	0.592041
Norwogonin	Xanthine dehydrogenase	XDH	P47989	CHEMBL1929	Oxidoreductase	0.592041
Norwogonin	Arachidonate 15-lipoxygenase	ALOX15	P16050	CHEMBL2903	Enzyme	0.592041
Norwogonin	Cyclin-dependent kinase 1	CDK1	P06493	CHEMBL308	Kinase	0.592041
Norwogonin	Arachidonate 12-lipoxygenase	ALOX12	P18054	CHEMBL3687	Enzyme	0.592041
Norwogonin	G protein-coupled receptor kinase 6	GRK6	P43250	CHEMBL6144	Kinase	0.592041
Norwogonin	Inhibitor of nuclear factor kappa B kinase beta subunit	IKBKB	O14920	CHEMBL1991	Kinase	0.411906
Norwogonin	Neurotrophic tyrosine kinase receptor type 2	NTRK2	Q16620	CHEMBL4898	Kinase	0.411906
Norwogonin	Telomerase reverse transcriptase	TERT	O14746	CHEMBL2916	Enzyme	0.256228
Norwogonin	Cytochrome P450 19A1	CYP19A1	P11511	CHEMBL1978	Cytochrome P450	0.231637
Norwogonin	6-phosphofructo-2-kinase/fructose-2,6-bisphosphatase 3	PFKFB3	Q16875	CHEMBL2331053	Enzyme	0.231637
Norwogonin	Estradiol 17-beta-dehydrogenase 1	HSD17B1	P14061	CHEMBL3181	Enzyme	0.207054
Norwogonin	Estradiol 17-beta-dehydrogenase 2	HSD17B2	P37059	CHEMBL2789	Enzyme	0.207054
Norwogonin	P-glycoprotein 1	ABCB1	P08183	CHEMBL4302	Primary active transporter	0.190657
Norwogonin	Aldose reductase	AKR1B1	P15121	CHEMBL1900	Enzyme	0.190657
Norwogonin	Cyclin-dependent kinase 5/CDK5 activator 1	CDK5R1 CDK5	Q15078 Q00535	CHEMBL1907600	Kinase	0.190657
Norwogonin	Carbonic anhydrase II	CA2	P00918	CHEMBL205	Lyase	0.190657
Norwogonin	Cyclin-dependent kinase 1/cyclin B	CCNB3 CDK1 CCNB1 CCNB2	Q8WWL7 P06493 P14635 O95067	CHEMBL2094127	Other cytosolic protein	0.190657
Norwogonin	Carbonic anhydrase VII	CA7	P43166	CHEMBL2326	Lyase	0.190657
Norwogonin	Cyclin-dependent kinase 6	CDK6	Q00534	CHEMBL2508	Kinase	0.190657
Norwogonin	Carbonic anhydrase I	CA1	P00915	CHEMBL261	Lyase	0.190657
Norwogonin	Carbonic anhydrase XII	CA12	O43570	CHEMBL3242	Lyase	0.190657
Norwogonin	Carbonic anhydrase IX	CA9	Q16790	CHEMBL3594	Lyase	0.190657
Norwogonin	Carbonic anhydrase IV	CA4	P22748	CHEMBL3729	Lyase	0.190657
Norwogonin	Cytochrome P450 1B1	CYP1B1	Q16678	CHEMBL4878	Cytochrome P450	0.190657
Norwogonin	ATP-binding cassette sub-family G member 2	ABCG2	Q9UNQ0	CHEMBL5393	Primary active transporter	0.190657
Norwogonin	Carbonyl reductase [NADPH] 1	CBR1	P16152	CHEMBL5586	Enzyme	0.190657
Norwogonin	Butyrylcholinesterase	BCHE	P06276	CHEMBL1914	Hydrolase	0.174271
Norwogonin	Acetylcholinesterase	ACHE	P22303	CHEMBL220	Hydrolase	0.174271
Norwogonin	Adenosine A1 receptor (by homology)	ADORA1	P30542	CHEMBL226	Family A G protein-coupled receptor	0.174271
Norwogonin	Adenosine A2a receptor (by homology)	ADORA2A	P29274	CHEMBL251	Family A G protein-coupled receptor	0.174271
Norwogonin	Adenosine A3 receptor	ADORA3	P0DMS8	CHEMBL256	Family A G protein-coupled receptor	0.174271
Norwogonin	Cyclooxygenase-2 (by homology)	PTGS2	P35354	CHEMBL230	Oxidoreductase	0.166097
Norwogonin	Nitric oxide synthase, inducible (by homology)	NOS2	P35228	CHEMBL4481	Enzyme	0.166097
Norwogonin	Estrogen receptor beta	ESR2	Q92731	CHEMBL242	Nuclear receptor	0.157929
Norwogonin	Estrogen receptor alpha	ESR1	P03372	CHEMBL206	Nuclear receptor	0.149733
Norwogonin	Tyrosine-protein kinase receptor FLT3	FLT3	P36888	CHEMBL1974	Kinase	0.141522
Norwogonin	Receptor-type tyrosine-protein phosphatase S	PTPRS	Q13332	CHEMBL2396508	Phosphatase	0.125143
Norwogonin	AMY1C	AMY1A	P04745	CHEMBL2478	Enzyme	0.125143
Norwogonin	Androgen Receptor	AR	P10275	CHEMBL1871	Nuclear receptor	0.125143
Norwogonin	NADPH oxidase 4	NOX4	Q9NPH5	CHEMBL1250375	Enzyme	0.125143
Norwogonin	Monoamine oxidase A	MAOA	P21397	CHEMBL1951	Oxidoreductase	0.125143
Norwogonin	Tyrosine-protein kinase SYK	SYK	P43405	CHEMBL2599	Kinase	0.125143
Norwogonin	Glycogen synthase kinase-3 beta	GSK3B	P49841	CHEMBL262	Kinase	0.125143
Norwogonin	Multidrug resistance-associated protein 1	ABCC1	P33527	CHEMBL3004	Primary active transporter	0.125143
Norwogonin	Transthyretin	TTR	P02766	CHEMBL3194	Secreted protein	0.125143
Norwogonin	Casein kinase II alpha	CSNK2A1	P68400	CHEMBL3629	Kinase	0.125143
Norwogonin	Cystic fibrosis transmembrane conductance regulator	CFTR	P13569	CHEMBL4051	Other ion channel	0.125143
Norwogonin	Aldo-keto reductase family 1 member B10	AKR1B10	O60218	CHEMBL5983	Enzyme	0.125143
Norwogonin	Tankyrase-2	TNKS2	Q9H2K2	CHEMBL6154	Enzyme	0.125143
Norwogonin	Tankyrase-1	TNKS	O95271	CHEMBL6164	Enzyme	0.125143
Norwogonin	Epidermal growth factor receptor erbB1	EGFR	P00533	CHEMBL203	Kinase	0.116965
Norwogonin	Tyrosine-protein kinase SRC	SRC	P12931	CHEMBL267	Kinase	0.116965
Norwogonin	Arachidonate 5-lipoxygenase	ALOX5	P09917	CHEMBL215	Oxidoreductase	0.116965
Norwogonin	Serine/threonine-protein kinase PIM1	PIM1	P11309	CHEMBL2147	Kinase	0.116965
Norwogonin	Tyrosine-protein kinase LCK	LCK	P06239	CHEMBL258	Kinase	0.116965
Norwogonin	Tyrosinase	TYR	P14679	CHEMBL1973	Oxidoreductase	0.116965
Norwogonin	Aryl hydrocarbon receptor	AHR	P35869	CHEMBL3201	Transcription factor	0.116965
Norwogonin	Estrogen-related receptor alpha	ESRRA	P11474	CHEMBL3429	Nuclear receptor	0.116965
Norwogonin	Serine/threonine-protein kinase Aurora-B	AURKB	Q96GD4	CHEMBL2185	Kinase	0.116965
Norwogonin	PI3-kinase p110-gamma subunit	PIK3CG	P48736	CHEMBL3267	Enzyme	0.108771
Norwogonin	Microtubule-associated protein tau	MAPT	P10636	CHEMBL1293224	Unclassified protein	0.108771
Norwogonin	DNA topoisomerase II alpha	TOP2A	P11388	CHEMBL1806	Isomerase	0.108771
Norwogonin	Insulin-like growth factor I receptor	IGF1R	P08069	CHEMBL1957	Kinase	0.108771
Norwogonin	Insulin receptor	INSR	P06213	CHEMBL1981	Kinase	0.108771
Norwogonin	Myosin light chain kinase, smooth muscle	MYLK	Q15746	CHEMBL2428	Kinase	0.108771
Norwogonin	DNA-(apurinic or apyrimidinic site) lyase	APEX1	P27695	CHEMBL5619	Enzyme	0.108771
Norwogonin	Poly [ADP-ribose] polymerase-1	PARP1	P09874	CHEMBL3105	Enzyme	0.108771
Norwogonin	Solute carrier family 22 member 12	SLC22A12	Q96S37	CHEMBL6120	Electrochemical transporter	0.108771
Norwogonin	G-protein coupled receptor 35	GPR35	Q9HC97	CHEMBL1293267	Family A G protein-coupled receptor	0.108771
Norwogonin	Beta amyloid A4 protein	APP	P05067	CHEMBL2487	Membrane receptor	0.108771
Norwogonin	Vascular endothelial growth factor receptor 2	KDR	P35968	CHEMBL279	Kinase	0.108771
Norwogonin	Serine/threonine-protein kinase PLK1	PLK1	P53350	CHEMBL3024	Kinase	0.108771
Norwogonin	Hepatocyte growth factor receptor	MET	P08581	CHEMBL3717	Kinase	0.108771
Norwogonin	ALK tyrosine kinase receptor	ALK	Q9UM73	CHEMBL4247	Kinase	0.108771
Norwogonin	Tyrosine-protein kinase receptor UFO	AXL	P30530	CHEMBL4895	Kinase	0.108771
Norwogonin	Arginase-1 (by homology)	ARG1	P05089	CHEMBL1075097	Enzyme	0.108771
Norwogonin	Stem cell growth factor receptor	KIT	P10721	CHEMBL1936	Kinase	0.100579
Norwogonin	Glyoxalase I	GLO1	Q04760	CHEMBL2424	Enzyme	0.100579
Norwogonin	Matrix metalloproteinase 9	MMP9	P14780	CHEMBL321	Protease	0.100579
Norwogonin	Matrix metalloproteinase 2	MMP2	P08253	CHEMBL333	Protease	0.100579
Norwogonin	Matrix metalloproteinase 12	MMP12	P39900	CHEMBL4393	Protease	0.100579
Norwogonin	Lymphocyte differentiation antigen CD38	CD38	P28907	CHEMBL4660	Enzyme	0.100579
Norwogonin	DNA topoisomerase I (by homology)	TOP1	P11387	CHEMBL1781	Isomerase	0.100579
Norwogonin	Calmodulin	CALM1	P62158	CHEMBL6093	Unclassified protein	0.100579
Norwogonin	Beta-secretase 1	BACE1	P56817	CHEMBL4822	Protease	0.100579
Norwogonin	NEDD8-activating enzyme E1 regulatory subunit	NAE1	Q13564	CHEMBL2016431	Unclassified protein	0.100579
Norwogonin	Carbonic anhydrase VI	CA6	P23280	CHEMBL3025	Lyase	0.100579
Norwogonin	Interleukin-8 receptor A	CXCR1	P25024	CHEMBL4029	Family A G protein-coupled receptor	0.100579
Norwogonin	Cytochrome P450 1A1	CYP1A1	P04798	CHEMBL2231	Cytochrome P450	0.100579
Norwogonin	Thrombin	F2	P00734	CHEMBL204	Protease	0.100579
Norwogonin	Cyclin-dependent kinase 2	CDK2	P24941	CHEMBL301	Kinase	0.100579
Norwogonin	Death-associated protein kinase 1	DAPK1	P53355	CHEMBL2558	Kinase	0.100579
Norwogonin	DNA-3-methyladenine glycosylase	MPG	P29372	CHEMBL3396943	Enzyme	0.100579
Norwogonin	Protein-tyrosine phosphatase 1B	PTPN1	P18031	CHEMBL335	Phosphatase	0.100579
Norwogonin	Vasopressin V2 receptor	AVPR2	P30518	CHEMBL1790	Family A G protein-coupled receptor	0.100579
Norwogonin	Dopamine D4 receptor	DRD4	P21917	CHEMBL219	Family A G protein-coupled receptor	0.100579
Norwogonin	Myeloperoxidase	MPO	P05164	CHEMBL2439	Enzyme	0.100579
Norwogonin	PI3-kinase p85-alpha subunit	PIK3R1	P27986	CHEMBL2506	Enzyme	0.100579
Norwogonin	Liver glycogen phosphorylase	PYGL	P06737	CHEMBL2568	Enzyme	0.100579
DihydrooroxylinA	Taste receptor type 2 member 31	TAS2R31	P59538	CHEMBL2034804	Taste family G protein-coupled receptor	0.22133
DihydrooroxylinA	Carbonyl reductase [NADPH] 1	CBR1	P16152	CHEMBL5586	Enzyme	0.122582
DihydrooroxylinA	Monoamine oxidase B	MAOB	P27338	CHEMBL2039	Oxidoreductase	0.122582
DihydrooroxylinA	Cytochrome P450 1B1	CYP1B1	Q16678	CHEMBL4878	Cytochrome P450	0.114338
DihydrooroxylinA	Carbonic anhydrase XII	CA12	O43570	CHEMBL3242	Lyase	0.114338
DihydrooroxylinA	Adenosine A1 receptor (by homology)	ADORA1	P30542	CHEMBL226	Family A G protein-coupled receptor	0.114338
DihydrooroxylinA	ATP-binding cassette sub-family G member 2	ABCG2	Q9UNQ0	CHEMBL5393	Primary active transporter	0.114338
DihydrooroxylinA	Carbonic anhydrase VII	CA7	P43166	CHEMBL2326	Lyase	0.114338
DihydrooroxylinA	Multidrug resistance-associated protein 1	ABCC1	P33527	CHEMBL3004	Primary active transporter	0.1061
DihydrooroxylinA	Cytochrome P450 19A1	CYP19A1	P11511	CHEMBL1978	Cytochrome P450	0.1061
DihydrooroxylinA	Estradiol 17-beta-dehydrogenase 1	HSD17B1	P14061	CHEMBL3181	Enzyme	0.1061
DihydrooroxylinA	Estrogen receptor alpha	ESR1	P03372	CHEMBL206	Nuclear receptor	0.1061
DihydrooroxylinA	Estrogen receptor beta	ESR2	Q92731	CHEMBL242	Nuclear receptor	0.1061
DihydrooroxylinA	Carbonic anhydrase IV	CA4	P22748	CHEMBL3729	Lyase	0.1061
DihydrooroxylinA	Testis-specific androgen-binding protein	SHBG	P04278	CHEMBL3305	Secreted protein	0.1061
SemilicoisoflavoneB	Protein-tyrosine phosphatase 1B	PTPN1	P18031	CHEMBL335	Phosphatase	0.10934
SemilicoisoflavoneB	Cytochrome P450 19A1	CYP19A1	P11511	CHEMBL1978	Cytochrome P450	0.10934
SemilicoisoflavoneB	Retinoic acid receptor alpha	RARA	P10276	CHEMBL2055	Nuclear receptor	0.10934
SemilicoisoflavoneB	Glucagon receptor	GCGR	P47871	CHEMBL1985	Family B G protein-coupled receptor	0.10934
GancaoninA	Protein-tyrosine phosphatase 1B	PTPN1	P18031	CHEMBL335	Phosphatase	0.117455
GancaoninA	Acetylcholinesterase	ACHE	P22303	CHEMBL220	Hydrolase	0.117455
GancaoninA	Estradiol 17-beta-dehydrogenase 2	HSD17B2	P37059	CHEMBL2789	Enzyme	0.10934
GancaoninA	P-glycoprotein 1	ABCB1	P08183	CHEMBL4302	Primary active transporter	0.10934
GancaoninA	Cytochrome P450 19A1	CYP19A1	P11511	CHEMBL1978	Cytochrome P450	0.10934
GancaoninA	Carbonic anhydrase XII	CA12	O43570	CHEMBL3242	Lyase	0.10934
GancaoninA	Interleukin-2	IL2	P60568	CHEMBL5880	Secreted protein	0.10934
GancaoninA	ATP-binding cassette sub-family G member 2	ABCG2	Q9UNQ0	CHEMBL5393	Primary active transporter	0.10934
GancaoninA	Aldehyde dehydrogenase	ALDH2	P05091	CHEMBL1935	Oxidoreductase	0.10934
GancaoninA	Estradiol 17-beta-dehydrogenase 1	HSD17B1	P14061	CHEMBL3181	Enzyme	0.10934
GancaoninA	Maltase-glucoamylase	MGAM	O43451	CHEMBL2074	Hydrolase	0.10934
GancaoninA	Adenosine A1 receptor (by homology)	ADORA1	P30542	CHEMBL226	Family A G protein-coupled receptor	0.10934
GancaoninA	Estrogen-related receptor alpha	ESRRA	P11474	CHEMBL3429	Nuclear receptor	0.10934
GancaoninA	Estrogen-related receptor beta	ESRRB	O95718	CHEMBL3751	Nuclear receptor	0.10934
GancaoninA	Carbonic anhydrase VII	CA7	P43166	CHEMBL2326	Lyase	0.10934
GancaoninA	Carbonyl reductase [NADPH] 1	CBR1	P16152	CHEMBL5586	Enzyme	0.10934
GancaoninA	Heat shock protein HSP 90-beta	HSP90AB1	P08238	CHEMBL4303	Other cytosolic protein	0.10934
GancaoninA	Epidermal growth factor receptor erbB1	EGFR	P00533	CHEMBL203	Kinase	0.10934
GancaoninA	Heat shock protein HSP 90-alpha	HSP90AA1	P07900	CHEMBL3880	Other cytosolic protein	0.10934
GancaoninA	Norepinephrine transporter	SLC6A2	P23975	CHEMBL222	Electrochemical transporter	0.10934
GancaoninA	Cyclooxygenase-1	PTGS1	P23219	CHEMBL221	Oxidoreductase	0.10934
GancaoninA	Pyruvate dehydrogenase kinase isoform 1	PDK1	Q15118	CHEMBL4766	Kinase	0.10934
GancaoninA	Carbonic anhydrase IV	CA4	P22748	CHEMBL3729	Lyase	0.10934
GancaoninA	Phosphodiesterase 5A	PDE5A	O76074	CHEMBL1827	Phosphodiesterase	0.10934
GancaoninA	Monoamine oxidase A	MAOA	P21397	CHEMBL1951	Oxidoreductase	0.10934
GancaoninA	Adenosine A2a receptor	ADORA2A	P29274	CHEMBL251	Family A G protein-coupled receptor	0.10934
GancaoninA	Cyclin-dependent kinase 2	CDK2	P24941	CHEMBL301	Kinase	0.10934
GancaoninA	Arachidonate 12-lipoxygenase	ALOX12	P18054	CHEMBL3687	Enzyme	0.10934
GancaoninA	Cyclin-dependent kinase 4	CDK4	P11802	CHEMBL331	Kinase	0.10934
GancaoninA	Nitric oxide synthase, inducible (by homology)	NOS2	P35228	CHEMBL4481	Enzyme	0.10934
GancaoninA	Tyrosinase (by homology)	TYR	P14679	CHEMBL1973	Oxidoreductase	0.10934
GancaoninA	Macrophage migration inhibitory factor	MIF	P14174	CHEMBL2085	Enzyme	0.10934
GancaoninA	Fructose-1,6-bisphosphatase	FBP1	P09467	CHEMBL3975	Enzyme	0.10934
GancaoninA	Estrogen receptor beta	ESR2	Q92731	CHEMBL242	Nuclear receptor	0.10934
GancaoninA	Estrogen receptor alpha	ESR1	P03372	CHEMBL206	Nuclear receptor	0.10934
GancaoninA	6-phosphofructo-2-kinase/fructose-2,6-bisphosphatase 3	PFKFB3	Q16875	CHEMBL2331053	Enzyme	0.10934
GancaoninA	Nuclear factor NF-kappa-B p65 subunit	RELA	Q04206	CHEMBL5533	Transcription factor	0.10934
GancaoninA	CCR4-NOT transcription complex subunit 7	CNOT7	Q9UIV1	CHEMBL3616361	Hydrolase	0.10934
GancaoninA	Dual specificity protein phosphatase 3	DUSP3	P51452	CHEMBL2635	Phosphatase	0.10934
GancaoninA	Egl nine homolog 1	EGLN1	Q9GZT9	CHEMBL5697	Oxidoreductase	0.10934
GancaoninA	Calcitonin gene-related peptide 1	CALCA	P06881	CHEMBL5293	Unclassified protein	0.10934
GancaoninA	Endoplasmin	HSP90B1	P14625	CHEMBL1075323	Other membrane protein	0.10934
GancaoninA	Kappa Opioid receptor	OPRK1	P41145	CHEMBL237	Family A G protein-coupled receptor	0.10934
GancaoninA	Arachidonate 15-lipoxygenase	ALOX15	P16050	CHEMBL2903	Enzyme	0.10934
GancaoninA	Protein kinase C iota	PRKCI	P41743	CHEMBL2598	Kinase	0.10934
GancaoninA	GABA-A receptor; alpha-3/beta-3/gamma-2	GABRB3 GABRA3 GABRG2	P28472 P34903 P18507	CHEMBL2094120	Ligand-gated ion channel	0.10934
GancaoninA	GABA-A receptor; alpha-1/beta-3/gamma-2	GABRB3 GABRG2 GABRA1	P28472 P18507 P14867	CHEMBL2094121	Ligand-gated ion channel	0.10934
GancaoninA	Thromboxane-A synthase	TBXAS1	P24557	CHEMBL1835	Cytochrome P450	0.10934
GancaoninA	Peroxisome proliferator-activated receptor alpha	PPARA	Q07869	CHEMBL239	Nuclear receptor	0.10934
GancaoninA	Serine/threonine-protein kinase/endoribonuclease IRE1	ERN1	O75460	CHEMBL1163101	Enzyme	0.10934
GancaoninA	Type-1 angiotensin II receptor	AGTR1	P30556	CHEMBL227	Family A G protein-coupled receptor	0.10934
GancaoninA	Glucagon receptor	GCGR	P47871	CHEMBL1985	Family B G protein-coupled receptor	0.10934
Glycyroside		glnE	P30870			1
Glycyroside		MAGI2	Q86UL8			1
Glycyroside		NUP214	P35658			1
Glycyroside		dhp1	P40848			1
Glycyroside		MJ0882	Q58292			1
Glycyroside		Ngly1	Q9JI78			1
Glycyroside		ACAD8	Q9UKU7			1
Glycyroside		POT1	Q9NUX5			1
Glycyroside		cpcA1	P07122			1
Glycyroside		SERPINI1	Q99574			1
Glycyroside		Flot2	Q60634			1
Glycyroside		YOL057W	Q08225			1
Glycyroside		NF2	P35240			1
Glycyroside		kaiC	Q79PF4			1
Glycyroside		BMEI1586	Q8YFD6			1
Glycyroside		SCO2	O43819			1
Glycyroside		Segment-7	P36325			1
Glycyroside		Itpka	P17105			1
Glycyroside		hemB	P0ACB2			1
Glycyroside		fadA	P0A2H7			1
Daidzein-4',7-diglucoside		MAGI2	Q86UL8			1
Daidzein-4',7-diglucoside		SSE1	P32589			1
Daidzein-4',7-diglucoside		Entpd2	O35795			1
Daidzein-4',7-diglucoside		gatD	Q9V0T9			1
Daidzein-4',7-diglucoside		1.3	P00969			1
Daidzein-4',7-diglucoside		dhp1	P40848			1
Daidzein-4',7-diglucoside		fucI	P69923			1
Daidzein-4',7-diglucoside		BMEI1586	Q8YFD6			1
Daidzein-4',7-diglucoside		Anxa5	P14668			1
Daidzein-4',7-diglucoside		POT1	Q9NUX5			1
Daidzein-4',7-diglucoside		glmU	Q97R46			1
Daidzein-4',7-diglucoside		TAP42	Q04372			1
Daidzein-4',7-diglucoside		Ngly1	Q9JI78			1
Daidzein-4',7-diglucoside		cpcA1	P07122			1
Daidzein-4',7-diglucoside		ACAD8	Q9UKU7			1
Daidzein-4',7-diglucoside		ybdL	P77806			1
Daidzein-4',7-diglucoside		avrPph3	Q52430			1
Daidzein-4',7-diglucoside		Flot2	Q60634			1
Daidzein-4',7-diglucoside		hemB	P0ACB2			1
Daidzein-4',7-diglucoside		ECE2	O60344			1
Daidzein-4',7-diglucoside		EEF1AKMT4	O60344			1
Daidzein-4',7-diglucoside		EEF1AKMT4-ECE2	O60344			1
Daidzein-4',7-diglucoside		yegS	Q8ZNP1			1
Daidzein-4',7-diglucoside		hh	HH_DROME			1
Daidzein-4',7-diglucoside		DAP	Q93ZN9			1
Daidzein-4',7-diglucoside		PDI1	P17967			1
Daidzein-4',7-diglucoside		Vcp	Q01853			1
Daidzein-4',7-diglucoside		YOL057W	Q08225			1
Daidzein-4',7-diglucoside		IMPDH	P50097			1
Daidzein-4',7-diglucoside		ACR	P08001			1
