# Supplementary material for: Deciphering the shared mechanisms of Gegen Qinlian Decoction in treating type 2 diabetes and ulcerative colitis via bioinformatics and machine learning
Source: Front Med (Lausanne). 2024 Jun 19;11:1406149. doi: 10.3389/fmed.2024.1406149 (PMC11220276; doi:10.3389/fmed.2024.1406149)
Supplement: Supplementary file 1 [file Presentation_1.zip › Supplementary Table/Additional file 7.xlsx]

## Sheet: Sheet1
OMIM	GeneCard	Drugbank	DEGs	Genes present in at least two database	Target of XBF	Potential Therapeutic Targets of XBF
ABCC8	INS	SLC6A4	CX3CR1	ABCC8	GABRA1	HSD3B1
ACE	MPZ	SLC6A3	EGR1	ACE	PGR	IL6
AKT2	PMP22	SLC6A2	FPR2	AKT2	NR3C2	INSR
APPL1	GCK	CYP1A2	GIMAP8	APPL1	TNF	PON1
AQP2	KCNJ11	CYP2D6	MNDA	ATL1	IL6	PPARG
ATL1	MFN2	CYP2C9	CXCR2	ATL3	CD14	CYP3A4
ATL3	GJB1	ALB	MPEG1	AVP	LBP	SLC6A4
ATP5PB	ABCC8	ORM1	CYP1B1	AVPR2	NCOA2	SLC6A3
ATP5PD	SLC12A6	ORM2	GIMAP4	BLK	PTGS1	CYP1A2
ATP5PF	LMNA	ABCB1	CCR2	BSCL2	PTGS2	SLC6A2
AVP	SCN9A	CYP3A4	MYOM2	CAPN10	HSP90AB1	TTR
AVPR2	HNF1A	CYP2B6	CREB5	CCR5	PIK3CG	TNF
BLK	GDAP1	CYP2C19	PDE4D	CCT5	KCNH2	HSPB1
BSCL2	INSR	SCN10A	SAMD9L	CEL	PRKACA	SLC2A4
BZRAP1	WFS1		IRF2	CNTNAP1	DRD1	ADIPOQ
CAPN10	NEFL		FGL2	CTDP1	CHRM3	TP53
CCR5	IL6		IGSF6	CTLA4	CHRM1	CCL2
CCT5	KIF1A		DCAF7	DCAF8	SCN5A	ICAM1
CEL	SPTLC1		PTGS2	DHH	GABRA2	IL1B
CMTX2	POLG		HSPA1A	DIAPH3	CHRM4	NOS3
CMTX3	HNF4A		GAPT	DNAJC3	PDE3A	CAT
CNTNAP1	HFE		MEGF9	DNMT1	HTR2A	IL4
COA7	HNF1B		SGCG	DST	GABRA5	CAV1
CTDP1	SOX10		CD180	EGR2	ADRA1A	MMP9
CTLA4	EGR2		PLXNC1	ENPP1	GABRA3	CD40LG
DCAF8	PDX1		OSBPL11	EPO	CHRM2	PTEN
DHH	BSCL2		RAB10	FBLN5	ADRA1B	MTTP
DIAPH3	PPARG		TTR	FDXR	ADRB2	CXCL10
DNAJC3	PRX		TNFRSF10C	FOXC2	CHRNA2	PTGS2
DNMT1	AIFM1		GRASP	GAN	SLC6A4	DPP4
DST	GAN		ATP6V1C1	GCK	OPRM1	EGF
EGR2	WNK1		MSRB1	GJB1	CHRNA7	ADRB2
ENPP1	GARS1		FCRLA	GJB3	BCL2	IGFBP3
EPO	SETX		TRIM64B	GLIS3	BAX	FOS
FAM134B	SPTLC2		XAF1	GP1BA	CASP9	APP
FBLN5	ACE		FLRT3	GPD2	JUND	ESR1
FDXR	SCN1A-AS1		ZMYM6NB	HFE	CASP3	CDK4
FOXC2	VEGFA		CFHR4	HINT1	CASP8	SPP1
GAN	SH3TC2		MME	HK1	PRKCA	STAT1
GCK	SCN11A		CEP19	HMGA1	TGFB1	MPO
GJB1	NGF		CCR5	HNF1A	PON1	MAPK1
GJB3	TWNK		ARPC5	HNF1B	MAP2	PRKCD
GLIS3	NEUROD1		MS4A3	HNF4A	NOS2	NFE2L2
GP1BA	MT-ATP6		NLRC4	HSD3B1	AR	LDLR
GPD2	MT-ND1		CCR3	IAPP	PPARG	BCHE
HFE	DNMT1		STEAP4	IARS2	DPP4	MMP3
HINT1	PRPS1		IDH1	IER3IP1	PRSS1	OLR1
HK1	PAX4		KCNJ2	IGF2BP2	F2R	CYP1B1
HMGA1	MT-ND4		TLR5	IL1RN	NOS3	PPARD
HMSN5	DST		FCER1A	IL2RA	ACHE	CD14
HNF1A	HARS1		RAB27A	IL6	SLC6A2	CA2
HNF1B	MTMR2		TFAP2C	INS	TOP2A	ALOX5
HNF4A	TTR		MAT2B	INSR	F7	MAPK14
HSD3B1	RETREG1		DUSP6	IRS1	CALM2	HK2
HSN1B	SBF2		PH_hs_0032612	IRS2	RELA	BCL2
IAPP	TCF7L2		SLC46A2	ITPR3	IKBKB	PRSS1
IARS2	MT-ND6		KLHL6	KCNJ11	AKT1	RELA
IDDM1	CTLA4		FAM69C	KIF1A	AHSA1	MGAM
IDDM11	TRPV4		TRMT1L	KLC2	MAPK8	IKBKB
IDDM13	PTPN22		GOLPH3	LIPC	XDH	SLPI
IDDM15	IRS1		CARD6	MAFA	MMP1	PTGS1
IDDM17	HSPB8		PRDX3	MAPK8IP1	STAT1	GBA
IDDM18	SLC25A46		PPHLN1	MFN2	CDK1	RASA1
IDDM19	NDRG1		FAM198B	MIA3	HMOX1	NFKBIA
IDDM21	MT-TL1		SIGLEC9	MORC2	CYP3A4	RAF1
IDDM23	IARS2		TNFRSF17	MPZ	CYP1A2	TOP2A
IDDM24	IGHMBP2		LHFPL3	MTNR1B	CYP1A1	PLAU
IDDM3	TNF		C3AR1	MYH14	ICAM1	ABCC1
IDDM4	FGD4		AMICA1	NEUROD1	SELE	MCL1
IDDM6	RAB7A		QKI	NFASC	VCAM1	DGAT2
IDDM7	NTRK1		SLC35B3	NGF	NR1I2	KCNH2
IDDM8	LITAF		HSPA6|HSPA7	NIDDM4	CYP1B1	PGR
IDDMX	FIG4		IGJ	OTOF	ALOX5	CHEK2
IER3IP1	RETN		ZCCHC6	PAX4	HAS2	CASP7
IGF2BP2	AVP		METTL13	PDX1	GSTP1	RXRA
IL1RN	AVPR2		COA3	PDXK	AHR	F2R
IL2RA	INS-IGF2		EVC	PMP2	PSMD3	CA1
IL6	HNRNPUL2-BSCL2		CXCL1	PMP22	SLC2A4	LYZ
INS	DNM2		TCL1A	PON1	NR1I3	GRIA2
INSR	SLC30A8		IL6R	PPARG	INSR	ADH1C
IRS1	TDP1		HSD17B4	PTPN22	DIO1	LTA4H
IRS2	PEX6		C9orf64	RETN	PPP3CA	HSD3B2
ITPR3	DYNC1H1		HCK	RFC1	PRXC1A
KCNJ11	SLC2A2		KRCC1	RRAD	GSTM1
KIF1A	SPG7		HN1L	SCN11A	GSTM2
KLC2	MYH14		PH_hs_0060379	SCN9A	AKR1C3
KLF11	ALB		TRMT13	SCP2	SLPI
LIPC	BLK		UBXN2B	SETX	ESR1
MAFA	DNAJC3		DMXL2	SLC12A6	MBLAC1
MAPK8IP1	PNPLA6		FAM228A	SLC25A46	RXRA
MCM3AP	CCT5		FOS	SLC2A2	CAT
MFN2	HSPB1		CPSF2	SLC30A8	HTR3A
MIA3	ATL1		BEST1	SNAP29	ADRA1D
MORC2	SORD		VNN2	SOD2	IGHG1
MPZ	FOXP3		RB1	SORD	MAOB
MTNR1B	ATL3		AQP9	SPINK1	PKIA
MYH14	GLIS3		FRAT2	SPTBN4	KDR
NEMF	EPO		PCMT1	SPTLC1	MAPK14
NEUROD1	AKR1B1		ESR1	SPTLC2	GSK3B
NFASC	ENPP1		PER1	SUMO4	CHEK1
NGF	AKT2		SLC24A4	TBC1D4	PIM1
NIDDM2	IGF2BP2		C16orf52	TCF7L2	CCNA2
NIDDM4	MME		GRIA3	TDP1	ESR2
OTOF	MT-ND5		PDCD6IP	TFG	CDK2
PAOD1	SLC2A4		C9orf69	TRPV4	CHRM5
PAX4	AARS1		EAF2	TSPO	SLC6A3
PBCA	PMP2		KRT23	UCP3	MAPK10
PDX1	IRS2		OAS2	VWA1	OPRD1
PDXK	HLA-DRB1		C6orf211	WFS1	PTPN1
PMP2	TFG		TLR10	WNK1	PYGM
PMP22	HINT1		MS4A2	ZFP57	PPARD
PON1	HK1		MGAT2	CHN1	AKR1B1
PPARG	ALMS1		C1GALT1C1	AQP2	NCOA1
PRDM12	MTHFR		PGLYRP1	FAM134B	GRIA2
PRICKLE3	SOD2		CRISPLD2	PRICKLE3	camC
PTPN22	MT-CO3		DDX60	TCF4	NCF1
RETN	IL2RA		NADK	LIPH	OLR1
RFC1	MT-TK		C11orf75	ALB	GAS6
RRAD	APOA1		TNFRSF1A	SCN10A	ADRB1
SCN11A	KIF1B		DPYD	ABCB1	LTA4H
SCN9A	STAT3		SMIM30	CYP2D6	IL4
SCP2	LEP		AATBC	CYP3A4	SIRT1
SETX	CRP		GOLPH3L	CYP2C19	ATP5F1B
SLC12A6	PON1		LYST	CYP2C9	MT-ND6
SLC25A46	MTNR1B		GLIPR1	SLC6A4	HSD3B2
SLC2A2	MT-CO1		PIK3AP1	SLC6A3	HSD3B1
SLC30A8	LIPC		CLEC4E	CYP1A2	MAPK3
SNAP29	HLA-DQB1		TMA16	ORM1	MAPK1
SOD2	IL10		G3BP1	SLC6A2	FASN
SORD	DNAJB2		CAT	CYP2B6	LDLR
SPINK1	CTDP1		SLC35A5	POLG	BAD
SPTBN4	MORC2		TCN1	PRX	SOD1
SPTLC1	ELP1		FBLN5	AIFM1	MTTP
SPTLC2	PPP1R3A		CPLX4	TTR	APOB
SUMO4	ZFP57		ZNF2	TNF	PLB1
T2D3	APOE		FIG4	FGD4	HMGCR
TBC1D4	OPA1		MKKS	FIG4	CYP19A1
TCF7L2	MT-TE		BAZ2B	HSPB1	UGT1A1
TDP1	ADIPOQ		RSAD2	MME	PPARA
TFG	SURF1		FCGR1B|FCGR1C	SLC2A4	SREBF1
TNDM1	GJB2		RMI1	HLA-DQB1	GSR
TRPV4	SPG11		SMARCA5	APOE	ABCC1
TSPO	TP53		ATP10D	ADIPOQ	ADIPOQ
UCP3	AP1S1		MITD1	SPG11	SOAT2
VEGF	MT-ND2		RECK	TP53	AKR1C1
VWA1	MYO7A		ARG1	AP1S1	GOT1
WFS1	CCL2		NPL	CCL2	ABAT
WNK1	PTPN1		ARV1	NF1	CES1
YIPF5	DCAF8		GK	APTX	SOAT1
ZFP57	NF1		BMX	RHO	BACE1
ADXR	MARS1		TIMMDC1	ICAM1	CA2
APPL	CEL		MANSC1	MPV17	RXRB
APT5H	MT-ND3		VNN1	IL1B	KCNMA1
ARMD3	CNTNAP1		SLC25A24	ZFYVE26	STAT3
AS160	SBF1		OAS1	NOS3	CCND1
ATP5F1	MT-CYB		NABP1	FXN	EIF6
ATP5J	BDNF		LOC100133267|DEFB130	TLR4	RB1
ATSV	KIF5A		FAM111A	CAT	CDK4
AVRP	APTX		ETNK1	GSN	FOSL2
BIR	SLC19A2		CD24	TYMP	MMP3
BPAG1	RHO		AP1AR	IL4	EGFR
BSS	APOB		PGBD2	SACS	VEGFA
BSSL	IGF1		LIG4	EIF2AK3	BCL2L1
BZRP	GCG		CAMKV	AP1B1	FOS
CAGSSS	NAGLU		NT5C1B	CAV1	CDKN1A
CASPR	TBC1D4		YIPF4	IFIH1	PLAU
CD25	SCN10A		ST3GAL6	PLAGL1	MMP2
CEDNIK	ICAM1		LRRK2	GAD2	MMP9
CMKBR5	MPV17		DDX60L	MFF	IL10
CMT1A	IL1B		MGAM	TH	EGF
CMT1B	IFNG		FLI1	MMP9	CDKN2A
CMT1G	MAPK8IP1		CPOX	GBE1	TP53
CX31	NEFH		PH_hs_0062543	HADHB	ELK1
CX32	ZFYVE26		TLR4	AMACR	NFKBIA
DCP1	NOS3		MOB1A	NDUFAF2	POR
DFNB9	VCP		DTX3L	MEN1	ODC1
DIA2	AGER		PAQR8	PMM2	TOP1
DIR	MAG		PADI4	IL17A	RAF1
FCP1	FXN		FAM120A	FAS	HIF1A
FKHL14	DCAF17		KCNB1	ATXN2	RUNX1T1
GAN1	CAPN10		PH_hs_0010248	PROM1	HSPA5
GLUT2	TLR4		APBB1IP	EWSR1	ERBB2
HHF3	HMGA1		MAP2K4	RBP4	ACACA
HHF5	TGFB1		SELPLG	TLR2	CAV1
HIHGHH	MIR21		ITGA4	SELP	MYC
HKD	FBLN5		RASA1	UCP2	F3
HL	CAT		HVCN1	CD40LG	GJA1
HLA-H	GPD2		GLG1	PTEN	IL1B
HMGIY	GSN		NLRP12	MTTP	CCL2
HMSN6B	MIR96		TIMP2	PTPRC	PTGER3
HMSNP	MED25		ZNF331	GHRL	CXCL8
HSAN2B	IL1RN		CEACAM1	LPA	PRKCB
HSAN7	SOD1		ZNF248	CXCL10	BIRC5
HSAN8	TYMP		CLC	RAI1	DUOX2
HSN1F	HLA-DQA1		IGIP	CYP2U1	HSPB1
IB1	SBF2-AS1		BCL2	MYD88	SULT1E1
IDDM12	HFE-AS1		SELL	HAMP	MGAM
IDDM5	MT-TS1		OLIG1	S100B	IL2
IFNB2	MIR29A		MTHFS|ST20-MTHFS	PTGS2	CCNB1
IMP2	RRM2B		RAPGEF3	DPP4	PLAT
IPF1	KARS1		CENPQ	NOD2	THBD
KCC3A	SNAP29		FAM105B	PRKAR1A	SERPINE1
KIAA0098	B2M		OSTF1	TNFRSF11B	COL1A1
KIAA0214	ABCA1		PMP2	ATXN3	IFNG
KIAA0526	REEP1		ARL6IP6	F5	PTEN
KIAA0756	AFG3L2		PLAU	GBA2	IL1A
KIAA2034	CXCL8		SPAG4	BEST1	MPO
KROX20	DHH		MMP9	DMXL2	ABCA2
LBC1	PNKP		NDUFAF1	EGF	NFE2L2
LMO6	DNAJC6		TXNDC15	ADRB2	NQO1
MAP80	YARS1		NEK4	SELL	PARP1
MCMT	NDUFS2		PIGM	ERCC8	COL3A1
MEDS	CISD2		TMEM154	ICOSLG	gyrB
MNSOD	NFASC		MS4A7	NDUFV2	CXCL11
MODY10	DIAPH3		THBS1	BBS1	CXCL2
MODY11	IL2		SMIM14	AOC3	DCAF5
MODY9	PTF1A		CPA3	ALAD	CHEK2
MVCD1	CTNNB1		ACTL6A	SPG21	CLDN4
MVCD2	IL4		GP1BA	ITGA4	HSF1
MVCD4	CCR5		EEA1	IGFBP3	CRP
NENA	SACS		C16orf88	C19orf12	CXCL10
NGFB	AKT1		ZC3H12A	FOS	CHUK
NIDDM1	LOC101928008		ZHX2	CFTR	SPP1
PDNP1	MC4R		TBC1D9	CDKN2B	RUNX2
PEP	FLVCR1		44992	LTA	RASSF1
PNK	EIF2AK3		WBSCR17	BMP2	E2F1
PON	ABCA4		44986	BBS10	E2F2
PPARG1	NIDDM4		TSNAXIP1	FASLG	ACP3
PRAX1	GP1BA		LIMA1	XRCC4	CTSD
PRKCNH1	LEPR		CLCN3	FN1	IGFBP3
PRKRI	APPL1		TIGIT	LRRK2	IGF2
PRKWNK1	CDKN2A		RNF170	NOTCH3	CD40LG
PSTI	MTRFR		TMEM165	APP	IRF1
QV	AP1B1		FCGR3B|FCGR3A	NPC1	ERBB3
RECC1	EDN1		ZNF200	ESR1	PCOLCE
RESA1	CAV1		SEC23IP	SPAST	NPEPPS
RIPE3B1	SPINK1		KCNJ15	CREB1	HK2
RSTN	RFX6		SGPP1	HBB	NKX3-1
SCAN1	SCO2		SLC35E2|SLC35E2B	JAZF1	RASA1
SCAN2	MIR29C		LILRA1	CDK4	MTF1
SDCCAG1	DCTN1		GLCE	COX15	DGAT2
SMAP5	IFIH1		TMEM229A	SEMA4A	GABRA6
SORD1	NDUFS4		CCPG1|DYX1C1-CCPG1	SPP1	ADH1B
SPG17	PLAGL1		HSDL2	CRB1	ADH1C
SPG3A	GAD2		NCF1|NCF1C	ATXN1	LYZ
SPOAN	MIR17		NR4A3	STAT1	cobT
SRXY7	KLC2		LINC00324	SLC40A1	ADRA2C
SUR	IAPP		ATG4C	HGSNAT	MET
T2D	SPTBN4		C11orf54	GAPDH	ADRA2A
TANGO1	FGF2		VNN3	ATP7A	MAOA
TCF1	NTF3		PH_hs_0035234	ANXA5	CTRB1
TCF14	FDXR		PARP9	BBS4	PRKCE
TCF2	MT-ND4L		ZNF573	TULP1	PCNA
TCF4	SEPTIN9		C2orf43	MECP2	PRKCD
TIEG2	MFF		TMOD2	BBS7	MDM2
VROAC	SLC2A1		GBP1	MTM1	APP
WARP	TH		FSTL1	JAK2	CASP7
WDR42A	MMP9		SPIB	DHDDS	MCL1
WFRS	PRMT7		FAM122A	MYOC	TYR
ZCW3	GBE1		PH_hs_0045215	BCS1L	BIRC4
ZNF515	AR		CR1L	PEX1	PTGES
ZNT8	MIR657		C9orf72	CLN3	NUF2
ACE1	AGPAT2		PROK2	CCR6	ADCY2
ADCL2	HYMAI		ACADM	TNFRSF1A	HCK
ANOA	SERPINE1		NLK	NAGA	TTR
AOA2	AGTR1		RBM12B	BICD2	CA12
ATP5	COX6A1		ZNF93	CRX	CA1
BDPLT1	SELE		P2RY14	MPO	GBA
BSF2	OTOF		ANXA3	FLI1	IMPA1
CANVAS	HADHB		TNN	FMR1	CFB
CCCKR5	REN		TLR8	HSD17B4	BCHE
CCFDN	AMACR		ASF1A	PDE4D	FKBP1A
CCTE	AGT		CEP170	ARL3
CELIAC3	MMP2		CNTNAP3	SGPL1
CELL	MT-TW		ALDH1A1	SERPINA3
CHN1	SCP2		SYT13	DMPK
CMT1E	CACNA1A		ACOX1	AAAS
CMT2A2A	MT-TS2		MATN1	CD86
CMTDID	VCAM1		HCP5	YARS2
CMTX1	PTPRN		IPCEF1	SERPINF1
DFNA2B	SUMO4		PAGR1	LCAT
DFNA4A	PLA2G6		ZSWIM6	GCKR
DI1	VWF		OGDH	NAMPT
DIRA	AIRE		LRIF1	CA4
DMH	F2		GIN1	CLU
DRF3	SST		CARD8	TMEM126B
ECYT5	NDUFAF2		ASXL3	SNCA
ESA	ITPR3		NAGK	MAPK1
FEPS3	LPL		AGGF1	IL6R
FIZZ3	MT-ATP8		SDPR	CS
FKLF1	GNAS		DIDO1	FA2H
GAN2	HSPB3		ANO6	PANK2
GANP	TTPA		CHURC1	PRKCD
GDMN	POMC		KRTAP21-3	PRTN3
HFE1	HADHA		SLC25A20	CD44
HMN5	MEN1		STK3	ITGB3
HMNMYO	SLC25A4		BICD2	MANBA
HMSN2C	HMOX1		C14orf142	ELANE
HMSNR	NOS2		APOL1	BMP6
HNF2	IL18		EPSTI1	COX10
HSAN5	DGUOK		TMEM185B	IL1R1
HSN1D	IER3IP1		FAM69A	HMGB1
HSN1E	HIF1A		DUSP4	KLHL7
IDDM2	GDNF		GCNT3	PDE5A
IDDSAPN	PRICKLE2		YWHAG	GLA
IL2R	MT-TV		DGAT2	GFPT1
INSDM	PMM2		AJAP1	SLC30A10
KCC3B	ACHE		FLJ42393	NFE2L2
KDP	MIR155		KIAA1551	ISL1
KIAA0603	CSF3		CETN3	TGFBR2
KPD	BAG3		ZFYVE16	MTFMT
LIPH	PPARGC1A		CDK13	CD36
LOAM	IL17A		FAM208A	PECAM1
MFH1	MBP		ENTPD1	IL15
MODY1	ERCC6		CD14	TPO
MODY14	FAS		CEACAM3|CEACAM21	TOPORS
MODY3	MT-TF		MYOF	LDLR
MODY4	PIK3R1		LYZ	CD40
MVCD6	MT-CO2		ANKRD22	RP1
NDH	PSAP		SLCO4A1	CD79A
NEDCPMD	LRP5		WDFY3	GNB4
NEDHND	CNTF		SNAPIN	HSP90AA1
NMAN	CP		LPAR6	ELOVL5
NPPS	ATXN2		GIMAP6	MRPS34
NSRD9	UCP3		CKLF-CMTM1|CKLF	IVNS1ABP
P190	NPY		C14orf101	MAK
P58	KRAS		TACC3	THBS1
PBR	CXCL12		NHLRC3	ETV1
PCH1E	GAD1		WBP1L	PON2
PCTT	PRICKLE2-AS1		TNFAIP8L2	TLR9
PHHI	PRKCB		ACOT13	ALDH18A1
PKH	PROM1		GATA2	TIMMDC1
PN1	NGFR		MRPL51	PNPO
PNDM1	RFC1		ZKSCAN1	SUCLA2
PPARG2	CD28		F2RL1	MYH9
PTPN8	PLP1		TRPS1	FABP2
RIMBP1	SCYL1		BTG3	P2RY12
SELRC1	EWSR1		SLC7A5	BCHE
SORDD	GATA6		CNST	POMGNT1
SPG57	RBP4		LY75	SDHD
SPT1	TLR2		TFCP2	NDUFAF1
SPT2	BBS2		SUCLG1	HADH
TANGO	PDXK		ZMPSTE24	MMP3
UNC104	SELP		ALPK1	NDUFA9
VP	UCP2		FRY	FBXO38
WFS	TNFRSF1B		NIN	ERCC4
YIP1A	THBD		HIBCH	SRC
ZCWCC1	TMEM126A		C17orf62	NOTCH1
	CD40LG		TSPYL2	RPGRIP1
	RPGR		AVIL	OLR1
	PHYH		LILRA6	FGF21
	RPE65		CBL	MGP
	PTEN		APOBEC3A|APOBEC3A_B	COA3
	PEX7		KBTBD7	ADIPOR2
	PRPH2		NFE2	OXT
	CXCR4		CDRT1	PNPLA7
	WARS1		VPS37A	BRCA1
	MTTP		IFNGR2	FSCN2
	PTPRC		LTBP1	KCNJ5
	GHRL		GPR155	MICU1
	PRKN		SRSF1	APOH
	ATM		CYP4F2|CYP4F3	CYP1B1
	LPA		ATP11C	MKKS
	CXCL10		OXR1	SCARB2
	CD34		DCK	DDIT3
	GFAP		RTN1	PPARD
	NDUFV1		GPR141	IL12B
	CD4		RPP25	IFT88
	CETP		PRDX1	IGF2R
	CDKAL1		ABHD3	ABCG5
	RAI1		GBA	SLC5A6
	ATP1A1		RNF13	ABCG8
	SLC9B1		ACN9	POLR3A
	LGI4		DAB2	SMARCA4
	INF2		UGP2	ZMPSTE24
	PIK3R5		PDCD6	DYSF
	JPH1		FPR1	PRKAA2
	CYP2U1		CKLF|CKLF-CMTM1	IL2RB
	MYD88		CHST15	CD19
	HAMP		BASP1	MEFV
	NF2		APAF1	POC1B
	S100B		DENND2D	GMPPA
	PDCD1		CTSO	ACOX1
	HMBS		TMX1	NDUFB3
	NDUFS3		CD83	PTPN3
	PLIN1		CDK8	SIM1
	TRPV1		PDHX	MFN1
	HLA-DPB1		TMEM71	CYP27A1
	IGF2		ATMIN	CNOT1
	PTGS2		HERC4	CD14
	DPP4		QPCT	PLD3
	CALCA		SLC40A1	CAPN1
	ARSA		NCF4	SLC33A1
	PLAT		KMO	IL7R
	PPARA		ZNF780A	CD38
	MACROD1		PH_hs_0001503	PINK1
	GALC		C1orf204	PPOX
	CRYAA		DLC1	RAB3GAP1
	MIR146A		TOB2	PLEK
	IGF1R		FZD1	AIF1
	HP		CD200R1	CD59
	NOD2		LOC729678	SIGMAR1
	NDUFS1		MED11	FCGR2B
	HLA-B		MDFIC	CD1A
	PRKAR1A		PPP2CB	BAZ1B
	SLC29A3		NEU4	PRKAA1
	TNFRSF11B		MLYCD	CHI3L1
	ATXN3		PPP4R1L	CA2
	FLT1		SYT6	TSC1
	GJB3		TRIM14	FOXA2
	F5		OR2T27	FLII
	CASP3		ARFRP1	ADAM9
	VDR		IFITM10	ACO2
	GBA2		CDC42EP2	VPS37A
	BEST1		GTF2E1	ALOX5
	LAMA2		CEBPE	GYS1
	KCNJ10		EEPD1	PLA2G7
	DMXL2		SIRPD	DHX16
	ADRB3		PLXDC2	MYCN
	EGF		IL16	MAPK14
	ADRB2		LOC100129034	CPOX
	POLG2		PICALM	CD163
	SELL		PH_hs_0037807	RNF135
	ERCC8		TNFSF10	TRMT10A
	MT-RNR1		GK3P	VSX2
	ICOSLG		TUBB1	HK2
	MRE11		GCNT1	TBC1D24
	DARS2		KCNE3	NPAP1
	NDUFV2		ST8SIA1	BCL2
	BBS1		FAM118B	SLC52A2
	AOC3		PPP1R10	FADS1
	CCND1		C5AR1	TNFSF10
	NOTCH2		FCGR1B|FCGR1A	MITF
	TSPO		HEXB	ADAT3
	BRAF		CCNG2	STK39
	SAG		ECHDC1	STAT5B
	PDK3		CD36	EDN3
	GPT		EVI2A	PTPRN2
	FTO		LPHN2	SAMHD1
	NGLY1		PH_hs_0040461	APOL1
	MTOR		PARD6G	SLC25A19
	CDH23		PH_hs_0034769	TBL2
	MT-TH		CYBRD1	PRSS1
	KDR		FGF20	SLC7A14
	KNG1		UTP6	RELA
	FBN1		TOR4A	KL
	CST3		LMAN2L	SP1
	ALAD		PAK1	FGF23
	MT-TQ		C9	CD68
	APOA2		PRKAR2B	CCR4
	SPG21		FAM183B	PCK2
	CASR		ATP6V1D	TRIM32
	IFRD1		OSBPL8	MGAM
	GAST		CPPED1	SYK
	GSTM1		TNFSF4	IKBKB
	OPA3		PRR5L	APC
	SERPINC1		TSPAN2	PSEN1
	ITGA4		C5orf51	TAP2
	USH2A		SPG20	TNFAIP3
	IGFBP3		GLCCI1	SDCCAG8
	NPPB		TRIM6-TRIM34|TRIM34	HNRNPA2B1
	C19orf12		GIMAP2	CASP1
	ELN		FAM120B	ERLIN2
	CCL5		MEFV	PDE3B
	FOS		VSIG8	TNNI3
	C8orf37		DNAJC13	SIX3
	LIPE		VCAN	KCNV2
	SIRT1		PH_hs_0034698	SLPI
	CFTR		HMGN4	TEK
	F3		C17orf80	OAS1
	CDKN2B		HAL	PDP1
	MKS1		CBFA2T3	SLC22A2
	LTA		CXCR1	SLC24A1
	HMGCR		PPAPDC2	DAG1
	DNM1L		PREPL	OGG1
	SOX2		SPHK2	LMNB1
	NDUFS7		DCAF12	NAB1
	BMP2		SEMA3C	BBS5
	GAL		BAZ1A	TBCE
	SDHA		IFI16	TNFSF13B
	BBS10		ADRB2	POLR1C
	FOXRED1		CARD18	ARG1
	HSPD1		DCAF10	PEX3
	FASLG		GUCY1B3	KDM4C
	CHM		CS	SERPINA1
	RLBP1		SYNCRIP	LIG4
	GPX1		FGFR1OP2|LOC100335030	HMGA2
	PARP1		ZNF75D	MMP8
	NTRK2		PARG	MAP2K1
	ARL6		CD53	CX3CR1
	VPS13A		NFATC3	DBH
	XRCC1		ZNF146	CLEC16A
	GJC2		F5	CCR1
	CSF2		JAK2	PTGS1
	ABCD1		DAPP1	SERPINA12
	APOC3		LOC286467	ARAP1
	CASP8		OSTM1	GNRH1
	XRCC4		AGPAT5	TLR5
	FN1		FPR3	ATXN10
	PIK3CA		MINPP1	RPS6KB1
	H2AC18		SIRPA	SDHC
	LRRK2		ISL1	TIMP2
	NOTCH3		GALNT7	TOMM40
	SCAPER		ZNRF2	PLA2G2A
	APP		PWWP2A	NMNAT1
	CERKL		ANTXR2	TGFBR1
	SIL1		TNFAIP3	SERPING1
	UCHL1		ZNF189	CACNA1B
	NPC1		AARS	RFC2
	ESR1		ZBTB10	CNP
	IGFBP1		PH_hs_0034717	HPRT1
	SPAST		FAM173B	PNPLA3
	WRN		SCRN3	ATP1A2
	HSPA4		NDUFB6	SLC6A6
	PCSK9		ESYT1	MYOM2
	PRPF31		METTL6	CD1D
	MIR144		CYBB	CCR2
	NDUFA13		DDX18	NKX2-2
	GLP1R		TNFRSF8	IFT27
	CREB1		MAP3K1	LPXN
	MAPT		EFCAB14	PTPN11
	DES		ZNF594	COQ7
	SMARCB1		PRR14L	PSTPIP1
	HBB		KRTAP2-1	TRPV3
	EGFR		FAM129A	REV3L
	PEX10		CSE1L	PRKAG2
	SPTLC3		ANKRD34B	RNASEH2A
	MIR192		ARL13B	PRPH
	TTC8		TM6SF1	CD1E
	JAZF1		CTSC	CR2
	HLA-A		LARS	LBR
	CDK4		SRGAP2	C9orf72
	GHR		UBE2L3	SUCLG1
	COX15		RBFOX1	TDP2
	SEMA4A		SLC19A1	PTGDS
	SPP1		PREB	CYBB
	ABHD12		RNASE2	TANGO2
	HHEX		ZKSCAN4	TAGAP
	HGF		SLC43A3	RNASEH2C
	CRB1		RBM4B	TNFSF4
	ATXN1		NBR1	FUCA1
	STAT1		C1orf186	SLC2A3
	SLC40A1		HNMT	ASCC1
	NDUFS8		RFWD2	GBA
	RAB7B		ARHGAP6	CLCC1
	GSTP1		PRMT6	GOLPH3
	CHAT		PYGL	KLF4
	ANGPT2		ADCY2	GATAD1
	VRK1		HPS5	ACAD9
	MAFA		OPRL1	KIF21A
	TNFSF11		THAP8	ELAVL4
	SLC12A3		GBE1	EXT2
	CNGB1		PTER	SGK1
	CEP290		CFDP1	IFNA2
	VIM		SON	NRG4
	FGFR1		NUDT16P1	HKDC1
	HGSNAT		GIMAP1	PBX1
	GAPDH		RAP1A	CNGA3
	CNR1		LPIN2	GPBAR1
	PDE6A		CIDEB	SLC11A1
	MIR126		HIATL1	TIA1
	ATP7A		C2orf74	BTD
	IMPDH1		RGS2	RASA1
	CCN2		VMP1	GCDH
	TERT		GIMAP7	MSH2
	SHBG		PTGDR	TYK2
	SDHB		CLEC4D	TNFRSF8
	SMN2		STT3A	GLO1
	NEUROG3		AATK	GRIA3
	MERTK		CLN5	COL6A3
	ANXA5		PLA2G4A	ETFDH
	PLTP		EMR3	PGBD3
	ERBB2		IQGAP1	PHF6
	KCNQ1		CFLAR	CYP17A1
	BBS4		CD9	TRH
	TULP1		PXK	PPBP
	HBA1		N4BP2L1	NAT2
	RBP3		SAMD9	NFKBIA
	NDUFAF3		TMEM176B	PPP1R15A
	NDUFAF5		RNASE6	GIMAP5
	CCK		RAB22A	TRIB3
	NDUFA1		FTSJD1	MYLK
	PRPF8		HNRNPAB	ETV6
	MECP2		TMEM164	ACVRL1
	BBS7		MIB1	SMAD2
	MTM1		ARHGEF7	MGME1
	PRL		ARMC7	ERN1
	MIR27A		TMEM60	PREP
	TIMP1		NIT1	LAMP2
	JAK2		EIF2C4	CXCL1
	HERC2		SULT1A1|SULT1A2	SUFU
	BGLAP		ZNF280D	KCNH6
	DHDDS		NSF	SLC2A9
	UCP1		INPP4A	ELP4
	MYOC		RIPK3	ATRX
	MIR122		IL1R2	RAF1
	NLRP3		SNX10	GRB14
	ALDH2		ADCY7	KCTD15
	BCS1L		TM9SF3	EEA1
	NDUFAF6		PPP1R11	POLR3B
	NPPA		IGLL5	INSIG2
	RRAD		LARP4B	PAM
	PEX1		MEF2C	DUSP2
	CLN3		TBC1D24	SLC19A1
	KIT		TAF4	CLOCK
	ITGAM		A4GALT	ITGAX
	CCR6		EIF5B	TUBB6
	JUN		FCGR1A|FCGR1B	MSTN
	TNFRSF1A		FARSA	UBE2E2
	NAGA		RTN3	TOP2A
	BICD2		ARFIP1	MEF2C
	CRX		HIP1	STYX
	NOS1		VASH2	RAB11A
	IL1A		SAA4|SAA2-SAA4	MS4A1
	EYS		UGT2B7|UGT2B10|UGT2B28	CYP4V2
	ACP1		DYSF	CFLAR
	MPO		CCDC19	PTGER4
	FLI1		FEZ2	TRMT5
	MIF		CLDN4	KLRK1
	CNGB3		GEMIN6	HMG20A
	GSR		PCTP	HDAC4
	ERCC1		GTF2H5	KIF11
	FMR1		STX3	ALG1
	HJV		DPAGT1	PIEZO2
	HSD17B4		HAMP	LCK
	PDE4D		RPAP3	PAFAH1B1
	C4A		PIGN	UBASH3A
	HLA-DPA1		UBE3C	ACADM
	STUB1		CR2	DICER1
	ZNF408		HIF1AN	UBQLN2
	BBIP1		PKIA	TFB1M
	ENO2		IKZF1	PDE6C
	RP2		P2RY13	NEU1
	B4GALNT1		FAM169B	MSN
	ARL3		GRAMD3	PARD3
	RDH12		ORAI3	GRN
	PJVK		MS4A14	NR1D1
	SYNE1		C1orf162	TLR7
	SGPL1		CISD1	MYRF
	VWA1		ZNF674	UBE2L3
	AHI1		CRK	PCYT1A
	SERPINA3		ASIC4	CISD1
	IMPG2		TP53	IRF4
	PDE6B		SLC22A16	TLR1
	DMPK		ATF1	TJP2
	ALS2		S1PR4	HSPA1A
	APOA5		PH_hs_0017680	UBA1
	AAAS		PCSK6	CD27
	ADM		CD300LB	KRT8
	CD86		HMGCL	SQSTM1
	YARS2		LOC100505549	DIAPH1
	ABCB1		THEMIS	NEIL1
	G6PD		CISH	HAVCR2
	NCAM1		PRX	KIF7
	NFKB1		FCRL4	BCL6
	COG2		MANEA	TXN
	GH1		KIAA0146	GRB10
	SERPINF1		DOCK8	AQR
	LCAT		RNF150	BCL10
	SMN1		TNFAIP6	EXOSC2
	SLC12A1		LRRC58	DPYD
	PCBD1		SELP	MEF2A
	SOD3		UGT2B15	IRF8
	GCKR		EDC3	GNB1
	NR3C1		TM9SF1	TOP3A
	CLRN1		AGPAT9	ANXA2
	NRL		FAM127A	NBN
	TGFB2		NFE2L3	CD2
	NAMPT		PPP3CA	CD1C
	TFR2		FYB	ELP3
	HTRA1		BLNK	P2RX7
	SYT2		ACSL1	MPL
	CA4		TRAPPC6B	GLUL
	SMPD1		AK2	NIPBL
	RARRES2		PH_hs_0062362	SERPINI1
	ADA2		VPS37C	ITPR1
	CLU		NFKBIB	PLAU
	PNPLA2		SIRPB2	SLC17A6
	MIR140		PAPSS1	TCL1A
	CD8A		SLC44A1	CIB2
	TMEM126B		CSF1R	ABCC1
	ELOVL4		SH3BGRL2	UHRF1
	MIR34A		HNRNPU-AS1	PSMB9
	FOXO1		YWHAB	CYP4F3
	CNGA1		SLURP1	PER1
	SNCA		STAMBP	NFATC1
	MYOT		C7orf25	RHOT1
	IFT140		HSPA1L	BMPR1A
	RYR1		EBF2	EGR1
	BRCA2		KRT16	CEP63
	MAPK1		GPR171	EPCAM
	IL6R		RNASE2|ECRP	S1PR1
	NDUFA12		SLAMF8	ATP6V1B2
	SNRPN		CSRNP2	DOCK8
	MT-TT		SACS	MCL1
	CS		CMTM2	CR1
	RET		PDHB	RECK
	SHH		SETDB1	DDX58
	MIR132		MRPS28	ENTPD1
	FA2H		TLR7	WIPI1
	CYCS		RBPMS2	PGM1
	PANK2		LUZP2	JAK1
	PRKCD		CDC26	MAFB
	PRTN3		SPATA4	TLR8
	LRAT		TNFSF14	LDLRAP1
	MIR377		LPAR1	DLAT
	CYP2D6		ZFP3	PLIN5
	DLK1		DDIT4	VCL
	CDHR1		CHRNA6	AQP5
	CD44		CLEC4A	CXCR6
	ARSB		RABEP1	IDO1
	ITGB3		SPG11	RNASE3
	AGBL5		PDCD11	LPAR1
	PCARE		ZNF518A	ELOVL6
	MIR145		EFTUD1	IL16
	MANBA		NMI	VCAN
	MEG3		CLDN14	SP3
	G6PC2		CDKN2B	XIAP
	ELANE		ANKRD30BL	BCL2L11
	SYP		FCGR1B|FCGR1A|FCGR1C	INPP5B
	KCNA2		ASXL2	ABCD3
	AP5Z1		EIF2S1	EYA1
	BMP6		DPYSL2	CAPN3
	PRPF3		DHRS9	EXT1
	FAM161A		BANF1	SMAD6
	MAPK8		CDC14B	TRAK1
	GGT1		WIF1	STX11
	PRPF6		version	PTK2B
	CYBA		SLC30A5	S100A8
	ATP13A2		CLEC12A	PML
	GATA3		OMA1	DGAT2
	VPS13B		MRM1	SMAD9
	TTN		USP32	TINF2
	SPATA7		CR1	EPHB1
	COX10		GLT8D1	NFIB
	NR2E3		COPB2	PLA2G4A
	GZMB		TRIB1	ADI1
	IGFBP2		FCGR3A|FCGR3B	TLR6
	ATF6		ALCAM	FGFR2
	ICA1		SMARCAL1	PDSS2
	IL1R1		SHOX2	FOXD3
	CYP3A4		TIA1	CELF2
	EDNRB		SEMA4B	PTK2
	CASP9		FRAT1	GATA2
	ADIPOR1		CD300E	SCN3A
	GJA1		MARS2	AIM2
	KIF1C		S100P	CIITA
	IDH3A		OR4C15	PXK
	ERCC2		SLC37A4	KCNK1
	ENG		ANP32E	FH
	HMGB1		CSF2RA	CRKL
	NDUFA10		CRIPT	SNAI1
	LDB3		MMP25	AP4E1
	KLHL7		GNG11	SERAC1
	PDE6G		MX2	APBB2
	PDE5A		FNDC3A	KCNH2
	CLCNKB		SEC22B	SCO1
	GLA		NAT8L	SNAP23
	PEX5		CBR1	ALG14
	GFPT1		LCMT2	TTF2
	ZNF513		UBE2QL1	PITX2
	OPTN		PROSC	SNAI2
	SOCS3		SCNN1G	M6PR
	CPT2		TRIM22	SERPINB2
	MOG		LYG2	PRICKLE4
	MT-TL2		ATRN	MTO1
	SLC30A10		KLHL7	ANXA1
	PRCD		IL17RA	ACO1
	EDAR		NCEH1	ANG
	ACTB		NUMB	ZNF169
	NFE2L2		SAC3D1	DNM3
	NDUFB11		PYCR2	TSPAN2
	ISL1		LAT2	SH3BP2
	TGFBR2		EPS15	CCNH
	MTFMT		RBM47	PRDX1
	CD36		PIP5K1B	PMS2
	NRG1		CD93	POGZ
	PECAM1		BBS7	ALDH3A2
	SNRNP200		ANKRD17	SAMD9L
	IL15		PEX3	SDC1
	ROM1		CCDC60	DDX23
	DMD		SPTLC1	MX1
	TUBB3		CDK2AP2	KRBOX4
	TPO		B3GALT6	CSF1R
	TOPORS		KBTBD3	TRPM6
	LDLR		PSEN1	SLC9A1
	NDP		TRAF4	PROX1
	CDKN1C		TMEM102	NR1H3
	KIAA1549		FUCA1	FCRL3
	DDHD2		DDX11L1|DDX11L9|DDX11L2|DDX11L5|DDX11L10|DDX11|DDX12P|LOC642846	CAV2
	RP9		TDRD7	SPRED1
	CD40		ICK	PROC
	FLNC		C19orf59	RBFOX1
	IL5		BARHL2	TRIM13
	PAX6		TMCC1	PGR
	SOCS1		CKLF	CHEK2
	RP1		SLC35E3	OCLN
	RBPJ		DMXL1	CASP7
	CD79A		CYP27A1	SMARCE1
	NDUFS6		TRHR	EIF2S1
	ZDHHC24		MRPS31	VPS13C
	GNB4		ZNF702P	LPIN2
	HSP90AA1		EVI2B	RAD51
	CD80		HIST1H2BJ	CREM
	TIMM8A		ZNF559	DPAGT1
	ELOVL5		TTC9C	PRPSAP1
	SH2B3		FMNL2	SLC35C1
	MRPS34		HCG27	CAMP
	IVNS1ABP		FAM155A	TYMS
	MAK		HAVCR2	MBNL1
	PRF1		SLC15A2	SUPV3L1
	THBS1		PIK3IP1	CXCL5
	ERCC5		STX7	KIAA0319L
	GCGR		TAGAP	DSCAM
	KIZ		SLC17A6	IKZF1
	IFT172		CDIPT	SYCE2
	CDKN2B-AS1		OR4C46	NR2F2
	ETV1		MSL1	NUDT6
	TYR		DHCR24	XRCC5
	FOXC2		TECPR2	SLC22A5
	ARL2BP		FAM50B	TNFRSF17
	PRNP		UBE2T	KIAA1109
	MT-TI		OXTR	SMARCA2
	TRPA1		OR2C3	IRF3
	PON2		RNF214	PTPN13
	ACER3		DNM3	AMH
	PEX16		GRIA2	ATP6V1A
	TLR9		OPN3	CLMP
	MET		MSH2	HBD
	CYP2E1		BCKDK	PSMA5
	JAG1		FOLR1|FOLR2	ANKFY1
	CDKN3		CAST	DPP6
	ALDH18A1		ARMC10	UQCRC1
	DEGS1		OLFM1	GLB1
	RP1L1		CEP104	PANK1
	TIMMDC1		GPSM2	PURA
	PNPO		AP1S3	SIAE
	MAPK3		ARAP3	IFNAR2
	DEAF1		CASP10	TRPS1
	NOP10		MMP3	RXRA
	PDGFRB		RXRA	DDX4
	HSPA5		TAF1L	NFE2L3
	KRT1		PIGX	COG4
	SUCLA2		NUP43	MAP1S
	MYH9		ZHX1-C8ORF76	TLR10
	POU3F4		KCTD7	RDH11
	G6PC1		METTL4	PADI4
	PTRH2		ZSWIM1	LYN
	AQP4		TMEM225	SMARCA5
	MIR9-1		SH2D3C	NPHP3
	COL1A1		NEK7	SGCB
	TREX1		TCHP	GNAS-AS1
	FABP2		METTL7A	ENDOG
	P2RY12		STAT6	POLA1
	BCHE		PH_hs_0038858	SLAMF1
	IDE		USO1	NT5E
	CD274		RIMBP3|RIMBP3B|RIMBP3C	APEH
	POMGNT1		KLRG1	SLC25A24
	NEK2		SLAMF6	TRNT1
	SPART		REEP5	ITPR2
	MIR125A		FCF1	RTN3
	MT-TA		SUV420H1	PGLYRP1
	MADD		SLC33A1	MAT2A
	SMAD4		ACSL5	COPS5
	PLOD1		TRPM6	F2R
	POU3F1		ALOX5AP	PTGDR
	SDHD		TTC5	MAP2K6
	NDUFAF1		THAP2	DNAJB6
	PRPS1L1		SPINT1	CTU1
	APOA1-AS		TOLLIP	KLRC1
	U2AF1		C1orf146	RPA1
	LCN2		CA5B	KCNB1
	AHR		CYP20A1	OCRL
	TRPM8		SPRY1	NLRP12
	HADH		BRSK1	PDHX
	MMP3		ALG6	UBE2K
	LARS2		NETO2	OSM
	DCTN2		TMEM223	RAB27A
	IL13		IDO1	HNRNPC
	TUB		ZW10	PTPN12
	NDUFA9		TREML2	SLC17A8
	FBXO38		TPM4	AKR1A1
	ADA		45183	MAP3K1
	ERCC4		CSF2RB	RGS1
	PTX3		HEATR5A	SLC25A20
	SRC		PUM2	PCSK6
	PDGFRA		PITX2	PRKDC
	HRAS		ABHD5	LCLAT1
	SLC5A2		VPS45	APOBEC3G
	PDSS1		C11orf82	ESRRA
	ARHGEF18		C4orf32	CCL8
	NOTCH1		SNX27	MAP2K4
	NR1H2		PECAM1	KEAP1
	RPGRIP1		ICMT	HIP1
	TCIRG1		FEM1B	MED12
	MYC		SHANK2	TTC37
	DHX38		LRP2BP	GDAP1L1
	KCND3		OTUD7A	SETD2
	TF		TBC1D14	CA1
	USH1C		FLOT2	PDE6D
	AIP		PHF23	NOP56
	OLR1		CNPY1	RBM24
	CYP27B1		PTPLB	IL11
	FGF21		KAT2B	RTTN
	MGP		GDAP2	NHEJ1
	GSTT1		RAB6C|RAB6A	UFM1
	IDH3B		CCND2	HSPA1L
	GNB3		ATXN1	TMEM216
	FABP4		UNC50	RSAD2
	CCL3		RHO	SPTBN1
	RGR		HK3	NCR3
	C3		KIF21B	UBE3C
	MIR483		FAM114A2	PROS1
	NDUFB8		MOSPD2	CD46
	CXCR3		UFSP2	MAPK13
	PVT1		GBP3	LPP
	CRH		LHX5	NRP2
	PRKCG		RCSD1	CD9
	OFD1		TRIM64B|TRIM64|TRIM64C	LYZ
	COA3		ETNK2	MGAT1
	STAT4		ATG7	CD33
	SMAD3		MGST1	CWC27
	PYY		TRHDE	STX3
	NDUFAF4		RCBTB2	ICAM2
	POU4F1		PSMB2	CSF2RA
	CYP7B1		DYNLL1	ERLIN1
	ADIPOR2		TST	NCAPH2
	SREBF1		HOXA5	TPK1
	OXT		TMCO1	ACAD10
	PNPLA7		PIK3R3	SETDB1
	EPRS1		PTPRO	ARNT
	TET2		MYD88	MILR1
	BRCA1		CD302|LY75-CD302	KLF7
	SCN2A		BTN3A3	GABRG2
	ETV4		CASP8AP2	GRIA2
	FSCN2		MRFAP1L1	PIP5K1C
	LEPQTL1		TRAPPC8	MSH3
	KCNJ5		CCT5	CBL
	GSK3B		GIMAP5|GIMAP1-GIMAP5	SH2D1A
	RAB28		DPY30	PRG2
	CIDEC		CD44	NDUFA8
	MICU1		ABRACL	PEPD
	APOH		KCNJ18	EPG5
	TG		POM121L8P	GYPA
	PGF		ACYP2	SEPSECS
	CYP1B1		SIGLEC5	TOR1B
	CYP19A1		ANKRD46	NDUFB6
	MT-TN		RPE	AGFG1
	AFP		DUSP15	WDR7
	COMT		HORMAD1	RCBTB1
	MKKS		CHST1	MYO15A
	ALK		CD101	IMPA2
	SCARB2		CLU	ZMIZ1
	PTH		MON1A	ADARB1
	HTT		DDX58	IQGAP1
	OPRM1		CD46	SYNM
	IFNB1		UGDH	TPH1
	DDIT3		TAL1	NRTN
	CLIP2		RCL1	PTGER2
	GUCA1B		ATP11A	ZBTB18
	TIMP3		PSMF1	SLC15A2
	MIR197		AIM2	NAT1
	PPARD		GABARAPL1	NNT
	IL12B		SGOL2	CSTB
	IFT88		MS4A8B	CETN3
	EP300		CASP6	TFEB
	MIR99A		CYSLTR1	RIPK2
	DNMT3A		RCAN1	APAF1
	ATP7B		FAM115C	PSD3
	IGF2R		PKHD1L1	ADH1C
	ABCG5		DAD1	LTA4H
	SLC5A6		CYFIP1	PGK1
	TAC1		CECR2	UBE2D2
	CUBN		RINL	NSF
	BTNL2		A1CF	SPI1
	PDGFB		BBS10	ITGA6
	RHOA		DCLRE1A	TBL1X
	NDUFB9		FERMT3	SLC39A8
	CHGA		TRNT1	IGFBP4
	RNASEH1		SRBD1	SRRT
	AIPL1		SLC37A2	HDAC2
	ITLN1		PH_hs_0060953	S100P
	ABCG8		RNF167	GRHPR
	MIR223		PFKP	PDHB
	POLR3A		MAML1	CDH3
	SMARCA4		LAMP2	KLHL1
	TFAM		SLC7A6OS	TET3
	PAPPA		RALBP1	NPY1R
	CALR		ZNF140	MTHFD1
	TXN2		DAAM1	CYSLTR1
	ZMPSTE24		LDLRAD4	PRKAR2B
	NDUFA4		LNX1	PYCARD
	DYSF		CYP4F3	SLC25A37
	PRKAA2		CTDP1	SRBD1
	ERBB3		ROCK2	CERS2
	XBP1		SHQ1	ZNF23
	LMNB2		RAB11A	DCK
	CYP2C19		TMEM218	NEK9
	GIP		MRS2	LRIG1
	SCARB1		TLR2	OGDH
	MMP1		SLC32A1	HEXB
	CYP1A1		FN1	TCAP
	IL2RB		MS4A6A	DEFB1
	CYP2C9		FCGR2B	MX2
	ATRIP		LRRTM2	FKBP4
	CD19		RUVBL1	PIP5K1B
	MEFV		DUSP1	BTLA
	POC1B		SNHG3	PROP1
	WT1		PSMA5	TSPAN31
	AHSG		AKAP10	C5AR1
	PPY		UBE2W	NCF2
	GMPPA		MAPK14	PLK1
	ACOX1		CXorf21	SUMO1
	APOC2		FBXO22	ADAMTS17
	PRPF4		HS3ST1	NUP133
	DSTYK		ZC3HAV1	IL32
	PEX2		POC1B-GALNT4|GALNT4	RHD
	NDUFB3		LCN10	SLC30A9
	PRODH		SLC22A18AS	TRIOBP
	SOST		MOCS2	IDH1
	ST3GAL4		SERPINA3	RNASEL
	ATXN8OS		MGC70870|CTBP2	STAT2
	MDM2		CCR1	PLEKHF2
	PTPN3		TMOD3	MFSD8
	PCK1		PPAP2A	DNAJC5
	REEP6		LOC100128420	SGCG
	PEA15		LTA4H	PISD
	GAP43		PRTFDC1	CYFIP1
	SIM1		VPS35	GATAD2B
	MIR143		KIF2A	IFNGR2
	MFN1		MLF1	EOMES
	DLL1		STXBP5	CYBRD1
	CACNA2D4		TLR1	FBN2
	MAPK10		GPBAR1	FGF13
	CYP27A1		NUPL2	TUBB1
	CRAT		ZMYM1	ABCB6
	LPIN1		MAFB	CEBPD
	LCA5		POC1B	PCMT1
	NES		FAM22D|FAM22G	COG6
	CNOT1		SYAP1	PMS1
	BBS12		STYK1	SSB
	MT-TP		CACNA2D3	NXN
	MLN		PSMB9	ICMT
	IMMT		GALNT2	EIF2B5
	FASTKD2		ACLY	TBXAS1
	IMPG1		CEACAM21	COQ5
	SCN8A		RPRD1B	PSMD14
	PPARGC1B		NARG2	ARL13B
	ACTG2		NCF2	CSRP3
	ANGPTL4		GPN3	LIN7A
	PTCH1		BAIAP2L2	BLZF1
	CD14		OR4F6	PHOSPHO1
	PDYN		ANXA6	PDCD10
	GCLC		MED18	GNAI1
	NDN		THUMPD3	DLC1
	PLD3		HIST2H2BF|HIST1H2BN|HIST1H2BE|HIST1H2BK|HIST1H2BL|HIST2H2BC|HIST1H2BI|HIST2H2BA|HIST1H2BC|HIST1H2BJ|HIST1H2BD|HIST3H2BB|HIST1H2BO|HIST1H2BH|HIST1H2BM	RPRD1B
	COASY		PI4K2A	ODF1
	TLR3		ZNF879	CIC
	PET100		ACBD7	DOK2
	CAPN1		TYK2	HSD3B2
	SLC33A1		PPP2R5C	VPS35
	DKK1		ALG10	LY9
	CYGB		SHISA5	CD72
	TFRC		MGST3	GCA
	IL7R		QRSL1	DDB1
	CD38		ADNP2	GGCX
	PINK1		RNF24	SLAMF6
	PPOX		SKA2	TMCO1
	VIP		ARSK	PXN
	RAB3GAP1		PYHIN1	TACR2
	ABCG1		TCAP	GRK1
	WAS		GPR34	EIF2B2
	NOTCH2NLC		SLFN12	SLC35A2
	PLEK		RPL31P11	CTTN
	AIF1		KDM4B	HMGCL
	NDUFA6		ELL2	IFT80
	MAGEL2		RNF20	POU2AF1
	ANGPT1		TMEM126B	ATG7
	NTRK3		GMPR2	SIGLEC7
	NIPA1		AGFG1	TIMELESS
	SCN4A		TNFRSF11B	CWC15
	CD59		ERGIC2	SCLT1
	WASHC5		MIRLET7BHG	NEDD9
	C1QTNF3-AMACR		SPTBN4	PUS10
	SIGMAR1		CA2	GANC
	CNBP		CXCR6	SRD5A3
	FCGR2B		SNRPA1	ABCC4
	FCGR3B		ZNF638	TIMM8B
	THPO		TMEM19	TNFSF8
	CD1A		CENPJ	CHMP2B
	BAZ1B		EXOC2	GPT2
	CDC123		SPRYD3	KNSTRN
	LARGE1		FOLR3	SMU1
	PRKAA1		C5orf22	MAP4K4
	IDS		NUAK1	TRPM1
	FCGR2A		FAM174A	CSGALNACT1
	PAX3		NECAP2	EXOSC1
	RAC1		ACTR3	ACAT1
	RPS27A		SBDS|SBDSP1	CASP4
	CHI3L1		UBL4A	NT5C2
	PMPCA		CAMKK2	TERF1
	MIR22		CDK14	HNRNPF
	CA2		SCOC	RCVRN
	MAF		RNASE4	GALK1
	MIR134		SLC16A3	TRPV2
	STAT5A		GLB1	CLTC
	TSC1		KLHL9	TCN1
	PRKAB1		MEIS2	TMC1
	ACE2		NCF1B	ISCA2
	FOXA2		PSMB10	COL6A2
	MUC1		ZNF414	DLX4
	TNFRSF25		GINS3	DACT3
	FLII		LCLAT1	COX6A2
	KCNA1		C14orf39	POLI
	SHC1		ICAM1	TALDO1
	IFNA1		CALML3	NLRX1
	ADAM9		PMEPA1	PLXDC2
	RILP		RABIF	CNTFR
	ACO2		RAB7L1	OSTF1
	CTSD		SLC31A1	TANC2
	ANGPTL8		TBXAS1	MCCC1
	FNDC5		TPCN2	ZAN
	CPE		NR4A2	HIBCH
	MIR181A1		SERPINB9	SOX1
	CFAP410		FKBP3	LAMB2
	VPS37A		IL1R1	FRMPD4
	BLM		SUCLA2	ADH4
	LGALS3		FKBP5	SRA1
	UTS2		PYGO2	ITPK1
	INPPL1		RNF41	ZP3
	BCL2L1		PHACTR2	ABHD6
	USH2A-AS1		MYO15A	KIAA0586
	MIR20A		EIF4G3	IKZF3
	FABP1		HIGD1A	SRSF1
	AMBP		EGLN3	GOSR2
	PPP2R2B		NFATC1	CEP57
	APOA4		EFCAB2	ANKRD55
	FUS		CD84	GABARAPL1
	ALOX5		HIBADH	IFI16
	ATXN7		GPR26	ARHGEF12
	OPN4		TMEM55A	RREB1
	GYS1		PID1	TMEM184B
	CAPN5		RICTOR	DUSP19
	PLA2G7		TBRG1	GCLM
	GDF15		ADO	TREH
	DHX16		REPS2	STAT6
	MYCN		FAM184A	CHSY1
	NDUFA11		HN1	TCFL5
	MAPK14		HMGB2	SEC23IP
	LOC113687175		CASP5	PITX3
	ADCY6		CYP4F2	HRG
	SLC19A3		RASSF3	TCHP
	NRP1		CD177	EGFLAM
	CPOX		C4orf22	STAG1
	CD163		FAM134B	MYBPC1
	MIR199A1		PRDM2	SNX13
	CCL4		ITGA6	HNMT
	RNF135		MECP2	CAMKK2
	TRMT10A		PH_hs_0034208	LNX1
	NDUFA2		SSH2	TSC22D3
	SCT		NDUFB3	WDR17
	VSX2		ZNF609	EPB41L3
	HK2		DSCAM	ABCD4
	TBC1D24		HFE	ATP13A1
	NUBPL		HKDC1	MYOF
	TGIF1		SLC9C2	CTRL
	TBP		DNAJA3	ACOT8
	PLG		IGLL1|IGLL5|GUSBP11|IGLL3P	CTSA
	NPAP1		REV1	ASAP1
	SLC12A5		MYCBP|GJA9-MYCBP	KAT6B
	IL3		NPB	TES
	BCL2		RCBTB1	CALU
	BBS9		CD244	SLC26A8
	HNRNPA1		ZNF302|ZNF181	TRDN
	SLC52A2		SLC22A15	IBSP
	FADS1		CHML	DCAF7
	GUCY2D		ALDH18A1	PRKACG
	DRD2		RBM38	SNTB1
	SOX9		KIAA1211L	RTN1
	KITLG		SIGLEC7	B3GALT6
	TNFSF10		RAD51C	LMBR1
	MITF		ASH2L	NLRC4
	ADAT3		CRLS1	TEX14
	PIK3CG		ATP7A	BANF1
	NAB2		COA4	SMAP1
	HSD11B1		CYP17A1	KCNJ12
	SLC16A2		KANSL1L	CAST
	STK11		ZNF420	THRAP3
	MIR342		AJUBA	NT5M
	PIK3C2A		ADD3	BUB1
	STK39		NDUFV3	SLC30A2
	STAT5B		PDE1A	GNB5
	MALAT1		DYNLL2	TAT
	GCH1		ROCK1	ARR3
	TDGF1		STXBP3	TMIE
	EDN3		NEK1	ASXL3
	PTPRN2		ZDHHC21	DNAAF2
	SAMHD1		VPS72	GMPR
	SMC1A		GBA|GBAP1	ZNF346
	RIMS1		TNFAIP1	VPS29
	GNAT1		ZNF804A	JMY
	APOL1		FNBP1L	PICALM
	POU3F2		EIF1	MAGI1
	MMP14		NCF1C|NCF1|NCF1B	CCDC22
	SLC25A19		KRTAP1-3	SDCBP
	ADRA2B		HOXD8	SLC6A12
	SLC17A5		DGKG	SLIRP
	CARTPT		ACVR1	CAPNS1
	TBL2		TMEM43	ARL2
	PTPN2		PH_hs_0013412	FANCL
	APLN		ASPG	SLX4
	PRSS1		S100A11	GIGYF2
	LNPEP		EGFLAM	MSX2
	SLC7A14		USP25	TSHZ3
	INPP5K		BTG2	MUS81
	WDPCP		NNT	PPAT
	FGF8		SLC22A5	MGAT2
	RELA		LYL1	BCL2L13
	KL		PLD6	OGFRL1
	IL12A		GIT2	NR2F1
	SP1		RSBN1L	CNGA2
	FGF23		NEK9	GTF2H1
	FAM20A		PIK3R6	SALL1
	CD68		LOC151009	XPO1
	TTLL5		C3orf58	EXTL3
	NPM1		ZSCAN5A	LIPN
	ACADS		ASAP2	HAS1
	CCR4		CNTRL	AUH
	RS1		LOC93622	GTF2H4
	ONECUT1		ANXA4	NAV3
	PCK2		MS4A15	IGLL5
	ADRB1		NXT2	EARS2
	TRIM32		SPRED1	YWHAB
	MGAM		SH3D19	AKAP5
	SYK		PH_hs_0034456	DNAJC11
	IKBKB		ANKRD13A	LALBA
	RBPJL		TPST2	LHX3
	APC		DLAT	SLC25A5
	PSEN1		MTHFSD	COL9A1
	TARDBP		LRFN3	SEC63
	TAP2		KIAA0930	CHCHD7
	P3H2		PGM2	DNAI2
	TNFAIP3		NBL1|C1orf151-NBL1	ACTL6A
	IQSEC2		PLA2G7	SLC5A11
	SDCCAG8		CMAS	RBL2
	TAP1		JRKL	NPB
	ETS1		TRIM38	RPA2
	GUCA1A		MRPS9	RND2
	GTF2I		CDC7	ALKBH5
	LRP1		ATP2B4	DNAJC19
	HNRNPA2B1		RTP4	TSEN34
	PEX14		STAT5B	ZBTB38
	CASP1		FCHSD2	PHF8
	NDUFAF8		EVPL	LFNG
	GIPR		MPZL2	AKAP4
	PARK7		GDPD3	CUL4A
	ERLIN2		CD79B	DNAH5
	PDE3B		CHP2	MITD1
	RPIA		KATNBL1	MAP4K5
	TNNI3		TK2	ACVR1
	TXNIP		45174	TRIM68
	PRKCA		RGL4	CUL5
	MIR93		VASP	ARF3
	SIX3		HIST1H2AC	DAAM1
	KCNV2		CTDSP1	TRIO
	SLPI		NAA50	TRIP10
	SPTBN2		RHBDD1	KSR2
	TEK		TMEM253	PDE4DIP
	PGM3		ZNF438	ALDH6A1
	DDAH2		JUND	SLC27A2
	CD63		ABTB1	RPS3A
	LRP6		PDCD10	MAPRE3
	OAS1		SIRT5	PSMF1
	MPC1		AMPD3	PSIP1
	PDP1		RTKN2	PREPL
	MIR23A		ZNF484	KCND2
	SLC22A2		ASAP1	NFE2L1
	GATA1		NME6	MVD
	ERCC3		HDHD2	RAB3IP
	IL23R		HRSP12	AHNAK
	CDKL5		TANGO2	EXOSC10
	TGFBI		FAM24A	TPCN2
	NRF1		TNFAIP8	FGD2
	MIR15A		KIAA0020	ARFRP1
	TRAF6		SLC7A1	PRMT5
	PSMD9		EHD3	HLTF
	CACNA1C		ZNF677	SCNN1G
	USH2A-AS2		NOD2	CCNDBP1
	SLC24A1		ZSCAN32	DPYSL2
	DAG1		ZCCHC14	ACTR2
	IDUA		KLHL1	SEC14L5
	OGG1		AKAP11	APOBEC3F
	DNM1		RGPD6|RGPD5	BHMT2
	NEFM		OCLN	L3MBTL1
	AGRN		RPA4	TM9SF2
	LMNB1		KIAA2026	AFF1
	PDHA1		JMY	MYPOP
	PHF3		GCSAML	POLK
	NAB1		MTIF2	MOGS
	BBS5		HDHD1	SRSF3
	TBCE		XRCC4	BST2
	TNFSF13B		SERBP1	RUVBL2
	OCA2		SLC25A36	MDFIC
	HLA-DMA		C21orf54	STAP1
	PSMB8		ST20	MTHFD2
	RAX2		PTGDR2	FLOT2
	SHMT2		DSCR4	MLF1
	POLR1C		GMCL1|GMCL1P1	AURKB
	MKRN3		CRYBA1	HAGH
	PF4		FAR2	STMN2
	ARG1		PH_hs_0049145	PMAIP1
	DYNC2H1		NUDCD3	RNF126
	COX5A		SMUG1	ZBTB22
	PEX3		PPP1R9B	PTPRJ
	SAR1B		CLIC4	G3BP2
	KDM4C		AMACR	AP2B1
	SERPINA1		CASQ2	MYOM1
	FITM2		C7orf49	BCORL1
	LOC105371046		CSRP3	OGFOD1
	ITGB2		TBC1D21	PANX2
	CD69		CLEC7A	ABCD2
	ITGA2B		SLC12A7	AGA
	MIR142		BCDIN3D	MYO1E
	PLXND1		RREB1	IRF9
	LIG4		DUSP8|GLUD1P3	PLN
	PIK3CD		CMC1	RNASET2
	PEX19		ST6GAL1	TXNRD1
	HLA-C		CLK2	RUVBL1
	KCNJ1		ACVRL1	DYNLL1
	HMGA2		DOK3	PTCHD3
	LOC101927157		CMTM6	WDR6
	MMP8		BCORL1	SSH3
	MAP2K1		DDX4	IFIT1
	CX3CR1		APPBP2	RMI1
	DBH		EGLN2|RAB4B-EGLN2	NBR1
	IL7		ZNF224	SPRED2
	MIR181A2		TMEM68	EPHA3
	VHL		PAFAH1B1	ETFA
	CSF1		CCDC91	JOSD1
	TMPRSS6		TEX10	AGXT2
	GC		SLC35G3	PAH
	NKX2-5		LRRC4C	KCTD3
	LOC112806037		SLC25A40	RPL10A
	KMT2A		MAOB	DNAJC10
	F8		DHRS7B	KLHL31
	ATP5F1E		ANG	ATP2B4
	AGXT		TEX2	LHX2
	LIPG		RNF14	PRDX2
	CLEC16A		TCP11L2	TARS2
	ADAR		NBN	TRIM56
	CCR1		SBSPON	ZBTB8B
	PTGS1		TMBIM4	SLC22A7
	LOC108510657		VPS8	YIPF7
	CPT1A		PDSS2	FAM71F1
	TACO1		MRS2P2	LEFTY1
	NSD1		SAV1	PPP2CA
	DNAJB5		AADAC	NEK1
	ATN1		ALPL	OSGEPL1
	SLC12A2		ZNF232	ZFYVE21
	PHOX2B		HIST1H2BL|HIST1H2BK|HIST2H2BF|HIST2H2BA|HIST1H2BM|HIST1H2BD|HIST1H2BF|HIST1H2BB|HIST1H2BE|HIST1H2BI|HIST2H2BC	NCOA4
	TKT		NCBP1	FBXW7
	NOX1		FAM65B	MRPL12
	CACNA1F		SIM1	UCHL5
	PER3		CEP120	TBRG1
	SERPINA12		FBXL16	ZNF569
	FGFR3		STX11	KRCC1
	ABCC6		CD38	CYP51A1
	ITGB1		LMAN2	GTF2H3
	ARAP1		SCFD2	ANKRD12
	CDH5		TUBA4B	MCCC2
	LIMK1		ZNF181|ZNF302	YWHAG
	GNRH1		ZNF716	AMPD3
	VEGFB		PNP	SLA
	DIO2		LY96	DHRS7B
	BIVM-ERCC5		PI4K2B	KIFAP3
	CANX		C20orf197	TBC1D5
	FGF14		HSD3B2	SPRY1
	GTF2IRD1		SULT1B1	RASGRP3
	MBL2		DNTTIP1	PSME3
	SLC52A3		COL9A1	PHRF1
	ATP2B2		PIP	SNX1
	DPYSL5		KBTBD6	SMTN
	HSPB2		GART	FAT4
	TLR5		ACSL4	PAX1
	ATXN10		SCP2	ASB7
	RPS6KB1		C10orf11	POLR1A
	SCN1A		TMEM50B	RAD23B
	GREM1		PH_hs_0019327	PSMB5
	SDHC		SSFA2	MAT2B
	PCNT		ALOX5	MYL9
	PDE6B-AS1		PH_hs_0039146	AKAP8
	TIMP2		HSF2	POLD2
	TOMM40		NCOA3	SSR3
	NTS		ATRX	USP1
	HTR2A		SDF2L1	GTDC1
	PLA2G2A		PRPSAP1	G3BP1
	NMNAT1		OSGEPL1	RCAN1
	INCA1		TMEM251	SLC36A2
	TGFBR1		TMEM204	IFI44L
	TNFRSF11A		RAP2A	A4GALT
	ZC4H2		HSPA1B	CPZ
	MIR25		SGK1	NAALADL2
	MIA2		KIDINS220	VTI1A
	HLA-G		GNPDA1	KIAA1217
	XPA		CCDC111	NDUFV3
	EMD		CAPRIN1	FAM120A
	AGTPBP1		YWHAH	PANX1
	RUNX2		BFAR	PIP4K2B
	NPHP1		UBE2E2	UNC93B1
	SERPING1		PPFIA1	SHOX2
	CACNA1B		LPXN	SLC46A3
	PNPT1		FCHO2	MATN1
	COL2A1		C15orf48	ACYP2
	PIKFYVE		GATAD2B	RSPH6A
	PPP1R15B		EXOSC5	FOLR3
	SPTAN1		PHF6	RNF146
	RFC2		ATG14	AKAP1
	LZTFL1		CWC27	SMC4
	NARS1		CEPT1	HNRNPA3
	MYOG		ZNF213	HOXB7
	CNP		TNF	NMNAT3
	HPRT1		S1PR3	REV1
	PNPLA3		CTRB2	PARD6G
	ATP1A3		EPG5	CDH18
	IPW		MAP2K1	CENPJ
	CXCL9		AHCYL1	SLC25A32
	ATP1A2		MPLKIP	SLC25A42
	ADRA2A		ENC1	ARHGEF3
	DACT1		ZNF230	TDRD7
	SLC6A6		C11orf24	GABARAPL2
	CLN6		KLF12	CDH9
	HGS		PRAMEF5|PRAMEF6|PRAMEF11	SCYL3
	APOM		CCDC126	ASMT
	HEXA		TNFRSF21	NACA
	FLT3		C15orf40	KRT16
	IL6-AS1		NAGA	SLC12A8
	MYOM2		ZNF701	DHCR24
	CD1D		ACP2	MAP1LC3B
	SIRT2		CNOT7	OLIG1
	SLC6A4		C11orf73
	PKLR		UBE2J2
	CCR2		non-coding,Non-coding,
	CYP21A2		SUPV3L1
	CFH		ZBTB3
	NKX2-2		DPEP2
	AQP1		MT3
	IFT27		C14orf159
	ACACB		DNAAF2
	CLPS		GOLGA8T|LOC645752|GOLGA6D|GOLGA6B|GOLGA6A
	USP8		NQO2
	VPS33B		POLK
	MIR34B		RIPK2
	FOXO3		ACTR2
	LPXN		PH_hs_0034167
	PTS		AMY2B
	NDUFB10		IL1B
	SDC4		STK38
	L1CAM		SLC39A9
	MIR24-1		COMMD8
	PTPN11		LYPLAL1
	RNASEH2B		ETV6
	COQ7		ASPH
	NPC2		NRBF2
	SI		HEMGN
	PSTPIP1		DUSP18
	TNXB		MTMR12
	MIR196A1		MRPS25
	FASN		GLT1D1
	BLOC1S1		NDUFA8
	TRPV3		FAM185A
	CHRNG		RDH13
	CREBBP		H2AFZ
	SCD		ENDOD1
	REV3L		MED27
	FABP3		ADIPOQ
	BANK1		LINC00116
	PRKAG2		ZNF518B
	HMSNO		APOL2
	PRKCZ		TIGD3
	RUNX1		ELP3
	ATRIP-TREX1		KCTD6
	FOXH1		ZSWIM7
	BMP4		CEP350
	RNASEH2A		ARL5A
	BAIAP2L1		FAM122C
	RAB9B		LOC389023
	PRPH		MLLT10
	PWAR1		EGLN1
	CD1E		SNX18
	RAD21		TDP2
	SLC22A1		ALDH3A2
	APEX1		C1RL
	EZH2		TMEM131
	GABBR1		SDCCAG3
	ANGPTL3		ZNF792
	MTRR		KLHL8
	IRF5		MAP4K4
	COL4A1		GPR162
	PWRN1		SLFN5
	SNORD115-1		HPR|HP
	SNORD116-1		CALML4
	MKRN3-AS1		DOCK5
	THY1		PRKAR1A
	CR2		EXOC5
	FUZ		GTPBP2
	RIC3		ERLIN1
	CCR7		ITFG1
	FRAXA		S1PR1
	PRKCE		TMEM65
	ECHS1		DHODH
	IRS4		PMS2
	LBR		IPO11-LRRC70|IPO11
	C9orf72		CLEC2D
	MRPS16		CSTF3
	CCDC28B		BHLHE41
	PRICKLE1		BCL2L13
	PNLIP		CXCL5
	XDH		CD163
	SUCLG1		OSBPL1A
	TDP2		TRAT1
	TGFB3		PCDHGA3
	H6PD		STMN4
	PITPNM3		CLEC12B
	ZIC2		ABHD6
	CEP78		DOK1
	EMC1		TSHZ3
	VTN		SERAC1
	FAH		DLEU7
	PTGDS		HYAL4
	CYBB		ELAVL4
	TANGO2		VPS13C
	TAGAP		IKBIP
	OTX2		NFE2L1
	MUSK		KBTBD11
	TNNT2		PI3
	RNASEH2C		B3GALT4
	ATPAF2		FAM133B
	AP4B1-AS1		SNX19
	C11orf65		SALL1
	TOP1		PIGF
	BAX		PPA2
	BIN1		PCDH17
	NQO1		MIR600HG
	TNFSF4		SNX14
	MIR30A		LRTM1
	NR1H4		CA8
	UMOD		LPGAT1
	SLC46A1		PSD4
	NDUFV2-AS1		VAMP3
	EZR		TSHB
	FUCA1		HAND1
	MIR19A		NAT1
	AMPD2		TERF2
	GJB4		PTBP3
	GPX3		ZDHHC16
	MRPL44		PCA3
	SLC2A3		C6orf120
	ATP2A2		OSM
	DRAM2		ZSCAN26
	TBX21		LIPH
	EPHX1		HIST1H2BH|HIST1H2BL|HIST1H2BE|HIST1H2BK|HIST2H2BF|HIST1H2BN|HIST1H2BM|HIST2H2BC|HIST2H2BA
	USF1		ZC3H12B
	POLD1		NHSL2
	ADCY10		LOC100505918
	DNAH8		ACTN1
	ASCC1		PDK1
	NEB		ITPR1
	CNR2		KCTD12
	SLC47A1		PTPN3
	GBA		BCL6
	HDAC6		SLFN11
	CLCC1		TRAK1
	GOLPH3		TAP2
	INA		BCL3
	CNTNAP2		LOC152217
	FANCI		F2R
	KLF4		MLL3
	GATAD1		PDCL
	MLH1		HYLS1
	ACAD9		RIC8B
	PDZD7		REG3G
	SAA1		SLC12A9
	KIF21A		SCML1
	ASCL1		CASK
	ELAVL4		TMCC2
	LIFR		GSN
	MIR210		SP3
	MIR423		SLC35A1
	EXT2		ABCA11P
	CLCN7		EXD2
	GAS1		UGT2B10
	FADS2		HDLBP
	SGK1		FAM117A
	COQ4		CYB5B
	LIF		AAED1
	XYLT1		UBE2D1
	IFNA2		STAT2
	FEN1		MSRB2
	NTF4		LRBA
	LOC110121471		SLITRK4
	NRG4		SNX1
	COL4A6		MLKL
	MIR149		CTDSPL
	COQ8A		ZFYVE26
	HKDC1		ZNF641
	JAK3		SGK223
	LOX		PRG2
	PBX1		DACH1
	CNGA3		DNAJB6
	GPBAR1		N6AMT2
	SLC11A1		LSM6
	TIA1		CCT8L2
	NEDD4		MYLK
	BTD		GYS1
	MTCH2		LDLRAP1
	RASA1		CAMK2D
	FIS1		ZNF234
	GCDH		TPK1
	C1QTNF3		LTN1
	LOC109504725		TMCO6
	CLCF1		DPY19L1
	CFB		ADCY9
	LOC110121472		SPTLC2
	MSH2		NUP50
	TYK2		PRKAG2
	FGB		C19orf25
	MIR195		DEPDC1B
	HLA-DMB		PROS1
	TNFRSF8		CLEC4G
	CRYAB		ASCC3
	TJAP1		SMIM7
	CD5		CAB39
	RAPSN		CD59
	COMP		DSC2
	GLO1		BLOC1S6
	UNC119		PLD1
	F12		SRSF9
	AGTR2		KCTD21
	GRIA3		PVRL4
	OPA1-AS1		FBXW7
	COL6A3		LRRC41
	CDC42		CCR4
	ETFDH		FCRL2
	KIZ-AS1		APEH
	GATA4		CDK19
	EDNRA		ANKS1B
	SMC3		C5orf4
	RTL1		APBA2
	LOC118142757		GABRG2
	GPR101		ZNF25
	PGBD3		FAM35A
	PHF6		PTGER2
	CCL11		RBM12
	CYP17A1		CELF2
	ATP5PO		ENPP3
	TRH		EP400
	PDK4		FGF23
	HLA-DRA		RTN4RL1
	TRMU		ADI1
	PPBP		SSTR5
	NAT2		KIAA0513
	APBB1		RIPK1
	COL3A1		SKIDA1
	NFKBIA		C22orf32
	HDAC8		RRP1B
	ADGRA3		CD1A
	WNK3		LSM1
	PPP1R15A		AGPAT1
	MC3R		CCDC144B|CCDC144A|CCDC144C
	NR3C2		C5orf42
	VANGL1		PH_hs_0025896
	GIMAP5		LINC00161
	TRIB3		TARS2
	S100A9		BCL2L11
	RAG1		PLAGL1
	VDAC1		MED12
	IL18BP		PH_hs_0032632
	MYLK		MRPS6
	DGKB		BET1
	EPHB4		C21orf59
	GALE		GALK2
	ETV6		DPH2
	TJP1		ERMP1
	CACNA1S		LAIR1
	PLEC		C16orf11
	NRAS		C10orf88
	SELENOP		PDE4DIP
	ACVRL1		RPP40
	MAP1B		MCM3
	CABP4		UBE2L6
	FOXC1		C8A
	SMAD2		STAU2
	TNFRSF10A		RHOB
	CPT1C		ANKRD55
	MT-RNR2		CPNE8
	MGME1		NUDT5
	KMT2D		KYNU
	ITGA2		STK4
	H19		ABCC4
	PAX2		HCAR2|HCAR3
	KCNQ1OT1		PH_hs_0034975
	CNDP1		ABCD3
	COQ2		CCDC59
	ERN1		MTIF3
	MIR424		CXorf40B
	PLIN2		MGST2
	PREP		EPHB3
	PCDH15		CDH10
	HLA-DRB3		MSANTD4
	GNPDA2		NUDT9
	GAS5		ANKRD28
	KLF14		IFIH1
	LAMP2		KIAA1109
	SSBP1		RPS6KA3
	TMEM67		LMBR1
	XYLT2		ZNF397
	COL5A1		PRSS33
	CDKN1A		SRPK1
	KRTCAP3		PMS1
	CXCL1		RBP2
	LIG3		ZNF827
	ICOS		ZC3H10
	RTN4		AKAP12
	SUFU		UTP14C
	KCNMA1		SP110
	TGM6		MRPS18C
	GPR35		RGPD3
	GLDC		MPZL1
	H3-2		TFAP2D
	PRKAB2		ZNF786
	DNASE1L3		NEDD9
	KCNH6		ZNF202
	KLK3		TFB1M
	CCL17		ATXN3
	SLC2A9		F11R
	BTK		SERTAD4-AS1
	PCSK2		TALDO1
	ELP4		MFSD1
	PLCG1		ZNF217
	TPI1		HCAR3|HCAR2
	HTR1A		RAB39B
	ATRX		UNC45A
	FGF19		KIAA1009
	DNASE1		SNAP91
	TFAP2B		PABPC5
	FOXG1		F2RL2
	RAF1		FPGT
	GUSB		ZNF256
	GRB14		OSCAR
	KCTD15		NCOA2
	HDAC9		GPR114
	SLC6A3		UBE2V2
	DCT		SDCCAG8
	IRAK1		TMX3
	HCRT		SLAIN2
	NPC1L1		CNPY2
	MLNR		ILK
	MAOA		PUS7
	ERCC8-AS1		UFL1
	GABBR2		BIRC6
	EBF3		DISC1
	SLC5A1		HTATIP2
	CCT4		PH_hs_0061730
	EEA1		C1orf198
	GPR119		PSG1
	STXBP1		ZSCAN10
	SYNGAP1		SMTNL1
	POLR3B		LMBRD2
	GRIN2A		EDEM3
	TRIP4		ARNT
	INSIG2		WWC3
	NKX6-1		CD72
	SERPINF2		LRRFIP1
	TACR1		LOC100128822
	TBCD		CCDC97
	OPN1LW		TIGD5
	MYOD1		GCA
	PAM		HBD
	DUSP2		MYL1
	SFTPC		SERINC4
	DLG1		TMEM99
	FSHR		CXCR7
	RAB5A		SKP1
	SLC19A1		GPR132
	CLOCK		UBE2O
	NSUN3		POGLUT1
	OPN1MW		IFI35
	ACTG1		TRAPPC12
	ITGAX		FES
	STX4		PRB2|PRB1|PRB3|PRB4|PRH1
	PLEKHA1		M6PR
	MYO9A		BOD1L2
	FCGR3A		UBAC2
	TUBB6		CRISP1
	MSTN		SMU1
	COQ9		AXDND1
	ITGAL		PPP1R21
	DDB2		MRPL24
	BACE1		HIST2H2BE
	MIR324		PH_hs_0038496
	UBE2E2		NR2F1
	ASIC4-AS1		KRT73
	TOP2A		SNAPC3
	SLC12A4		MBLAC2
	MIR486-1		SRD5A3
	CDH1		TRIM35
	ITGB4		DNAJC19
	SLC27A1		KIR3DX1
	XPC		ATP8B5P
	UQCRC2		ATOH8
	ELAVL3		GNAZ
	VANGL2		TIMM8B
	MEF2C		RER1
	STYX		KIAA1704
	LCOR		ICA1L
	RAB4A		NCK2
	RAB11A		RP1
	OXA1L		PTPN6
	RASGRP1		ELK1
	MIR106B		HS1BP3
	MS4A1		MICAL2
	FTH1		TBC1D10B
	GRP		NOP56
	MIR33A		NMNAT1
	CYP4V2		TFDP2
	CFLAR		TNRC6B
	GBF1		LINC00189
	OGA		TRIM34
	PTGER4		LFNG
	CYP11B2		TFEC
	FGA		ZNF605
	MT-TR		TSPYL4
	ABCB7		POP1
	SLC7A14-AS1		MTSS1
	CALD1		UBTD2
	JMJD8		CTNNA1
	TRMT5		HRK
	KLRK1		APOBEC3B|APOBEC3A|APOBEC3A_B
	ZEB2		RHD
	TSFM		DISP1
	SETBP1		XPO1
	PLCB1		BMPR1A
	HMG20A		SLC2A6
	MIR485		TES
	HDAC4		SERPINB2
	SGSH		ZNF138
	RAB8A		FAM120AOS
	TRAPPC9		NCF1|NCF1B|NCF1C
	CACNA1G		KCNJ5
	KIF11		BRCA1
	ALAS2		CAD
	TUBA1A		GBA2
	MSBP1		METTL23
	RPGRIP1L		STYX
	OAT		EXOSC6
	COLQ		CMKLR1
	CX3CL1		COMMD3
	KCNC3		NOS3
	ESR2		ACSL3
	PPIA		NR1D2
	ALG1		CEBPD
	PIEZO2		MRPL27
	LCK		MTTP
	DNA2		TP53RK
	MVK		CKS2
	COX4I1		GNG2
	PAFAH1B1		SLC6A6
	IL21		MPDU1
	MIR206		FAM178A
	UBASH3A		RASGRP4
	NPHS1		UGT2B11|UGT2B28
	PLLP		COG4
	CSN2		GYPA
	CHL1		GNG13
	PKD1		DCUN1D1
	ACADM		STARD8
	GYS2		SGMS2
	AP4S1		SEPHS2
	DICER1		SYCP1
	SERPINA7		PRKDC
	MYF6		SGCB
	ASAH1		ZFYVE21
	DNMT3L		C2orf29
	ACTC1		KLF4
	UBQLN2		ADAP2
	MCF2		ARL4A
	SELENOS		TMCO3
	IFT43		P2RY12
	WDR36		ZNF836
	RABAC1		FAIM3
	TFB1M		EGR2
	PDE6C		ZKSCAN7
	TUG1		ZC3H4
	NEU1		NOTCH3
	MSN		PRKACB
	PARD3		IKZF2
	IL12RB1		LHFPL2
	SNAP25		THSD4
	MTERF1		MCMBP
	ACTA1		CTTNBP2NL
	ABCB4		APC
	MB		PRKX
	GRN		WDR12
	NR1D1		HUS1B
	VCX3A		SGMS1
	CDIN1		FGF16
	REEP2		EPB41L4A-AS1
	CYP1A2		FAM3C
	MAP3K13		ANKRD20A3
	HLA-DRB5		NFE2L2
	TLR7		RNF146
	SETD5		CCNYL1
	MRPS22		ZBTB18
	MYRF		TFDP1
	UBE2L3		IKBKAP
	PCYT1A		MCM8
	SYVN1		USP10
	MNX1		PRDX2
	FURIN		PRKAA1
	FBXL4		ZNF559-ZNF177|ZNF177
	NLRP1		RPS6KA1
	CISD1		IFNAR2
	IRF4		PLRG1
	TLR1		DCTN3
	HESX1		PALLD
	DOK7		TMEM63A
	EFEMP1		EPHA3
	MAT1A		C15orf61
	HLA-DQA2		TGDS
	SORCS1		NSL1
	CYP2C8		MED23
	ABL1		DIP2A
	TJP2		VPS33A
	CNTN2		TEX14
	HSPA1A		KNSTRN
	CD55		OSTC
	UBA1		ATP6V1B2
	CD27		SLC9A2
	MYH7		ZNF624
	UCN		SERINC3
	SLC34A1		RGS19
	MIR151A		ZNF91
	MSTO1		ERBB2IP
	AOC1		ALDH1B1
	KRT8		NREP
	MIR193A		ZNF782
	PLAUR		PDE6D
	RTEL1		MAK
	HSPA9		CASP4
	C4B		PDZD8
	LRP2		RAB6B
	CACNA1D		NOTCH1
	CPLANE1		CD2
	HPX		SCN2B
	CACNA1H		ZNF302
	CD1B		SLC14A1
	SQSTM1		SLC25A19
	DIAPH1		CTNND1|TMX2-CTNND1
	ANPEP		FOCAD
	PARL		ATP6V1A
	STAG2		TADA2A
	CDK5		CCDC77
	ATP5MK		CYB5A
	BECN1		C3orf65
	FCN1		SLC39A11
	PKD2		ZFX
	RBFOX3		HIST1H2BG
	CD276		ADCK1
	NEIL1		CCL2
	CFAP47		FEZ1
	CELA3B		RNF207
	BSND		CD40
	HAVCR2		NDUFB5
	KIF7		CENPBD1
	TNC		CHST2
	BCL6		C2CD2L
	CHCHD10		CEACAM4
	GOT2		GET4
	CADM4		PGLYRP3
	SCN5A		ANKIB1
	SREBF2		HRG
	ERBB4		HES2
	CBLIF		HIPK1
	AP1M1		RTFDC1
	MIR338		GUCY1A3
	FLNA		HINFP
	PDE4A		PDGFD
	POU5F1		CCDC27
	UROD		ETFA
	SIRT6		LOC283788
	POLB		LIMD1
	AIMP1		CD300A
	TXN		NNMT
	SLC26A4		CYB5R4
	FDX2		FBN2
	GRB10		KLC1
	AQR		ZYG11B
	STAR		HDDC3
	VAV1		EXOC1
[truncated: 3,524 more rows]

## Sheet: Sheet2
Targets of T2DM																Targets of UC
DRUGBANK	GENECARD	TTD	DisGeNET	DEGs	AB	AC	AD	AE	BC	BD	BE	CD	CE	DE	Genes present in at least two database	DRUGBANK	DisGeNET	GENECARD	TTD	DEGs	QR	QS	QT	QU	RS	RT	RU	ST	SU	TU	Genes present in at least two database
ABCB11	GCK	ACACB	PAX6	MDFIC	ABCB11	GCGR	ABCC1	ABCC8	GCK	GCK	INS	ACACB	CEL	CETP	ABCB11	ABCB11	NOD2	NOD2	AHR	SLC38A4	ANXA1	ABCB11		ANXA1	NOD2	TNF	CCL20	TNF	IL6	ICAM1	ICAM1
ABCC1	INS	ACE2	APPL1	PCOLCE2	ABCC1	GLP1R	ABCC8	CFTR	INS	INS	ABCC8	ACE2	GCG	CFTR	ABCC1	ANXA1	IL23R	TNF	ATIII	NAT8B	CYP2A6	ANXA1		CYP2B6	IL23R	ICAM1	IL1B	IL13	IL1B		ANXA1
ABCC8	ABCC8	ADRB3	EIF2S3	EFHD2	ABCC8	INSR	ADRA1A	CYP3A5	INSR	ABCC8	LMNA	ADRB3	INS	CRP	ABCC8	AOX1	PTPN2	IL6	ATP4A	PDE6A	CYP2B6	BCHE		CYP3A4	PTPN2	STAT3	ICAM1	TNFSF15	CXCL8		CYP2B6
ABCC9	HNF1A	AMPK	LPA	SLC2A2	ABCC9	PPARA	ADRA2A	HMGCR	PPARG	HNF1A	NEUROD1	CASP1	REG3A	CCN2	ABCC9	BCHE	CCL20	H19	ATPase	TAT	CYP2C19	BGLAP		NOS2	CCL20	TNFSF15	FCGR2A	IL22	ABCB1		CYP3A4
ACSL4	KCNJ11	CASP1	TCF7L2	GALNT14	ACSL4	PPARD	ADRA2B	IDE	SLC2A4	KCNJ11	SLC2A2	CEL	REN	ALB	ACSL4	BGLAP	TNF	IL10	Bact FimH	SLC4A10	CYP2C9	CYP11B1		PTGS2	TNF	AHR	IL7R	STAT3	TGFB1		NOS2
ADRA1A	HNF4A	CB1	FTO	IGFBP3	ADRA1A	PPARG	AGTR1	LIPT1	FGFR1	HNF4A	WNK1	DGAT1	SCD	AKR1B1	ADRA1A	CYP11B1	IL1B	IFNG-AS1	CCKBR	CYP2B7P	CYP2D6	CYP17A1		SLC28A2	IL1B	IL22	ABCB1	SMAD7	IL1RN		PTGS2
ADRA1B	WFS1	CEL	GCKR	CDK2AP2	ADRA1B	SLC47A1	AHR	ALB	PTPN1	WFS1	IGF2BP2	F2		GAD2	ADRA1B	CYP11B2	ICAM1	IL23R	CCL11	PRKG2	CYP2E1	CYP1A1		SLC28A3	ICAM1	IL13	CXCL8	ICAM1	LTF		SLC28A2
ADRA1D	LMNA	COX-1	UMOD	ZNF610	ADRA1D	SLC5A2	AMY2A		CEL	LMNA	PTGS2	FGF21		GATM	ADRA1D	CYP17A1	IRF5	IL1B	CCR9	LEAP2	CYP3A4	CYP1B1		HSD11B2	IRF5	CCL11	MMP9	ATP4A	IL10RA		SLC28A3
ADRA2A	TTN	COX-2	CDKN2B-AS1	SERPINA3	ADRA2A	MGAM	CA2		IL1B	TTN	KCNQ1	FGFR1		GCG	ADRA2A	CYP1A1	IL10	FOXD2-AS1	CELA1	KRT12	CYP3A5	CYP2A6		CYP4F2	IL10	MADCAM1	CDH3	IL12A	SLC22A5		HSD11B2
ADRA2B	APOB	D1R	HLA-B	TMPRSS2	ADRA2B	GPBAR1	CALCR		GCG	APOB	COL3A1	GCG		GLO1	ADRA2B	CYP1B1	HLA-DRB1	HLA-DRB1	COX-1	AQP11	IFNG	CYP2C19			HLA-DRB1	CCR9	PRDM1	RIPK1	PTGS2		CYP4F2
ADRA2C	INSR	D2R	ARG1	SV2B	ADRA2C	SLC10A2	CES2		GCGR	INSR	CEL	GCGR		IAPP	ADRA2C	CYP2A6	STAT3	TLR4	GUCY2C	SLC25A20	NOS2	CYP2C9			STAT3	S1PR1	SLC11A1	CCL11	SLC11A1		TNF
AGTR1	NF1	DGAT1	LIPC	PLA1A	AGTR1		CFTR		ACE2	HNF1B	IDS	GCK		IDE	AGTR1	CYP2B6	TNFSF15	IFNG	H2R	PLA2G12B	NR0B1	CYP2D6			TNFSF15	PTGER4	SLC26A3	MADCAM1	NOS2		STAT3
AHR	HNF1B	DPP-4	CUBN	TMEM37	AHR		CPT1A		REN	PPARG	ALB	GIPR		INS	AHR	CYP2C19	FCGR2A	MPO	ICAM1	SUGCT	NR1I2	CYP2E1			FCGR2A	SMAD7	IL10RA	PTGER4	PPARG		TNFSF15
AMY2A	CACNA1A	F2	CPS1	CIBAR1-DT	AMY2A		CYP1A1		F2	BRCA2	SERPINE1	GLP1R		KCNQ1	AMY2A	CYP2C8	MST1	CXCL8	ICAM1	ETFDH	NR3C1	CYP3A4			MST1	RIPK1	RIPK2	ITGA4	MMP1		AHR
CA1	PPARG	FBP	HBB	CHL1	CA1		CYP1A2		MTTP	PDX1	MLH1	GPBAR1		LGALS3	CA1	CYP2C9	IRGM	ABCB1	IL12A	CNTFR	PTGS2	CYP3A5			IRGM	GUCY2C	DEFA5	AHR	S100A8		IL22
CA2	BRCA2	FGF21	ZFHX3	SYT1	CA2		CYP2B6		HSD11B2	IL6	TGFBR2	GPR119		NEUROD1	CA2	CYP2D6	CARD9	TGFB1	IL13	NAALADL1	TPMT	HPRT1			CARD9	LANCL2	CXCR2	CCKBR	IL1A		IL13
CA3	RET	FGFR1	PRKAG2	ANPEP	CA3		CYP2C19		DGAT1	TSC2	PTPN11	HCAR2		NFE2L2	CA3	CYP2E1	IL17REL	IL1RN	IL22	NRG4	SELPLG	IFNG			IL17REL		PTGS2	CCR9	ICAM1		CCL11
CA4	PDX1	FXR	TLR1	RPS19BP1	CA4		CYP2C9		ADRB3	COL1A1	GLB1	HSD11B1		NPY	CA4	CYP3A4	CCNY	TLR2	IL23	RMDN2	ALB	NOS2			CCNY		DEFA6	GUCY2C	MMP9		MADCAM1
CALCR	IL6	GCG	SLC30A3	DKK3	CALCR		CYP2D6		PIK3CG	LIPC	FGFR3	HSD11B2		SERPINE1	CALCR	CYP3A43	IL7R	IL2	ITGB1	DNAI4	HSD11B2	NR1I2			IL7R		CXCR1	S1PR1	IL2RA		CCR9
CES1	TSC2	GCGR	HS6ST1	KCNQ1	CES1		CYP2E1		PPARA	TCF7L2	CETP	IL18		TPRKB	CES1	CYP3A5	GNA12	TP53	ITGA4	CROT	PTGS1	NR3C1			GNA12		LTF	REN	REG4		S1PR1
CES2	COL1A1	GCGR	FADS2	FAM153A	CES2		CYP3A4		IL18	NEUROD1	CCL2	IL1A		PIK3CA	CES2	CYP3A7	ADCY7	INAVA	ITGB7	ACOX1		PTGER1			ADCY7		VCAM1	ITGB7	IL1R1		PTGER4
CFTR	LIPC	GCK	ADA	RASGRF1	CFTR		DPP4		GLP1R	AKT2	GNAS	IL1B		RCBTB1	CFTR	CYP4A11	ABCB1	ATG16L1	ITGB7	LIPC		PTGS2			ABCB1		MMP1	MC1R	S100A12		SMAD7
CPT1A	TCF7L2	GCR	ZGLP1	TSHR	CPT1A		GCGR		PYGM	PAX4	GCG	IL7R		PTGS2	CPT1A	GGCX	CXCL8	CRP	JAK-1	SLC6A14		SLC28A2			CXCL8		IL6		FCGR2A		RIPK1
CYP1A1	NEUROD1	GHSR	HPN-AS1	ASB9	CYP1A1		GIP		HSD11B1	MFN2	CRP	INS		RBP4	CYP1A1	HPRT1	MPO	CTLA4	LANCL2	SEC24D		SLC29A1			MPO		NOS2		CCL2		GUCY2C
CYP1A2	COL1A2	GIPR	CERT1	REG1A	CYP1A2		GLP1R		SIRT1	SLC2A2	PIK3CA	INSR		REN	CYP1A2	HSD3B1	NKX2-3	LTF	LTA4H	CHAD		SLC29A2			NKX2-3		IL2RA		TCF4		LANCL2
CYP2A6	SCN9A	GLP1R	LIPC-AS1	CD44	CYP2A6		GLP2R		IL1A	ENPP1	NFE2L2	KLB		RENBP	CYP2A6	IFNG	IL12B	IL10RA	MADCAM1	HSD3B2		TPMT			IL12B		TCF4		DUOX2		ATP4A
CYP2B6	CIITA	GLP1R	LOC102723407	SLC24A2	CYP2B6		HDAC2		SLC5A2	FLNA	KRAS	MGAM		CCL2	CYP2B6	MC2R	MMP9	IL4	MC1R	CDC14A		SELPLG			MMP9		IL1R1		STAT1		IL12A
CYP2C18	AKT2	GOAT	CDKN2A	S100A14	CYP2C19		HMGCR		NR3C1	ACE	PRKAR1A	MTTP		SLC39A8	CYP2C19	NOS2	DAP	NFKB1	MCR	ACADM		CYP19A1			DAP		CFB		MMP3		ITGA4
CYP2C19	PAX4	GP	TXNIP	PHC1	CYP2C8		HRH1		IFNB1	APOE	EIF2AK3	NR3C1		SLC2A2	CYP2C8	NR0B1	CDH3	HLA-B	MMP-9	BRINP3		ALB			CDH3		IL1RN		F3		CCKBR
CYP2C8	MFN2	GPBAR1	CETP	DPYSL3	CYP2C9		HTR2A		PPARD	VWF	PKD2	PIK3CG		SPP1	CYP2C9	NR1I2	PRDM1	FOXP3	mTOR	C2		ABCC2			PRDM1		PMP22		S100A9		REN
CYP2C9	SLC2A2	GPR119	CFTR	PCK1	CYP2D6		HTR2C		IL7R	IRS1	CDKN1B	PPARA		ABCC8	CYP2D6	NR3C1	GPR65	IL17A	NE	TIMP1		HSD11B2			GPR65		PPARG		MIR142		ITGB7
CYP2D6	TERT	GPR40	PPARGC1A	ADD2	CYP2E1		IDE		MGAM	BSCL2	REN	PPARD		C9	CYP2E1	PPAT	MASP2	IRF5	NFKB	PLPP1		HSD11B1			MASP2		IL1A		SLC26A3		MC1R
CYP2E1	ENPP1	HCAR2	TRIM31	SERPINA5	CYP3A4		IGF1R		S100B	LPL	TMEM70	PPARG		PIP5K1B	CYP3A4	PTGER1	JAK2	SYK	NLRX1	CD74		XDH			JAK2		TGFB1		TFF1		NOD2
CYP3A4	FLNA	HDAC1	CAPN10	EDN3	CYP3A5		INSR		CASP1	TP53	CAT	PTPN1		CAT	CYP3A5	PTGS2	CDH1	IRGM	OR	DAPP1		ABCC4			CDH1		IL33		HGF		IL23R
CYP3A5	ACE	HSD11B1	NLRP3	NHLH2	CYP3A7		KCNJ1		FGF21	WNK1	GAD2	REG3A		EIF2AK3	CYP3A7	SCN10A	ECM1	CTNNB1	PD-1	SLC35G1		IMPDH2			ECM1		LRRK2		TIMP1		PTPN2
CYP3A7	PLEC	HSD11B2	RBM45	LOC101929550	DPP4		KCNJ11		GIPR	APC	IAPP	REN		LMNA	DPP4	SERPINA6	RELA	MLH1	PTGER4	PARP8		AKR1C1			RELA		OSMR		CXCL10		CCL20
DPP4	APOE	IAPPR	PLEKHH2	LPAR3	ETFDH		LIAS		SLC10A2	TNF	TOR1AIP1	S100B		CXCL12	ETFDH	SHBG	HNF4A	SLC22A5	PTK	SLC19A3		PTGS1			HNF4A		ADGRL2		IL7R		IL1B
ETFDH	VWF	IFNB1	CRP	PHACTR1	GAA		LPL		ACACB	HFE	AKR1B1	SCD		IGF2BP2	GAA	SLC20A1	CCR6	BTNL2	REN	ARHGAP42					CCR6		PLAU		MMP2		IRF5
GAA	TTN-AS1	IL18	CST3	TEX26-AS1	GABRA1		MME		SCD	SLC30A8	SPTLC1	SIRT1		IGFBP3	GABRA1	SLC22A6	SLC11A1	GAST	RIPK1	VLDLR					SLC11A1		BANK1		ITGB2		IL10
GABRA1	POMT2	IL1A	CCN2	NPPC	GANAB		NR1I3		HDAC1	IL2RA	PCSK1	SLC2A4		SST	GANAB	SLC28A2	ORMDL3	IL37	S1PR1	SPMIP4					ORMDL3		PTPRC		VCAM1		HLA-DRB1
GANAB	IRS1	IL1B	CTLA4	SLC4A4	GANC		NR3C2		GHSR	MEN1	PROM1	SLC47A1		HMGCR	GANC	SLC28A3	SLC26A3	PTGS2	S1PR2	FRMD1					SLC26A3		LCN2		SERPINE1		FCGR2A
GANC	BSCL2	IL7R	CYP21A2	SERPING1	GCGR		ORM1		GPBAR1	IGF2BP2	LIPA	SLC5A2		HSPA14	GCGR	SLC29A1	LAMB1	IL13	S6K1	SLC23A3					LAMB1		S100A9		SPP1		MST1
GCGR	LPL	INS	DAB2	RENBP	GIP		POR		GPR119	CD36	SDHB			APOL1	GIP	SLC29A2	ICOSLG	SLC11A1	SMAD7	CREB3L3					ICOSLG		HPGDS		PTPRC		IRGM
GIP	TP53	INS	ACE	CPA2	GLP1R		PPARA		TBXAS1	APOA1	CFTR			SOCS3	GLP1R	SLC2A9	IL10RA	TNFSF15	Smad7	PHLPP2					IL10RA		MMP7		LCN2		CARD9
GLP1R	WNK1	INSR	DECR1	CRNDE	GLP2R		PPARD		REG3A	SLC2A4	ATP8B1			ATP6AP2	GLP2R	SLCO1A2	IL1R2	MUC2	STAT3	SLC22A5					IL1R2		SPP1		FGFR2		IL17REL
GLP2R	AQP2	INSR	SLC30A8	CCN2	HDAC2		PPARG		HCAR2	VEGFA	KRT5			CEL	HDAC2	SRD5A2	SPHK1	IL10RB	TNF	FGFR2					SPHK1		XBP1		CASP1		CCNY
HDAC2	APC	INSR	AGER	PLA2G1B	HMGCR		PRKAB1		SLC47A1	INS-IGF2	IGFBP3			CXCL10	HMGCR	TPMT	ARPC2	IL22	TNF	TMEM63C					ARPC2		CLDN1		SELE		IL7R
HMGCR	TNF	JNK	DPP4	IPCEF1	HRH1		PTGS1		SLC5A4	SLC2A1	CNBP			REG1A	HRH1	UBIAD1	RIPK2	MEFV	TNFSF15	RBPMS					RIPK2		CD80		CXCL1		GNA12
HRH1	IGHMBP2	KLB	ATN1	LINC01656	HTR1A		RXRG		KLB	CDKAL1	RBP4			SCD	HTR1A	VKORC1	HERC2	IL5		ACAT1					HERC2		NAT2		FGF7		ADCY7
HTR1A	HFE	MeV F	AGT	KANK4	HTR1B		SLC22A1		ABCC8	IRS2	MARS1			SGK1	HTR1B	SELPLG	DEFA5	STAT3		MIER3					DEFA5		DMBT1		CYP3A4		ABCB1
HTR1B	SLC30A8	MGAM	DSPP	FRK	HTR1D		SLC22A12		CYP3A5	ADIPOQ	MGAT2			XBP1	HTR1D	CYP19A1	KIF21B	FAS		GCNT2					KIF21B		FGF7		MIR192		CXCL8
HTR1D	MYO7A	MP	AGTR1	NEU3	HTR2A		SLC22A2		HMGCR	KCNH2	MAP2K1			PDHX	HTR2A	ALB	CXCR2	NOS2		B4GALNT2					CXCR2		MMP10		SOCS3		MPO
HTR2A	AVPR2	MR	EDN1	CDR2L	HTR2B		SLC22A7		IDE	RYR2	CCN2			ISG20	HTR2B	SLC22A23	IL10RB	MST1		PSD3					IL10RB		PI3		CD80		NKX2-3
HTR2B	IL2RA	MTTP	CELSR2	PROM1	HTR2C		SLC2A9		LIPT1	FGFR1	MTRR			PCK1	HTR2C	ABCC2	CASP3	AKT1		SNX30					CASP3		CCL2		MUC1		IL12B
HTR2C	NPC1	NFKB	AHSG	CH25H	IDE		SLC47A1			PTGS2	SMAD2			PTPRN2	IDE	ABCG4	PSMG1	ELANE		ENPP1					PSMG1		CXCL5		RIPK2		MMP9
HTR7	SDHA	NOE	PDILT	ZNF749	IGF1R		SLC5A1			KCNQ1	ATP6AP2			SFRP5	IGF1R	HSD11B2	IL18RAP	CD4		ABCG2					IL18RAP		SLC22A5		FGFR3		DAP
IDE	MEN1	NR3C1	EPO	CLTRN	INSR		SLC5A2			RETN	GBE1			TRIM13	INSR	HSD11B1	PTGS2	ALB		LPCAT1					PTGS2		STAT1		CD79A		CDH3
IGF1R	USH2A	p105	AKT1	ALB	ITGAL		SLCO1B1			PTPN22	TTR			PSIP1	ITGAL	AKR1D1	IKZF1	BRAF		CCNJL					IKZF1		CA2		IL33		PRDM1
INSR	IGF2BP2	PAR2	ESR1	ESM1	KCNJ1		SLCO1B3			LDLR	PLOD2			ANPEP	KCNJ1	XDH	DEFA6	PLA2G4A		SLC16A1					DEFA6		REG4		VWF		GPR65
ITGAL	CD36	PARP	ALB	PRSS2	KCNJ11		SLCO2B1			PTPN1	ATP2A2			HSPA5	KCNJ11	ABCC4	CXCR1	FMNL2		CNKSR3					CXCR1		SOCS3		NAT2		MASP2
KCNJ1	APOA1	PDE4	FABP4	PIGA	KCNJ8		SLCO4C1			MMP2	PCSK2			IARS1	KCNJ8	ABCC5	LSP1	SMAD4		CREB3L2					LSP1		IRAK3		MIR215		JAK2
KCNJ11	COL2A1	PDHK	ALDH2	REG1B	LIAS		MGAM			CEL	PFKM			LCN2	LIAS	IMPDH2	LTF	PRTN3		SLC25A34					LTF		HGF		DEFA5		CDH1
KCNJ8	SLC2A4	PFK2	FOXO1	CDH19	LPL		SI			IL2	LCN2			MT2A	LPL	AKR1C1	GHRL	PPARG		MPP7					GHRL		HIF1A		CCL20		ECM1
LIAS	VEGFA	PIK3CG	AKR1B1	LY96	MAOB		SELPLG			CDKN2A	MTR			NUCB2	MAOB	ATP1B1	VCAM1	SMAD7		ACKR2					VCAM1		AQP8		HIF1A		RELA
LIPT1	SCN1A-AS1	PPARA	KAZN	CLYBL-AS1	MME		ABCC4			FOXP3	ETFA			TFPI	MME	PTGS1	MUC2	HRH2		CPT1A					MUC2		CXCL10		CD55		HNF4A
LPL	INS-IGF2	PPARD	FN1	REN	NR1I3		ABCC5			IGF2	ACVR1			UCHL1	NR1I3	CYP4F2	MMP1	CARD9		AQP8					MMP1		LYZ		CXCL5		CCR6
MAOB	SLC2A1	PPARG	SIK3	LINC01933	NR3C2		ALB			ALB	SST			OGT	NR3C2		FAS	TNFRSF1A		CIPC					FAS		MUC1		CXCR2		SLC11A1
MME	AARS1	PPARG	SIRT1	CCDC198	ORM1		GPBAR1			IGF1	PTPRN2			NAMPT	ORM1		PTGS1	MMP1		CYP2B6					PTGS1		SERPINA1		PLA2G2A		ORMDL3
NR1I3	CDKAL1	PTP	TMEFF2	GIPC2	POR		VEGFA			SERPINE1	APOH			CDK4	POR		COL18A1	RELA		SETD9					IL6		PLA2G2A		SELP		SLC26A3
NR3C2	IRS2	PTP1B	MTOR	DUXAP10	PPARA		ABCA1			DMD	MMADHC			CDKN1C	PPARA		IL6	TPMT		STXBP1					TLR4		TREM1		ITGAX		LAMB1
ORM1	ADIPOQ	PTPN1	G6PD	RARRES1	PPARD		CACNA1E			KLF11	HMGCR			CHGA	PPARD		TLR4	SLC22A4		MEP1B					ATG16L1		SELL		SLC9A3		ICOSLG
POR	KCNH2	PYGM	GABPA	CIMAP1C	PPARG		PRKAG2			AGTR1	SDHD			CPE	PPARG		ATG16L1	REL		TRHDE					NFKB1		TIMP1		CDH3		IL10RA
PPARA	DYSF	REG3A	PCSK9	H2BC4	PRKAB1		PRKAA1			TGFB1	IDE			CXADR	PRKAB1		NFKB1	PTPN22		HOXA2					FASLG		CXCR4		MMP7		IL1R2
PPARD	RYR2	REG3A	WDR72	KCNH8	PTGS1		PRKAA2			MTNR1B	SEC23B			DLD	PTGS1		ADRB2	IL18		PAG1					PTPN22		SLC25A20		CXCL2		SPHK1
PPARG	KIF1B	REN	GAD1	CEL	RAMP1					ERBB2	AP3B1			ACSL1	RAMP1		FASLG	MYO9B		CD82					IL27		CASP1		CHI3L1		ARPC2
PRKAB1	FGFR1	S100B	GAD2	LOC102724587	RAMP2					MLH1	HADHB			CD2AP	RAMP2		PTPN22	S100A8		DPP10					STAT4		ABCG2		CD274		RIPK2
PTGS1	NEB	SCD	COPD	CD209	RAMP3					VDR	SACS			PSAT1	RAMP3		IL27	MIR21		PLCD1					CD40		CD44		FCGR2B		HERC2
RAMP1	PTGS2	SGLT1	PTPN22	CFTR	RXRA					TGFBR2	VRK1			KLK1	RXRA		STAT4	CYP2C19		CNTN4					NOS2		CDH11		AQP8		DEFA5
RAMP2	KCNQ1	SGLT2	GATM	RASGRP1	RXRB					SMARCA4	SPP1			CCN3	RXRB		CD40	TNFAIP3		IFT74					IL2RA		IFITM3		BRINP3		KIF21B
RAMP3	COL3A1	SGLT2	FGF21	FASN	RXRG					AIRE	SCP2			ATP2A2	RXRG		NOS2	ZFP90		BMP3					TNFRSF1A		CHI3L1		PLAU		CXCR2
RXRA	RETN	SIRT1	GCG	KCNE5	SLC15A1					EXT2	SMC1A			NPPC	SLC15A1		IL2RA	STAT6		RUNDC3B					SMAD3		SLC6A14		SERPINA1		IL10RB
RXRB	TFR2	SLC10A2	GCK	TPST2	SLC15A2					MMP9	HSD17B4			REG3A	SLC15A2		TNFRSF1A	STAT4		PTGR1					FUT2		TAGAP		NR1H4		CASP3
RXRG	PTPN22	SLC2A4	GH1	NPY	SLC16A1					BCL2	SERPINB2			SERPINA5	SLC16A1		SMAD3	CDH1		FMO4					AHR		ADM		HLA-DMA		PSMG1
SLC15A1	LDLR	SLC47A1	GIP	CLPS	SLC22A1					CAPN3	CXCL10			ANGPTL4	SLC22A1		FUT2	CARINH		BACE2					IL19		DOCK11		SELL		IL18RAP
SLC15A2	PTPN1	SLC5A2	GLO1	HAGLROS	SLC22A12					IFNG	PLAGL1			PCSK1	SLC22A12		AHR	MSH2		FNIP2					HLA-DRA		CYP2B6		CDKN2B		IKZF1
SLC16A1	MMP2	SLC5A4	GLP1R	DSCR8	SLC22A2					PVT1	CDK4			ACP1	SLC22A2		IL19	PTGS1		ASPHD2					TNFAIP3		MLKL		CXCR1		DEFA6
SLC22A1	NF2	SLC5A4	GLUL	SEC14L3	SLC22A3					CTLA4	ASS1			PLA2G1B	SLC22A3		HLA-DRA	SST		GBA3					SLC44A4		FLT1		TEK		CXCR1
SLC22A12	CEL	TBXAS1	FFAR1	ADGRF5	SLC22A6					BMP2	ACP1			PRKAR1A	SLC22A6		TNFAIP3	NLRP3		HSD17B2					CD28		FOS		CD44		LSP1
SLC22A2	IDS		GPT	VWA3A	SLC22A7					CAPN10	CXCL12			RARRES2	SLC22A7		SLC44A4	IL1A		IFITM3					TCF4		LY96		FN1		LTF
SLC22A3	IL2		CD274	VGF	SLC29A4					FBN1	FOXC1			TTR	SLC29A4		CD28	HSPA4		TRIM22					HLA-DQA1		GEM		PDGFRB		GHRL
SLC22A6	HNRNPUL2		GRHL1	GABRA2	SLC2A9					EP300	ELP1			TXN	SLC2A9		TCF4	LACC1		KDELR3					UBE2L3		GUCA2A		INPP5D		VCAM1
SLC22A7	CDKN2A		HFE	CCDC141	SLC47A1					CYP11B2	TTC19			CNBP	SLC47A1		HLA-DQA1	CHEK2		PAQR5					TNFRSF6B		GUCA2B		PSMB9		MUC2
SLC29A4	FOXP3		HIF1A	SPP1	SLC47A2					PPP1R3A	PTPN3			DHX40	SLC47A2		UBE2L3	ICAM1		PPP2R3A					ETS1		HLA-DPB1		ABCG2		MMP1
SLC2A9	IGF2		HLA-A	TLR9	SLC5A1					MED25	CUL3			BECN1	SLC5A1		TNFRSF6B	GPR35		PKIB					IL1R1		NR4A1		ICOS		FAS
SLC47A1	ALB		HLA-DQA1	CETP	SLC5A2					HLA-DRB1	ZMPSTE24			PROM1	SLC5A2		ETS1	ST6GALNAC1		XBP1					IL6R		BIRC3		HNF1A-AS1		PTGS1
SLC47A2	IGF1		HLA-DQB1	GAREM2	SLC5A6					PTEN	GNE			CDC123	SLC5A6		IL1R1	HLA-DQB1		NPY1R					IL26		TNC		IDO1		IL6
SLC5A1	SERPINE1		HLA-DRB1	SCAMP2	SLCO1A2					HLA-DQB1	NPY			CD44	SLCO1A2		IL6R	CCR3		IRS1					CFB		IDO1		CFB		TLR4
SLC5A2	GARS1		HMGB1	KRT80	SLCO1B1					NEFL	NAMPT			NSA2	SLCO1B1		IL26	MMP9		PODXL					IFNG-AS1		KDR		HLA-DPB1		ATG16L1
SLC5A6	DMD		HMOX1	CELP	SLCO1B3					NOS3	ACTA1			SCGN	SLCO1B3		CFB	MSH6		FAHD1					ZFP90		NPSR1		HBEGF		NFKB1
SLCO1A2	COL5A2		HNF4A	CHI3L2	SLCO4C1					IL1RN	CYCS			ADCYAP1	SLCO4C1		IFNG-AS1	IL2RA		SLC51A					NR5A2		MIR215		CXCL9		FASLG
SLCO1B1	KLF11		HP	SLC6A1	TRPM4					TBC1D4	FTH1			CRYZ	TRPM4		ZFP90	JAK2		PITPNC1					GPR35		MEP1A		BANK1		PTPN22
SLCO1B3	AGTR1		HPN	LIF-AS2	UGT2B17					MTOR	F12			C2CD4A	UGT2B17		NR5A2	ATP4A		RHOU					ADCY3		MMP2		CARD6		IL27
SLCO2B1	TGFB1		APOA1	HTRA2	UGT2B4					IL1B	RHOA			DEFB1	UGT2B4		GPR35	SMAD3		BHLHE40					NOTCH1		MMP3		SATB2		STAT4
SLCO4C1	NAGLU		IAPP	SFRP5	UGT2B7					LIPE	PAPSS2			FAP	UGT2B7		ADCY3	REG4		GRAMD2B					ZMIZ1		TNFRSF11B		VIM		CD40
TRPM4	TRAPPC11		IDE	CD5L	MGAM					IL10	CD209			FASN	MGAM		NOTCH1	FASLG		SLC51B					TYK2		DUOX2		PRDM1		IL2RA
UGT2B17	MTNR1B		GOLGA6A	ANKRD19P	SI					EGFR	C3			AMD1	SI		ZMIZ1	CDKN2A		EFNA1					BSN		PECAM1		CCL24		TNFRSF1A
UGT2B4	GAA		APOC3	MC3R	SELPLG					PON1	RARRES2			GC	SELPLG		TYK2	APC		P2RY1					DNMT3A		PAG1		MMP10		SMAD3
UGT2B7	ERBB2		IFNG	ANGPTL4	ABCC4					AVP	PLCB4			GCH1	ABCC4		BSN	IL12B		PDK2					ZNF365		REG1A		PECAM1		FUT2
MGAM	MLH1		IGF1	LINC01116	ABCC5					KIF1A	IL6ST			TBK1	ABCC5		DNMT3A	MIR31		ARFGAP3					IFNGR2		S100A8		PLA2G7		IL19
SI	VDR		APOE	PAQR8	UGT1A1					BLK	JAK1			HLA-DQB2	UGT1A1		ZNF365	UCN		PHYH					ITGAL		CCL21		CD27		HLA-DRA
SELPLG	CDH23		APRT	NOX3	UGT1A3					IGF1R	CACNA1D			KCNMA1	UGT1A3		IFNGR2	GATA3		RPS6KA6					NFATC1		CCL24		BIRC3		TNFAIP3
ABCC4	TGFBR2		IL1A	GATAD2A	ABCC2					FN1	SOCS3			SMAD2	ABCC2		ITGAL	IL1R1		GNA15					CDKAL1		SLC9A3		CLU		SLC44A4
ABCC5	ACVRL1		IL1B	BACE2	ALB					LEP	CHUK			MC3R	ALB		NFATC1	CLDN2		HOXA6					GSDMB		SLPI		CLDN1		CD28
UGT1A1	SMARCA4		IL1RN	SOCS3	UGT1A9					DST	SERPING1			ATP2B2	UGT1A9		CDKAL1	PSTPIP1		RAVER2					BACH2		TNFAIP6		TGM2		TCF4
UGT1A3	AIRE		IL4	DNAJC17	DRD2					CPT2	VIM			PAWR	DRD2		GSDMB	FGF2		PHLDA1					PRRC2A		ZBP1		CXCR4		HLA-DQA1
ABCC2	EXT2		IL6	TYROBP	DRD3					MEG3	MERTK			CYB5R4	DRD3		BACH2	EGF		TBXAS1					TNFRSF14		CD34		FOS		UBE2L3
ALB	SETX		IL10	CPB1	DRD4					FAS	DPM1			PCSK2	DRD4		PRRC2A	CERNA3		MAPRE3					IL18R1		PDZK1IP1		GALNT12		TNFRSF6B
UGT1A9	MMP9		IL17A	SUSD5	DRD5					MAPK1	DLD			PGF	DRD5		KIAA1109	NOD1		S100P					ACAD8		LOC102724971		ACADS		ETS1
DRD2	BCL2		IL18	MT2A	DRD1					CETP	MSH6			TLR9	DRD1		TNFRSF14	CAT		MT1H					TP53		CXCL13		DOCK8		IL1R1
DRD3	CAPN3		INS	ZFP90	ABCG4					CCL2	PPIB			ERRFI1	ABCG4		IL18R1	HLA-DQA1		SLC17A4					IL17A		PLK2		DMBT1		IL6R
DRD4	COL5A1		INSR	ERRFI1	GPBAR1					TRPV4	TMPRSS2			PROS1	GPBAR1		ACAD8	VDR		HLA-DMA					CRP		PADI2		PI3		IL26
DRD5	IFNG		PDX1	H4C7	UGT1A8					GCG	PCNA			CCL20	UGT1A8		TP53	S100A12		PBLD					IFNG		CLCN2		ANXA1		CFB
DRD1	FGFR2		IRS1	DTX1	UGT1A4					NOS2	C1R			SLC6A8	UGT1A4		ARSA	F2		SCUBE2					IL1RN		CLU		HBB		IFNG
ABCG4	RYR1		ITPK1	SOSTDC1	VEGFA					APOA5	CD44			STXBP1	VEGFA		IL17A	LINC02605		USP30					IL22		VCAN		HPGD		ZFP90
GPBAR1	PVT1		KCNJ11	EPB41L1	ABCA1					GLIS3	GFPT1			TSPAN7	ABCA1		CRP	CDKN2B-AS1		TDP2					IL2		CYP3A4		CR2		NR5A2
UGT1A8	PTPN11		KCNQ1	C3	ABCC3					STAT3	AKT3			TPD52	ABCC3		IFNG	FCGR2A		CDKN2B					IL23A		CD55		TNFRSF11B		GPR35
SLC22A23	CTLA4		LEP	POLR1HASP	ABCB8					AKT1	PRNP			VDAC1	ABCB8		IL1RN	MIR155		ACSF2					IL13		GPR183		AREG		ADCY3
UGT1A4	BMP2		LGALS3	FOXC1	UGT1A10					SMPD1	CDKN1C			VGF	UGT1A10		TBC1D9	LINC01672		NAAA					CD14		EDNRA		C1S		NOTCH1
VEGFA	CAPN10		FADS1	C6	GPD1					CDKN2B-AS1	FASN			VIM	GPD1		IL22	NFE2L2		S100A11					FOXP3		EGR1		ENG		ZMIZ1
ABCA1	SGCB		LINC02694	TYMS	SLC10A2					CRP	HSPA5			YWHAZ	SLC10A2		IL2	PRKCQ		ABCB1					VDR		ENG		VIPR1		TYK2
ABCC8	POMGNT1		LPL	F12	AMY1B					PIK3CA	XBP1			VTCN1	AMY1B		IL23A	IL21		CD55					PPARG		F3		CD34		BSN
ABCC3	FBN1		MC4R	HMGN5	SCN8A					WRN	CD46			F2RL3	SCN8A		RBM45	CD8A		SLC30A10					CTLA4		FABP2		MIR196A1		DNMT3A
ABCB8	EP300		MFAP1	PABIR3	CACNA1F					GCGR	UBQLN2			CD14	CACNA1F		IL13	CD40LG		TUBAL3					NLRP3		FAP		HLA-DPA1		ZNF365
UGT1A10	CYP11B2		MMP2	SLC26A4-AS1	CACNA1E					APOC3	SLC25A46			RASGRP1	CACNA1E		CD14	CCL2		PDK4					IL4		ALDOB		F2R		IFNGR2
GPD1	DYNC1H1		MMP9	LGALS3	PRKAG1					ACE2	PGF			ADAM10	PRKAG1		FOXP3	EGFR		ANO6					NFE2L2		FPR2		STX11		ITGAL
SLC10A2	PPP1R3A		MTHFR	DEFB1	AMY1A					FTO	EDN3			CDK2AP2	AMY1A		VDR	CD14		CD44					ALB		GHR		ANXA5		NFATC1
AMY1B	MED25		MTNR1B	PCDH10	AMY1C					MC4R	SGK1			CDKN1B	AMY1C		NR0B1	CHGA		TGM2					IL1A		NAAA		ICAM2		CDKAL1
SCN8A	HLA-DRB1		NEUROD1	REG3A	PRKAG2					ESR1	PAK2			LANCL1	PRKAG2		MPZ	MTHFR		WSCD1					IL9		PDCD4		MME		GSDMB
GRIK5	PTEN		NFATC1	MT1X	PRKAG3					FGF2	CCL11			RACK1	PRKAG3		PMP22	LTA		OAS2					IBD5		FFAR2		SLC16A1		BACH2
CACNA1F	RBPJ		NFE2L2	MT1G	PRKAB2					NFE2L2	CPE			PEMT	PRKAB2		PPARG	TLR5		SLFN5					TLR2		CD274		COL1A1		PRRC2A
CACNA1E	GLB1		NGF	UBE2Q2P16	PRKAA1					BRCA1	MEF2A			LYPLA1	PRKAA1		MTCO2P12	MET		IFI16					CDKN2A		CXCL1		TREM1		TNFRSF14
PRKAG1	HLA-DQB1		NHS	MT1HL1	PRKAA2					HMGA1	SLC11A2			PRDX4	PRKAA2		CTLA4	PIK3CA		ACVR2A					GABPA		CXCL2		KDR		IL18R1
AMY1A	NEFL		NOS3	DTHD1						PRKCD	TBK1			CCT4	SLCO2B1		COX2	DEFB4A		TMEM92					HLA-B		ANXA1		CAV1		ACAD8
AMY1C	NOS3		NPY	MIIP						KRAS	GC			CCT2	LIPT1		NLRP3	CSF2		VNN1					TGFB1		HLA-DPA1		DOCK2		TP53
PRKAG2	SCN5A		ATP2B1	C1R						SOD1	GRIA2			SH2B2	GCK		IL4	F5		DUSP10					NR1I2		HNF4G		MIR186		IL17A
PRKAG3	SCN1A		TNFRSF11B	DPP3-DT						PCSK9	MC3R			POSTN	INS		NFE2L2	SOCS1		OTOP2					IL33		HPGD		FLT1		CRP
PRKAB2	IL1RN		NOX4	ALMS1P1						DNMT1	THBS2			CTSC	SLC2A4		ALB	PALB2		TMT1B					IL17F		HSD11B2		TNFRSF9		IFNG
PRKAB1	TBC1D4		SERPINE1	KLK1						MIR126	PRSS2			WASF3	FGFR1		IL1A	VEGFA		SGK2					SLC22A4		ICAM2		CCL21		IL1RN
PRKAA1	MTOR		NEUROG3	PNLIPRP1						AGT	HNRNPA2B1			BTG3	PTPN1		IL9	MIR126		SERPINA1					HLA-DRB9		BRINP3		JAK3		IL2
PRKAA2	AQP5-AS1		PAX4	CAPN11						IL4	CDC123			METAP2	CEL		IBD5	KRAS		REG4					LINC01620		IGHA1		IFITM3		IL23A
	IL1B		TPRKB	SPHKAP						TLR2	AP2M1			ESM1	IL1B		TLR2	HLA-DRA		HMGCS2					PUS10		IL13RA2		GREM1		CD14
	LIPE		POLK	GATM						PRKN	DSG2			DUSP12	GCG		CDKN2A	MIR125A		IFI6					INAVA		TNFRSF9		EGR1		FOXP3
	IL10		ENPP1	RNASE2CP						ADRB2	ANGPTL4			MARCHF3	ACE2		GABPA	IL6-AS1		LCN2					PARK7		INPP5D		FABP2		VDR
	EGFR		SERPINF1	LINC02520						SOCS1	CALM2			SERPINA3	REN		HLA-B	LOC126859963		JUNB					C1orf141		IRF4		REG1A		PPARG
	PON1		PIK3CA	HHATL						PRKAR1A	PRPS1			CLPS	F2		TGFB1	MIR223		APPL2					LINC00598		ITGAX		C1R		CTLA4
	MPZ		PIK3CB	FGF10-AS1						EIF2AK3	PSAT1			CPB1	MTTP		NR1I2	TCF4		RMND5A					RTEL1-TNFRSF6B		JAK3		MMP12		NLRP3
	VHL		PIK3CD	CD8B						AGPAT2	RASA1			CPD	HSD11B2		IL33	MUC12		GUCA2B					CHP1		JUNB		CORO1A		IL4
	AVP		PIK3CG	KCNH5						UCP2	PCK1			CRY1	DGAT1		IL17F	DUOX2		LYZ					NXPE1		AREG		COL3A1		NFE2L2
	KIF1A		PLCG1	ZSCAN10						CTNNB1	NEAT1			CSE1L	ADRB3		SLC22A4	STAT1		PCCA					AMZ1		DUOXA2		XBP1		ALB
	GBA1		SEMA5B	PSAT1						PNPLA2	NDUFS1			CX3CR1	PIK3CG		HLA-DRB9	MMP3		CNTN3					SLC39A11		LYN		HSD11B2		IL1A
	BLK		PON1	PCDH9						NR3C2	NKX2-2			CYC1	IL18		LINC01620	CYBC1		ADH6					HDAC7		MIR142		CD69		IL9
	IGF1R		CCHCR1	LYZ						ITPR3	ATP2B2			AGA	PYGM		PUS10	IL12A		PI3					PRKCB		MIR192		ANGPTL4		IBD5
	FN1		PPARA	NNMT						PTPRN	ATP6V1A			EIF4E	HSD11B1		INAVA	IFNGR1		PMP22					MAML2		ME1		ACKR2		TLR2
	FGFR3		PPARG	GLI4						CAV1	DDX3X			ALAS1	SIRT1		C5orf66	C4A		CDH3					MMP24OS		MME		DSG3		CDKN2A
	LEP		BCAS3	C11orf40						DPP4	SCD			ALDH1A1	IL1A		PARK7	TFF2		IQGAP2					LINC01475		MMP12		FYN		GABPA
	LOC126862549		CDKAL1	CASC17						SOD2	TXN			FABP5	NR3C1		C1orf141	ATP12A		CDC25B					GLYAT		MT1A		FPR1		HLA-B
	DST		RCBTB1	MMP7						B2M	CD14			FAT1	IFNB1		LINC00598	ITGAM		F3					PROCR		SERPINE1		FCN3		TGFB1
	HSPG2		CHDH	SAMSN1						MAPK8IP1	RASGRP1			FGL1	IL7R		GATD3A	F3		CXCL1					RGS14		ANGPTL4		CFI		NR1I2
	CPT2		SLC30A10	FOXN3-AS2						SPINK1	PIGT			FHL1	S100B		RTEL1-TNFRSF6B	IL23A		SLC20A2					CD226		CHST15		LRRK2		IL33
	MEG3		MAML3	INHBB						TLR4	BST2			AAK1	CASP1		CHP1	S100A9		TCIM					LRRK2		PLEK		MSN		IL17F
	FAS		ZCCHC8	HCG18						MIR29A	TLR9			INPP5F	FGF21		NXPE1	CSF3		SLC36A1					DENND1B		NXPE4		POSTN		SLC22A4
	CEP290		CARMIL1	RTKN						HLA-DQA1	CHGA			TPX2	GIPR		AMZ1	MIR142		TMEM37					SFMBT1		BEST2		SLAMF1		HLA-DRB9
	MAPK1		PRKAA1	LHFPL2						MTHFR	KCNMA1			FBXO28	ACACB		SLC39A11	PDCD1		TRIB2					PLCL1		RAVER2		FLI1		LINC01620
	CETP		PRKAA2	CCDC102A						CCR5	UQCRC2			TRAM1	SCD		IRF1-AS1	HLA-A		NHERF4					ERAP2		AKR1B10		REG3A		PUS10
	CCL2		PRKAB1	GPR37						EDNRB	CAST			BRD4	HDAC1		HDAC7	MIF		ZNF429					TRAF3IP2-AS1		S100A12		SLC6A14		INAVA
	TRPV4		ANGPTL8	MT1E						MIR21	NCOA2			FOSB	GHSR		PRKCB	CCR1		PPARG					ANKRD55		SCNN1B		ENTPD1		PARK7
	GNAS		MAPK8	STMN4						AGTR2	RHEB			LPAR3	GPR119		MAML2	INS		TMT1A					NDFIP1		CXCL6		DUOXA2		C1orf141
	SYNE1		RETN	LINC02757						PTF1A	ISL1			BACE2	TBXAS1		SPATA48	CBS		IL1RN					OSMR		SELE		INSL5		LINC00598
	GCG		PTGS2	C9						COL11A2	AUH			GORASP2	REG3A		MMP24OS	MICA		LIPG					CD6		SLC16A1		NFKBIZ		RTEL1
	PMM2		SHROOM3	PYDC1						CXCL8	PTS			GREM1	HCAR2		LINC01475	MVK		ANXA5					ATG5		TBXAS1		CCN1		CHP1
	NOS2		PTPN1	ZNF674						ITGB2	PLA2G1B			GFPT1	SLC5A4		GLYAT	NCF4		UGT2A3					LINC00484		TFF1		THY1		NXPE1
	APOA5		SUGP1	MARCHF3						LINC01672	GABRA2			ATP2C1	KLB		PROCR	CDKN1A		PLS3					SH2B3		TGM2		C4BPB		AMZ1
	GLIS3		MOK	TDH						NOTCH2	PIKFYVE			MAT2B	HNF1A		RGS14	ADA2		SLC3A1					TOM1		TIMP3		ALDOB		SLC39A11
	H19		ACE2	TMEM132D-AS2						JAK2	SEC63			NEAT1	HNF4A		CD226	SLC26A3		NUDT7					MSH5-SAPCD1		C4BPB		CLDN8		HDAC7
	STAT3		RBP4	INHBA						ICAM1	LGALS3			GRIA2	WFS1		LRRK2	RNASE3		ACADS					ACTR1A		MUC5B		SGK2		PRKCB
	AKT1		REN	PCDHGA11						MUTYH	NPPC			OSTM1	LMNA		DENND1B	RIPK1		CNGA1					LINC01250		VIM		IER3		MAML2
	SMPD1		RENBP	ANKRD29						POMC	PLCB1			GSTA4	TTN		SFMBT1	MIR146B		MT1JP					LINC00824		VIPR1		CA2		MMP24OS
	CACNA1H		BDNF	LOC100506446						TSC1	CYP1B1			NME7	APOB		PLCL1	CARD8		MXRA5					LINC01147		VWF		LOX		LINC01475
	CDKN2B-AS1		BGLAP	CIMAP1D						KDR	CCND2			PIK3R4	HNF1B		ERAP2	TFF1		ADAMTS9					LINC00993		CA1		PLEK		GLYAT
	CRP		CCL2	CCL2						CDKN1B	ARG2			HSP90AB1	BRCA2		TRAF3IP2-AS1	SERPINC1		CALU					LINC02863		PLA2G7		C3		PROCR
	G6PC1		SLC39A8	LIN7A						EPO	NDUFV2			ID1	PDX1		ANKRD55	IL17F		IGSF9					CCR5AS		TFPI2		SPARC		RGS14
	ABCB11		SHBG	KCNK4						ATM	ACADM			APOH	IL6		NDFIP1	CCND1		SLC28A3					TNIP1		IFITM1		TAGLN		CD226
	PIK3CA		SI	OR5J2						APP	MRC1			INSM1	TSC2		OSMR	HLA-C		MCOLN2					CIT		VNN1		CXCL3		LRRK2
	WRN		ST3GAL4	LIM2						PLAT	NPM1			IRF7	COL1A1		CD6	XIAP		SEMA5A					PKIG		MS4A1		ITGA5		DENND1B
	GCGR		SLC2A1	ZNF155						RBPJL	PPT1			ISL1	LIPC		ATG5	BAX		RAC2					SP140		CYP7B1		CXCL6		SFMBT1
	APOC3		SLC2A2	LINC01913						ENG	TSHR			JAK1	TCF7L2		LINC00484	PDGFB		GLB1L2					ATXN2L		CD37		TFPI		PLCL1
	ACE2		SLC2A4	SGCZ						BMP6	SDC2			KCNJ6	NEUROD1		SH2B3	TMX2-CTNND1		KCND3					RMI2		CD38		C2		ERAP2
	OAS1		SLC5A1	ARG2						REN	GAREM2			KRAS	AKT2		TOM1	CTSG		PPARGC1A					ANTXR2		CD74		GPR183		TRAF3IP2
	BCKDHB		SLC5A2	SERPINA4						HBB	GPX3			KRT5	PAX4		MSH5-SAPCD1	LINC-ROR		BMAL2					NRAD1		NR1H4		GJA1		ANKRD55
	FTO		SLC34A1	LZTS1						PIK3R1	PSMA2			KTN1	MFN2		ACTR1A	HGF		SULT1A2					ZPBP2				FLNA		NDFIP1
	FKRP		SLC22A2	VIPR2						HLA-B	CUL4B			LYZ	SLC2A2		LINC01804	TYK2		ZC3H12A					RAVER1				ADH1C		OSMR
	SCN4A		SPP1	INHBE						NPHS2	TYMS			DNAJB9	ENPP1		LINC01250	CCL11		CARD6					ZNF831				TIMP3		CD6
	BCKDHA		STAT3	SARM1						APOA4	PTPRO			MEF2A	FLNA		LINC00824	PTPN2		UGP2					ADAD1				FFAR2		ATG5
	MC4R		ABCC8	CARD11-AS1						DNM2	CYP3A5			MGAT2	ACE		LINC01147	ERAP1		LRP8					CREM				NPSR1		LINC00484
	ESR1		HNF1A	TAOK2						CAT	ENPP2			CXCL9	APOE		LINC00993	ODC1		NCOA7					HORMAD2				BNIP3		SH2B3
	FGF2		HNF1B	ENTREP1						GAD2	ATP5F1A			MLH1	VWF		LINC02863	TFF3		CFB					CMC1				NR4A1		TOM1
	NFE2L2		TGFB1	ALDOB						IL2RB	PPP2CA			MT1E	IRS1		CCR5AS	TNFRSF1B		SLC26A2					CYP21A2				GUCA2A		MSH5-SAPCD1
	BRCA1		TLR4	ATP2B2						TAP2	OPA1			NFIL3	BSCL2		TNIP1	MIR195		MYO1D					DAG1				EDNRA		ACTR1A
	COL11A1		TNF	TPX2						HSPB1	ATP6V1B2			NME1	TP53		CIT	TIMP1		FUT8					CELSR3				MLKL		LINC01250
	HMGA1		TP53	AQP8						F2	OGT			NNMT	WNK1		FGFR1OP	CCR6		FGFR3					HIPK1				TRIM22		LINC00824
	PRKCD		C2	LOC100130691						CD40LG	DLK1			SLC11A2	APC		PKIG	CIITA		PLK2					ERN1				IFITM1		LINC01147
	KRAS		C9	NRXN3						TH	SDHC			YBX1	TNF		SP140	CXCL10		MT1M					JAZF1				IL13RA2		LINC00993
	PCDH15		UCP1	F2RL3						HIF1A	MAGI2			OAT	HFE		ATXN2L	IL7R		MIR215					FNDC3A				GUCA2B		LINC02863
	SOD1		UCP2	AKR1C3						IAPP	NR0B1			PAM	SLC30A8		RMI2	MMP2		TINAG					SBNO2				NXPE4		CCR5AS
	PCSK9		UCP3	GJB5						STAT1	GLO1			INSIG2	IL2RA		ANTXR2	ITGB2		CYP4X1					FNBP1				RASSF5		TNIP1
	ADGRV1		VDR	PCDHB2						AKR1B1	MMP7			RAB14	MEN1		NRAD1	GRP		CLYBL					RTF1				AIM2		CIT
	DNMT1		VEGFA	GLB1L3						CASR	PRKACB			ATP6V1H	IGF2BP2		ZPBP2	VCAM1		PTPN13					OTUD3				COL1A2		PKIG
	BRAF		BEST1	MINAR1						GH1	MDH2			ZFR	CD36		RAVER1	KRT7		OSMR					ADGRL2				SULT1A2		SP140
	MIR126		TRPV1	ALDH1A3						RAF1	MT2A			SLC25A3	APOA1		ZNF831	MICB		IFITM1					CLEC16A				WIPF1		ATXN2L
	AGT		WFS1	CYP1B1						CDKN2B	TUBB			PLAGL1	INS-IGF2		ADAD1	MADCAM1		HEG1					SLC9A8				DEFA6		RMI2
	IL4		CAD	CCN3						GUSB	TGFBR3			EPB41L4B	SLC2A1		CREM	NFATC1		CD34					CRB1				ITGA2		ANTXR2
	TLR2		EHMT1	ALG10						BMPR2	NEDD4L			VPS13C	CDKAL1		HORMAD2	WAS		CXCL3					PNKD				LYZ		NRAD1
	PRKN		THSD7B	LINC02532						PNPLA3	EIF2S2			RHOT1	IRS2		CMC1	TAC1		SATB2-AS1					GCKR				FUT8		ZPBP2
	ADRB2		OR2B2	FAM99B						MECP2	PAFAH1B1			PSMD7	ADIPOQ		CYP21A2	SERPINE1		IRAK3					FAM177A1				EPHX2		RAVER1
	SOCS1		OR12D3	IL13RA2						CASP8	DDHD2			PSMD10	KCNH2		DAG1	SPP1		IFITM2					GPR18				SCNN1B		ZNF831
	GAS5		CASP3	POSTN						AGER	FMR1			RCN2	RYR2		CELSR3	APOH		PECAM1					LURAP1L				LY96		ADAD1
	PRKAR1A		PIP5K1B	GPR45						CYP3A4	SLC39A8			REG1B	PTGS2		HIPK1	PTEN		SERPINB5					UQCR10				ANPEP		CREM
	EIF2AK3		NR0B2	HACD4						MTTP	SEC24D			RHEB	KCNQ1		ERN1	PTPRC		FXYD5					APEH				TNC		HORMAD2
	AGPAT2		CAT	CREB3L1						MITF	ADCYAP1			ROBO1	RETN		JAZF1	LCN2		MT1A					HSPA1L				SLC7A5		CMC1
	UCP2		IRS2	LDHAL6A						LEPR	SOCS2			CCL11	PTPN22		FNDC3A	RNF186		TRIM29					UBAC2				CXCR5		CYP21A2
	BDNF-AS		ALDH1A2	THBS2						HSD11B2	ACSL1			CXCL11	LDLR		SBNO2	TP63		ACVR1C					C17orf67				TBXAS1		DAG1
	DCTN1		NR1I2	C2CD4A						ALMS1	NME1			SRSF6	MMP2		FNBP1	FGFR2		PSMB9					LINC02213				STC1		CELSR3
	CTNNB1		ZPR1	LAMA5-AS1						SLC19A2	PCCB			WNK1	IL2		RTF1	KLRC4		MT1P3					EEF1AKMT2				RHOH		HIPK1
	UGT1A1		MGAM	CXCL2						PCSK1	ITGAV			BNIP3L	CDKN2A		OTUD3	HP		APOL1					TEX41				VNN1		ERN1
	PNPLA2		SELENBP1	C1orf167						MIR155	PTPN12			SOX4	FOXP3		ADGRL2	PLG		RGS2					MSH5				HLA-DOB		JAZF1
	NR3C2		BAZ1B	PRG4						BEST1	AGRN			SYT1	IGF2		CLEC16A	SOD1		FOS					DELEC1				MEP1A		FNDC3A
	TNNT2		UBXN11	CPB2						PROM1	KIF5C			TGFBR2	IGF1		SLC9A8	ERBB2		CNNM2					IGF2-AS				IRAK3		SBNO2
	MIR125A		UBE2Q2	TMED6						GHR	VIPR2			THBS2	SERPINE1		CRB1	CCK		MT1G					DPH5				NCF2		FNBP1
	PKD2		KL	KCNS3						DGAT1	PEMT			C1QBP	DMD		PNKD	CASP1		MT1F					RTEL1				LOXL2		RTF1
	ITPR3		ADIPOQ	FNDC1						HBA1	IFNGR1			C3	KLF11		GBAP1	NKX2-3		FYN					ERAP1				CXCL13		OTUD3
	RELN		FOXP2	SLC7A11						GHRL	BECN1			SCG2	TGFB1		GCKR	MIR141		GXYLT2					PLAU				OSM		ADGRL2
	PTPRN		EIF2AK3	NLRP7						MALAT1	CXCL2			STAM	MTNR1B		FAM177A1	SELE		HLA-DPA1					UBASH3A				HCAR2		CLEC16A
	CAV1		CD34	CDCA7L						NPHS1	SLPI			CALM2	ERBB2		GPR18	CXCL1		PRDX6					PLCG2				CA1		SLC9A8
	DPP4		CD36	C3P1						NFKB1	SF3B1			MKKS	MLH1		LURAP1L	FGF7		ITGA5					CCHCR1				TNFAIP6		CRB1
	SOD2		GDF15	LINC02381						TGFB2	ARL3			HOPX	VDR		UQCR10	ACE		PTPRR					TET2				CXCL11		PNKD
	PLOD1		CLOCK	CCL11						PKD1	HSPA9			ELP1	TGFBR2		APEH	SCT		SLC16A9					INTS11				LPCAT1		GCKR
	B2M		RAPGEF5	TUBA8						BAX	PER2			SUCLA2	SMARCA4		HSPA1L	CYLD-AS1		C2orf88					FAM118A				TAGAP		FAM177A1
	MAPK8IP1		HPSE	ACTA1						LRP5	ACAA2			EIF2S2	AIRE		UBAC2	MUC5AC		MIR194-1					PPP2R3C				FAP		GPR18
	SPINK1		GPBAR1	FGL1						SERPINF1	IRF7			CH25H	EXT2		DUPD1	PEPD		CCL20					BANK1				GHR		LURAP1L
	IDH2		ADRB3	PMS2P4						CFTR	HEXB				MMP9		C17orf67	HMOX1		RNF152					RIC8B				PDCD1LG2		UQCR10
	TLR4		GLIS3	KIF26B						HLA-A	APEX1				BCL2		LINC02213	CYP3A4		ENTPD5					PRKCQ				AQP9		APEH
	CARD14		FXN	CCL8						KCNJ1	ATXN10				CAPN3		EEF1AKMT2	TLR9		DUSP4					PTGIR				PHLPP2		HSPA1L
	MIR29A		ALOX15	TEX13A						MET	GREM1				IFNG		LINC01185	IL19		DRAM1					PTPRC				RAVER2		UBAC2
	HLA-DQA1		GCGR	GZMH						ARSA	BCL2L2				PVT1		TEX41	CCR5		ELK3					ACTA2				COL4A1		C17orf67
	MTHFR		OR10A4	CX3CR1						ANGPT2	METAP2				CTLA4		MSH5	MIR192		TRPM6					RDX				CASP5		LINC02213
	CCR5		GSK3B	ALDH8A1						RHO	ADAM9				BMP2		DELEC1	CP		TMEM38B					BRD2				PFKFB3		EEF1AKMT2
	EDNRB		HGF	SERPINI2						IGFBP2	PPP1CB				CAPN10		IGF2-AS	XDH		PFKFB3					RPS6KB1				ITGB3		TEX41
	NCF2		LMNA	MAJIN						TNFRSF1B	HNRNPDL				FBN1		DPH5	DLG5		SOCS3					ATXN2				FADS2		MSH5
	BMPR1B		MIR146A	HLA-DQB2						MAPK14	LRBA				EP300		RTEL1	NEAT1		PADI2					THADA				IRF4		DELEC1
	MIR21		MBL2	CXCL11						IFIH1	PSMC3				CYP11B2		ERAP1	RAC1		TMEM171					GAL3ST2				OLFM4		IGF2-AS
	AGTR2		PLG	REG1CP						EDN1	GCH1				PPP1R3A		PLAU	SOCS3		DHRS11					TMBIM1				OSMR		DPH5
	PTF1A		POMC	RASEF						APPL1	SSBP1				MED25		UBASH3A	PTGER4		WARS1					IFIH1				REG1B		RTEL1
	FBXO38		HAMP	FGG						CASP3	MAPK9				HLA-DRB1		PLCG2	MBL2		SP110					STK11				SLPI		ERAP1
	COL11A2		CXCL12	MERTK						PTPN2	OAT				PTEN		CCHCR1	CD80		C3					SUOX				SLC51A		PLAU
	ITGA2		SOD2	LOC101928386						MAPK8	PEX2				HLA-DQB1		TET2	MIR24-1		SLC10A5					TNXB				LYN		UBASH3A
	CXCL8		PNPLA3	DPH6						ERCC2	ZFP36L2				NEFL		INTS11	BCL2		EGR1					INS-IGF2				CASP4		PLCG2
	POLR1C		IGF2BP2	LINC00566						TNFRSF1A	PRKCH				NOS3		FAM118A	HNF4A		FRRS1					MYRF				CCL19		CCHCR1
	EGR2		CTNNB1	CXCL12						MIR34A	NUCB2				IL1RN		PPP2R3C	CLDN4		CXCL2					TMEM258				FBN1		TET2
	COL4A2		CYP2E1	MGC16025						BDNF	KLHL7				TBC1D4		BANK1	GAS5		ABCA12					MFSD13A				G0S2		INTS11
	GPD2		ABCA1	PALMD						ADRB3	AKR1C3				MTOR		RIC8B	POLD1		STRADB					SEMA6D				SCD		FAM118A
	ITGB2		FGF2	BARX1						NOTCH3	STMN2				LIPE		PRKCQ	TUG1		IDO1					CPEB4				KCNA3		PPP2R3C
	LINC01672		SIRT3	FOXH1						PLG	RDX				IL10		PTGIR	MIR145		ELL2					DUSP16				CFH		BANK1
	CHEK2		PLA2G15	NRG3						FOS	MAFB				EGFR		PTPRC	MUC1		NOS2					CAMK2A				SERPINB5		RIC8B
	NOTCH2		HHEX	CXCL10						ITPR1	STXBP1				PON1		ACTA2	OTUD3		PLVAP					TSPAN14				CD38		PRKCQ
	JAK2		IGF1R	ARRDC1						ABCA1	ANPEP				AVP		RDX	BPI		UBD					ZGPAT				FCER1G		PTGIR
	ICAM1		IGFBP3	CCBE1						PPARGC1A	DPYSL2				KIF1A		BRD2	MALAT1		KYNU					NKD1				RAC2		PTPRC
	XDH		LEPR	DDX3Y						CPT1A	RACK1				BLK		RPS6KB1	GSTP1		EPHA2					KSR1				CR1		ACTA2
	MUTYH		MIR126	SYBU						AR	REG1A				FN1		ATXN2	CLDN18		IL1B					ASAP2				CTSE		RDX
	POMC		MIR21	FUT6						TAP1	KLK1				LEP		THADA	RET		PCSK1					SKAP2				PCSK1		BRD2
	SQSTM1		ATM	SERBP1						PIK3CG	PSMA3				DST		GAL3ST2	MIR221		CDH5					TRIM15				COL4A2		RPS6KB1
	TSC1		P2RX7	MFN1						JUN	PSMC2				CPT2		TMBIM1	UBAC2		PDCD4					ANKRD30A				FERMT2		ATXN2
	KDR		FOXP3	TCEA1						PPARA	CX3CR1				MEG3		IFIH1	LGALS3		MLKL					FIBP				PDCD4		THADA
	CDKN1B		ADIPOR1	ERO1B						P4HB	GABARAPL2				FAS		STK11	CDX2		HIF1A					ZNF300				ADM		GAL3ST2
	SBF2		ACSS2	AASDHPPT						KCNJ5	TUSC3				MAPK1		SUOX	RIPK2		APLNR					CYTH1				HAVCR1		TMBIM1
	MORC2		PTEN	PRDX4						NPPB	PROS1				CETP		TNXB	MIR146A		SCIN					LITAF				NRG1		IFIH1
	EPO		PTH	CDC40						TIMP2	POLR1D				CCL2		INS-IGF2	CDKN1B		VWF					NPEPPS				PLEKHG6		STK11
	ATM		BCHE	APEX1						MME	ACAT1				TRPV4		MYRF	MIR214		CTSH					SETD1A				SAA1		SUOX
	APP		ROS1	IAPP						HAMP	PAM				NOS2		TMEM258	FGFR3		PDZK1IP1					KEAP1				TRIM40		TNXB
	PLAT		SOD1	PSMG1						XIAP	VDAC1				APOA5		MFSD13A	MEG3		NFKBIZ					MICA				APOL1		INS-IGF2
	PIGO		SST	SRP72						RFX6	CCL20				GLIS3		SEMA6D	GCG		SAMD13					IL37				TCN1		MYRF
	CACNA1S		CALCA	SPCS1						NGF	LY96				STAT3		CPEB4	CD79A		SLC7A5					IL18				COL6A3		TMEM258
	TSPAN1		ACCS	PDIA6						PCNT	XRCC6				AKT1		DUSP16	IL11		ADGRL2					MBL2				CEMIP		MFSD13A
	RBPJL		INSM2	STOML2						BGLAP	GALC				SMPD1		CAMK2A	JAK1		SDR16C5					MLH1				SLAMF6		SEMA6D
	DYNC2H1		ADM	IARS1						MMP1	ALDH1A1				CDKN2B		TSPAN14	BACH2		MTMR11					MAPK1				UBD		CPEB4
	ENG		PARP1	BCL2L2						PLA2G6	PCLO				CRP		ZGPAT	IL33		LEF1					IL21				SELENBP1		DUSP16
	BMP6		EGFR	ACSL1						IL18	VLDLR				PIK3CA		NKD1	PTPN11		MT1X					BCL2				DCN		CAMK2A
	REN		FABP2	USP1						GJA1	ODC1				WRN		KSR1	MIR200C		HAVCR1					CCL11				NNMT		TSPAN14
	DHTKD1		RFX6	UPF3A						HHEX	RPS6KA3				APOC3		ASAP2	VWF		CHN2					MIR21				FCMR		ZGPAT
	HBB		GAST	TM9SF2						TMX2	GNAI1				FTO		SKAP2	NAT2		MSN					MIR31				CD74		NKD1
	TMEM70		GHR	HSPE1						GLP1R	SRSF2				MC4R		TRIM15	FCGR3B		ZNF91					MYO9B				PADI2		KSR1
	PIK3R1		HMGCR	ARCN1						SIGMAR1	UCHL1				ESR1		ANKRD30A	TGFA		ST3GAL1					MYDGF				SLAMF7		ASAP2
	IL6-AS1		HSD11B1	NELFCD						NPPA	ZDHHC17				FGF2		FIBP	MIR215		GABRP					DLG5				PDPN		SKAP2
	LOC126859963		HSPD1	FNDC3A						CD40	ACTR2				NFE2L2		ZNF300	NGF		DUOXA2					ESR1				EPHA2		TRIM15
	HLA-B		APOB	SRSF8						SLC17A5	PITPNA				BRCA1		CYTH1	LRBA		SLCO4A1					IBD2				LCP2		ANKRD30A
	NPHS2		APP	SLC9A6						TNFSF11	ZFAND6				HMGA1		LITAF	FUT2		ANKRD40CL					JAK1				CDH11		FIBP
	APOA4		IL2RA	DAP						ALDH2	FERMT2				PRKCD		NPEPPS	DEFA5		PDE4B					LCN2				DOCK11		ZNF300
	DNM2		CXCL8	DNAJB9						KNG1	ISG15				KRAS		SETD1A	CARMIL2		USP2					MIR155				HCLS1		CYTH1
	C12orf43		LDLR	BET1						MOGAT2	VCAN				SOD1		KEAP1	CYP2D6		PRDM1					MYD88				VCAN		LITAF
	CAT		ARSA	SECTM1						KRT5	MTCH2				PCSK9		MICA	MIR143		DUOX2					IL17D				LEF1		NPEPPS
	AGL		HSPA14	PIKFYVE						SELE	ECI2				DNMT1		IL37	IL15		TMIGD1					TLR9				JUNB		SETD1A
	DAG1		PYY	XPOT						CST3	RBL2				MIR126		IL18	IGF1		ADAMTS1					RUNX3				ENPP2		KEAP1
	GAD2		G6PC2	FBXL5						CDK2	BACE2				AGT		MBL2	PUS10		LAMC1					CTNNB1				AKT3		MICA
	LIPG		PTPRN	SKIC8						UCP3	ITM2B				IL4		MLH1	GSTM1		MAB21L3					GSTM1				INHBA		IL37
	NLRP12		TCF7	WDR12						SMAD4	CLPS				TLR2		MAPK1	CCL20		TSPAN7					IBD3				HCAR3		IL18
	CACNA1C		TRPM2	DHX29						LINC02605	SPTAN1				PRKN		IL21	GSDMB		STAT1					APC				SLC25A20		MBL2
	NPR2		ADIPOR2	MAPRE1						IGFBP3	M6PR				ADRB2		BCL2	IGF2		SERPING1					IL5				SLC13A2		MLH1
	IL2RB		CASR	EOLA2						DSE	SOX4				SOCS1		CCL11	EPX		NIPAL1					MIF				ADGRL2		MAPK1
	FASLG		APOL1	TMX4						SUMO4	SERPINA3				PRKAR1A		MIR21	MIR320A		SMPDL3A					MSH2				PCOLCE		IL21
	RAB27A		AOC3	LMNA						EZH2	IARS2				EIF2AK3		MIR31	LAMB1		SELENBP1					MTHFR				NAALADL1		BCL2
	SGSH		SOCS3	PPM1A						CNBP	FAP				AGPAT2		MYO9B	MIR139		NXPE2					S100A9				PRXL2A		MIR21
	TAP2		CD59	ELP1						RBP4	DCK				UCP2		MYDGF	MIR34A		SPARC					BPI				DNAI4		MIR31
	HSPB1		ATP6AP2	PSMD11						CCND1	MBD2				CTNNB1		DLG5	BDNF-AS		NAT2					STAT6				FADS1		MYO9B
	MT-TL1		CEL	UNC50						CISD2	MUC5B				PNPLA2		ESR1	MIR29A		GIMAP4					TLR5				ACVR2A		MYDGF
	F2		UTS2	UBE2M						HP	DPF2				ITPR3		IBD2	FCGR3A		PCSK5					TPMT				TFPI2		DLG5
	CD40LG		MAPK14	AHCY						EGF	SPRED2				PTPRN		JAK1	GHRL		XPNPEP2					VIP				DKK1		ESR1
	TH		CYP3A4	NMT1						MGAT2	EED				CAV1		LCN2	NTRK1		LYN					EBI3				VIL1		IBD2
	HIF1A		DBP	ECI2						SREBF1	MKKS				SOD2		MIR155	VIP		CHP2					CDKN1A				IFITM2		JAK1
	ATXN2		G6PC	CLK1						CYP1A2	CCNH				B2M		MYD88	ATM		C1R					NOD1				GXYLT2		LCN2
	LOC126805877		GFAP	PEX2						GALNS	FUT6				MAPK8IP1		IL17D	CD40		HNF1A-AS1					CCR5				RSRP1		MIR155
	NPC2		ABO	SRSF10						ERBB3	RAD21				SPINK1		TLR9	IL26		CYP4F2					CLDN7				IGFBP7		MYD88
	NRXN1		ANGPT1	SRSF6						CYP21A2	SLC4A4				TLR4		RUNX3	MIR140		PIGZ					EGFR				AKR1B10		IL17D
	IAPP		GPX1	ARMCX1						SLC34A1	PIP5K1B				MIR29A		GALM	IL1RAPL2		FKBP11					AKT1				PTPRR		TLR9
	TAB2		ICAM1	ZFAND1						SOD2-OT1	HPRT1				HLA-DQA1		CTNNB1	GSR		STEAP4					HMOX1				CD82		RUNX3
	APOC2		FFAR4	LSM12						PRKCA	ROBO1				MTHFR		GSTM1	RTEL1		IER3					IL7				ST8SIA4		CTNNB1
	TOR1AIP1		IFNA1	UAP1						CYP2D6	HLA-DQB2				CCR5		IBD3	ELF4		TMEM236					KRAS				LAMP3		GSTM1
	STAT1		IFNA13	LYSET						IFNA1	WNT4				EDNRB		APC	FGF10		HAPLN3					LTA				IQGAP2		IBD3
	MIR29C		KLK3	USO1						IL1R1	LYZ				MIR21		IL5	HRAS		ELOVL5					MIR146A				PPARGC1A		APC
	GNPTAB		IL2	TMX1						CCN2	NDUFAF1				AGTR2		MIF	NR1I2		TM4SF18					MEFV				WNT5A		IL5
	AKR1B1		CXCL10	PCSK1						MMP14	GLS				PTF1A		MSH2	ITGA4		RAB8B					MMP7				MAOA		MIF
	CASR		MALAT1	MRPL3						CP	TDP2				COL11A2		MTHFR	SEMA4D		SELP					SOD1				PTPN13		MSH2
	PRF1		KDR	ZNHIT6						CYP27B1	MAP2K4				CXCL8		S100A9	HIF1A		IL33					SPP1				CPT1A		MTHFR
	GH1		LAD1	G3BP2						PLTP	FUCA1				ITGB2		GORASP1	MLN		SCD					TAC1				PRLR		S100A9
	RAF1		LTA	NSMAF						VCAM1	CETN2				LINC01672		WNK1	KRT20		ICAM2					TFF3				FPR2		BPI
	CDKN2B		MAP6	DCTN6						TNFRSF11B	PPIP5K2				NOTCH2		BPI	CD55		CYP4F12					VEGFA				MTNR1A		STAT6
	GUSB		ACHE	BRD4						HSD11B1	ZNHIT3				JAK2		STAT6	F2RL1		SLC6A6					XBP1				HNF4G		TLR5
	NEU1		NR3C2	ILF2						GAD1	CXCL9				ICAM1		SYT1	SOD2-OT1		NR4A2					MADCAM1				ADAM19		TPMT
	SCN11A		MME	GTF3C3						SMAD2	CYC1				MUTYH		TLR5	EPCAM		MIR196A1					TSLP				BEST2		VIP
	DGAT2		MPO	SEC63						BCHE	PALLD				POMC		TPMT	DLD		COL1A1					CLDN2				ZG16		EBI3
	RFXANK		IL22	SLC25A5						CCL5	RENBP				TSC1		VIP	MIR18A		PTPRM					CLDN1				BEST4		CDKN1A
	BMPR2		SOST	ATP5F1B						ATP6AP2	PSMA1				KDR		EBI3	NCF1		CASP1					CD80				SLCO4A1		NOD1
	PNPLA3		PPARD	LTN1						GATA6	TFPI				CDKN1B		CDKN1A	ALOX5		ENG					NAT2				IRS1		CCR5
	MECP2		AVP	SEL1L						PARP1	ILF2				EPO		NOD1	RUNX3		HPGDS					OCLN				KLK6		CLDN7
	CASP8		MAPK1	SGCE						SCN2A	HSP90B1				ATM		CCR5	RHOA		TNC					CCR9				PXDN		EGFR
	AGER		REG1A	OXSM						SMAD3	RPS3				APP		CLDN7	CXCL5		TNIP3					LINC02605				LCP1		AKT1
	CYP3A4		SCD	EMC2						SIRT1	TCIRG1				PLAT		EGFR	SLC37A4		GPD1L					CCN2				S100A11		HMOX1
	MTTP		SGK1	TMEM70						HMOX1	DNAJC6				RBPJL		AKT1	ITGAL		GPX8					CYP3A5				PTP4A3		IL7
	MITF		SOAT1	PLAGL1						FABP2	PSMB5				ENG		HPGDS	HLA-DRB9		EMB					CYP27B1				MS4A12		KRAS
	LEPR		SPARC	RBP4						PTH1R	IL13RA2				BMP6		HMOX1	SNHG5		IL7R					DMBT1				DRAM1		LTA
	HSD11B2		SREBF1	SUCO						TAT	PSMB7				HBB		IL7	CXCR2		IGFBP5					F5				PROK2		MIR146A
	CDKL5		TAC1	PIK3R4						FLT1	HS2ST1				PIK3R1		ISG20	PLA2G2E		PTGS2					FGF7				NR4A2		MEFV
	COL9A2		TRBV20OR9-2	SRPRB						TTR	MTX2				HLA-B		KRAS	CYLD		TENT5C					GATA3				ANGPTL2		MMP7
	ALMS1		TNFRSF1B	EXOC1						TIMP1	GGNBP2				NPHS2		LTA	CD36		FAM162A					GP2				CDH5		SOD1
	NFKBIA		XBP1	SCP2						MYC	ADAM10				APOA4		MIR146A	ADA		TSHZ2					NR3C1				SLC1A1		SPP1
	COL4A3		PDHX	USP16						PON2	SGMS1				DNM2		MEFV	EP300		AHCYL2					GSTP1				AVIL		TAC1
	SLC19A2		FGF23	PGRMC2						ATP2A2	EIF4E				CAT		MMP7	FERMT1		LRRC19					GSTT1				CNTN3		TFF3
	DOCK8		KLF11	UBE2D2						MIR140	PPP2CB				GAD2		SOD1	SOD2		GBP4					RPSA				SLC16A9		VEGFA
	TYR		SOCS1	DESI2						LPA	HMGB2				IL2RB		SPP1	CYP2C9		SLC7A11					LEP				CD177		XBP1
	HJV		TNFSF10	PRPSAP2						SHC1	HSP90AB1				TAP2		TAC1	CBR3-AS1		RGCC					LGALS3				ACAT1		TSLP
	MSH2		HDAC3	DLD						MIR145	ATP5F1B				HSPB1		TRBV20OR9-2	TERT		CDH11					MGMT				SLC2A3		CLDN2
	IDUA		SORBS1	MAP3K11						F5	RAB5A				CD40LG		TFF3	PLA2G2A		PTGDR					MMP10				WARS1		CLDN1
	SPTLC1		ADAMTS13	ISOC1						PLIN1	YWHAZ				TH		VEGFA	SELP		CYYR1					NFKBIA				CALU		CD80
	CC2D2A		SORCS1	ME2						IGF2R	EXOSC8				HIF1A		XBP1	MIR150		GABRA2					NFKBIL1				PRRX1		NAT2
	COL4A4		APOA5	NECAP1						PCSK2	NAT1				IAPP		MADCAM1	MIR19A		F2R					PI3				CLCA1		OCLN
	PCSK1		ADH1B	TUBG1						IGFBP1	CD9				STAT1		TSLP	HSPD1		RAPGEFL1					PLA2G1B				ELL2		LINC02605
	MIR155		CNR1	PJA2						IER3IP1	TMEM126B				AKR1B1		CLDN2	NLRP1		ICAM1					BTNL2				SLC28A2		CCN2
	BEST1		PPARGC1B	TMED10						TGFBI	XPO1				CASR		CLDN1	NFKBIA		SERPINA3					PRTN3						CYP3A5
	USH1C		CYBB	ANKRD46						LCN2	SP3				GH1		CD80	ITGAX		COL6A3					CCL2						CYP27B1
	PROM1		NQO1	CPNE3						CFH	LTB				RAF1		NAT2	COL7A1		IL1R1					CXCL5						DMBT1
	LIPA		DMD	HAT1						IL1A	POSTN				CDKN2B		OCLN	MIR34C		TEK					CXCL12						F5
	GHR		DPT	PIGT						CYP2C9	INSIG2				GUSB		RABEPK	F13A1		PCOLCE					SLC22A5						FGF7
	TGFBR1		ERBB2	AKAP11						HGF	RBBP4				BMPR2		LANCL1	MIR222		CASP4					STAT1						GATA3
	LOC110121472		F3	UBR7						MBL2	MEIS2				PNPLA3		CCR9	MIR451A		ENPP2					HSP90B1						GP2
	DGAT1		JAZF1	TMEM50A						MPO	ATP5PO				MECP2		EBNA1BP2	AGER		COL1A2					TRPV1						NR3C1
	HBA1		MMRN1	CRKL						SERPINC1	PPP1R2				CASP8		LINC02605	SLC9A3		ENTPD1					CA2						GSTP1
	GHRL		DIANPH	BEX4						PTGS1	RSRC2				AGER		H3P28	CDH3		SLFN11					REG4						GSTT1
	SRC		GATA6	ZNHIT3						SLC5A2	DEFB1				MITF		MTFMT	PRKCD		CWH43					TP63						RPSA
	MALAT1		SLC17A5	C5orf22						TYK2	FGG				LEPR		CCN2	CD86		RIPK2					SOCS1						LEP
	NIDDM4		MSTN	ARFGEF2						LTA	CXADR				ALMS1		CYP3A5	TNFRSF6B		AREG					SOCS3						LGALS3
	NPHS1		ANGPT2	GOLGA5						CREBBP	ADD2				SLC19A2		CYP27B1	ZAP70		GJA1					CDKN2B-AS1						MGMT
	AICDA		GSR	KDELR2						CDH1	FOXH1				PCSK1		DMBT1	MMP7		PRXL2C					CD24						MMP10
	OCA2		GSTM1	MLH1						UMOD	MAP1B				MIR155		F5	CALCA		TCF4					CCL26						NFKBIA
	PMP22		GSTT1	PFN2						ABCB1	WFDC2				BEST1		FGF7	HPS1		MCUB					CEACAM5						NFKBIL1
	NFKB1		HBA1	PTGES3						SGCA	SYT1				PROM1		CABIN1	CARD11		GPR183					CXCR6						PI3
	PRX		AOC2	PAICS						SHBG	SHOC2				GHR		GATA3	CCL5		INPP5D					TRAF3IP2						PLA2G1B
	SDHB		FOXA2	SCGN						GATA4	YWHAQ				HBA1		GP2	CXCL2		LINC01559					IL24						BTNL2
	TERC		IGF2	NUCB2						SST	ZC3H7B				GHRL		NR3C1	BSN		GEM					IRAK3						PRTN3
	HRAS		IGFBP1	PTS						NR3C1	SRSF1				MALAT1		GSTP1	MASP2		ROBO1					CREBBP						CCL2
	TGFB2		IDO1	SUCLA2						PTPRN2	TFF1				NPHS1		GSTT1	CHI3L1		ARHGAP44					CRHR1						CXCL5
	ARSB		INPPL1	MAST4						CBS	ADNP				NFKB1		ARMH1	TBX21		JAM2					CRK						CXCL12
	FIG4		ISG20	UBE2E3						CAV3	VPS13C				TGFB2		RPSA	POMC		LRRC31					ADORA3						SLC22A5
	PLAU		AR	CAPN7						SCARB1	FABP5				PKD1		LEP	IL6R		RNF213					MAPK14						STAT1
	PKD1		ARNTL	GORASP2						SLCO1B1	SNRPE				BAX		LGALS3	B2M		MCAM					LACC1						HSP90B1
	BAX		MIR155	PSMD6						CREB1	UBE3C				LRP5		MGMT	XIST		CGAS					CX3CR1						TRPV1
	LRP5		MET	TOMM20						DIO2	PLK2				SERPINF1		MMP10	TAP2		HLA-DPB1					DCC						CA2
	SERPINF1		COX2	HMGN2						AHSG	INHBA				HLA-A		NFKBIA	DEFB1		CCDC69					ACE						REG4
	TRPS1		ACR	LMBRD1						APOH	SMC3				MET		NFKBIL1	CD274		MMP3					DEFB4A						TP63
	RECQL4		MIR375	MARS1						GPT	COPB2				ARSA		PI3	GPT		RASSF5					S1PR1						SOCS1
	CFTR		OLR1	SRSF7						HLA-C	TRIP4				ANGPT2		PLA2G1B	NR3C1		CCL24					F2RL1						SOCS3
	HLA-A		P4HB	SLC35B1						HMGCR	SLC24A2				RHO		BTNL2	CCL3		ANKRD20A8P					FCGR3A						CDKN2B
	BMPR1A		PCK1	PTPN3						IDE	MAN1A2				IGFBP2		PRTN3	ECM1		PRR15					FHIT						CD24
	KCNJ1		PCK2	UNC119B						GCKR	MFF				TNFRSF1B		PSMD7	BRCA2		GRK5					BIN1						CCL26
	SLC25A13		PDK4	PODNL1						SP1	UQCRFS1				MAPK14		CCL2	IL27		VCAM1					CXCR3						CEACAM5
	MET		APOM	CUL3						CNR1	PLA1A				IFIH1		CXCL5	LGALS1		FMO5					H2AX						CXCR6
	ARSA		B2M	PGRMC1						CYP19A1	RAB11FIP2				EDN1		CXCL12	MUC6		ITGB3					HGF						TRAF3IP2
	ANGPT2		PTPN6	TMED2						CPS1	CCL8				APPL1		SLC22A5	MIR200A		PCK1					HIF1A						IL24
	GCDH		PTPRN2	HPRT1						MMP3	SIM1				CASP3		STAT1	PYY		CD93					HLA-DQB1						IRAK3
	ZFP57		S100A8	ENPP2						IL17A	SGPL1				PTPN2		HSP90B1	KIT		MMP7					HLA-DRB3						CREBBP
	RHO		S100B	SERPINI1						SLC2A9	REG3A				MAPK8		TRPV1	FCGR2B		CHST11					HRAS						CRHR1
	COL17A1		IFIH1	SEC23B						CDKN3	SF3A2				ERCC2		CA2	CASP10		BTG2					AQP8						CRK
	IGFBP2		SFRP5	ASF1A						SELP	EIF2B1				TNFRSF1A		REG4	IRF8		PIM2					IL4R						ADORA3
	ETFDH		PINK1	SF3B1						F3	FAT1				MIR34A		TP63	IRF1		NID1					IL15						MAPK14
	TNFRSF1B		SREBF2	TMEM92-AS1						PRKAA2	SLC38A2				BDNF		SOCS1	AQP8		SNORD60					CXCL10						LACC1
	MAPK14		TIMP1	TASOR						CERNA3	RCN2				NOTCH3		SOCS3	KCNQ1OT1		VSIG1					ITGB1						CX3CR1
	IFIH1		TLR2	CNBP						NOS1	ATF1				PLG		ARHGEF2	CSF1		SLCO4C1					GSTK1						DCC
	GDAP1		CCR2	CCDC47						PRKCB	DYNLT3				FOS		CDKN2B-AS1	MUTYH		COL4A1					LAMC2						ACE
	TPM2		CXCR4	KLHDC2						CUBN	GZMH				ITPR1		CD24	BGLAP		VIM					LYZ						DEFB4A
	EDN1		SPX	SELENOF						ADA	YBX1				PPARGC1A		DEFB4B	BRINP3		TGFBI					MIR126						F2RL1
	ATP8B1		APLN	SHOC2						ORAI1	ZZZ3				AR		CCL26	PLAU		CLDN1					MIR196A2						FCGR3A
	APPL1		TRMT10A	ATP6V1A						KCNQ1OT1	SEL1L				TAP1		CEACAM5	CD28		ADGRL4					MICB						FHIT
	CASP3		NTN1	TXNDC15						PLB1	PSMC6				JUN		LINC02210-CRHR1	HPS4		A1CF					MIP						BIN1
	PTPN2		ENTPD1	MRPL22						ABCG2	MARCHF8				P4HB		AHSA1	MIR191		GPR160					MUC1						CXCR3
	SMCHD1		CD68	GALC						MSX2	ANKLE2				KCNJ5		CXCR6	LEP		ADAM19					IBD6						H2AX
	ERCC6		FGF19	ACP1						MAPT	C2CD4A				NPPB		TRAF3IP2	AP3B1		ARHGDIB					ACP1						HGF
	ABCA4		NR1I3	NAP1L2						SPP1	TUBA8				TIMP2		IL24	HMGB1		EPHX2					SERPINA1						HIF1A
	PRMT7		ERVK-18	CAT						PGR	ASPH				HAMP		IRAK3	SERPINA1		ANXA1					PLA2G2A						HLA-DQB1
	MAPK8		TRIM13	ANAPC13						NOD2	LPGAT1				XIAP		H3P10	TOR1A		COL15A1					TREM1						HLA-DRB3
	ERCC2		AKR1A1	RBBP4						CSF2	PFN2				RFX6		SLCO6A1	MIR199A1		CLU					PON1						HRAS
	TNFRSF1A		CECR	TASOR2						CYP2C19	TSC22D1				NGF		CREBBP	NR1H4		CCN1					KRT20						AQP8
	MIR34A		SLC19A2	PCM1						MDM2	GADD45A				PCNT		CRHR1	MIR22		BGN					RNF186						IL4R
	PNLIP		AHSA1	SARS1						CXCL10	CCT2				BGLAP		CRK	MIR210		GUCA2A					PPARA						IL15
	ATP6V0A2		RN7SL263P	NME7						PLAGL1	RIN2				MMP1		ADORA3	IFIH1		CXCR4					PTGDS						CXCL10
	BTK		MTCO2P12	PPP1CC						CDK4	ELOVL5				PLA2G6		MAPK14	CDKAL1		JAK3					PTGER4						ITGB1
	RPGRIP1L		OGA	NUP37						PLA2G7	ACLY				GJA1		LACC1	TLR8		PLEKHG6					MIR499A						GSTK1
	ITGB3		PSIP1	PRPS1						NEUROG3	CX3CL1				HHEX		CTF1	MKI67		SLC2A3					PTPN11						LAMC2
	GJB2		WDHD1	SH2B2						MIR146A	ZFAND5				TMX2-CTNND1		CX3CR1	TCN2		RHOJ					HAMP						LYZ
	BDNF		CREBBP	LRRFIP1						CYP2E1	SNRPB				SIGMAR1		DCC	TNIP1		ARHGAP29					S100B						MIR126
	SOX10		GPR119	MTREX						GNB3	CRKL				NPPA		ACE	MIR148A		PLAU					CCL25						MIR196A2
	ADRB3		CRK	EOLA1						FGF23	UBE2D2				CD40		DEFB4A	HLA-DMA		ZBP1					CX3CL1						MICB
	ATP1A2		CUX1	DCTD						ACP1	RPA1				SLC17A5		ATN1	SELL		BEST4					SDC1						MIP
	NOTCH3		CYBA	RWDD2A						CXCL12	PDCD6IP				TNFSF11		S1PR1	NOS3		TCN1					SELL						MUC1
	PLG		ADRB2	ZZZ3						ELP1	PCSK1N				ALDH2		F2RL1	EDN1		C4BPB					SFTPD						IBD6
	FOS		CYP19A1	BCL2L13						IL13	SARM1				KNG1		FCGR3A	C4B		S100A8					CLEC7A						ACP1
	MYH7		DDIT3	PCNP						GSN	UFC1				MOGAT2		FHIT	TREX1		TGFB1					SLC6A4						SERPINA1
	GMPPB		AFP	SDHD						NR0B2	CTSC				KRT5		RNF19A	MIR10B		CRISPLD2					TACR1						PLA2G2A
	ITPR1		EGR1	ANP32E						G6PD	RGS4				SELE		POLDIP2	MIR424		F2RL2					TIMP1						TREM1
	ABCA1		ERN1	EIF4E						PTHLH	RAN				CST3		SGSM3	ETS1		WIPF1					TLR3						PON1
	PPARGC1A		FBL	SMC3						PRL	FNDC3A				CDK2		BIN1	IFNA2		OLFM4					TNFRSF1B						KRT20
	LARGE1		F2	PRELID3B						SLC2A3	POLI				UCP3		CXCR3	MIR422A		SPARCL1					CXCR4						RNF186
	CPT1A		SIRT2	TTC19						PTPN6	MX2				SMAD4		H2AX	MIR30A		SLC9A2					SLC25A20						PPARA
	AR		CLEC16A	RNF138						COMP	NRG3				LINC02605		HGF	GSTT1		RGS5					CAMP						PTGDS
	TAP1		ANGPTL2	XBP1						PDE4D	AHCY				IGFBP3		HIF1A	HLA-DRB5		ADH1A					CASP1						MIR499A
	IDH1		PADI4	MAP2K4						CCR2	PJA2				DSE		HLA-DQB1	CDKN2B		TMTC1					NLRP12						PTPN11
	PIK3CG		RNF19A	UCHL1						GP1BA	PPP2R5C				SUMO4		HLA-DRB3	GNAS		ANPEP					IL1RL1						HAMP
	PDGFRB		POLDIP2	DMXL1						FADS2	BRD4				EZH2		HRAS	MIR494		SEMA6A					CD163						S100B
	JUN		HAVCR1	INTS12						ADAMTS9	ADK				CNBP		AQP8	KIF21B		CALCRL					GRAP2						CCL25
	PPARA		GIPR	PRKRA						MIR146B	GCLM				RBP4		IL4R	MIR182		FLT1					ABCG2						CX3CL1
	P4HB		SIGLEC7	VDAC1						IL6R	MFN1				CCND1		IL15	IFNAR2-IL10RB		STRIP2					CD44						SDC1
	KCNJ5		HPGDS	SDC2						KITLG	APOL1				CISD2		CXCL10	MIR15A		MMP12					MAGI2						SELL
	MTMR2		GNB3	PPIP5K2						PSEN1	SCG5				HP		ITGB1	MIR200B		SAA2					RAB4B-EGLN2						SFTPD
	NPPB		ANPEP	PDHX						PSEN2	ATP6V1H				EGF		GSTK1	MIR193A		CAV1					PSC						CLEC7A
	TIMP2		SETD2	PEX11B						PTPRF	MTUS1				MGAT2		LAMC2	ACSM3		PLCE1					CDH11						SLC6A4
	MME		NR3C1	TOM1L1						GSTM1	CRNDE				SREBF1		LYZ	TTC7A		CXCL11					IFITM3						TACR1
	EXT1		ANXA1	SKIC3						COL18A1	MKNK2				GALNS		MIR126	CXCR1		IGHA1					CDX2						TIMP1
	HAMP		NRG1	CHUK						SLC37A4	COPS5				ERBB3		MIR196A2	MMP8		BNIP3					TNFSF13B						TLR3
	XIAP		HK2	IRF7						LAMP2	TAOK2				CYP21A2		MICB	MGMT		FADS1					RIPK3						TNFRSF1B
	SCO2		HLA-C	ARGLU1						IFNAR2	MTREX				SLC34A1		MIP	TEK		CFI					CD160						CXCR4
	RFX6		AGFG1	PSMD8						FOXO1	PGGHG				SOD2		MUC1	CCNY		IGKC					CHGA						SLC25A20
	NGF		HSPA5	TIGAR						G6PC2	KCNJ6				PRKCA		PAEP	PVT1		LOC102724971					CHI3L1						CAMP
	RPE65		HSP90AA1	ENPP4						SLC25A4	ABAT				IFNA1		IBD6	LINC01475		CHI3L1					RASSF1						CASP1
	PCNT		IARS1	CRY1						MIR143	PURA				IL1R1		GDE1	CCT5		LOXL2					EGLN2						NLRP12
	BGLAP		ICA1	TMEM14B						NPY	FHL1				CCN2		ACP1	MAP2K1		PLA2G2A					SLC6A14						IL1RL1
	MMP1		HCAR2	RFC3						GSK3B	ZC3H13				MMP14		SERPINA1	MUC3A		CLCN2					LRG1						CD163
	PLA2G6		IGFBP2	TOGARAM1						HTR2A	LIM2				CP		PLA2G2A	SH2D1A		MEP1A					TAGAP						GRAP2
	UGT1A9		CCN1	DHRS7B						TNFRSF11A	SMARCA5				CYP27B1		TREM1	ELP1		MUC1					ADM						ABCG2
	IL18		TNFRSF9	WFDC2						MIR30E	PPP2R3C				PLTP		PON1	IFNA1		C1S					ADORA2A						CD44
	GJA1		JAK2	ADSS2						BMP4	UBA2				VCAM1		KRT20	HLA-E		MMP1					CRH						MAGI2
	EMD		LCN2	CX3CL1						F2RL1	PDIA3				TNFRSF11B		RNF186	MIR296		ASAP1					DOCK11						RAB4B
	HHEX		MIR132	RAB1A						COMT	TUBG1				GAD1		PPARA	MIR675		ADH1C					MUC17						PSC
	TMX2-CTNND1		MIR223	AP2M1						JAZF1	RCBTB1				SMAD2		MAP2K7	LAMC2		IGFBP7					PLB1						CDH11
	GLP1R		MIR27A	TRMT5						TLR3	NUP107				BCHE		PTGDS	SRC		CCL2					CYP2C19						IFITM3
	LOC129931597		MIR29A	BCLAF1						GGT1	PSMD12				CCL5		PTGER4	CD44		FADS2					DEFB1						CDX2
	SIGMAR1		MIR34A	DDX46						NAMPT	SH3GL2				ATP6AP2		MIR499A	MIRLET7I		LDHD					NQO1						TNFSF13B
	TFAP2A		MAP3K5	CAND1						INPPL1	NEFM				GATA6		PTPN11	CTNNA1		ORAI2					AGER						RIPK3
	NPPA		MMP14	RBM39						NLRP3	ID1				PARP1		HAMP	IL1RL2		SLC1A1					MLKL						CD160
	CD40		MT2A	RPL10A						KCNE1	AGA				SCN2A		S100B	IL1R2		THY1					EIF4E						CHGA
	SLC17A5		ATF4	SELENOT						MIR221	SCAMP2				SMAD3		CCL25	MUC19		SRGN					ELF3						CHI3L1
	PYGM		NFKB1	RSL24D1						HK2	FBXO11				HMOX1		CX3CL1	BIRC5		EXPH5					EPHB2						RASSF1
	TNFSF11		NOS2	PALS2						HSPA4	ARPC1A				FABP2		SDC1	MIR224		DENND5A					F2						EGLN2
	SPTA1		NUCB2	DCK						MYH9	SET				PTH1R		SELL	ESR1		CTSK					FAAH						SLC6A14
	ALDH2		SIRT6	CD164						SLC52A2	PDHX				TAT		SFTPD	ZPBP2		CD69					FCGR3B						LRG1
	COG2		ADA2	UBL3						NOTCH1	PTP4A1				FLT1		CLEC7A	MMP13		ANGPTL2					FGFR1						TAGAP
	NAGA		POR	CAPRIN1						PLAUR	CLTRN				TTR		SLC6A4	ARPC2		SERPINB9					CARD8						ADM
	NDRG1		SELENOS	PFKM						TEK	CDK7				TIMP1		ST2	NORAD		PDPN					KLRK1						ADORA2A
	CASQ2		MAPK7	ANKRD49						TRPC6	POT1				MYC		TACR1	MYC		IFI44					FOXO3						CRH
	MIR17		TRIB3	METAP2						PDCD1	SH2B2				PON2		TIMP1	ORMDL3		ANXA6					FLT1						DOCK11
	SPTLC2		ACTB	NME1						RAG2	AOPEP				ATP2A2		TLR3	FN1		FSIP2					SIRT1						MUC17
	KNG1		RORC	PSMB5						TGM2	GBP2				MIR140		TNFRSF1B	CXCL12		HPGD					FOS						PLB1
	MOGAT2		SORT1	SRPRA						ACVR2B	ACAP2				LPA		CXCR4	CYBA		BST2					LY96						CYP2C19
	KRT5		S100A12	TBPL1						IL15	NHLH2				SHC1		SLC25A20	CASP3		COL4A2					PANX1						DEFB1
	LOC106627981		SELE	TFB2M						A2M	CD74				MIR145		AIMP2	MIR342		KDR					ALPI						NQO1
	SELE		P2RY12	NCBP2						ADIPOR2	NSF				F5		CDR3	PDGFRB		SAMD9L					NOX1						AGER
	HFE-AS1		SLC6A2	OSTM1						RUNX2	ACP3				PLIN1		CAMP	TLR7		NR1H4					GUCA2A						MLKL
	CST3		BMP7	EAPP						PGM1	NBEA				IGF2R		CASP1	POLA1		NMRAL2P					GUCA2B						EIF4E
	CDK2		SLC9A3	CSE1L						MYD88	CSNK1A1				PCSK2		NLRP12	MIR9-1		P2RY8					GZMB						ELF3
	UCP3		STAT5B	C11orf58						CXCR4	TRIM37				IGFBP1		IL1RL1	MIR27A		ICOS					HLA-A						EPHB2
	VCP		STK11	AZIN1						HMGB1	ZC3H7A				IER3IP1		CD163	MIR122		ALPL					HLA-C						F2
	PRPH2		TFPI	TAF2						NR1H4	TM9SF2				TGFBI		GRAP2	NLRP6		PXDN					HLA-DPB1						FAAH
	SMAD4		TFRC	ZBTB7A						CR2	PPP3CB				LCN2		ABCG2	INPP5D		CMBL					HLA-G						FCGR3B
	LINC02605		THBS1	LGR4						MIAT	PDCD2				CFH		CD44	HLA-G		NNMT					NR4A1						FGFR1
	IGFBP3		TSPO	EMC7						NIDDM2	PLEKHF2				HGF		CD68	PLCG2		FERMT2					APEX1						CARD8
	DSE		TKT	SSR3						GAPDH	PSIP1				MBL2		MAGI2	PSMB9		PTPRC					BIRC2						KLRK1
	CRPPA		TRPC6	PPP2CB						TPO	PEG3				MPO		KLRC4-KLRK1	POLE		CSF2RB					BIRC3						FOXO3
	OFD1		UCHL1	CCT4						GSTP1	MAT2B				SERPINC1		RAB4B-EGLN2	BCL10		MAOA					HSPA4						FLT1
	SUMO4		VPS51	MTMR6						FBN2	HSD17B12				TYK2		ABCB6	SMAD5-AS1		IFI30					HSP90AA1						SIRT1
	ATP7A		VEGFC	CFAP20						THBS1	EIF4H				LTA		PSC	TJP1		NR4A1					HSPD1						FOS
	EZH2		NPHS2	TMEM267						NAT2	PGRMC2				CREBBP		CDH11	PIGR		EDNRA					TNC						LY96
	MIR206		NOX5	SUN1						MIR210	MARCHF3				CDH1		IFITM3	STXBP2		KLF7					IDH1						PANX1
	POMGNT2		AIMP2	RAB14						RAC1	NOC3L				UMOD		CDX2	CASP8		ADGRF5					APOE						ALPI
	CNBP		PPP1R3B	CTR9						PLCG1	TRIM13				ABCB1		NXF1	DST		EVI2B					LINC01193						NOX1
	HGSNAT		RPAIN	PSMD5						SOX2	MTHFD2				SGCA		TNFSF13B	TNFRSF14		MMP9					IL11						GUCA2A
	RBP4		OGT	SLBP						UCP1	MAP1LC3B				SHBG		CORIN	MIR100		MUC5B					IL16						GUCA2B
	CCND1		CNDP1	CUL5						FNDC5	DDX5				GATA4		RIPK3	PMS2		TFPI					IDO1						GZMB
	GDF5		DEGS1	TPRKB						C3	CLCN3				SST		CD160	LOC126806658		LAMA4					IRAK1						HLA-A
	CISD2		CAV1	NPTN						PIK3CB	C1QBP				PTPRN2		CHGA	IL3		LAX1					ITGAE						HLA-C
	UGT1A6		RUNX2	WNK1						RARRES2	STAG2				CBS		CHI3L1	NOTCH1		BDH1					ITGAV						HLA-DPB1
	ELAC2		TNFSF11	RPL4						HSP90AA1	DHRS2				CAV3		RASSF1	ITGAE		ACSL4					KDR						HLA-G
	HP		PEA15	SERINC1						TG	BNIP3				SCARB1		EGLN2	STAT5B		FKBP10					KIR3DL1						NR4A1
	EGF		RIPK1	PGD						STAT5B	SLC25A5				CREB1		SLC6A14	TACR1		RHOH					NPSR1						APEX1
	PTPRC		CCK	ARPC1A						JAK1	PHACTR2				DIO2		CISH	MIR23A		CD79A					LEPR						BIRC2
	TRPM4		IL33	PSMB7						MASP2	MEST				AHSG		LRG1	RORC		KLHL5					LGALS4						BIRC3
	MARS1		GRAP2	MPC2						ATF2	ALDOB				APOH		TAGAP	MIR345		HCLS1					LPL						HSPA4
	MGAT2		CD38	GCSH						FADS1	CAPZA2				GPT		COL2A1	PIK3CG		FLI1					MIR122						HSP90AA1
	SREBF1		DCAF1	SLC30A1						MIR132	CLPX				HLA-C		ADM	ABCG2		ITGB2					MIR143						HSPD1
	MAP2K1		NAT2	ATF1						KDM6A	TXNRD1				GCKR		ADORA2A	MIR106A		ADM					MIR145						TNC
	UGT1A8		FOXO6	SRP54						CD28	USP14				SP1		CRH	THBD		EDN3					MIR19A						IDH1
	TECPR2		SH2B3	RHOA						OXTR	PPP1R12A				CNR1		DOCK11	IL12RB2		PDGFRB					MIR206						APOE
	CYP1A2		LINC01672	PSMC3						CAMK1D	SLC30A9				CYP19A1		MUC17	ICOS		DYSF					MIR214						LINC01193
	BBS2		DNM1L	HDDC2						SCN10A	SDCBP				CPS1		HT	GOT1		NXPE3					MIR215						IL11
	GALNS		PPIF	ALG5						SOCS3	TNPO1				MMP3		CDAN1	MIR106B		MX2					MIR29A						IL16
	UGT1A3		NAMPT	VLDLR						STK11	CDK8				IL17A		PLB1	NLRC4		MS4A8					SMAD7						IDO1
	ERBB3		CDK4	M6PR						APOA2	SSX2IP				CDKN3		CYP2B6	PIK3R1		IL10RA					DEFB103A						IRAK1
	B3GALT6		CDKN1C	ENOPH1						HDAC2	RTCB				SELP		CYP2C19	CREBBP		CCDC3					MDK						ITGAE
	UGT1A4		TUBB4B	AP5M1						PPARD	F2RL3				F3		DEFB1	PON1		FBN1					MDM2						ITGAV
	B3GALNT2		FST	PSMA1						LAMC2	NMT1				CERNA3		NQO1	MIR20A		AKR1B10					MEP1A						KDR
	CYP21A2		CEACAM5	DYNC1LI1						FXN	ST18				NOS1		AFM	NRAS		CA2					MET						KIR3DL1
	SLC34A1		PERCC1	EIF2B1						GRIN2B	TAOK1				PRKCB		AGA	HNF1A-AS1		SLC39A5					MLN						NPSR1
	SOD2-OT1		ADCY5	KCTD3						PRSS1	GPI				CUBN		AGER	AHR		REG1A					MMP2						LEPR
	POLG		CHGA	TVP23B						TNNI3	TFDP1				ADA		EFNA5	IL2RG		CYTH4					MMP3						LGALS4
	MT-ND1		TREH	RDX						VIM	CD200				ORAI1		MLKL	OCLN		LAPTM5					MIR196B						LPL
	AGXT		C1QTNF5	RBM23						ST3GAL4	LPAR3				KCNQ1OT1		EIF4E	PGR-AS1		GLCCI1					MST1R						MIR122
	SMAD6		FBXO32	NEBL						ACHE	USP1				PLB1		ELAVL2	MYD88		ADGRG6					MTRR						MIR143
	PRKCA		CLU	SDHB						HLA-DPB1	BMI1				ABCG2		ELF3	IGF1R		PLEK					MUC3A						MIR145
	CYP2D6		CMKLR1	TSN						FXYD2	INHBB				MSX2		EPHB2	DPYD		SLC16A4					MUC4						MIR19A
	MKS1		COL9A3	PNMA2						DLD	GATM				MAPT		F2	MIR26B		MZB1					MUC5AC						MIR206
	IFNA1		COPA	CMAS						KL	EEF1B2				SPP1		FAAH	EPO		RAB31					MXI1						MIR214
	HSPB8		ADORA1	NTAQ1						MIR27A	SERPINA4				PGR-AS1		FCGR3B	KNG1		NR4A3					NOS3						MIR215
	IL1R1		CP	BEX1						DNAJC3	PCBP1				NOD2		FGFR1	IDO1		MS4A12					SLC11A2						MIR29A
	PDE6B		CPE	LZTFL1						GFAP	RNF6				CSF2		CARD8	CFB		HNF4G					MIR375						DEFB103A
	MAPK3		TRPM6	ERGIC2						CALCA	SPG21				MDM2		KLRK1	MAPK1		COL3A1					ODC1						MDK
	CCN2		CSF2	REXO2						FLT4	SLC6A8				CXCL10		FOXO3	PCAT1		AQP9					TNFRSF11B						MDM2
	SCNN1A		CSF3	CPE						PTK2B	ZBED5				PLAGL1		MPRIP	BMP6		MMP2					DUOX2						MEP1A
	ALS2		NRG4	UBE2G1						TNDM	NLRP7				CDK4		FLNB	CYP3A5		VIPR1					PAK1						MET
	SLC4A1		CXADR	SPRED2						PRRT2	RB1CC1				PLA2G7		FLT1	EBI3		BCL6					IL20						MLN
	MMP14		CYP2C19	SAR1A						HSPD1	SLC6A1				NEUROG3		SIRT1	MIR93		ADGRE2					PECAM1						MMP2
	GYG1		CYP2C9	PRINS						EDNRA	HMG20A				MIR146A		FOS	BRCA1		IL1A					PIK3CA						MMP3
	KIF1C		GRK2	SNX4						MIR223	HEBP2				GNB3		SEC14L2	NPM1		COL12A1					PIK3CB						MIR196B
	CP		CYP2D6	ACAP2						CLEC16A	SEC24B				FGF23		SMUG1	SLC44A4		PRRX1					PIK3CD						MST1R
	CYP27B1		CBLL2	RIOK2						MIR122	LAP3				ACP1		LY96	HOTAIR		TFF1					PIK3CG						MTRR
	PLTP		SLC35G1	SEC23IP						CASP9	PSMD6				CXCL12		PANX1	CD59		MIR192					PKM						MUC3A
	VCAM1		DCN	CNIH1						SETD2	INA				ELP1		ALPI	GZMB		TRPS1					DEFB103B						MUC4
	TNFRSF11B		DLD	PSMD7						DNAH8	PRDX3				IL13		GEM	MIR204		REG3A					CYP26B1						MUC5AC
	HSD11B1		AGRP	COG5						SREBF2	DNAJA2				GSN		NOX1	PTGER2		TMEM45A					PSD						MXI1
	GAD1		JAG1	GMFB						SLC22A2	SERPINI1				NR0B2		IL17B	HLA-DPB1		RGS1					B2M						NOS3
	MTRR		ELANE	IMPA1						TET2	LZTFL1				G6PD		GUCA2A	TET2		THEMIS2					MEPE						SLC11A2
	LCAT		ELK3	RRAGA						FABP4	PTGES3				PTHLH		GUCA2B	DNASE1		CD80					SLC12A9						MIR375
	TPP1		EPHB1	ARFGAP3						MIF	UBA5				PRL		GZMB	MTR		PTCH2					MIR146B						ODC1
	HARS1		ACSL1	BST2						TREM2	HMGN2				SLC2A3		HLA-A	HSPA1L		C1orf210					MUC3B						TNFRSF11B
	NRAS		PTK2B	ANP32A						PAX2	SLC20A1				PTPN6		HLA-C	MIR3936		GALNT12					PTPRS						DUOX2
	ALG2		ATF6	MEAF6						C4A	IL24				COMP		HLA-DPB1	XRCC1		DOCK11					RAC1						PAK1
	SMAD2		FOXM1	OAT						FURIN	IARS1				PDE4D		HLA-G	AIRE		CR1					RAG2						IL20
	BCHE		FLNA	TMEM135						GIP	RAB6A				CCR2		NR4A1	MIR423		GMFG					CCND1						PECAM1
	CCL5		CELA3B	MTX2						KRT18	CETN3				GP1BA		APEX1	HSPA1B		MMP10					REL						PIK3CA
	PITX2		DDAH1	TRMT11						ADIPOR1	TYROBP				FADS2		BIRC2	MIR203A		THRB					REG1A						PIK3CB
	ATP6AP2		CD2AP	RABGGTB						COL6A3	FXR1				ADAMTS9		BIRC3	PDGFRA		CXCL8					S100A1						PIK3CD
	GATA6		NR5A2	VAMP7						DDOST	PRDX4				MIR146B		HSPA4	BCL2L1		BIRC3					S100A8						PIK3CG
	KCNJ2		AMBP	MPC1						MIR214	INTS8				IL6R		HSP90AA1	MIR24-2		CHN1					CCL3						PKM
	COL4A1		GFER	ABCE1						SNCA	ARID5B				KITLG		HSPD1	BLTP1		CD38					CCL5						DEFB103B
	PARP1		AMPD1	EED						TUBA1A	HSPE1				PSEN1		TNC	PSMB8		MGP					CCL8						CYP26B1
	SCN2A		NOX1	TGFBR2						AMBP	CD2AP				PSEN2		IDH1	DAB2		SLAMF1					CCL21						PSD
	ANK1		ANGPTL3	PANK3						CYBA	CYB5R4				PTPRF		APOE	PCNA		CYP3A4					CCL24						B2M
	SMAD3		DESI1	POLE3						SPARC	ABCD3				GSTM1		LINC01193	LOC130064510		VNN2					SFRP1						MEPE
	SPG11		GOT2	TDP2						WNT1	NEU3				COL18A1		IL11	ITGB4		LAMP3					SFRP2						SLC12A9
	SIRT1		IFNL3	GIN1						CD274	CPB2				SLC37A4		IL16	UNC13D		ITGA2					SLC9A3						MIR146B
	LINC01370		PSAT1	CYC1						SLCO1B3	CBX1				LAMP2		IDO1	LOC106029312		LCP2					SLC15A1						MUC3B
	LAMB2		HCLS1	SLC26A2						ERBB4	SLC17A6				IFNAR2		INSRR	PRF1		HLA-DOB					SLPI						PTPRS
	HMOX1		CFH	COPS5						TRAF6	CDC5L				FOXO1		IRAK1	JUN		ITGAX					SOAT1						RAC1
	GBE1		MNX1	CDK4						CNP	MPC2				G6PC2		ITGAE	SLC6A4		PCDH20					SOD2						RAG2
	FABP2		HMGA1	PREPL						MIR130A	PALM2AKAP2				SLC25A4		ITGAV	ERAP2		FCRL5					SOX2						CCND1
	PTH1R		ACACB	RNF13						TIMP3	PRKRA				MIR143		KDR	LGR5		CLDN8					STAT5A						REL
	TAT		HSPA1A	HSP90AB1						PRKAA1	EPB41L3				NPY		KIR3DL1	WRN		MME					TAP2						REG1A
	FLT1		HSPA1B	SLC30A9						CD44	SMARCE1				GSK3B		NPSR1	MAPK14		SLCO1B3					TCF7L2						S100A1
	SLC5A7		HSPA4	NEK7						PCK2	PDGFC				TNFRSF11A		LEPR	ICAM3		SELL					TCN2						S100A8
	TTR		HSPB1	ACADM						AOC3	SRP54				MIR30E		LGALS4	TNFRSF25		SLC9A3-OT1					TERT						CCL3
	TFAP2B		APOA4	TMEM165						BCL2L11	EIF4A3				BMP4		LPL	MIRLET7E		TMEM154					TGFBR2						CCL5
	TIMP1		IDDM7	RPL30						STAT2	RPL35A				F2RL1		MIR122	CXCR3		ALDH1A2					TLR1						CCL8
	UGT1A7		IFNAR1	TLK1						GAL	GNAI3				COMT		MIR143	IL17REL		WNT5A					TNFAIP6						CCL21
	CACNA1F		IL2RB	MAP1LC3B						FUT2	MTUS2				JAZF1		MIR145	MIR30E		CYTIP					C4B						CCL24
	MYC		IL6R	ELOVL5						MAFA	SUCLA2				TLR3		MIR19A	JAZF1		SLC9A3					TXN						SFRP1
	PON2		ITGAM	AMZ2						CCK	MARCKS				GGT1		MIR206	CYTOR		CD274					XRCC1						SFRP2
	PLOD2		ITGB2	DHRS7						PAX6	WSB2				NAMPT		MIR214	HAVCR2		SLA					YWHAZ						SLC9A3
	ATP2A2		GSTK1	SCG5						PAX8	AAK1				INPPL1		MIR215	HBEGF		KLHL6					CALCA						SLC15A1
	IGF2-AS		KLK1	GNL3						NRG1	TSPAN7				NLRP3		MIR29A	CXCL9		CD53					BCL2L12						SLPI
	LOC107303340		KNG1	PLP2						GFPT1	PEX11B				KCNE1		SMAD7	MCL1		FN1					PLA2G6						SOAT1
	MIR140		SUMO4	CLCN3						MIR148A	UBE2D3				MIR221		DEFB103A	MROH3P		HGF					CASP9						SOD2
	LPA		LGALS1	GNAS						SLC29A3	ZFR				HK2		MDK	NAT1		CD27					CAT						SOX2
	SHC1		LNPEP	JOSD1						GDF2	GALNT1				HSPA4		MDM2	RASGRP1		SRPX2					HAVCR2						STAT5A
	BCL2L1		LOX	LSM14A						IFNAR1	PRMT5				MYH9		MEP1A	MIR375		GZMK					USO1						TAP2
	ROR2		LRP2	ACAT1						LPIN1	GTF2B				SLC52A2		MET	FNDC4		SLC4A4					EED						TCF7L2
	MIR145		MIR15B	FBXW12						SERPINA1	PSMD8				NOTCH1		MLN	MST1R		IGKV1D-8					CBR1						TCN2
	F5		MIR200B	SRSF2						STAT5A	PNRC2				PLAUR		MMP2	CCN2		CA1					RIPK1						TERT
	PLIN1		MIR210	HSPA14						SLC12A3	SNRPD3				TEK		MMP3	IKZF1		SELE					CFLAR						TGFBR2
	IGF2R		ARR3	RAB2A						CDKN1C	FOSB				TRPC6		MIR196B	NQO1		TCEA3					PER3						TLR1
	PCSK2		SMAD3	DDX1						SELL	SCG2				PDCD1		MST1R	INSL6		GBP5					NAT1						TNFAIP6
	CES1		MEN1	SLC35E1						EEF2	CXCL11				RAG2		COX1	BANK1		POU2AF1					CD86						C4B
	IGFBP1		MGP	PPP1R12A						ADAMTS13	DMBT1				TGM2		MTRR	MT-CO1		DOCK8					CD34						TXN
	SLC27A1		MIP	CD46						SLC6A2	PSMD14				ACVR2B		MUC3A	RMRP		SATB2					SEMA3E						XRCC1
	IER3IP1		MMP1	SLC25A32						PDGFRA	ZCCHC10				IL15		MUC4	CLEC7A		GREM1					ADA						YWHAZ
	TGFBI		MMP8	EEF1B2						FASN	ALAS1				A2M		MUC5AC	TF		SAMSN1					IBD22						CALCA
	PFKM		MYD88	GLO1						HSPA5	HBS1L				ADIPOR2		MXI1	CFTR		MCTP1					IBD24						BCL2L12
	LCN2		CCN3	PPP3CC						CTSD	ERP44				RUNX2		MYOD1	TLX1NB		STX11					IBD26						PLA2G6
	CDKN1A		ATP2A2	PRKCH						XBP1	PLS1				PGM1		WG	MTHFD1		CD180					MIR4728						CASP9
	LDB3		NPPC	ENTPD3						NRP1	KPNA3				MYD88		NOS3	TAP1		FOSB					IL18BP						CAT
	CFH		CISD2	POLR1B						CTSB	PPA1				CXCR4		SLC11A2	TLR3		CES3					MUC12						HAVCR2
	IL1A		REG3A	LIPT1						PYY	ISG20				HMGB1		MIR375	CCHCR1		CAPN13					ACTR3						USO1
	LOC106799834		PRKN	ARMT1						SNAP25	UBE4A				NR1H4		ODC1	CFLAR		SLC6A19					CDH13						EED
	CYP2C9		PC	PPT1						PGF	BUB3				CR2		TNFRSF11B	IL17RA		CD37					NAMPT						CBR1
	HGF		SERPINA5	PDCD10						TFRC	REV3L				MIAT		DUOX2	CAMP		BEST2					TNK2						CFLAR
	MBL2		GAL	HNRNPH3						RELA	VPS26A				NIDDM2		PAK1	CARD6		CXCL10					GDF11						PER3
	TAFAZZIN		MLXIPL	NOC3L						MMAB	JMJD1C				GAPDH		IL20	TAPBP		IFI44L					STUB1						NAT1
	MPO		ANGPTL4	PPP2CA						SGK1	RHOT1				TPO		CUZD1	MIR15B		GLIPR1					TRAIP						CD86
	KCNA1		GP6	STMN2						ADM	TMEM106B				GSTP1		HSPA14	KRT18		VCAN					TLR6						CD34
	SERPINC1		PCSK1	AK6						HDAC9	PRMT3				FBN2		CRNKL1	KRT8		CEMIP					CITED2						SEMA3E
	HSD3B2		IL23A	UFC1						FLG	TNKS				THBS1		PECAM1	CDC42		ARHGAP15					NDRG1						ADA
	HUWE1		PDR	ATP6V1B2						CCL11	S100A2				NAT2		PIK3CA	NFKBIL1		VIL1					YAP1						IBD22
	LOC126807011		ARID4B	MAN1A1						CPE	PPP1CC				MIR210		PIK3CB	SATB2		KCNA3					CXCL13						IBD24
	PTGS1		ACP1	RAP1GDS1						ADRA2A	SERPINA5				RAC1		PIK3CD	NOTCH4		CA4					TXNIP						IBD26
	MTR		PGM1	PAFAH1B1						IL12B	TXNDC15				PLCG1		PIK3CG	VIM		CD177					KHDRBS1						MIR4728
	SLC5A2		PIN1	EIF4H						DNM1L	NDUFA8				SOX2		PKM	TNFSF4		SERPINB7					NEK6						IL18BP
	CLCN2		PLA2G1B	TUBB						MIR22	UBE2E1				UCP1		EIM	NCF4-AS1		CYRIA					CFTR						MUC12
	TYK2		PLAT	TMED3						IL7R	NRXN3				FNDC5		SLC52A1	IGHE		CDHR1					CEACAM3						ACTR3
	ETFA		UBASH3A	SUCLG2						FBLN5	SLC25A32				C3		PAG1	PRDM1		SLC6A20					CEACAM7						CDH13
	LTA		PLTP	CDC5L						MEF2A	SV2B				PIK3CB		DEFB103B	TGFBR2		GHR					LILRB4						NAMPT
	MIR657		PON2	MRPL19						FOXA2	CAMSAP2				RARRES2		CYP26B1	TIMP2		S100A9					LOC110806262						TNK2
	CREBBP		PPIA	PRDX3						THADA	AQP8				HSP90AA1		PSD	PTCH1		MOGAT2					ADAMTS13						GDF11
	CDH1		TET2	THAP12						CRH	PSMD7				TG		B2M	ADIPOQ		RIPOR2					CHEK1						STUB1
	SMN1		PPID	RWDD1						ABCC1	RCAN2				STAT5B		MEPE	AURKA		SLAMF6					BVES						TRAIP
	UMOD		SLC52A1	PITPNA						GSR	TIAM1				JAK1		SLC12A9	CCL24		PTP4A3					WIF1						TLR6
	CLCNKB		PPP1R3C	ZBTB1						CISH	NUP153				MASP2		PCBP4	CRHR2		NCKAP1L					EGLN3						CITED2
	WT1		SLC47A1	CEP63						CYP2R1	SRSF6				ATF2		MIR146B	MMP10		IGKV2-24					PADI2						NDRG1
	FAH		IMPACT	CCNG1						MIR222	PGD				FADS1		MUC3B	PECAM1		ST8SIA4					CAVIN3						YAP1
	ABCB1		PRKAR1A	DDX5						SLC18A2	DDX21				MIR132		PTPRS	CCL7		TNFRSF9					STK38						CXCL13
	AHI1-DT		PRKCA	COPS2						ITGAM	MYT1L				KDM6A		RAC1	SBNO2		SLC37A2					MGLL						TXNIP
	WFDC21P		CISD1	PCBP1						LRP2	CUL5				CD28		MOK	FBXW7		RND1					FCRL3						KHDRBS1
	ACVR1		PRL	GSTA4						TCF4	PDHB				OXTR		RAG2	SMAD2		A2M					EXOC3-AS1						NEK6
	SGCA		PROX1	NBPF1						RBP3	SAR1B				CAMK1D		CCND1	ICOSLG		SERPINE1					CLU						CFTR
	L2HGDH		PSMD9	IGF2BP2						SLC11A2	SRP72				SCN10A		OPN1LW	BLK		MYO1A					PLIN2						CEACAM3
	SHBG		MIR146B	RAB6A						ADA2	IFT57				SOCS3		REL	CYP1A1		LUM					CCR1						CEACAM7
	MMP13		PTPN2	PYROXD1						TBK1	MT1E				STK11		REG1A	PTH		SPINK4					CCR3						LILRB4
	FUS		PTX3	TARS1						GC	CCNG1				APOA2		S100A1	PLA2G7		FCN3					CCR7						LOC110806262
	DSP		RAC1	HMG20A						C2	KIF2A				LAMC2		S100A8	MYB		LRRC66					SNX20						ADAMTS13
	PLP1		RAF1	PSMD14						RPS6KB1	SLC30A1				FXN		CCL3	IL18RAP		RASGRP3					CNR1						CHEK1
	UGT1A10		IL21	RANBP2						ANGPT1	PDIA6				GRIN2B		CCL5	CD27		LILRB2					MAP3K8						BVES
	GATA4		RARRES2	MFF						CELSR2	HNRNPM				PRSS1		CCL8	DAP		SYTL2					CLDN4						WIF1
	SST		BCL2	PAPSS1						GRIA2	PPM1A				TNNI3		CCL21	GATD3		AKT3					CPOX						EGLN3
	SLC12A1		S100A1	ZNF706						CLCN7	PSMD11				VIM		CCL24	NXPE1		STOM					CRHR2						PADI2
	NR3C1		S100A9	MAP7						UTS2	KCNH5				ST3GAL4		SFRP1	BIRC3		CXCR1					DEFB104A						CAVIN3
	PTPRN2		CCL5	RHEB						EIF2S1	API5				ACHE		SFRP2	CLU		ME1					CSF2						STK38
	CBS		CXCL5	HAUS2						CSF1	DAD1				HLA-DPB1		SLC9A3	TNFSF10		FGF7					CSNK1E						MGLL
	SGCG		SELP	DPM1						TP63	RNF7				FXYD2		SLC15A1	IL2RB		GUCY1A1					VCAN						FCRL3
	CAV3		FN3K	COPB2						ALOX12	GATAD2A				DLD		SLPI	CLDN1		PRLR					IL34						EXOC3
	SCARB1		SELENOP	TMEM33						MIR216A	CHGB				KL		SOAT1	ADAM17		CAPN9					ADRA2A						CLU
	TMEM67		HHIP	AKAP9						ELANE	INSM1				MIR27A		SOD2	DNMT1		CATSPERB					YDJC						PLIN2
	SLCO1B1		BMP2	UBE2A						CYP2B6	MAP3K11				DNAJC3		SOX2	IL1RL1		IRF4					GPBAR1						CCR1
	CD4		CXADRP1	ARPC5						ADCY5	KLHDC2				GFAP		STAT5A	UBE2L3		CHST15					CXADR						CCR3
	LIPF		SMS	BTBD3						MC3R	SGCE				CALCA		TAP2	AOC1		DMBT1					CYBA						CCR7
	CREB1		SNCA	CNOT8						JAG1	EFHC1				FLT4		TCF7L2	CYP1A2		DOCK2					MARVELD2						SNX20
	DIO2		SPG7	AGRN						SOD3	DDX3Y				PTK2B		TCN2	DCLRE1C		CXCL9					CYP2A6						CNR1
	AHSG		SPINK1	HSP90B1						MLXIPL	CRY1				TNDM		TERT	KLRK1		NCF2					CYP2C9						MAP3K8
	APOH		BRS3	LARP4						ARRB2	ITGB3BP				PRRT2		TGFBR2	TGM2		AIM2					CYP2D6						CLDN4
	COL7A1		SYP	ANKMY2						MGAM	CEP63				HSPD1		TLR1	CCKBR		LCP1					CYP2E1						CPOX
	GPT		BTF3P11	EIF1B						GATA3	HAT1				EDNRA		TNFAIP6	MIR98		PDCD1LG2					CYP3A4						CRHR2
	CAVIN1		TCF3	URI1						CALM1	ABCE1				MIR223		C4B	FANCC		CCL18					CD55						DEFB104A
	CELA2A		ZEB1	PCNA						TAC1	PHACTR1				CLEC16A		TXN	CXCR4		CORO1A					SLC5A8						CSF2
	SLC40A1		TFAM	ETFA						LCK	OXSR1				MIR122		XRCC1	MAP3K7		IL2RA					DAPK1						CSNK1E
	HLA-C		TFE3	CDC37L1						THBS2	DPP8				CASP9		YWHAZ	MALT1		CSF3R					DLD						VCAN
	TUG1		TH	ACYP1						S100B	ENTPD3				SETD2		CALCA	APEH		SULF1					DMD						IL34
	MMADHC		TM7SF2	UBA5						SOS1	RAB1A				DNAH8		ZBP1	MIR17		FCGR2B					DPEP1						ADRA2A
	ESR2		TNFRSF1A	CLINT1						IL7	SSR3				SREBF2		BCL2L12	APOE		ANGPTL4					DPP4						YDJC
	HMGCR		TTR	FAM8A1						SLC1A3	CD164				TET2		PLA2G6	TMEM201		SPP1					DSG2						GPBAR1
	PAX3		TXN	RNF139						CIB2	VGF				FABP4		CASP9	FOS		GLT8D2					AGT						CXADR
	CLRN1		TYK2	CHGB						SERPINA12	TXNL4A				MIF		CAT	GALNT12		TAGAP					DUSP1						CYBA
	SDHD		VCAM1	POGK						CASP1	NME7				TREM2		HAVCR2	MIR27B		FPR2					GPR183						MARVELD2
	IDE		VWF	ID4						CITED2	ARF4				PAX2		USO1	MIRLET7G		REG1B					EDNRA						CYP2A6
	GCKR		ZFP36	ORC3						DNMT3A	RASGRF1				C4A		CBFA2T3	SPRY4-IT1		SAA1					EGF						CYP2C9
	IGHE		CNBP	MDH2						CA2	NEBL				FURIN		MBTPS1	SKIC2		SLAMF7					EGR1						CYP2D6
	PNLIPRP2		MANF	SNRPB						FGF21	ALDH1A3				KRT18		EED	PDE4A		DCN					AHSG						CYP2E1
	SP1		PLA2G7	VBP1						CDC123	SEC13				ADIPOR1		CBR1	ACADS		CKB					ELANE						CD55
	SEC23B		MUL1	GTF2E2						HSPB3	CPB1				COL6A3		RIPK1	LMNA		KCNJ15					NLRP7						SLC5A8
	ACADSB		DHX40	DHX15						GYS1	DHX15				DDOST		CFLAR	IL20		C4BPA					APOBEC3A						DAPK1
	GLI3		ZC3H12A	TMED5						GRIN2A	MDH1				MIR214		PER3	RAB27A		LHFPL6					MUC20						DLD
	COL8A2		KMT2D	MTUS2						TGFA	SKIC3				SNCA		NAT1	TFRC		HEPACAM2					ENG						DMD
	CNR1		SLC2A10	SS18L1						IMPDH1	FIS1				TUBA1A		TCEAL1	MIR205		STC1					ENO1						DPEP1
	CYP19A1		CALR	RTCB						CSF3	RALGAPA1				AMBP		CD86	TMSB4X		SERPINB3					EPHX1						DPP4
	GPHN		CAPN1	DPP8						ATF6	FZD6				CYBA		CHST2	HOXA11-AS		NRG1					STX2						DSG2
	SLC19A3		CASP1	SEPTIN10						VAMP2	TASOR2				SPARC		CD34	DOCK8		LOX					ERBB2						AGT
	AP3B1		TRIM63	TXNL4A						RNF213	SLC25A3				WNT1		SEMA3E	BLOC1S6		TMEM156					ESR2						DUSP1
	SELENON		KHSRP	DAD1						AMH	PNMA2				CD274		ADA	DMBT1		RASSF2					F3						GPR183
	CPS1		PDE5A	SLC39A6						GPX1	NAP1L2				ERBB4		IBD22	PBX2		TREM1					F12						EDNRA
	AMHR2		BECN1	MAP4K3						BMP7	HLTF				TRAF6		IBD24	MLH3		LRRK2					FABP2						EGF
	MCOLN1		PROM1	MARCHF8						FGB	TCP1				CNP		IBD26	HNMT		FPR1					PTK2B						EGR1
	HADHB		PER3	CCNB1IP1						PDE5A	GUCY1B1				MIR130A		LINC00994	CCL4		PLAAT2					FAP						AHSG
	GLI2		CDC123	TMEM30B						FGF1	UCHL3				TIMP3		H3C9P	ENO2		HHLA2					USP12						ELANE
	MOGAT1		ABCG2	DDX21						GIPR	DEK				CD44		MIR4728	SERPINF2		MMRN1					FASN						NLRP7
	MMP3		CD40	SEC24D						TNFSF10	RCOR1				PCK2		IL18BP	MAF		STS					FCAR						APOBEC3A
	BSND		SOX13	AP3B1						PTH	TPX2				AOC3		MUC12	ADAD1		CXCR2					FCGR1A						MUC20
	ABCC2		CD40LG	TOR1AIP1						MIR199A1	PAWR				BCL2L11		HIF1A-AS2	CCAT1		REP15					FGF2						ENG
	IL17A		CD44	RPS3						NQO1	TOMM20				STAT2		APOBEC3A_B	IL18R1		FFAR2					FHL2						ENO1
	SRD5A2		CARTPT	NDUFA5						OGG1	NDUFA5				GAL		ACTR3	IBD5		DSG3					FKBP5						EPHX1
	SLC2A9		ABCG1	PSMD10						SLC19A1	TRMT5				FUT2		CDH13	CEACAM5		MEDAG					BAHD1						STX2
	CDKN3		NOS1AP	FAM13B						ANGPTL4	PALS2				MAFA		NAMPT	NLRP12		FABP2					ALDOB						ERBB2
	KRT14		DGCR2	TBK1						MIR23A	TM2D3				CCK		PDZK1IP1	PROCR		MIR142					MAPRE1						ESR2
	SELP		C20orf181	LANCL1						AHR	TIGAR				PAX6		LPAR6	LSP1		CXCL13					ATF6						F3
	F3		KIR2DS2	TNFAIP8L1						MIR375	ESM1				PAX8		TNK2	MTRR		KLK10					FKBP15						F12
	ABCB4		MICA	GLB1						AKR1D1	SFRP5				NRG1		TRIM13	LGALS9		BCL2A1					NCAPD3						FABP2
	SACS		ABCB6	ZFR						SLC5A1	OSBPL8				GFPT1		DDX39A	NRON		HBEGF					MACF1						PTK2B
	VRK1		PGR-AS1	DYNC1I1						IRAK1	CPD				MIR148A		GDF11	GPBAR1		TNFAIP6					ZNF281						FAP
	PRKAA2		CELA3A	UBE2Q1						NFKB2	SPHKAP				SLC29A3		POP7	ESR2		NXPE4					PADI4						USP12
	CERNA3		RIDA	WSB2						CALM2	CHL1				GDF2		CDK2AP2	ADAR		SLC26A3					FPR2						FASN
	TF		CDKN2B	TOB1						MICA	REG1B				IFNAR1		LOC102723407	MMP14		CA7					AMACR						FCAR
	IKBKB		SEMA3A	STAM						ANKRD26	TMED10				LPIN1		LOC102724197	PI3		TNFRSF11B					ALPP						FCGR1A
	ATP1A1		NOD1	CREB3L2						PSAT1	PDZRN3				SERPINA1		CBSL	PSC		ACKR4					FUT3						FGF2
	EIF2AK2		NSA2	LETMD1						XPC	ATP5PB				STAT5A		LOC102724971	PTX3		CCL21					FUT4						FHL2
	NOS1		HYOU1	CALM2						SORD	ERRFI1				SLC12A3		STUB1	TNFRSF4		ANO5					TRIM58						FKBP5
	MGLL		SCGN	UTP14C						SH2B3	CYB5R1				CDKN1C		TPTEP2-CSNK1E	MIR486-1		FCGR2A					AOC1						BAHD1
	PRKCB		CETN1	SET						ABCG5	GNL3				SELL		TRAIP	BLM		ISX					GHR						ALDOB
	UGT1A5		NFAT5	DLK1						SIRT2	USO1				EEF2		CDKN2D	REV3L		S100A12					GHSR						MAPRE1
	CUBN		TCFL5	MAPK8IP3						SI	GLRX3				ADAMTS13		TLR6	SLC19A1		CCL19					B3GAT1						ATF6
	COL4A5		LILRB1	MRPS30						MIR486-1	YTHDC2				SLC6A2		KLF2	WASL		CFH					BBC3						FKBP15
	ADA		SLC22A7	TCEAL1						NOG	HERPUD1				PDGFRA		CITED2	CYP1B1		MNDA					IL17C						NCAPD3
	NR2E3		KCNQ1OT1	SGPL1						SLC2A10	USP34				FASN		TUBA1B	GPSM3		CHI3L2					PDCD4						MACF1
	ITGB1		CHI3L1	RADX						FOXO3	RAB21				HSPA5		NDRG1	CCL25		ZG16					STK39						ZNF281
	EFEMP2		PRRT2	KIF5C						PLIN2	RAP1B				CTSD		YAP1	COL17A1		NPSR1					GLI1						PADI4
	VSX2		CHRM3	GFPT1						PPARGC1B	SRI				XBP1		PRMT5	G6PD		TRIM40					H19						FPR2
	SPTB		DBA2	TSPYL1						CYP1A1	GALNT14				NRP1		CLEC10A	CDK4		PROK2					CCDC88B						AMACR
	ORAI1		UCN3	SEC24B						TBP	ANP32A				CTSB		FBLN5	CCR9		IL13RA2					GPR12						ALPP
	KCNQ1OT1		TNDM1	OSBPL8						MIR150	MXRA5				PYY		PERCC1	MAP2K2		BANK1					FFAR2						FUT3
	PLB1		C1QTNF3	MED21						CXCR1	KCNK4				SNAP25		LOC105379528	ANXA1		LILRA5					GPX1						FUT4
	TPM3		SLC26A9	KPNA3						APLN	C1D				PGF		SLC35A1	ENO1		SLC11A1					GPX2						TRIM58
	ABCG2		H3P40	OXSR1						CAPN2	AMZ2				TFRC		CXCL13	MIR29B2		CXCL6					LAMTOR2						AOC1
	MSX2		ADCYAP1	MRPL39						IRF1	ABI1				RELA		TXNIP	CLIC1		CASP5					CLEC2D						GHR
	DES		ADD1	ENDOD1						CD69	NOX3				MMAB		CST12P	MIR130B		G0S2					CD274						GHSR
	MAPT		CCR5	ANAPC10						ENO2	CAPRIN1				SGK1		KHDRBS1	HTR3A		LY96					CXCL1						B3GAT1
	SGCD		NOXO1	ADNP						TRPC3	ATP5F1C				ADM		PLK2	RTEL1-TNFRSF6B		POSTN					CXCL2						BBC3
	SPP1		ADH1C	SLC25A3						NR1I2	SRPRA				HDAC9		NEK6	HBB		FCER1G					MSH6						IL17C
	TARDBP		CNTF	PSMC2						PCK1	CCN3				FLG		LOC107987479	HPGD		MS4A1					GTF2H1						PDCD4
	SCP2		TMEM18	MAN1A2						PRKAB1	COPS3				CCL11		CFTR	PARK7		HSD11B2					GUCY2C						STK39
	PGR-AS1		COL11A2	SEC13						GRIN1	LRIG1				CPE		CEACAM3	MIR483		HCAR3					TBX21						GLI1
	NOD2		COMT	YBX1						NEAT1	ITGAE				IL12B		CCL27	MIR628		TDO2					GZMA						H19
	CSF2		SLCO6A1	MORN3						CLU	PAICS				DNM1L		CEACAM7	WDR1		GLRA2					GZMM						CCDC88B
	IFNA2		ADORA2A	API5						PTPRU	GCA				MIR22		SUB1	FCGR2C		CD22					SLC40A1						GPR12
	PLCG2		ADORA2B	RALGAPA1						PTPRD	TFB2M				FBLN5		PRDX3	CHUK		INHBA					ANXA1						FFAR2
	PRKCZ		CPOX	CAPZA2						KRT16	PELO				MEF2A		MAPRE2	HEIH		B3GALT1					ANXA2						GPX1
	MCCC2		CPT1A	TFDP1						ACACB	CH25H				FOXA2		LILRB4	CR2		FDCSP					HCRTR1						GPX2
	SMC1A		CRMP1	NUDT9						CD86	ANXA3				THADA		LOC110806262	SFTA3		KLK6					HDAC1						LAMTOR2
	CYP2C19		BPIFA2	GTF2H3						NCOA1	SEC23IP				CRH		ADAMTS13	F12		HCAR2					CD209						CLEC2D
	HSD17B4		CRYZ	ATP5MC3						BSG	PGRMC1				GSR		RPP14	MIRLET7A1		FAP					HIC1						CD274
	AP4B1-AS1		CSN2	DDX3X						HAVCR2	RBM39				CISH		CHEK1	CTSB		CXCL5					HLA-DOA						CXCL1
	GPAT3		PWAR1	PDHB						WNT5A	DUSP12				CYP2R1		BVES	MIR378A		CLCA4					HLA-DPA1						CXCL2
	MAPK10		C2CD4A	PRMT5						MIR93	DNAJC17				MIR222		FAM107A	ACE2		SCNN1B					HLA-DQB2						MSH6
	PDZRN3-AS1		CTSB	TRIM13						MB	RPL4				SLC18A2		WIF1	MXI1		NMUR2					HLA-DRB4						GTF2H1
	MDM2		CTSD	TAOK1						H6PD	PHTF2				ITGAM		AKAP13	KLF6		DKK1					HMGB1						TBX21
	ALOX12B		ADRA2B	SRP9						SLC6A4	EHBP1				LRP2		EGLN3	HPS3		DEFA5					HNF4G						GZMA
	SERPINB2		PLB1	TBC1D9						ADCY3	FZD5				TCF4		PADI2	AMACR		SLC13A2					HNMT						GZMM
	ATP13A2		CTSS	PAM						ROCK1	KCNH8				RBP3		CAVIN3	GPR65		ALDOB					APBA1						SLC40A1
	CXCL10		CREBRF	OGT						PCBD1	MAP7				SLC11A2		STK38	FGF19		OSM					HP						ANXA2
	PLAGL1		CYP1A1	C14orf132						MIR483	DDX1				ADA2		MGLL	CCL26		CR2					HPGD						HCRTR1
	LOC107133510		CYP2B6	HSD17B11						CD38	SRP19				TBK1		AZIN2	KRT1		IL6					AGFG1						HDAC1
	CDK4		CYP2J2	KIFBP						ATP2B2	TSPAN12				GC		CHRNA3	PRXL2B		TFPI2					HES1						CD209
	HBA2		CYP7A1	KIF2A						GZMB	CLCN4				C2		CYGB	CEP72		PLA2G7					HSD11B2						HIC1
	EYS		CYP8B1	USP34						TAPBP	POLE3				RPS6KB1		MARCHF3	NR1H2		PI15					HSF2						HLA-DOA
	PLA2G7		CD55	MRFAP1L1						PIK3CD	NACA				ANGPT1		FCRL3	NOX1		DEFA6					HSPA1A						HLA-DPA1
	NEUROG3		SLC16A11	GCA						MIR15B	FNBP1L				CELSR2		H3P13	LITAF		CLCA1					HSPA1B						HLA-DQB2
	ASS1		TMPRSS6	FBXO11						TXNIP	CAND1				GRIA2		H3P8	MUC4		ZRANB2					HSPA2						HLA-DRB4
	MIR146A		DDT	RCOR1						GOT2	NECTIN3				CLCN7		H3P40	ITGB1		H3C6					HTR3A						HMGB1
	HOXD13		DEFB1	SGMS1						WDR72	LINC01116				UTS2		EXOC3-AS1	MIR132		SNORA23					APOA4						HNF4G
	CYP2E1		DHPS	YIPF6						PRKAG2	KYAT3				EIF2S1		CLCN2	TRIM21		LOC107984974					ICAM2						HNMT
	ALG12		DNMT1	CTSO						PECAM1	RNF14				CSF1		CLU	IL9		SCARNA1					BRINP3						APBA1
	ALG1		DPYD	PRKD3						STX1A	ADGRF5				TP63		PLIN2	GNA12		AVIL					IFNA1						HP
	GNB3		DPYS	GET1						GAST	MRTFB				ALOX12		CCR1	HOXA13		MYO15B					IFNGR1						HPGD
	FGF23		DUSP1	ODR4						SCD	LANCL1				MIR216A		CCR3	GPX2		PDXDC2P-NPIPB14P					IGF1						AGFG1
	NR1H2		DYRK1A	COPS3						PKLR	CPNE3				ELANE		CCR7	HDAC9		SNORA3A					IGF1R						HES1
	CASP10		AGTR2	MEST						USF1	SARS1				ADCY5		CMM	TPI1		MIR186					IGF2						HSF2
	HSD17B10		APLNR	GCC2						HOTAIR	ID4				MC3R		EARS2	TNFRSF11B		PRXL2A					APOH						HSPA1A
	SCNN1G		ECE1	IDE						F10	PLEKHB2				JAG1		SNX20	AREG		RNU4ATAC					IGHG3						HSPA1B
	PRKCG		EDNRB	RACK1						IL3	S100P				SOD3		CNR1	G6PC3		SNORA80E					IL6ST						HSPA2
	ACP1		EIF5A	SLC35G2						BAD	HCG18				MLXIPL		COL6A1	HMGB2		RSRP1					IL13RA2						HTR3A
	CPT1B		CELA1	TMEM248						ARG1	MAST4				ARRB2		SGPP2	NRIP1		CA12					IL15RA						APOA4
	CXCL12		CRTC2	DDHD2						CDH5	CTR9				GATA3		MAP3K8	STING1		SCARNA4					TNFRSF9						ICAM2
	FOXC1		ZBTB7C	RRN3						GRK2	GSTA4				CALM1		TAAR1	PTPRS		TRIM36					ILK						BRINP3
	CSNK2A1		ENO2	RIOK3						TXN	C1GALT1C1				TAC1		COX8A	LINC00460		DQX1					ING1						IFNA1
	ELP1		EPOR	HIGD1A						CD14	GET1				LCK		CLDN4	PLAUR		SLPI					INPP5D						IFNGR1
	IL13		ERBB4	COIL						GDNF	CSE1L				THBS2		CPOX	IL6ST		NCS1					INSR						IGF1
	HADHA		ERCC2	SAR1B						ATP2A1	RFC3				SOS1		CRHR2	TYMS		ETNK1					IRF1						IGF1R
	PIK3C2A		EREG	HMGCR						RASGRP1	HNRNPF				IL7		DEFB104A	MAPK3		FAIM2					IRF4						IGF2
	LMNB2		AKT2	BCAS2						TLR9	LGR4				SLC1A3		CRX	NF1		CMAHP					ITGAM						APOH
	TMEM216		ETV3	NEFM						PWAR1	IMPA1				CIB2		CRYGD	SLC22A23		TMEM220					ITGAX						IGHG3
	PMS2		ALCAM	GNAI1						PF4	RARRES1				SERPINA12		CRYZ	TMEFF2		INSL5					ITPA						IL6ST
	BMP1		EZH2	DCTN3						PBX1	RPL30				CITED2		CSF2	INPP5E		SNORD116-26					JAK3						IL13RA2
	IFNB1		F2R	RCHY1						LOX	CFAP20				DNMT3A		CSNK1E	MMP26		ZG16B					JUNB						IL15RA
	WHRN		F2RL1	CYP3A5						MIR15A	KCNS3				CDC123		VCAN	C1S		FLNA					AREG						TNFRSF9
	CRX		F10	SMPDL3A						TLR7	GRSF1				HSPB3		IL34	DPEP1		GUCY1B1					KCNN1						ILK
	GSN		FAP	GTF2B						EDA	CCT4				GYS1		ADRA1A	HSPA6		MTNR1A					KIR2DL1						ING1
	NR0B2		FASN	MTR						HCRT	UNC119B				GRIN2A		CTBS	TRAF6		SNORA20					KIR2DL2						INPP5D
	ALG6		TPCN2	EIF2S2						CHGA	DLG5				TGFA		ADRA2A	DANCR		MFAP5					KNG1						INSR
	COL10A1		FBN1	FZD6						PRPF6	PSMD10				IMPDH1		YDJC	DPP10-AS1		CPB1					ARG1						IRF1
	BIN1		FDPS	STRAP						ICA1	H2BC4				CSF3		COMMD1	PDGFRL		EMP1					KRT1						IRF4
	G6PD		FES	VPS26A						ITLN1	LSM14A				ATF6		ADRA2B	PTGER3		CYP7B1					KRT7						ITGAM
	PTHLH		FGFR4	TAF1D						PARK7	CCBE1				VAMP2		GPBAR1	ENG		TAGLN					KRT8						ITGAX
	LOC110806263		FKBP4	TSR1						PKM	PPP1R1A				RNF213		ASPRV1	HERC2		CTSE					ACAT2						ITPA
	PRL		FKBP5	RPL35A						CD27	GTF2H3				AMH		CXADR	ATRIP		TIMP3					LCT						JAK3
	PTCH1		DKK1	CYB5R1						CYP24A1	REV1				GPX1		CYBA	LOC130066558		PLLP					LGALS1						JUNB
	SAG		FOXO3	PRKACB						ACTB	NUDT9				BMP7		MARVELD2	ATF6		HSPB8					LGALS3BP						AREG
	SLC2A3		FLG	TRAM1						NCAM1	POLR1HASP				FGB		CYP2A6	HSPA1A		RNU4-2					ARHGDIA						KCNN1
	ABCC6		FLII	LIPA						RFT1	ME1				PDE5A		CYP2C9	INSL4		HOXB13					LGALS9						KIR2DL1
	OPA3		LPIN1	GREM1						MMP8	VTCN1				FGF1		CYP2C18	LRRC56		SNORD116-6					LRP6						KIR2DL2
	USH2A-AS1		FLT1	TASP1						KCNMA1	AP5M1				TNFSF10		CYP2D6	MIR25		B3GNT7					LRP5						KNG1
	OCRL		FMO3	HLTF						RAPSN	ACBD3				PTH		CYP2E1	CREB1		GLDN					LSAMP						ARG1
	KCNQ3		PES1	AMD1						CHAT	DCTD				MIR199A1		CYP3A4	CASC2		CXCR5					CYP4F3						KRT1
	HOGA1		CABIN1	SNRNP27						PEA15	DPYSL3				NQO1		CBLL2	MIR328		HOXD13					DUOXA2						KRT7
	TNNT3		DDAH2	APIP						TRPV1	NDUFB6				OGG1		CD55	MIR183		FCMR					LYN						KRT8
	PTPN6		SMUG1	MOAP1						FABP1	ABHD3				SLC19A1		SLC5A8	VIPR1		VTRNA1-1					MIR106A						ACAT2
	COMP		DAPK2	ITFG1						BID	AMD1				ANGPTL4		DAO	MIR133B		LTF					MIR137						LCT
	TTC19		BACE1	DPF2						IDDM17	FCGBP				MIR23A		DAPK1	INS-IGF2		HBB					MIR141						LGALS1
	GNPAT		ALOX12	RCN2						KSR2	MED16				MIR375		TRPV3	CRH		SLC28A2					MIR142						LGALS3BP
	PDE4D		PRPF6	ALDH1A1						DCN	HSPA14				AKR1D1		DECR1	IDH2		TCL1A					MIR150						ARHGDIA
	LAMA2		IL27	ATP8B1						NOX4	SCGN				IRAK1		DNAJB1P1	CD34							MIR192						LGALS9
	PTPN3		FRMD3	SC5D						EGR1	CHP1				NFKB2		DLD	BRIP1							MIR193A						LRP6
	IL2RG		TXN2	EIF5						ACACA	C14orf132				CALM2		DMD	IKZF3							MIR195						LRP5
	CUL3		POC1A	MAFB						TSPAN8	MRPL3				MICA		DMRT1	MMEL1							MIR200B						LSAMP
	CCR2		PAMR1	PRUNE2						AGRP	TCEA1				ANKRD26		DPEP1	TNFSF8							MIR200C						CYP4F3
	GP1BA		GAP43	RHOBTB3						RHEB	KCTD3				PSAT1		DPP4	UCA1							MIR223						DUOXA2
	FADS2		AMD1	TMEM126B						STIM1	C9				XPC		DSG2	PHB1							MIR26B						LYN
	GRB2		GATA3	NCOA4						ALPP	PCM1				SORD		AGT	SRP54							MIR34B						MIR106A
	ADAMTS9		GATA4	PLS1						IDDM4	PCDH9				SH2B3		DUSP1	LOC126805749							MIR34C						MIR137
	FLNB		AMD1P2	KYAT3						ANGPTL3	RNF138				ABCG5		GPR183	SYP							MAD2L1						MIR141
	MC1R		GC	ZBED5						ERCC1	AGAP1				SIRT2		EDNRA	KRT15							SMAD2						MIR142
	ZMPSTE24		GCH1	EIF2AK3						ISL1	RGS17				MARCHF8		EGF	KRT19							SMAD4						MIR150
	GNA11		GGT1	FIS1						CALR	RDH11				NOG		EGR1	HSD11B1							ARRB2						MIR192
	LRP4		AMH	UBA2						MAP2	PSMG1				SLC2A10		PLBD2	FOSL1							MAF						MIR193A
	MIR146B		CBLIF	TRIM44						TWIST1	THOC7				FOXO3		AHSG	RARRES2							MAZ						MIR195
	IL6R		GJA1	ATP2A2						ROCK2	H4C7				PLIN2		ELANE	ANGPT1							MCL1						MIR200B
	KITLG		FETUB	PPIB						CACNA1E	JOSD1				PPARGC1B		NLRP7	MAPK8							MGAT5						MIR200C
	KIT		GJA3	ARF4						PLA2G1B	MEX3C				TBP		APOBEC3A	USP12							CD99						MIR223
	TYRP1		FOXD3	PPP2R5C						MC2R	PRSS23				MIR150		MUC20	GPX1							ACHE						MIR26B
	THBD		INTU	EEF1E1						P2RY12	CLINT1				CXCR1		ENG	CEP43							MME						MIR34B
	LRRK2		IL17B	SF3A2						ADAMTS4	FBXO28				APLN		ENO1	SMURF1							MMP12						MIR34C
	PSEN1		GLRX	C1QBP						CNTF	BTAF1				CAPN2		EPHX1	AOPEP							MMP13						MAD2L1
	GJB6		GNAO1	SLC25A36						CD19	LIN7A				IRF1		STX2	TPPP							MMP14						SMAD2
	PLA2G4A		BTBD8	NSF						IDDM11	NSA2				CD69		ERBB2	ITLN1							MNAT1						SMAD4
	PSEN2		GPR35	POP4						GLP2R	PSD3				ENO2		ESR2	TERC							MPG						ARRB2
	PTPRF		GRN	SEC22B						CCKAR	PANK3				TRPC3		F3	GUCY2C							CALHM6						MAF
	MT-TE		SLC25A4	ACAA2						TFAM	EBAG9				NR1I2		F9	RUNX1							MIR372						MAZ
	SMN2		TBK1	MRPS12						LGALS3	TOX				PCK1		F12	CTSD							MSH3						MCL1
	GSTM1		GSTP1	MMADHC						NPPC	EIF5				GRIN1		FABP2	MIR144							NUDT1						MGAT5
	COL18A1		GYPA	UGP2						ADRA2B	SLC35B1				NEAT1		PTK2B	MIRLET7B							MTR						CD99
	SLC37A4		GYPB	SMARCA5						ZEB1	SLC39A6				CLU		FAP	DCC							MUC6						ACHE
	ATP6V1B1		GYPE	TPD52						CYBB	SERBP1				PTPRU		USP12	FUT3							MUTYH						MME
	CXCR2		HDAC2	HBS1L						OAS3	FAM98A				PTPRD		FASN	FANCI							MYC						MMP12
	IMPG2		ACACA	ITGAE						GSTT1	MAPRE1				KRT16		FCAR	MIR107							MYCN						MMP13
	LAMP2		HLA-DQA2	UQCRFS1						CD8A	RSBN1				CD86		FCGR1A	SNAPC4							ATF3						MMP14
	CYB5R3		HLA-DQB2	SPG21						SPG7	TRAM1				NCOA1		FGF2	PADI4							ATF4						MNAT1
	IFNAR2		AIRE	CPD						PC	SUCLG2				BSG		FHL2	IL25							CEACAM6						MPG
	ERCC4		HRC	PLEKHF2						F2R	USP16				HAVCR2		FKBP5	WNT4							NELL1						CALHM6
	SCARB2		PRMT1	TSPAN7						ETS1	SHQ1				WNT5A		BAHD1	HOTTIP							NEU1						MIR372
	AMPD2		XIAP	GLOD4						LNPEP	ZBTB7A				MIR93		ALDOB	MIR196A1							NFATC2						MSH3
	PRPF8		HSPB2	ZMYND11						MAOA	RAB22A				MB		MAPRE1	MIR590							NGF						NUDT1
	FOXO1		GPIHBP1	CNOT7						CDK5	FGL1				H6PD		ATF6	ATF4							NT5E						MTR
	GNE		PWAR4	COX11						SLC22A1	RRN3				SLC6A4		ACSBG1	HSF2							NTF3						MUC6
	G6PC2		IGFALS	MRPL13						CXCL1	PCDH10				ADCY3		MLC1	SLC15A1							NTRK1						MUTYH
	SLC25A4		FAS	DYRK2						HABP2	CRYBA2				ROCK1		FKBP15	IBD2							MIR422A						MYC
	MIR143		CXCR1	RPF1						OLR1	PAPSS1				PCBD1		NCAPD3	MIR196A2							OGG1						MYCN
	COL6A2		IL15	PLEKHB2						CCL4	BARX1				MIR483		MACF1	FRG2C							DEFB104B						ATF3
	NPY		IRAK1	GRSF1						KRT8	CCDC47				CD38		ZNF281	ZGPAT							RRM2B						ATF4
	TBX5		ITPR1	PRKAR1A						ADORA1	SLC35A5				ATP2B2		PADI4	GBA1							CD207						CEACAM6
	GSK3B		ITPR3	ITGB1BP1						CANX	RPL10A				GZMB		FPR2	TXN							PRDX1						NELL1
	RB1		JUN	FUCA1						GP6	NSMAF				TAPBP		CCNDBP1	HLA-DPA1							SERPINE1						NEU1
	HTR2A		JUND	CASD1						CXCR3	CRYZ				PIK3CD		AMACR	DNAH8							PRKN						NFATC2
	TNFRSF11A		KCNJ1	GLRX3						ICOS	GLOD4				MIR15B		NUP62	ARID1A							F11R						NGF
	MIR30E		KCNMA1	CLGN						ANGPTL8	SLC35E1				TXNIP		ALPP	LST1							CLEC4A						NT5E
	MYH11		KIR2DL2	LYPLA1						ABCG1	SENP6				GOT2		FUT3	GTF2H4							PCNA						NTF3
	BMP4		KRT16	DBT						PLCB3	AZIN1				WDR72		FUT4	CLDN7							ANGPTL4						NTRK1
	ADCY10		TBPL2	DBF4						TKT	COIL				PECAM1		TCERG1L	DSG1							CLDN18						MIR422A
	F2RL1		C2CD4B	PPP3CB						SOAT1	ARL8B				STX1A		DNAJB5	MIR19B1							TLR7						OGG1
	HYMAI		C1QTNF12	AOPEP						SKP2	SRPRB				GAST		PART1	F2R							TLR8						DEFB104B
	NTRK1		LBP	GAD2						CAPN1	RFC5				PKLR		TRIM58	RNY3							PDCD1						RRM2B
	ACTA2		LCK	SCG2						MIR377	UBE2G1				USF1		CHMP2B	MIR335							PDE4A						CD207
	COMT		LIF	ERP44						HSPA1A	COPS4				HOTAIR		AOC1	REG3G							CHMP5						PRDX1
	JAZF1		LIG4	C1D						FGFR4	LZTS1				F10		RIBC2	LGALS4							NCKIPSD						SERPINE1
	TLR3		LIPE	PPCS						ABO	C6				IL3		BMP6P1	BANCR							SERPINF1						PRKN
	ANXA5		ARNT	RNF6						AFP	TOX3				BAD		RNU1-1	ZMIZ1							PF4						F11R
	GGT1		MIR122	PRR11						EZR	MAP4K3				ARG1		GH1	STX11							PIK3R1						CLEC4A
	NAMPT		MIR145	SCAMP1						CS	UBL3				CDH5		GHR	MIR642A							TM6SF2						PCNA
	INPPL1		MIR15A	RNF38						CSF1R	SUCO				GRK2		GHSR	TOLLIP							PLEK						ANGPTL4
	ACTA1		MIR184	PSMA3						MIR182	AADAC				TXN		NSG1	PI4KA							P2RY13						CLDN18
	NLRP3		MIR199A1	XRCC6						PCYT1A	ASCC3				CD14		B3GAT1	BIRC2							BRWD1						TLR7
	KCNE1		MIR199A2	KCTD9						DDAH2	DKK3				GDNF		BBC3	IKBKB							TERF2IP						TLR8
	FREM2		MIR19A	MAT2B						VIP	TMX1				ATP2A1		CPAMD8	H2AX							POMC						PDCD1
	MIR221		MIR200C	HERPUD1						NRF1	GNG12				RASGRP1		NAAA	AXIN2							TOLLIP						PDE4A
	CYCS		MIR204	PNRC2						CEBPB	LIN7C				TLR9		IL17C	SIAE							SMOX						CHMP5
	HK2		MIR22	EIF3J						STUB1	NNMT				PWAR1		GLB1	ANXA5							DDIT4						NCKIPSD
	MOGS		MIR29B1	CYCS						HDAC4	RAB14				PF4		PDCD4	SNAI1							UGT1A7						SERPINF1
	SHH		MIR29B2	MXRA7						IDDM3	SEPTIN7				PBX1		RABGEF1	TNFRSF10A							UGT1A1						PF4
	HSPA4		MIR17HG	YTHDC2						NCF1	NAP1L1				LOX		STK39	IGSF6							IL17RD						PIK3R1
	MYH9		SMAD2	CRYZ						AQP7	CNOT7				MIR15A		GLI1	MIR301A							NXPE4						TM6SF2
	MCFD2		MAFD2	DNAJA2						CD163	MPC1				TLR7		AMY1A	ICAM2							BEST2						PLEK
	ACTG1		MAPT	ODC1						EMSLR	GEM				EDA		AMY1B	IL4R							RAVER2						P2RY13
	SLC52A2		MAS1	PPA1						FBXW7	EFR3A				HCRT		GNAO1	SIRT1							MIR429						BRWD1
	TNNT1		MC3R	RTN1						IDDM7	GOLPH3				CHGA		AMY1C	SERPINF1							MIR449A						TERF2IP
	KRT17		MDM2	PGF						CCKBR	ARFGAP3				PRPF6		GNG11	MIR381							IL17RB						POMC
	NTRK2		MECP2	C6orf120						CHI3L1	KIFBP				ICA1		IGHV3OR16-7	BCL2L11							FERMT1						TOLLIP
	UGT1A		MEFV	TRIM37						CLEC1B	LIF-AS2				ITLN1		H19	SKIC3							ST6GALNAC1						SMOX
	CDAN1		MIF	RAD21						GDF15	TMEM132D-AS2				PARK7		CCDC88B	SHH							SELENOS						DDIT4
	ITPR2		MMP3	MZT2B						CFB	AKAP11				PKM		OR10A4	MECP2							MAPK3						UGT1A7
	NOTCH1		MSMB	BTF3						ADH1B	SQOR				CD27		GPR12	FANCE							MAPK8						UGT1A1
	TRDN		MST1	TOX3						SMAD7	ASF1A				CYP24A1		GPR15	CX3CR1							MAPK9						IL17RD
	MYO5B		MSX2	ARID5B						SIRT3	STMN4				ACTB		IGHV3-69-1	DNMT3B							MAP2K2						NXPE4
	PLAUR		MT1A	ZC3H13						OGT	PHC1				NCAM1		IGHD3-10	MIR31HG							PARD3						BEST2
	TEK		TRNL1	ZWINT						CD80	EPB41L4B				RFT1		IGHD3-9	MIR433							HTRA1						RAVER2
	TRPC6		MVD	RNF14						ZMYM2	HEBP1				MMP8		GPER1	LIF							PANX2						MIR429
	KRT1		MYC	OSBPL9						KEAP1	TMEM33				KCNMA1		GPR42	EMSY							MUC13						MIR449A
	FTH1		MYH9	RANBP6						NTS	IPCEF1				RAPSN		FFAR2	TICAM1							PSG2						IL17RB
	SCN8A		ATF3	NDUFA8						GLO1	CLIC4				CHAT		MKNK2	PROM1							PSMA7						FERMT1
	DRD2		NFKB2	PNMA1						UNC13A	FRK				PEA15		GPX1	ACTA2							LXN						ST6GALNAC1
	F12		NIDDM2	FAM98A						PPP1R15B	GJB5				TRPV1		GPX2	TINCR							AKR1B10						SELENOS
	ATP11A		NOTCH1	HNRNPF						BACE1	DMXL1				FABP1		LAMTOR2	SNHG1							TIGAR						MAPK3
	PDCD1		NOTCH3	ZNF721						KLK3	RRAGA				BID		DBNL	SNHG16							LYRM4						MAPK8
	MIR7-3HG		NPHS1	PTPRN2						MIR200B	MT1G				IDDM17		CLEC2D	AFAP1-AS1							PTEN						MAPK9
	RAG2		NPPA	EBAG9						MIR320A	SLC26A4-AS1				KSR2		CD274	CCAT2							AICDA						MAP2K2
	TGM2		NPPB	LRRC8B						SOST	EFHD2				DCN		CXCL1	NPTN-IT1							SCYL1						PARD3
	ACVR2B		ATP2B2	MRPL15						ENO1	QPCT				NOX4		CXCL2	MIR125B1							MIR490						HTRA1
	IL15		OGG1	PPP2R3C						ALOX5AP	RWDD3				EGR1		MSH6	MME							MIR495						PANX2
	ADRB1		OGN	SMAP1						HBEGF	URI1				ACACA		GTF2H1	MIRLET7D							CGN						MUC13
	SFTPC		P2RY1	INPP1						LIF	SOCS5				TSPAN8		GUCY2C	TCF7L2							PTPN6						PSG2
	LAMB3		PAEP	UBE3B						SGMS2	SLC25A36				AGRP		RMC1	SLC16A1							PTX3						PSMA7
	SPINT2		IL20	TNPO1						E2F1	MOAP1				RHEB		MDFIC	PRRC2A							BAX						LXN
	A2M		PAWR	ZC3H7B						CTSK	TMED3				STIM1		TBX21	KPNA7							CXCL16						AKR1B10
	ACAN		ASCC1	LAMTOR3						IMPDH2	DYNC1I1				ALPP		GZMA	CRNDE							RAD51						TIGAR
	ADIPOR2		IER3IP1	FRY						EPHB2	DPH6				IDDM4		GZMM	RB1							RARRES2						LYRM4
	RUNX2		SDF4	ZNF330						MIR98	SGCZ				ANGPTL3		H1-0	BBC3							ACE2						PTEN
	PGM1		PCNT	RBM3						MOK	CAPN11				ERCC1		SLC40A1	GPR12							TRPV4						AICDA
	PEX7		CYB5R4	SLTM						GRN	SLIRP				ISL1		ANXA1	COL1A1							BCL3						SCYL1
	MYD88		PCSK2	PTPN11						MT2A	RTN1				CALR		ANXA2	TREM1							RNASE3						MIR490
	CXCR4		PCYT1A	SNX7						PLEK	TSR1				MAP2		HCRT	HAMP							TNFRSF17						MIR495
	MIR192		DTL	ATG3						PSMA6	SRP9				TWIST1		HCRTR1	PRKDC							S100A12						CGN
	RHOA		PECAM1	SRP19						HBG2	NEK7				ROCK2		HDAC1	MIR10A							SLC22A23						PTPN6
	HMGB1		PGC	DUSP12						DCDC2	DDX46				PLA2G1B		CD209	STX2							SAT1						PTX3
	SCN1B		PGF	DNAJC9						ADAM17	NELFCD				MC2R		HIC1	HOTAIRM1							SCNN1B						BAX
	NR1H4		PHB	DNAJC6						CIDEC	SCAF8				P2RY12		ACACA	PIK3CD							SCNN1G						CXCL16
	SERPINF2		SERPINA1	TMEM59						CDH11	ETNK1				ADAMTS4		HLA-DOA	APEX1							CCL4						RAD51
	MYL2		PKD1	NUP153						EIF2S2	HNRNPH3				CNTF		HLA-DPA1	ZEB1							CXCL6						RARRES2
	TSEN54		PLAG1	ATP5MC2						LBP	INPP1				CD19		HLA-DQB2	PARD3							SELE						ACE2
	CDX2		PLIN1	SSBP1						TMPRSS6	RTKN				IDDM11		HLA-DRB4	MIR185							SELPLG						TRPV4
	CR2		PLXNA2	RAB11FIP2						TRPM2	ALMS1P1				CCKAR		MR1	TRPV4							HHIP						BCL3
	PAPSS2		TLR9	PDCD6IP						NR1H3	CAMK2N1				TFAM		HMGB1	NKX3-1							SGK1						RNASE3
	CHCHD10		ERRFI1	GCG						IL21	SOSTDC1				LGALS3		HNF4G	MIR193B							NUCKS1						TNFRSF17
	LITAF		TREM2	PMEPA1						SLC11A1	HSPA13				NPPC		HNMT	CD163							NORAD						S100A12
	MIAT		PON3	MTRR						SLC39A8	ERO1B				ZEB1		CELIAC2	KDR							IL25						SLC22A23
	LRAT		KRT20	ARMCX2						ADCYAP1	GMFB				CYBB		APBA1	CAV1							SLC1A5						SAT1
	CD209		ATR	RAB5A						MIR200C	RBM3				OAS3		HP	GP2							SLC3A2						SCNN1B
	NIDDM2		DLL4	EIF4G2						DUSP1	EEF1E1				GSTT1		HPGD	HLA-DQA2							ZNF649						SCNN1G
	GAPDH		TRPM7	TWF1						ACSL1	GOLGA7				CD8A		AGFG1	IL15RA							SLC9A1						CCL4
	TPO		STAP2	FZD5						THRB	TLK1				SPG7		HES1	IL24							BMP7						CXCL6
	TCTN2		PRKCB	VIM						NME1	PRELID3B				PC		HSD11B2	NBN							SLC16A1						SELE
	GSTP1		KDM3A	FBXO3						CPQ	ATRAID				F2R		HSF2	C1orf141							SMPD1						SELPLG
	HK1		ZNF395	MDH1						PTGDS	PPP4R3B				ETS1		HSPA1A	ZNF354A							SP1						HHIP
	FBN2		DNAJC3	GNE						CD34	ZNF160				LNPEP		HSPA1B	LIN54							SPN						SGK1
	PSMB9		PSPN	NUP107						EPOR	OSBPL9				MAOA		HSPA2	USP50							SRC						NUCKS1
	MMUT		PROC	MEF2A						ADD1	KRCC1				CDK5		DNAJB1	UGT1A6							BRAF						NORAD
	OPTN		PROS1	DNAJC12						GPR35	C1orf167				CXCL1		HTR3A	MIR374A							SST						IL25
	PRKACA		PSMA6	TSPYL5						FFAR1	RNF103				HABP2		HTR7	DOCK2							AURKA						SLC1A5
	NKX2-5		FAM20C	ETNK1						NSD2	SCG3				OLR1		APOA4	CASR							TACR2						SLC3A2
	THBS1		PNPLA2	ASCC3						KCNN4	MRPS30				CCL4		IAPP	TYR							ADAM17						ZNF649
	COL9A1		CAMK1D	SNRPD3						BAG3	EAPP				KRT8		ICAM2	MIR186							TAP1						SLC9A1
	ELN		PSPH	ATP5F1A						PXDN	TPRKB				ADORA1		BRINP3	SERPINA4							TBXAS1						BMP7
	PSAP		JPH3	KRT5						TSPO	LRRC59				CANX		GADL1	FLT1							MIR551B						SLC16A1
	NAT2		PTGS1	ATP6V1H						DCX	NOL4				GP6		IDUA	MYO1B							TCF7						SMPD1
	MIR210		PTHLH	MTCH2						TNFAIP3	SMAP1				CXCR3		IFNA1	MIR4435-2HG							ZEB1						SP1
	RAC1		MIR499A	GGNBP2						ANXA2	DCUN1D4				ICOS		IFNA13	TNFRSF9							BUB1B						SPN
	LOC106099062		CIP2A	LOC728392						BACH2	FAM3C				ANGPTL8		IFNGR1	EZH2							TERF2						SRC
	SUN2		BAX	ARL3						MIR31	GPM6A				ABCG1		IGF1	ZNF365							TFF1						BRAF
	PLCG1		RAD1	EPB41L3						YY1	EOLA1				PLCB3		IGF1R	VASP							TFF2						SST
	SOX2		PVR	NAP1L3						UTS2R	SNX7				TKT		IGF2	RBFOX1							TFRC						AURKA
	CHKB-CPT1B		PVT1	NDUFB6						CYP7B1	ZNF155				SOAT1		IGHA1	GUSB							TG						TACR2
	IL4R		UBL5	OBI1						PARP2	ANAPC10				SKP2		APOH	MIR196B							TGFA						ADAM17
	UCP1		TRPV4	SDHC						STX4	GCSH				CAPN1		IGHG3	MIR127							TGFB2						TAP1
	CAMK2G		BCL2A1	SYNCRIP						SDC4	LARP4				MIR377		IGLL2P	DDR1							TGM2						TBXAS1
	FNDC5		RNASE3	ATP6AP2						NDUFS7	NTAQ1				HSPA1A		IL6ST	MIRLET7C							TIA1						MIR551B
	C3		BACH2	CBFB						CDC42	FAIM				FGFR4		IL13RA2	CCL21							TIAL1						TCF7
	PIK3CB		IGAN1	CDC123						CD1D	TMX4				ABO		IL15RA	MB							TIMP3						ZEB1
	RARRES2		MBOAT4	NFE2L2						MAP3K20	ORC3				AFP		TNFRSF9	PTPN12							TJP1						BUB1B
	HSP90AA1		MIR483	NAXD						PEMT	APIP				EZR		ILK	CYCS							TP73						TERF2
	TWNK		MIR486-1	GUCY1B1						CTSL	TMED6				CS		ING1	ALDH1A1							TPM3						TFF1
	PLCB4		RPS6KB1	ZCCHC14						SIRPA	DNAJB9				CSF1R		INPP5D	PTGES							TRAF3						TFF2
	HCFC1		CFB	SOCS5						BECN1	UBE2Q1				MIR182		INSR	SI							TRAF5						TFRC
	AFG3L2		SALL1	MKKS						RYR3	KCTD9				PCYT1A		IRAK2	MIR138-1							C4A						TG
	TG		BGN	BTAF1						LIG4	RSL24D1				DDAH2		IRF1	PRG2							MIR650						TGFA
	TK2		CCL20	COMMD8						HCN2	UBR7				VIP		IRF4	S1PR1							C4BPB						TGFB2
	SEPSECS		CCL21	ABAT						KLF2	FEM1B				NRF1		ITGAM	MIR29C							TUFM						TGM2
	IL6ST		BLK	LIN7C						VEGFC	C6orf120				CEBPB		ITGAX	MIR34B							TWIST1						TIA1
	STAT5B		SELL	AGA						GLUL	NDUFB4				STUB1		ITPA	KCNB2							UCP2						TIAL1
	SOX9		NOD2	UCK2						KLF4	GPR45				HDAC4		JAK3	CYBB							NR1H2						TIMP3
	SURF1		ABCG8	NEK4						FGF19	SWAP70				IDDM3		JUNB	JAK3							VCL						TJP1
	JAK1		SFTPD	PALM2AKAP2						FST	HOMER3				NCF1		AREG	SLC40A1							VIM						TP73
	MASP2		SHC1	MGAT2						MRE11	NAA50				AQP7		NDUFS7	UBA7							VIPR1						TPM3
	ATF2		EBF2	IBTK						RAC2	BEX4				CD163		KCNMA1	SLC17A5							VWF						TRAF3
	FADS1		SLC6A4	C1GALT1C1						CALM3	SAR1A				EMSLR		KCNN1	SHC1							WAS						TRAF5
	SLC35C1		NCF1	APOL1						PTPRT	DHRS7B				FBXW7		KCNQ2	RFX5							XRCC3						C4A
	MT-ATP6		SLC6A8	SH3GLB1						PROC	RHOBTB3				IDDM7		KIR2DL1	LPL							ZAP70						MIR650
	CACNA1D		GGTLC5P	ACBD3						GK	POP4				CCKBR		KIR2DL2	IFITM3							CA1						C4BPB
	MIR132		BMP6	CTSC						IL23A	C11orf40				CHI3L1		KIR2DS3	RPL39P28							DDR1						TUFM
	KDM6A		SLC11A1	MAIP1						POR	HAGLROS				CLEC1B		KIR2DS4	CCNA2							MMP28						TWIST1
	ACVR2A		SLC18A2	GSAP						SMO	MRPL19				GDF15		KLK1	ITIH4							PLA2G7						UCP2
	CD28		SMPD1	CUL4B						TCF3	INHBE				CFB		KNG1	NUP210							RNF128						NR1H2
	OXTR		SNAI1	INA						IRF7	SEC14L3				ADH1B		ARG1	CBL							FZD3						VCL
	CAMK1D		BRCA1	ASNS						TNC	RSU1				SMAD7		KRT1	PLCH2							TFPI2						VIM
	PLA2G2A		STAT1	XPO1						TRIB3	EID1				SIRT3		KRT7	SLC2A4RG							HDAC11						VIPR1
	NARS2		STAT5A	RAB21						NR5A1	AKTIP				OGT		KRT8	ENTR1							TUSC3						VWF
	JAK3		STX4	POT1						HLA-DQA2	FAM99B				CD80		RTL1	LINC00598							PROSER1						WAS
	SCN10A		STXBP1	ZFP36L2						MIR203A	CD5L				ZMYM2		CCL4L1	PITX1-AS1							FOSL1						XRCC3
	GJC2		STXBP3	AKR1B1						FOXM1	PYDC1				KEAP1		ACAT2	MSH5							MPIG6B						ZAP70
	MYH3		SULT1A1	GABARAPL2						GPX4	GIN1				NTS		LAIR1	HSPB1							CALM3						CA1
	FKBP10		BSG	UTP18						DBH	DHX40				GLO1		LOC390714	PLCL1							CAMK4						DDR1
	EIF2AK4		BTC	TMEM131						PODXL	S100A14				UNC13A		STMN1	SAG							ANP32E						MMP28
	SOCS3		SYN2	EIF3E						DKK1	DUXAP10				PPP1R15B		LCT	STMN3							NCOA3						PLA2G7
	STK11		TACR1	CD74						KMT2D	NOL7				BACE1		LGALS1	LOC100996583							FZD4						RNF128
	APOA2		KLF9	SNRPE						GREM1	MRPS12				KLK3		LGALS3BP	SIGIRR							ARHGAP24						FZD3
	HDAC2		TAPBP	NRCAM						METAP2	MZT2B				MIR200B		ARHGDIA	SERPINH1							ITCH						TFPI2
	PPARD		TAT	PEG3						TNFRSF10B	ADGRG2				MIR320A		LGALS9	MAGI2							MAGT1						HDAC11
	RMRP		TBP	PAPOLA						FLVCR1	ANAPC13				SOST		LRP6	GREM1							NR0B2						TUSC3
	KCND3		TEK	SLC6A8						CTNND1	TNFAIP8L1				ENO1		LRP5	MIR135B							DHX16						PROSER1
	KCNQ2		TFF3	ASNSD1						FLAD1	ARFIP1				ALOX5AP		LSAMP	MIR181A2							CASR						FOSL1
	ACVR1B		TG	STXBP1						NOS1AP	KBTBD4				HBEGF		CYP4F3	LINC-PINT							TUBB6						MPIG6B
	LAMC2		TGM2	INPP5F						NECTIN1	FASTKD3				LIF		DUOXA2	MIRLET7F1							IL17RC						CALM3
	CCL3		TIMP3	CSGALNACT2						MSTN	BTBD3				SGMS2		LYN	MIR454							MFSD2A						CAMK4
	MVK		TIMP4	DEK						SYP	RBM23				E2F1		MIR106A	LEPR							PIK3R3						ANP32E
	TRIP11		TLR3	PAPSS2						KHSRP	CCDC102A				CTSK		MIR137	SOX9							IFITM1						NCOA3
	FXN		TSPAN7	REV3L						HAS2	GSAP				IMPDH2		MIR141	MIR137							GAS7						FZD4
	GRIN2B		TSPAN8	DAP3						EIF2S3	ZNF226				EPHB2		MIR142	PTENP1							RUNX2						ARHGAP24
	IL5		TNNI3	FCGBP						HTR2C	BEX1				MIR98		MIR150	MIR372							BECN1						ITCH
	CHUK		TPD52	DYNLT3						NGFR	PNMA8A				MOK		MIR184	MIR500A							TNFSF10						MAGT1
	UBA1		TPO	MRTFB						GHRH	MINAR1				GRN		MIR192	MIR769							CBS						NR0B2
	COX5A		NR2C2	SPCS2						SOX13	HMGN3				MT2A		MIR193A	VCL							TNFRSF11A						DHX16
	TFG		TSC2	CDK7						DDIT3	ZNF330				PLEK		MIR195	TNFRSF10B							TNFRSF10C						CASR
	PRSS1		GGTLC3	RPA1						IDO1	ZNF610				PSMA6		MIR200B	SCYL1							IL1RL2						TUBB6
	VAPB		GGT2	BLTP3B						GCH1	CCDC91				HBG2		MIR200C	EGR1							PROM1						IL17RC
	SERPING1		TWIST1	C2CD5						RFC2	EIF1B				DCDC2		ARR3	CRIPTO							APLN						MFSD2A
	TNNI3		GGTLC4P	MRPS28						TBXA2R	LEPROTL1				ADAM17		MIR223	RPS14P1							VNN1						PIK3R3
	VIM		UBE2I	SHQ1						ESRRA	CASC17				CIDEC		MIR26B	DES							SQSTM1						IFITM1
	RARS2		UTRN	SCG3						SLC7A5	LINC02381				CDH11		MIR34B	NOS1							TAX1BP1						GAS7
	MMAA		VDAC1	RSRC2						OAT	MXRA7				EIF2S2		MIR34C	FOXF1							CCNE1						RUNX2
	MERTK		VGF	SNX3						ATF4	REG1CP				LBP		MAD2L1	MIR3936HG							TRPA1						BECN1
	ST3GAL4		VIM	ABI1						CD55	ZNF749				TMPRSS6		SMAD2	SEC16A							PGLYRP1						TNFSF10
	DPM1		WNT1	GOLGA7						NUCB2	NDUFB5				TRPM2		SMAD4	POU5F1							MAP3K14						CBS
	PEX6		YY1	MAP2K1						RIPK1	ANKRD29				NR1H3		ARRB2	HPSE							PSTPIP1						TNFRSF11A
	ACHE		YWHAZ	INS						SLC30A10	TVP23B				IL21		MAF	PKM							CD1A						TNFRSF10C
	EPHB4		PTTG1IP	PIK3CA						GPBAR1	FRY				SLC11A1		MAFD1	RHO							LPAR2						IL1RL2
	HLA-DPB1		CA2	PRPF18						STAT4	VWA3A				SLC39A8		MAP6	HSPA2							REEP6						PROM1
	FXYD2		ZMYM2	DERA						PINK1	CIMAP1C				ADCYAP1		HCG23	CYP21A2							GPR55						APLN
	IL1R2		AIR	FAIM						ERN1	CELP				MIR200C		MAZ	SCG2							CD19						VNN1
	NCAPH2		ALMS1	BMI1						CASQ1	CGRRF1				DUSP1		MCL1	CD46							UBE4A						SQSTM1
	DLD		ST8SIA4	FASTKD3						GPIHBP1	CTC-338M12.4				ACSL1		ME1	MDH2							ADIPOQ						TAX1BP1
	CHST14		TNDM	UBE3C						PROX1	LINC01933				THRB		MGAT5	TRA							COX5A						CCNE1
	MSH6		SLC52A2	INTS8						MIR199A2	CIBAR1-DT				NME1		CD99	DEFB103B							NTN1						TRPA1
	KL		VTCN1	TRIP4						SSTR5	CEP15				CPQ		ACHE	ZFAS1							ARHGEF6						PGLYRP1
	SPTBN2		LIN28A	COX6C						CHPT1	PODNL1				PTGDS		MME	ITGA6							GDF15						MAP3K14
	MIR27A		HDAC11	HMGB2						SMAD1	C3P1				CD34		MMP12	CD1A							CD38						PSTPIP1
	DNAJC3		CALCR	GHITM						SIRT6					EPOR		MMP13	IBD3							CXCL14						CD1A
	GFAP		NR4A3	ACTR10						AVPR1A					ADD1		MMP14	RNASEH2C							CLOCK						LPAR2
	CALCA		COL18A1	ATP6V0B						STXBP1					GPR35		MNAT1	FABP2							CD40LG						REEP6
	LOC110806306		SLC7A5	CTC-338M12.4						HSPB2					FFAR1		MPG	LOC110806262							CD47						GPR55
	FLT4		TXNDC5	SCGB2A1						DAB2					NSD2		ASMT	MIR4284							ISG15						CD19
	PTK2B		CANX	PHTF2						NR5A2					KCNN4		CALHM6	TLR1							CD74						UBE4A
	CASP2		CAPN2	RPS6KA3						CSTA					BAG3		XRCC6P5	FCAR							ELMO1						ADIPOQ
	PEX5		FZD4	ATRAID						PSMD9					PXDN		MIR372	IFNB1							SLC23A1						COX5A
	RPGR		MFRP	RSBN1						IGFBP5					TSPO		MSH3	AGR2							NR1H4						NTN1
	CYB5A		PLA2G6	HOMER3						GNAT1					DCX		MSI1	CHAT													ARHGEF6
	PPIB		CASP8	CGRRF1						SLC9A3					TNFAIP3		MT1A	TEP1													GDF15
	TNDM		CASQ1	FBXO28						DNASE1					ANXA2		CYTB	S100B													CD38
	AMN		PPP1R15B	FHL1						ANPEP					BACH2		NUDT1	GMPPB													CXCL14
	PRRT2		ABCC11	DCUN1D4						CRTC2					MIR31		ND4	PMS1													CLOCK
	MIR30A		DENR	GOLPH3						RACK1					YY1		MTR	MIR497													CD40LG
	CHKB		CAV3	ARFIP1						CELF1					UTS2R		MUC6	YAP1													CD47
	TMPRSS2		TNFRSF6B	KTN1						REG1A					CYP7B1		MUTYH	GAPDH													ISG15
	HSPD1		CES2	PCCB						LGR5					PARP2		MYC	ERN1													CD74
	USH2A-AS2		KAT2B	BTG3						KLK1					STX4		MYCN	NRP1													ELMO1
	PIK3C3		CCKAR	GPI						CYP2J2					SDC4		ATF3	STK11													SLC23A1
	BBS1		ARHGEF7	KCNMA1						SPHK2					NDUFS7		ATF4	EMSLR													NR1H4
	CYP17A1		WASF1	PER2						S100A8					CDC42		CEACAM6	GZMA													PMP22
	EDNRA		HSPB3	RAD23B						CX3CR1					CD1D		NEDD9	DEFB104A													HPGDS
	LIMS2		F2RL3	NFIL3						CARS1					MAP3K20		ATOH1	HSPG2													GEM
	SCNN1B		ARTN	SLC25A46						PPIG					PEMT		NELL1	MIR324													PAG1
	WDR35		CD3E	ROBO1						CCR1					CTSL		NEU1	MUC3B													ZBP1
	MYBPC1		SLC33A1	EFR3A						IKBKE					SIRPA		NFATC2	UCN2													PDZK1IP1
	MIR223		DNER	ACVR1						GPR119					BECN1		NGF	TRAF3IP2													LOC102724971
	CLEC16A		CD14	UFSP2						ATP2B1					RYR3		NPR1	ACHE													PLK2
	MIR122		GPR55	SPTAN1						TRPM6					LIG4		NT5E	REG1A													CLCN2
	SERPINH1		MS4A1	FAT1						SLC9A1					HCN2		NTF3	TNFRSF18													NAAA
	CASP9		KLF4	PHACTR2						IL9					KLF2		NTRK1	ISG15													IGHA1
	SETD2		CD163	LRBA						FHL2					VEGFC		RBMXL1	CAVIN1													ME1
	DNAH8		GLP2R	ERBIN						TRMT10A					GLUL		MIR422A	GCKR													MT1A
	SREBF2		PPIG	CETN3						ARNT					KLF4		OGG1	EHMT2													CHST15
	ERCC8		CD80	TCERG1						JPH3					FGF19		ORM2	C1R													MUC5B
	SIX3		CD86	ZNF160						PTGDR2					FST		P4HB	LINC00649													MS4A1
	SLC22A2		NPEPPS	CUTC						PDK4					MRE11		DEFB104B	AGT													CYP7B1
	PCNA		BMS1	WASF3						DLX3					RAC2		RRM2B	LCK													CD37
	TMPO		ELMO1	DLG5						SFTPD					CALM3		CD207	STX1A													ITGB2
	TET2		NR1H4	ACLY						PTX3					PTPRT		PRDX1	TNPO3													FGFR2
	FABP4		HOTAIR	TCP1						TPCN2					PROC		SERPINE1	TLR6													FGFR3
	SYNE2		SOD2-OT1	IFITM1						PROS1					GK		PRKN	RAD51D													CD79A
	ITGA2B		KIF28P	GOLGA4						MIR25					IL23A		F11R	C11orf65													SELP
	DICER1		BCL2L11	QPCT						ALDH1A2					SMO		CLEC4A	SOX2-OT													FCGR2B
	ANKH		IBD20	RAB22A						IBSP					TCF3		ASCC1	FER1L4													HLA-DMA
	MIF		INSL5	CEP350						MIR200A					IRF7		DERL2	SNHG12													CDKN2B
	TREM2		H3C9P	SESN1						ATR					TNC		PCNA	HULC													TEK
	PAX2		C4B_2	DHX40						XRCC1					TRIB3		ANGPTL4	SNHG20													FN1
	C4A		CDH5	SLPI						ARAP1					NR5A1		DCTN4	LINC00261													PDGFRB
	FURIN		TMED7-TICAM2	ATP5PB						KRT20					HLA-DQA2		AADAT	MIR96													PSMB9
	GIP		AAA1	CDC23						MIR409					MIR203A		CLDN18	HOXA-AS2													ICOS
	PLCB2		PARP2	TSPYL4						PAM					FOXM1		NT5C3A	SNHG6													HNF1A-AS1
	KRT18		MIR466	CD200						CYGB					GPX4		TLR7	ZEB1-AS1													HBEGF
	ADIPOR1		MAMLD1	NAA50						CTSG					DBH		TLR8	BCAR4													CXCL9
	PSMB8		ARAP1-AS2	CCT6B						CEACAM5					PODXL		PDCD1	MIR95													CARD6
	COL6A3		VIM-AS1	MAP1B						MIR204					DKK1		CHST15	RPL34-DT													SATB2
	MEGF8		GJC1	RRP15						HPSE					KMT2D		POP5	FEZF1-AS1													CD27
	IKBKG		RBM14-RBM4	RWDD3						ADORA2A					GREM1		TRPV2	SOX21-AS1													GALNT12
	MCL1		TMX2-CTNND1	LRRC59						ATIC					METAP2		PDE4A	TMEM238L													ACADS
	DDOST		KLRC4-KLRK1	SENP6						HAVCR1					TNFRSF10B		MAGEC2	TUSC7													DOCK8
	MIR214		ABCC5	PTBP2						MLN					FLVCR1		ISYNA1	GAPLINC													HBB
	SNCA		ERVK-20	NAE1						MASP1					CTNND1		CHMP5	BLACAT1													CR2
	TUBA1A		NR1H3	ARL8B						SLIT2					FLAD1		NCKIPSD	PRNCR1													C1S
	RAB7A		PTPRU	ACTR6						APRT					NOS1AP		LARS1	GHET1													MIR196A1
	CTNS		ARAP1-AS1	UQCRC2						MEFV					NECTIN1		SF3B6	NCRUPAR													F2R
	AMBP		CDH11	DLG1						SRY					MSTN		SERPINF1	PANDAR													STX11
	TNFRSF13B		OPN1MW3	NECTIN3						VDAC1					SYP		PF4	DUXAP9													ANXA5
	CYBA		CDH13	SH3BGRL						CCL20					KHSRP		PGA5	RAD51L3-RFFL													COL1A1
	HERC2		RASGRP1	CDKN1B						MALT1					HAS2		PGD	LNCRNA-ATB													CAV1
	SPARC		WASF2	MLLT11						BTC					EIF2S3		SERPINE2	TP53COR1													DOCK2
	ALX4		CDK2	ALAS1						SORL1					NGFR		PIK3R1	CASP9													MIR186
	WNT1		LINC01150	UBE2E1						MAP3K5					GHRH		TM6SF2	SNORD15A													GREM1
	ETFB		EMSLR	CDK8						ALDH1A1					SOX13		PLEK	HSP90AA1													C1R
	CD274		TRPM2-AS	SPAG9						CAD					DDIT3		S1PR5	ALDH2													CORO1A
	SLCO1B3		TSHZ1	RGS4						ASAH2					IDO1		P2RY13	BTK													COL3A1
	ERBB4		ADAM10	TXNDC9						PCSK7					GCH1		BRWD1	MMP12													CD69
	C1R		CDK5	IARS2						MUSK					RFC2		PNN	APOA1													ACKR2
	CLEC7A		DDX39A	NUP54						TLR5					TBXA2R		TERF2IP	CORO1A													DSG3
	CNR2		GDF11	SH3GL2						MIR19A					ESRRA		POMC	COL3A1													FYN
	RIGI		MRPS31	NMRK1						FADD					SLC7A5		TOLLIP	OTULIN													FPR1
	TRAF6		RABEPK	PSD3						P2RX7					OAT		SMOX	CCR2													FCN3
	LOC110121471		MIR6835	RBL2						CNDP1					ATF4		RBM47	MDK													CFI
	FOXL2		ABCC4	SLC11A2						MIP					CD55		DDIT4	AGPAT1													MSN
	TULP1		CDK2AP2	TDG						OXA1L					NUCB2		UGT1A7	CLDN3													POSTN
	CNP		CDKN1B	RRAS2						SORBS1					RIPK1		UGT1A1	LRP6													SLAMF1
	LOC113687175		LOC102724197	PRMT3						HSPA1B					SLC30A10		IL17RD	RETN													FLI1
	MUC1		LOC102724334	HSD17B12						DIO3					STAT4		AFTPH	CFAP126													REG3A
	MIR130A		CBSL	H2AZ2						UCHL1					PINK1		NXPE4	XBP1													ENTPD1
	TIMP3		STUB1	PEMT						MIR217					ERN1		BEST2	MAPKAPK2													INSL5
	ATP1A3		SIGMAR1	GPX3						DGKQ					CASQ1		CASZ1	MROCKI													NFKBIZ
	TYMP		TP53COR1	SOX4						UCN2					GPIHBP1		MKS1	ANGPT2													CCN1
	PRKAA1		LANCL1	SPTLC1						ABCG8					PROX1		MARCHF1	RAG1													THY1
	CD44		TNIP1	RNF11						BCL2A1					MIR199A2		RAVER2	IL16													CLDN8
	OPRM1		LAMC3	PKD2						MIR17HG					SSTR5		IMPACT	IKBKG													SGK2
	PCK2		CDKN3	TMEM14A						BCR					CHPT1		MIR429	HSD11B2													IER3
	ANK2		KLF2	EHBP1						ST6GAL1					SMAD1		MIR448	CDK2													LOX
	AOC3		MICU1	NR0B1						FOXP1					SIRT6		MIR449A	DSP													C3
	BCL2L11		CITED2	DHRS2						IL22					AVPR1A		PREP	TNFSF12													SPARC
	STAT2		CORO2B	RNF7						PADI4					STXBP1		IL17RB	SFTPD													TAGLN
	PNPLA6		RACK1	RAPGEF2						DPYD					HSPB2		FERMT1	PITX1													CXCL3
	F8		PEMT	GCH1						MIR30D					DAB2		PRKAR1A	PNMT													ITGA5
	CACNA1B		CPQ	CEP15						AREG					NR5A2		ST6GALNAC1	UTS2													TFPI
	F9		RAPGEF3	TNKS						HLA-DMA					CSTA		SELENOS	OLIG3													C2
	LEPQTL1		CD52	UBE2K						MADD					PSMD9		LANCL2	AAMP													GJA1
	SLC25A1		RBM14	ATXN10						ANXA1					IGFBP5		MAPK3	ZBTB46													FLNA
	TNNI2		LYPLA1	ASS1						BACE2					GNAT1		NSFL1C	EPHB4													ADH1C
	XIST		VAV3	ABCD3						NFATC1					SLC9A3		MAPK8	FLVCR1													BNIP3
	SMAD5-AS1		TOMM40	SMARCE1						MIR499A					DNASE1		MAPK9	KHDRBS1													TRIM22
	HTRA1		TIMM44	INSM1						CLPS					ANPEP		MAP2K2	BSG													RASSF5
	GAL		CAP1	MAGI2						LOXL2					CRTC2		KYAT3	ING1													AIM2
	FGA		CARM1	KRCC1						KLRK1					RACK1		PARD3	ROCR													COL1A2
	CHRNA1		SEMA4D	UBA3						S100A9					CELF1		HTRA1	TGFBR1													SULT1A2
	FUT2		CEBPB	H2AZ1						PLK1					REG1A		PANX2	RDX													WIPF1
	MAFA		FBLN5	ID1						SOX4					LGR5		MUC13	CD244													ITGA2
	CCK		CIB2	DAZAP2						CSN2					KLK1		SUCNR1	SETD2													FUT8
	PAX6		DEAF1	SLC20A1						HLA-DMB					CYP2J2		PSG2	RBP4													EPHX2
	CACNA1G		UBD	HS2ST1						SERPINA3					SPHK2		PSMA7	ABCC2													ANPEP
	PTK2		THRA1/BTR	COPS4						FAP					S100A8		LGALS14	PPARA													SLC7A5
	PAX8		CERNA3	ZNF226						DACT1					CX3CR1		ANKS1B	DMD													CXCR5
	IHH		PRDX4	SLC35A5						INSM2					CARS1		LXN	TSLP													STC1
	NRG1		AGPAT2	MORF4L1						APOM					PPIG		CHPT1	VTN													RHOH
	GFPT1		SLC35A1	CBX1						KLF5					CCR1		ACKR3	IRAK1													HLA-DOB
	RETREG1		CCT4	PAWR						PTGIS					IKBKE		AKR1B10	IL12RB1													NCF2
	MIR181A2		CCT2	ITM2B						ECE1					ATP2B1		TIGAR	AMIGO3													LOXL2
	AKT3		GNLY	ADAM10						ENTPD1					TRPM6		LYRM4	UGT1A1													OSM
	MFSD8		CENPA	PPP1R2						SNAI1					SLC9A1		SLURP1	CD69													HCAR2
	TSEN2		SLCO1B1	PSMC6						RPS19					IL9		PTEN	SULT1A1													CXCL11
	ZEB2		SH2B2	PLCB1						AXIN1					FHL2		AICDA	DHFR													LPCAT1
	MIR148A		IVNS1ABP	SNAP91						LRG1					TRMT10A		SCYL1	IL1RAP													PDCD1LG2
	CNGA3		POSTN	FNBP1L						GRM2					ARNT		MIR323B	GPD2													AQP9
	MRC2		CST12P	NACA						BRD2					JPH3		MIR490	SNX20													PHLPP2
	GJB1		CELF1	RB1CC1						TCF7					PTGDR2		MIR495	ANGPTL4													COL4A1
	ZFYVE26		CXCR6	SMAD2						PHGDH					PDK4		RPTOR	FHIT													CASP5
	MAP2K2		TNFSF13B	KHDC4						CHIT1					DLX3		CGN	NCAM1													PFKFB3
	TRIM32		MASP2	MAPK9						MIR29B2					SFTPD		MIB1	IDH1													ITGB3
	PPP2R1A		CTSC	RAP1B						NDN					PTX3		KIAA1614	ACKR2													FADS2
	SLC29A3		GIPC1	GGCT						MMP10					TPCN2		PTPN4	ETS2													OLFM4
	GDF2		DHS	SYPL1						MKKS					PROS1		PTPN6	GLP2R													REG1B
	CNGB1		SEPTIN9	RAP2C						ERVW-1					MIR25		ZNF410	MDM2													SLC51A
	IFNAR1		WASF3	RTCA						CHRNA4					ALDH1A2		PTX3	TGFB3													CASP4
	MYCN		USP19	CYB5R4						NAB2					IBSP		BAX	TRB													CCL19
	TRAF2		MALT1	ADK						PRMT1					MIR200A		CXCL16	FCGRT													FBN1
	LPIN1		MMP24	KIDINS220						EFEMP1					ATR		ZNF77	PRKD1													G0S2
	SERPINA1		CPSF4	PELO						REST					XRCC1		RAD51	DSG3													SCD
	OBSL1		ADCY3	CD2AP						MIR424					ARAP1		RAP1A	AICDA													KCNA3
	COL6A1		SUB1	SQOR						MIR24-1					KRT20		RARRES2	FYN													CFH
	BAIAP2L1		RALBP1	FMR1						DYNLL1					MIR409		PLAAT4	MIR99A													SERPINB5
	HSPA8		PRSS21	CLPX						UBASH3A					PAM		ACE2	FPR1													FCER1G
	ERCC3		BTG3	ATP5F1C						TNFSF13B					CYGB		BCKDHA	EPHX1													RAC2
	PKP2		ERP29	TAF7						PIP5K1B					CTSG		TRPV4	ADRA2A													CR1
	PRNP		EBNA1BP2	MSH6						P2RY1					CEACAM5		GNB4	RNU6-1													CTSE
	RPS27A		METAP2	UBE4A						CD59					MIR204		UPF1	MIR129-2													PCSK1
	FOXC2		IMMT	AUH						NR2C2					HPSE		BCL3	FKBP15													COL4A2
	STAT5A		ERVK-32	AGTPBP1						ABCC4					ADORA2A		RNASE2	FKBP5													FERMT2
	CHRND		SLC27A2	JMJD1C						CSK					ATIC		RNASE3	FCN3													HAVCR1
	SLC12A3		KIF2C	AAK1						ANGPTL2					HAVCR1		IGAN1	CEACAM6													NRG1
	ATP8A1		LIAS	CHP1						ROBO1					MLN		LDAH	SNORD44													PLEKHG6
	CDKN1C		CHAT	TUSC3						ARID2					MASP1		RNU1-4	ERBB4													SAA1
	PANK2		RAPGEF4	TSPAN12						CERT1					SLIT2		TNFRSF17	CD24													TRIM40
	SELL		ESM1	RNF103						HLA-DQB2					APRT		RPGR	RMI1													APOL1
	SLC39A13		NUP42	GALNT12						LPAR2					MEFV		RPLP2	BUB1B													TCN1
	EEF2		RPP14	PTPN12						LYZ					SRY		RPS19	BUB1													COL6A3
	MT-TK		BTN2A1	TOX						LPIN2					VDAC1		S100A12	BCYRN1													CEMIP
	ADAMTS13		PTPRT	MARCHF7						SOX2					CCL20		SLC22A23	HOXB-AS3													SLAMF6
	AXDND1		FAF1	EIF4A3						SMS					MALT1		SAT1	SNHG17													UBD
	CRB1		SLC7A9	RANBP9						CNNM2					BTC		CLEC11A	RNY1													SELENBP1
	SLC6A2		LOC111674464	PTP4A1						FFAR4					SORL1		SCNN1B	DAPK1													DCN
	PDGFRA		CHIT1	CCDC91						NOX1					MAP3K5		SCNN1G	MIR373													NNMT
	LRP6		MAP4K5	VPS13C						KANK2					ALDH1A1		CCL4	CFI													FCMR
	FASN		IRAK3	HOPX						SLC29A2					CAD		CXCL6	PPM1L													SLAMF7
	HSPA5		AKAP13	UFD1						TACR1					ASAH2		FAM217B	USP4													PDPN
	CTSD		PTGDR2	CREBL2						DEAF1					PCSK7		SELE	LRRK2													EPHA2
	XBP1		DUSP12	PIP5K1B						ABL2					MUSK		SELPLG	SHMT2													LCP2
	ROBO2		IL17F	BTBD1						UBE2I					TLR5		SETMAR	MGAT5													HCLS1
	NRP1		KLF12	RDH11						AKAP13					MIR19A		ABCG5	DPP4													LEF1
	CTSB		LINC02605	AIDA						PROK2					FADD		ARHGEF28	PSTPIP2													ENPP2
	MT-CO2		SLCO2B1	CLIC4						F11					P2RX7		HHIP	SNORD118													AKT3
	PYY		PARK7	FERMT2						ERG					CNDP1		SGK1	EPN3													INHBA
	SNAP25		RBPJL	ATP5PO						TLR1					MIP		H3P16	FASN													HCAR3
	RRM2B		SLC46A1	NKX2-2						LGALS1					OXA1L		NUCKS1	KCP													SLC13A2
	CD46		STK38	PSMA2						CXCL9					SORBS1		NORAD	MRE11													PCOLCE
	UBQLN2		PHB2	LTB						CYC1					HSPA1B		IL25	LTB													NAALADL1
	MIR20A		ACOT7	MTUS1						CALB1					DIO3		PINK1	PTPRO													PRXL2A
	GNAS-AS1		PDAP1	CAMSAP2						C1QTNF5					UCHL1		SLC1A5	TYMP													DNAI4
	SLC25A46		AZIN2	NAA35						TMEFF2					MIR217		SLC3A2	CCRL2													FADS1
	PGF		LOC113664106	PURA						PHB2					DGKQ		ZNF649	CREM													ACVR2A
	TFRC		CHRNA4	FABP5						FOXP2					UCN2		CXADRP1	CYP24A1													DKK1
	RELA		ADCY8	NPM1						AMY2A					ABCG8		SLC9A1	MIR370													VIL1
	EDN3		TXNRD3	ATP6V1G1						KLF6					BCL2A1		BMP7	HAGLR													IFITM2
	PDGFB		CYGB	CETN2						NLRP1					MIR17HG		SLC16A1	GATA6-AS1													GXYLT2
	MMAB		MYSM1	HADHB						RENBP					BCR		SMO	NCAPD2													RSRP1
	PCARE		C1QTNF7	ZFAND6						PLA2G15					ST6GAL1		SMPD1	FADD													IGFBP7
	PRKD1		MARCHF3	HSPA9						OPN1LW					FOXP1		H3P37	IL34													PTPRR
	SGK1		GPR146	AKTIP						TFPI					IL22		SP1	PSD													CD82
	GFPT2		CISH	SLIRP						MST1					PADI4		SPG7	PFKFB4													ST8SIA4
	PNPLA4		H3P8	CCND2						GAP43					DPYD		SPN	IP6K1													LAMP3
	ADM		H3P28	PRNP						SH2B1					MIR30D		SRC	IP6K2													IQGAP2
	HDAC9		H3P42	POLR1D						RBFOX2					AREG		BRAF	MIR92B													PPARGC1A
	USH1G		H3P10	ABCC8						HDAC3					HLA-DMA		SST	MSN													WNT5A
	FLG		SLC22A12	SSX2IP						MTM1					MADD		SSTR4	DCLRE1B													MAOA
	PAK2		ABHD15	NEDD4L						DBP					ANXA1		SULT1E1	ATF2													PTPN13
	OTX2		SNAP47	MAPK6						IL33					BACE2		AURKA	POSTN													CPT1A
	CCL11		LRG1	ATG12						EHMT1					NFATC1		BRS3	SLAMF1													PRLR
	CPE		ARAP1	STAG2						AKR1B10					MIR499A		TACR2	IFNAR1													MTNR1A
	ADRA2A		TADA1	ACP3						SLC2A12					CLPS		ADAM17	GDF15													ADAM19
	IL12B		THEM4	SIM1						BAZ1B					LOXL2		TAP1	FLI1													ZG16
	NDUFS2		DCD	SMC1A						MFRP					KLRK1		TBXAS1	REG3A													BEST4
	DNM1L		MRGPRX3	GPRASP1						GIMAP5					S100A9		MSMP	RCL1													SLCO4A1
	MIR22		MRGPRX4	BUB3						S100A1					PLK1		HNF1B	PRDX1													IRS1
	RRAD		MSS51	ZC3H7A						OPN1MW					SOX4		MIR551B	MIR346													KLK6
	IL7R		CLCN7	MTHFD2						GLRX5					CSN2		TCF7	AP4B1-AS1													PXDN
	MT-CO1		CLK2	IFNGR1						CDH13					HLA-DMB		MIR629	CEBPB													LCP1
	FBLN5		SERPINA3	ADCYAP1						AMPD1					SERPINA3		ZEB1	PSORS1C1													S100A11
	NDUFS4		CYP2R1	NDUFB4						LRPAP1					FAP		BUB1B	PARP1													PTP4A3
	MEF2A		CLPS	LSM4						GCLC					DACT1		TERF2	TRAF1													MS4A12
	FOXA2		PLIN2	RAN						ASCC1					INSM2		TFF1	HDGF													DRAM1
	SNRNP200		CCR1	TTR						ZC3H12A					APOM		TFF2	USP7													PROK2
	THADA		DEGS2	KRAS						ADAM10					KLF5		TFRC	EIF2S1													NR4A2
	CRH		ACKR2	INSIG2						EIF4E					PTGIS		TG	MIR23B													ANGPTL2
	KLHL3		FOPNL	NDUFS1						IL15RA					ECE1		TGFA	GAL													CDH5
	LRP1		LTB4R	SARAF						TXN2					ENTPD1		TGFB2	SLC6A14													SLC1A1
	ABCC1		MSI2	PRSS23						GIPC1					SNAI1		TGM2	ERCC1													AVIL
	GSR		CNP	RHOT1						HNF4G					RPS19		TIA1	MT-TP													CNTN3
	VTN		COL1A1	YWHAZ						CHST3					AXIN1		TIAL1	ENTPD1													SLC16A9
	MPI		TSACC	TIMM17A						PDIA2					LRG1		TIMP3	MIR128-2													CD177
	ATP8B2		COL6A3	NEUROD1						HSP90AB1					GRM2		TJP1	MIR26A1													ACAT1
	NDUFAF2		COMP	PDCD6						CISD1					BRD2		TP73	CD83													SLC2A3
	CEP57		KLF6	GC						MAPK7					TCF7		TPD52L1	TBXT													WARS1
	CISH		GPR151	ANKLE2						C4B					PHGDH		TPH1	FLOT1													CALU
	ATL3		TAAR1	NDUFB5						ALOX15					CHIT1		TPM3	DUOXA2													PRRX1
	CYP2R1		CPB1	CD9						SLC7A2					MIR29B2		TRAF3	HPRT1													CLCA1
	MIR222		CPD	KBTBD4						DYRK1A					NDN		TRAF5	VDAC1													ELL2
	RNASEH2B		KLF14	NOL4						MGP					MMP10		C4A	PPP2R1A
	SLC18A2		CLDN4	CSNK1A1						IFNL3					MKKS		MIR650	CALR
	KCNQ1-AS1		CPT2	ME1						YWHAZ					ERVW-1		TSC1	TGFB2
	PRPF31		CR2	SLC17A6						MIR338					CHRNA4		C4BPB	ATG5
	STXBP2		CREB1	CD99						AIM2					NAB2		MUC5B	ACP1
	ITGAM		ATF2	NBEA						NIDDM1					PRMT1		D2HGDH	MIR30D
	ATP8A2		CREM	SNX10						MMP24					EFEMP1		TUFM	TWIST1
	PGR		CRH	EPB41L4B						NR4A1					REST		TWIST1	GRB2
	LRP2		UPRT	SCD						DGCR2					MIR424		UCP2	STAT5A
	KMT2C		CRY1	LMO2						C2CD4B					MIR24-1		NR1H2	EIF2AK3
	TCF4		SIRPA	NCOA2						GJA5					DYNLL1		VCL	KLF4
	RBP3		CS	TMEM106B						POSTN					UBASH3A		VIM	SCARNA5
	ATXN3		CSE1L	NSA2						INSIG2					TNFSF13B		VIPR1	MTMR3
	SLC11A2		CSF1	HNRNPDL						CYP7A1					PIP5K1B		BEST1	UBC
	ADA2		CSF1R	PLCB4						NR1I3					P2RY1		VWF	MIR330
	HMGCS2		PIWIL4	FAP						CXCL5					CD59		WAS	MIR338
	TBK1		CSF2RA	HSD17B4						CD68					NR2C2		WNT11	LYRM4
	GC		CSK	NCKAP1						HRH1					CSK		XRCC3	EWSR1
	ZDHHC24		SERPINA12	MKNK2						SPHK1					ANGPTL2		ZAP70	BCL3
	CCM2		WIPF2	ZCCHC10						HSD3B1					ROBO1		CA1	FOXO1
	C2		CSTA	ARPC3						HPX					ARID2		ZBTB16	INSL5
	RPS6KB1		LYPD4	ST18						DEFB1					CERT1		DDR1	HLA-DRB6
	HLA-G		ADRA1A	REV1						ITGAX					HLA-DQB2		HPP1	ITPA
	FARS2		CILP2	UBE2D3						KIR2DL2					LPAR2		FZD5	TRA-TGC7-1
	ANGPT1		CTAA1	IL6ST						CD3E					LYZ		ATG9A	MUC16
	CELSR2		CTBS	TOB2						VWA2					LPIN2		MMP28	IL21-AS1
	DNA2		CTF1	TCIRG1						JUND					SOX2		FSD1	PIM3
	B3GAT3		PDIK1L	CHGA						CXADR					SMS		LAP	SERINC3
	GRIA2		ADRA2A	FXR1						CALCR					CNNM2		PLA2G7	EXOC3
	PDE6A		CTNND1	ACTR2						FZD4					FFAR4		RNF128	CCN4
	CLCN7		SIK1	SST						MIR185					NOX1		MUL1	NFKBIZ
	UTS2		CTRB1	YWHAQ						DUSP9					KANK2		FZD3	MIAT
	WDR62		CTSG	PSMD12						CYP27A1					SLC29A2		TFPI2	LGALS2
	C1S		ERFE	SLC39A8						SYT1					TACR1		CAMKMT	CCN1
	CYP11B1		CTSK	EFHC1						HSF1					DEAF1		HDAC11	ADCY10
	PLIN4		CTSL	FAM3C						MIR211					ABL2		TUSC3	CSN1S1
	EIF2S1		UPP2	HSPA13						DAPK1					UBE2I		DHDDS	SLC11A2
	CLEC12A		CX3CR1	PSIP1						VAV3					AKAP13		CALM1	MIR124-1
	ATP10A		KLB	BMP5						MNX1					PROK2		PROSER1	THY1
	CSF1		PPM1K	RASA1						PLAG1					F11		CALM2	ELAVL1
	TP63		CYC1	NDUFV2						RPS6					ERG		FOSL1	HCCAT5
	ASTN2		SLC2A12	SOCS2						ZPR1					TLR1		MPIG6B	TRC-GCA24-1
	F7		CYP1A2	AKT3						ABCC5					LGALS1		CALM3	SDC1
	LOC108644431		CYP2D7	KCNJ6						ZGPAT					CXCL9		CAMK4	C4BPB
	CDH2		CYP11B2	CD14						LOC113664106					CYC1		ANP32E	TACR2
	EPHX2		CYP24A1	POLI						AKR1A1					CALB1		MED25	RHOD
	ALOX12		CYP27A1	FTH1						CBLB					C1QTNF5		NCOA3	ATF6B
	ITGA4		CYP27B1	SWAP70						GNAO1					TMEFF2		FZD1	BDKRB2
	MIR216A		DGKQ	ARHGAP29						MIRLET7G					PHB2		FZD4	ALDOB
	KIF5A		DAPK1	NAT1						VPS13C					FOXP2		ARHGAP24	CLDN8
	PHYH		DAPK3	CACNA1D						CES2					KLF6		ITCH	TFAP2A
	ELANE		DBH	RFC5						FABP5					NLRP1		LOH19CR1	SAA4
	EDAR		DCX	TSNAX						KLF14					RENBP		FSD1L	WASHC5
	CYP2B6		DDOST	UBQLN2						PON3					PLA2G15		MAGT1	CD209
	ADCY5		OXER1	ADGRG2						BCAR1					OPN1LW		ULK1	CHEK1
	SLC45A2		DEFA1	TMOD1						LTBR					TFPI		RPAIN	PIGCP2
	SF3B2		DEFA3	GEM						ATF3					MST1		NR0B2	PTPRJ
	MEG8		SGMS2	FEM1B						GPC4					GAP43		DHX16	DLC1
	MC3R		PTCRA	CCNH						FFAR2					SH2B1		CASR	SOX5
	JAG1		DIAPH1	TGFBR3						ADH1C					RBFOX2		TUBB6	E2F4
	BLM		DIH1	OPA1						PAEP					HDAC3		IL17RC	FZD3
	SOD3		DIO2	TMCO1						RP9					MTM1		MFSD2A	AGO2
	MLXIPL		DIO3	GPM6A						LILRB1					DBP		ATAD1	FLCN
	HCN4		DLAT	ASPH						PIM1					IL33		PIK3R3	NTHL1
	GYS2		DLX3	RAB29						REG3A					EHMT1		IFITM1	TFDP1
	DNAJB6		AGA	GNAI3						PCYT1B					AKR1B10		HAT1	MCC
	OTULIN		DNAH8	HSPA5						HRC					SLC2A12		GAS7	RAD54B
	GHRHR		DNASE1	ITGB3BP						CPOX					BAZ1B		RUNX2	TCERG1
	ARRB2		DNM2	APOH						TOMM40					MFRP		BECN1	BRF1
	MGAM		DNMT3A	PDIA3						TFE3					GIMAP5		MARCO	SGK2
	GATA3		DSC3	RAB9A						JUNB					S100A1		TNFSF10	SLC9A9
	CALM1		RCAN1	ZDHHC17						MSI2					OPN1MW		CBS	UHRF1
	TAC1		DSG3	CCT2						GAS6					GLRX5		TNFRSF11A	PKHD1
	LCK		HBEGF	SDCBP						FAT1					CDH13		TNFRSF10C	AMER1
	THBS2		DUSP4	SRI						UTRN					AMPD1		IL1RL2	MT-ND1
	S100B		DUSP9	HEBP1						RCN2					LRPAP1		KYAT1	LINC00472
	SOS1		E2F1	JAK1						SIK3					GCLC		PROM1	MIR32
	ABCC9		EBF1	BNIP3						THRA					ASCC1		APLN	TP53TG1
	PRSS2		EDA	CMPK1						ZCCHC8					ZC3H12A		PER2	MIR339
	NSD1		EDNRA	SP3						YBX1					ADAM10		ARHGEF7	FBXL19-AS1
	FASTKD2		EEF2	METTL5						CCN1					EIF4E		VNN1	SNHG3
	SPOP		EFNB2	NDUFAF1						TRPM7					IL15RA		SQSTM1	FTX
	IL7		EGF	WDR26						FBL					TXN2		TAX1BP1	LEF1-AS1
	SLC1A3		AHR	TCEAL9						PPIA					GIPC1		KRIT1	IQANK1
	PIP5K1C		EIF2S1	RCBTB1						PPY					HNF4G		CCNE1	MIR7-3
	RASGRP2		ARID2	DPYSL2						MIR152					CHST3		TRPA1	MNX1-AS1
	MIR133B		PAOX	ARHGEF9						TIMP4					PDIA2		PGLYRP1	CASC11
	BCL11A		EIF4E	SACS						TAGLN2					HSP90AB1		MAP3K14	DLEU7-AS1
	GBA2		EIF4EBP1	ITGAV						TRPA1					CISD1		PSTPIP1	GPRC5D-AS1
	HNRNPA2B1		EIF4EBP2	RMDN1						C2CD4A					MAPK7		CD1A	LINC01133
	GABRA1		AIF1	RIN2						KCNC2					C4B		LATS1	MIR34AHG
	CIB2		SERPINB1	GRIA2						UCN3					ALOX15		NEURL1	NNT-AS1
	SCT		A2M	VRK1						ILK					SLC7A2		COX7A2L	VIM-AS1
	SERPINA12		ENG	TSC22D1						AZIN2					DYRK1A		LPAR2	BACE1-AS
	CASP1		ENO1	GTF2A2						FGF13					MGP		GGTLC1	CAHM
	IFT80		PRSS55	TRIM9						MIR29B1					IFNL3		REEP6	CASC8
	CITED2		EP300	NFU1						SEMA3A					YWHAZ		GPR55	FOXP4-AS1
	PRKAB2		NRK	EXOSC8						CHRM3					MIR338		CD19	HIF1A-AS1
	DNMT3A		EPHB2	PTGS2						ANO1					AIM2		MS4A1	HIPK1-AS1
	CA2		ERBB3	INTS13						ACSS2					NIDDM1		UBE4A	MACROD2-AS1
	HYAL1		ERCC1	MBD2						SESN2					MMP24		PPIG	DLGAP4-AS1
	KIF7		ERG	CRISP3						TUBB4B					NR4A1		ADIPOQ	GABPB1-AS1
	FGF21		ESD	GOLGA8A						NTSR1					DGCR2		COX5A	GSEC
	RAD51		ESRRA	PDZD8						CCT2					C2CD4B		CYP7B1	LINC00659
	SSTR2		ALAS1	SGK1						KIR2DS2					GJA5		NTN1	LINC00858
	CDC123		ETS1	MED16						CERS2					POSTN		CD33	LINC01630
	RP2		EXT2	PPP4R3B						NOD1					INSIG2		LY86	SLC25A25-AS1
	YARS2		F5	PCLO						RNASE2					CYP7A1		ARHGEF6	C10orf143
	KCNA2		ALDH1A1	USP14						POLK					CXCL5		PCYT1B	CLMAT3
	MESP2		F11	CLCN4						OGA					CD68		CD37	LINC01567
	ARID1A		FABP1	KLHL41						GAL3ST1					SPHK1		GAL3ST1	LINC02446
	CACNB2		FABP5	SLC38A2						WNT3A					HSD3B1		GDF15	MAMDC2-AS1
	ALK		FAT1	LRIG1						WNT7A					HPX		TBPL1	NIHCOLE
	MIR26B		LRRC55	TM2D3						TRIM63					DEFB1		CD38	POU5F1P4
	MT-TS2		FBN2	GALNT1						TSPYL2					ITGAX		CXCL14	TUSC8
	HSPB3		EFEMP1	PPP1CB						MFGE8					KIR2DL2		CCL4L2	ZNF582-DT
	CLCN5		FBP1	TTC3						CARTPT					CD3E		CLOCK	CASC19
	CDK1		RANP1	SEPTIN7						ELMO1					VWA2		CD40LG	EHHADH-AS1
	GYS1		FCGRT	TCEAL2						SLC27A2					JUND		CD47	LAMC1-AS1
	APTX		GPRC6A	TMEM123						TBX1					CXADR		ISG15	LINC01507
	GRIN2A		GPC4	HNRNPM						EIF4EBP1					FZD4		CD74	LINC01618
	MIR99A		FGB	ABHD3						EIF5A					MIR185		DCAF1	LINC02086
	YIPF5		FGF1	DSG2						PLN					DUSP9		BMS1	LINC02223
	LARS2		ABCD2	IFT57						TMEM18					CYP27A1		ELMO1	PINCR
	DGKE		FGF13	UCHL3						IL17F					SYT1		P2RY14	PURPL
	TGFA		FGFR1	VCAN						FCGRT					HSF1		SLC23A1	SBDSP1
	NPHP3		FGL1	ANKRA2						SIX1					MIR211		NR1I3	DUXAP10
	IRF3		FHL1	LEPROTL1						DCD					DAPK1		NR1H4	LINC01527
	IMPDH1		FHL2	PLK2						CTSC					VAV3		NR1D2	RBM5-AS1
	BIRC5		MRAS	ZMPSTE24						PASK					MNX1			WSPAR
	CSF3		VASH1	CNIH4						ZFP36					PLAG1			AOC4P
	ATF6		AAK1	SLC38A1						EPHB1					RPS6			BTG3-AS1
	VAMP2		ANKRD26	MEX3C						SALL1					ZPR1			LINC00538
	VPS53		NLRP1	RSU1						MIR296					ZGPAT			LINC01617
	PROKR2		INPP5F	VTCN1						MAP2K6					LOC113664106			FGF7P5
	PALB2		SACM1L	AGAP1						KCNK16					AKR1A1			SEC63P1
	RNF213		KLRK1	S100P						CLK2					CBLB			DACOR1
	TJP2		TPX2	UBE2V2						MTNR1A					GNAO1			LOC126806659
	FH		PDCD11	PDZRN3						ELOVL4					MIRLET7G			LOC126862278
	AMH		UNC13A	CAST						GJD2					VPS13C			LOC130009266
	GPX1		MYO16	PDCD2						RNASE3					FABP5			ALOX12
	HMGA2		KDM6B	CCNC						NUMA1					KLF14			MIR499A
	PPP2R2B		PASK	MEIS2						HACD1					PON3			LBR
	KRT10		ATG4B	GLS						BRD4					BCAR1			SGK1
	BMP7		TBC1D1	WNT4						KAT2B					LTBR			RAG2
	NBN		FBXO28	AVL9						VEGFB					ATF3			TRL-TAG1-1
	PNKP		PHLPP1	PGGHG						TERF1					GPC4			LYST
	MIR197		FLT4	CRYBA2						TAGLN					FFAR2			PRPF8
	FGB		MCF2L	BECN1						MANF					ADH1C			COG6
	ZBTB24		SIRT4	BZW1						TFF3					PAEP			RN7SL1
	PDE5A		ABCB10	PTPRO						PIN1					RP9			CYP27B1
	FGF1		NPTXR	PAK2						APOL1					LILRB1			IER3
	SKIC2		TRAM1	GBE1						EFNB2					PIM1			RIGI
	GIPR		BRD4	GNG12						ATP6V1H					PCYT1B			CTTN
	TNFSF10		FOLR1	AADAC						STAP2					HRC			MIR7-3HG
	PHOX2B		FOLR2	HEXB						SLC7A7					CPOX			DDX39B
	PTH		FOS	PCSK2						CTSS					TOMM40			CA2
	SLC10A2		FOSB	ATP2C1						ADRA1A					TFE3			LOX
	IL1RAPL2		RBFOX2	MRC1						SLC22A12					JUNB			IL7
	LZTR1		LPAR3	GBP2						RXRG					MSI2			PLEK
	MIR199A1		ELP5	CXADR						SOX6					GAS6			USP25
	NQO1		RAB38	RCAN2						CLOCK					FAT1			MIR491
	COX10		TMEM245	ISL1						LAT					UTRN			TNFSF13B
	PYGL		ALOX5AP	SCAF8						DIAPH1					RCN2			CCL17
	PHKG2		PANX1	THOC7						TRPV5					SIK3			GATB
	SYK		ZNF318	MX2						HNRNPK					THRA			CDH23
	ACAD9		ALPI	MUC5B						HCAR2					ZCCHC8			MRC1
	SNAI2		ALPP	NGRN						DEFA1					YBX1			P2RX3
	AP2M1		NR5A1	GCLM						DLAT					CCN1			LINC00243
	TWIST2		FUT2	PCSK1N						ABCC11					TRPM7			C3
	GALNT2		FNDC5	NAMPT						SULT1A1					FBL			XRCC5
	MIR127		ANGPTL5	TXN						KCNJ6					PPIA			SPARC
	MIRLET7B		SLC37A4	PPP1R1A						SLC16A11					PPY			TAGLN
	KDM5C		PTF1A	NAP1L1						FHL1					MIR152			SLC15A4
	PHKA2		TCERG1L	ZFAND5						CUL1					TIMP4			RMI2
	RXRA		NEGR1	NOL7						AIF1					TAGLN2			MUC17
	OGG1		TAFA5	HMGN3						STRA6					TRPA1			MIR130A
	BTNL2		ARIH1	RGS17						LGALS3BP					C2CD4A			SLC18A3
	DSG2		TPSG1	TIAM1						PHLPP1					KCNC2			HMGA1
	SLC19A1		BACE2	PDGFC						GALNT3					UCN3			HSPA8
	CSNK2B		PART1	MARCKS						SLC22A7					ILK			ALOX15
	ANGPTL4		GALNS	BNIP3L						KIR2DL3					AZIN2			GART
	ZIC2		GALNT3	RPL26L1						RCBTB1					FGF13			IL18BP
	XYLT1		MRGPRX1	PNMA8A						PPM1K					MIR29B1			NTS
	MIR23A		TPGS2	MYT1L						LGALS4					SEMA3A			ARG1
	BBS10		KANK2	RARRES2						PCTP					CHRM3			CHD4
	DGKB		GAPDH	IL24						PWAR4					ANO1			CXCL3
	AHR		SH2B1	EID1						CD47					ACSS2			MIR429
	BAK1		TIPARP	ISG15						GLUD2					SESN2			IFNGR2
	MIR375		SNED1	KLHL7						PRDM16					TUBB4B			CALM3
	TINF2		GORASP2	ISG20						CARM1					NTSR1			CD2
	AKR1D1		TKFC	LPGAT1						IMMT					CCT2			HSPA5
	MIRLET7D		ACOT11	FOSB						ID1					KIR2DS2			PSMD4
	EFTUD2		LRIT1	PALLD						BGN					CERS2			IGES
	SLC5A1		GAS1	IDS						GYPA					NOD1			HIPK2
	IRAK1		GAS6	SRSF1						AGA					RNASE2			COX5A
	MT-ND2		PHGDH	CAMK2N1						LONP1					POLK			MTOR
	NFKB2		FBXO25	SERPINE1						NFAT5					OGA			MYSM1
	FGF8		ANKRD2	HEBP2						ACKR2					GAL3ST1			PLA2G4F
	RUNX1		OPN1MW	MXRA5						VPS51					WNT3A			RRM2B
	CALM2		GDF2	TXNRD1						MYF6					WNT7A			ATP6V1G2
	MICA		BSCL2	PROS1						RPSA					TRIM63			FOXO3
	PRPS1		GREM1	TFPI						C5AR1					TSPYL2			KIR2DL3
	ANKRD26		GDF10	SFN						GIT2					MFGE8			MIR611
	POLGARF		HS6ST3	NEAT1						PDHX					CARTPT			GPANK1
	BCS1L		GDNF	ANXA3						AOC2					ELMO1			DDC
	ARMS2		GFPT1	ADAM9						PMEL					SLC27A2			TNFRSF8
	PSAT1		GHRH	LAP3						DDX39B					TBX1			TXNIP
	XPC		ABL2	DMBT1						CCL21					EIF4EBP1			CACNA2D1
	SBF2-AS1		GJA4	GADD45A						SH2B2					EIF5A			VARS2
	SORD		GJA5	HNRNPA2B1						SLC47A1					PLN			COL13A1
	MAP3K7		ATP2C1	CXCL9						SIRT7					TMEM18			ACTR3B
	SH2B3		LAT	PLOD2						MTA1					IL17F			CPXM2
	ABCG5		SND1	FGFR3						PTTG1					FCGRT			CALHM6
	GAMT		FOXP1	TFF1						CCN4					SIX1			HCG9
	FLT3		TAF5L	SERPINB2						SEMA4D					DCD			HCG26
	SIRT2		GK	TMC5						S100A12					CTSC			MIR588
	SI		CACYBP	S100A2						SLC25A20					PASK			HLA-DOA
	MIR486-1		NAAA	LCN2						FBP1					ZFP36			ITGA5
	NOG		HCAR1	CDKN1C						NR4A3					EPHB1			FBXW2
	LOC106560211		GPR162	CRP						ANKRD2					SALL1			MAFK
	PRKCQ		GCLC	CCL20						IFNA13					MIR296			REN
	SLC2A10		SGSM3	COL3A1						MVP					MAP2K6			ENTPD1-AS1
	FOXO3		MAT2B							IL27					KCNK16			PFKM
	TRAF3		GLUD2							GYPB					CLK2			CXCL6
	PLIN2		GNAT1							EBF2					MTNR1A			MIR149
	PPARGC1B		AMY2A							MS4A1					ELOVL4			TH
	CNTN2		GP1BA							SYN2					GJD2			SFRP2
	CYP1A1		SLCO1B3							PSIP1					RNASE3			IGFBP3
	TBP		NEAT1							PVR					NUMA1			NR5A2
	TGFB3		CXCR3							LOC102723407					HACD1			HSP90B1
	CRYAB		HECTD4							CDK5RAP3					BRD4			EZR
	MIR150		KSR2							NFATC3					KAT2B			ADCYAP1
	GABBR1		UTS2R							ROBO4					VEGFB			TFPI
	TRPV3		RSPO1							CXCR6					TERF1			DAXX
	CBL		MCHR1							MAT2B					TAGLN			ABL1
	CXCR1		TRBV7-8							TREM1					MANF			PLK1
	TOPORS		GPR39							SIAE					TFF3			CAV2
	MIRLET7C		GPR42							POC1A					PIN1			HLA-DQB2
	C11orf65		FFAR2							ST2					APOL1			GTF2I
	APLN		GPX4							KISS1					EFNB2			FLG
	CAPN2		GRIA2							SND1					ATP6V1H			PPP1R14A
	INVS		REM1							VASP					STAP2			GSDMA
	IRF1		DEXI							LAT2					SLC7A7			TNFSF14
	PFKFB3		LAMTOR2							ORM1					CTSS			CYP2E1
	ZAP70		OSTM1							EEA1					SOX6			TRPV1
	CD69		FLVCR1							MARCHF3					CLOCK			CALB2
	MYO5A		GRIN1							PREP					LAT			PHOX2B
	TOE1		GRIN2A							SELPLG					DIAPH1			C2
	PDPK1		GRIN2B							MAP2K3					TRPV5			GPR183
	TOP2A		STXBP6							ST13					HNRNPK			LIAT1
	ENO2		GRM2							TRIM13					DEFA1			PTK2B
	CERKL		CXCL1							MDM4					DLAT			GJA1
	CEBPA		GSN							RORC					ABCC11			GGT1
	ATP7B		GSTA4							SIRT4					SULT1A1			RFXANK
	RASA1		GTF2H4							PLXDC2					KCNJ6			ITK
	CASK		TRPM5							ATN1					SLC16A11			FLNA
	TRPC3		ICOS							NLRC5					FHL1			SLIT2
	GLI1		GUSB							TIE1					CUL1			CNR1
	NR1I2		EEF2K							C1QBP					AIF1			KCNQ1
	PCK1		NME7							SELENOP					STRA6			ADH1C
	PRKAB1		SEC61A1							ALPI					LGALS3BP			SMOX
	GRIN1		GPR132							GABPA					PHLPP1			MIR506
	AGPS		DSE							NRTN					GALNT3			ADORA2A
	LINC-ROR		PADI1							MRAS					KIR2DL3			IL32
	ATRX		CERS2							EREG					RCBTB1			MFGE8
	NEAT1		NRBP1							F11R					PPM1K			RPS6KB1
	CLU		GYS1							SERPINB1					LGALS4			EXO1
	VKORC1		SH3KBP1							P2RX4					PCTP			CD19
	RLBP1		GZMB							CENPA					PWAR4			TIMP3
	MT-CYB		H1-2							IL20					CD47			FFAR2
	TMEM231		ANXA2							LETM1					GLUD2			SGF29
	MAF		HABP2							AGFG1					PRDM16			PER3
	PTPRU		HAS2							EIF4EBP2					CARM1			GSN
	PTPRD		HBG2							ABCD2					IMMT			DAG1
	KRT16		HCRT							SORT1					ID1			NPSR1
	GATA2		ERVW-1							HYOU1					BGN			SLC39A8
	RS1		NT5C							FKBP5					GYPA			BNIP3
	NDUFS1		PIK3R4							DDAH1					AGA			MAGT1
	LIFR		HLA-DMA							ZFHX3					LONP1			BECN1
	NKX2-2		HLA-DMB							CILP2					NFAT5			FGF3
	CLEC4A		HLA-DPB1							ING2					ACKR2			LRG1
	ACACB		NR4A1							VASH2					VPS51			USF1
	CD86		HNF4G							CCN5					MYF6			F2RL3
	NCOA1		SLC29A2							GJA4					RPSA			KIR2DL2
	AHI1		BPIFA4P							APLNR					C5AR1			KIR2DS2
	BSG		HNRNPK							F2RL3					GIT2			NAGLU
	CSNK2A2		HOXA3							BTN2A1					PDHX			IL17C
	HAVCR2		APC							FOLR1					AOC2			P4HA2
	WNT5A		APCS							RPL10					PMEL			RETNLB
	MIR93		HPX							CRISPLD2					DDX39B			MIR501
	TRB		MMAB							YES1					CCL21			CD27-AS1
	MB		HRH1							LPAR3					SH2B2			TG
	ALOX5		HSD3B1							SETDB2					SIRT7			RASSF1
	H6PD		HSD11B2							AKAP1					MTA1			TMPO
	TGIF1		HSF1							FAF1					PTTG1			CYP4F3
	RDH12		HSPA2							TPM4					CCN4			SULT1A3
	NFATC2		HSP90AB1							MBOAT7					SEMA4D			CCR7
	SLC6A4		NDST1							ROS1					S100A12			PNPLA3
	DMPK		HTC2							SYVN1					SLC25A20			PRKN
	ADCY3		HTR2A							ARL15					FBP1			SERPINB1
	PLD3		HTR2C							KLF10					NR4A3			FLT4
	ROCK1		APOA2							GATM					ANKRD2			RARB
	LOC126863160		TNC							SLC46A1					IFNA13			TERF2
	PCBD1		IBD2							NEGR1					MVP			CTH
	DLEU2		IBSP							TCF19					IL27			PSMG1
	MYOD1		BRINP3							TNFRSF9					GYPB			EED
	MIR483		ARMH1							KLF12					EBF2			MIR452
	CD38		ID1							SLC6A8					MS4A1			ITGB7
	SLC1A2		GADL1							CRISP2					SYN2			PTGIR
	CASC2		IDDM3							SLC33A1					PSIP1			LMAN1
	DYNC2LI1		IDDM4							RAPGEF5					PVR			GTF2E2
	SRD5A3		TSPAN33							PRSS8					LOC102723407			APBA1
	ATP2B2		VWA2							SEC61A1					CDK5RAP3			CADM2
	ITGB4		IDDM11							DCAF1					NFATC3			GAS7
	LBR		NANOS3							MAS1					ROBO4			WASHC4
	ATP6V1A		CYCSP51							INSL3					CXCR6			S100Z
	GZMB		IFNAR2							CLDN4					MAT2B			PRAC2
	TAPBP		SOX2-OT							LCP1					TREM1			LAMB3
	PIK3CD		IGF2R							PIAS4					SIAE			ADCY3
	CFAP418		IGFBP5							SHROOM3					POC1A			TNFSF18
	GPT2		APOH							GJA3					ST2			CIRBP
	MIR15B		GPR142							KCNJ3					KISS1			LTBR
	TXNIP		ZACN							FRMD3					SND1			APOA4
	MSR1		SLCO4C1							IARS1					VASP			ANTXR2
	GOT2		TICAM2							PER3					LAT2			LBP
	UGT2B7		IL1R1							LIAS					EEA1			G6PC1
	PLSCR3		IL3							SEPTIN9					MARCHF3			SLC3A2
	WDR72		IL7							ADCY8					PREP			RIPK3
	PRKAG2		IL7R							NMUR2					MAP2K3			WNT2
	DDX3X		IL9							MAP4K4					ST13			IL1F10
	PECAM1		IL12B							PRDX4					TRIM13			NGFR
	MIR18A		IL13							RIT2					MDM4			TRAF2
	SIK2		IL15RA							ERVK-18					RORC			NT5E
	PRICKLE2		ILK							FES					SIRT4			TTC33
	STX1A		IMPDH1							CD2AP					PLXDC2			NLRP7
	RAG1		IMPDH2							CYB5R4					ATN1			NR4A1
	ALPL		ING1							NCR1					NLRC5			TNFRSF10D
	GAST		ING2							MSH3					TIE1			GUCA2A
	SCD		AQP7							NT5C3A					C1QBP			EDNRA
	PRODH		INSL3							DSG3					SELENOP			PTGDR2
	MIR134		INSM1							NFATC4					ALPI			FGFR1
	PKLR		INSRR							ITPRID2					GABPA			CCNB1
	RNASEL		IRF1							PER1					NRTN			HLA-DQB1-AS1
	EPCAM		IRF7							NDST1					MRAS			RHOB
	USF1		ISL1							TP53COR1					EREG			APAF1
	MOCS2		ITGAX							CELA3B					F11R			MSH3
	HOTAIR		ITGB7							FLII					SERPINB1			CD248
	F10		ITIH1							CTRB1					P2RX4			UBAC1
	IL3		JAK1							THBS4					CENPA			PRKCB
	NHERF1		JUNB							LIN28A					IL20			RSPO1
	BAD		AREG							DAPK3					LETM1			MIR16-1
	ARG1		NDUFS7							TRPM5					AGFG1			MLKL
	MBTPS2		KCNC2							GSTK1					EIF4EBP2			CLN3
	MUC2		KCNE1							TNFRSF6B					ABCD2			RNF5
	MT-CO3		KCNH2							GPRC6A					SORT1			RFXAP
	CDH5		ENHO							SUCLA2					HYOU1			FGF9
	GRK2		KCNJ3							MRGPRX1					FKBP5			KCNN4
	TNXB		KCNJ5							DUSP4					DDAH1			TRIM22
	TXN		KCNJ6							AAK1					ZFHX3			IFITM1
	PDE3B		KCNJ9							TSPAN7					CILP2			MIR612
	NEFH		KCNN4							GDF11					ING2			SRSF6
	CD14		LINC-PINT							HECTD4					VASH2			ERCC2
	FOXE3		KIR2DL3							NOX5					CCN5			KITLG
	GALK1		KISS1							ZFR					GJA4			IL13RA2
	GDNF		KRAS							CCL22					APLNR			GLI3
	MIR30B		KRT5							IRS4					F2RL3			ADCY7
	GPC3		KRT8							MIR184					BTN2A1			TM9SF4
	ATP2A1		KRT18							CTBP1					FOLR1			CPOX
	CRHR2		LINC01550							LINC-PINT					RPL10			CD5
	RASGRP1		LIN28B							FOSB					CRISPLD2			LALBA
	PIGT		KTN1							SCG2					YES1			S100A1
	NEK1		MAFA							CXCL11					LPAR3			EVPL
	BST2		C1QL3							BMF					SETDB2			CUX1
	TLR9		LAMC2							NTN1					AKAP1			NTAN1
	AP2B1		LAMP2							PPP1R3B					FAF1			RNU1-150P
	CLEC2D		RPSA							INSRR					TPM4			RARG
	KCNE2		LCP1							ADORA2B					MBOAT7			LOC126862264
	PEX1		LETM1							GAS1					ROS1			KLK3
	B4GALT1		LGALS3BP							MICU1					SYVN1			CEACAM3
	PWAR1		LGALS4							ALAS1					ARL15			IBD8
	PF4		LOXL2							FSD1L					KLF10			PF4
	PBX1		LRP5							CREM					GATM			LPIN2
	MEF2C		LRPAP1							KDM6B					SLC46A1			DLAT
	LOX		LINC01194							LTB4R					NEGR1			LOC130058479
	SLC26A1		GTF2H5							ISG20					TCF19			DVL1
	LDLRAD2		LTBR							GFER					TNFRSF9			TPO
	LHCGR		MIRLET7G							SIK1					KLF12			KRT17
	MIR15A		LYZ							HS6ST1					SLC6A8			VPS16
	TLR7		MIR130A							GJC1					CRISP2			MSTO2P
	PTPA		MIR140							SELENOS					SLC33A1			LRP5
	HDAC1		MIR143							FKBP4					RAPGEF5			GUCA2B
	EDA		MIR148A							TNFSF14					PRSS8			NXPE4
	MAPKAPK2		MIR150							RPL29					SEC61A1			PLIN2
	FA2H		MIR152							RHOT1					DCAF1			RGS14
	MFF-DT		MIR182							CELA1					MAS1			CRHR1
	NRP2		MIR185							MCHR1					INSL3			MIR532
	R3HDML-AS1		MIR190A							ARAP1					CLDN4			CBLL1
	PDZD7		MIR200A							WIPF2					LCP1			PWAR1
	LAMA3		MIR203A							RAPGEF3					PIAS4			RAB5A
	LPCAT2		MIR211							ALCAM					SHROOM3			TXK
	GATA1		MIR214							FOLR2					GJA3			PYCARD
	HCRT		MIR216A							MIR503					KCNJ3			CCL8
	ABL1		MIR217							PANX1					FRMD3			AQP4
	EXOSC3		MIR221							TP53INP1					IARS1			AQP7
	CHGA		MIR222							SERPINA5					PER3			UBASH3B
	AZGP1		MIR23A							WNT6					SEPTIN9			TMPRSS6
	PRPF6		MIR24-1							COPA					ADCY8			CAV3
	TSPEAR		MIR25							NANOS3					NMUR2			RASSF5
	CD79A		MIR296							ARHGEF7					MAP4K4			DELEC1
	CYP2A6		MIR302A							BRAP					PRDX4			APOB
	DHDDS		MIR30D							UPK2					RIT2			MIR124-3
	ICA1		MIR30E							SRR					ERVK			KIR3DL1
	SATB2		MIR31							COQ9					FES			PPBP
	PRKG1		MIR320A							PSMD7					CD2AP			GPT2
	CLN3		MIR93							FOXD3					CYB5R4			SLX1A-SULT1A3
	ITLN1		MIR98							KCNJ9					NCR1			IL17RC
	PARK7		MXD1							DSC3					MSH3			DRD2
	KRT7		SMAD1							SRSF6					NT5C3A			PMEL
	PKM		SMAD4							TNMD					DSG3			AFP
	CYP2C8		ARRB2							ASCC2					NFATC4			EXOC3-AS1
	MIR335		SMAD7							PTBP1					ITPRID2			PLEKHN1
	NR4A2		ASIC1							ARR3					PER1			NFKB2
	IFNGR2		MAOA							CD33					NDST1			UGT1A7
	FGF7		MAP2							HHIP					TP53COR1			NTF3
	CD27		MB							CD101					CELA3B			GJB6
	DDB2		MC2R							MT1E					FLII			FOXM1
	CYP24A1		SMCP							DLL4					CTRB1			ID2
	ACTB		ADAM11							TNIP1					THBS4			LINC01845
	MIA3		DNAJB9							SEMA5B					LIN28A			PTK2
	ATL1		MDM4							MAPKAPK5					DAPK3			GPX4
	NCAM1		MEF2A							AAAS					TRPM5			GLI1
	RFT1		MFGE8							SH3KBP1					GSTK1			AIM2
	ACVR1C		MGAT2							SLC52A1					TNFRSF6B			COL1A2
	WNK4		KITLG							AS3MT					GPRC6A			MIR30C1
	MED12		CXCL9							VAMP4					SUCLA2			SULT1A2
	MMP8		MITF							STC1					MRGPRX1			HORMAD2
	MIR142		MLH1							RGS1					DUSP4			MLXIPL
	KCNMA1		MAP3K9							NUP42					AAK1			LACTB
	RAPSN		MLN							SUV39H1					TSPAN7			FOXE1
	P4HA2		FOXO4							INSM1					GDF11			ARPC1B
	SPAST		MMP10							MMRN1					HECTD4			PSMB10
	CHAT		MNAT1							UBD					NOX5			MIR650
	PEA15		MPG							DMRTA1					ZFR			WIPF1
	TRPV1		MRE11							NRG4					CCL22			EPHB2
	UQCRC2		ABCC1							RALBP1					IRS4			PRSS8
	FABP1		RNASEK							DDIT4					MIR184			DPF2
	CAST		MIAT							CRMP1					CTBP1			SPINK1
	STX1B		CDNF							CRY1					LINC			AXL
	BID		VN1R17P							SIGLEC7					FOSB			PEX13
	NCOA2		GPR166P							USP19					SCG2			SNORD24
	IDDM17		MIR330							NIF3L1					CXCL11			GIMAP5
	KSR2		MIR338							APCS					BMF			NDRG1
	DCN		MSH3							SSTR4					NTN1			MIR1260B
	REEP1		MT1E							FMO3					PPP1R3B			MAPRE1
	NOX4		COX1							TKTL2					INSRR			P2RX7
	EGR1		CYTB							CABIN1					ADORA2B			ST14
	ACACA		MTM1							COP1					GAS1			LAMP1
	SBF1		ND1							KCNH6					MICU1			DEFA6
	ATP6AP1		ND5							RERE					ALAS1			ITGA2
	CHST6		MTNR1A							UFM1					FSD1L			KHDRBS3
	TSPAN8		MTTP							TSHZ1					CREM			LYZ
	AGRP		MUSK							SEMA3E					KDM6B			RNF128
	LOC122152296		MUTYH							GALP					LTB4R			MIR665
	BPNT2		MYF6							TALDO1					ISG20			PROC
	RNU4ATAC		SERPINC1							GYPE					GFER			ZNF354B
	OXT		NAB2							MT1A					SIK1			ASH1L
	FABP3		NCAM1							TDO2					HS6ST1			CIBAR2
	RHEB		NCK1							ADAMTSL3					GJC1			PGM3
	STIM1		NDN							SLC16A4					SELENOS			OXA1L
	PIK3C2B		ATIC							IL20RA					FKBP4			KEAP1
	ALPP		RERE							GPR55					TNFSF14			MIR211
	IDDM4		NEFL							IRAK3					RPL29			SPHK1
	PML		NFATC3							CMKLR1					RHOT1			KIR2DL1
	CDH23-AS1		NFATC4							ING1					CELA1			AOC3
	SAMHD1		NFIL3							TMSB4X					MCHR1			MAP3K8
	ANGPTL3		NGFR							MAML3					ARAP1			SLC25A28
	GABRB3		NIDDM1							GNLY					WIPF2			CBX1
	GRK1		NNAT							VGF					RAPGEF3			HTRA1
	PIGG		NME1							NME7					ALCAM			FUT8
	ERCC1		NNMT							SLMAP					FOLR2			MAPT
	ISL1		NOS1							PPIF					MIR503			ERVW-1
	GRIK2		NOTCH2							CPB1					PANX1			ERBB3
	BIRC2		FXYD2							CYP26B1					TP53INP1			RECQL4
	CALR		ATP2A1							PCMT1					SERPINA5			KAT5
	AUH		SLC11A2							SUCNR1					WNT6			CYP21A1P
	MAP2		NRF1							H1-2					COPA			EPHX2
	TWIST1		NRTN							CTF1					NANOS3			IL17RD
	EPM2A		YBX1							HPGDS					ARHGEF7			CYP2J2
	GUCA1B		NTS							MIR302A					BRAP			RGS16
	PTS		NTSR1							TKTL1					UPK2			SP1
	ROCK2		NUMA1							ERFE					SRR			MIR455
	CACNA1E		OAS3							ASPSCR1					COQ9			MIR103A1
	PI4KA		OAT							RAPGEF4					PSMD7			DNMT3A
	COL4A6		MIR377							BRS3					FOXD3			MAPK8IP1
	PLA2G1B		MIR424							SLC25A3					KCNJ9			PAK1
	MC2R		ODF1							MIR330					DSC3			SNHG7
	GRIA3		ORM1							NLRX1					SRSF6			PDGFA
	MAP3K1		OXA1L							DEGS1					TNMD			PLCG1
	GABRA2		OXTR							MVD					ASCC2			NEU1
	P2RY12		P2RX4							TPX2					PTBP1			STK39
	MATN3		PA2G4							PAWR					ARR3			ZUP1
	ADAMTS4		FURIN							ZNF236					CD33			MCCD1
	TACSTD2		MBL3P							ZNF318					HHIP			MIR133A1
	ADCY1		PAM							FETUB					CD101			BLVRB
	POU5F1		PAX2							TFB1M					MT1E			IRF3
	CNTF		F11R							TBC1D1					DLL4			SAT1
	PLSCR1		PBX1							ESM1					TNIP1			SEPSECS
	MT-ND4		PCBD1							SFRP5					SEMA5B			FEN1
	IDDM15		TMED7							CYP8B1					MAPKAPK5			TEC
	CD19		PCMT1							CPD					AAAS			SQSTM1
	HPS5		TFB1M							REG1B					SH3KBP1			FBXW11
	IDDM11		METTL9							LIN28B					SLC52A1			CGN
	LOC110006319		INSIG2							EBF1					AS3MT			ELF3
	APBB1		GLRX5							ST8SIA4					VAMP4			CD1D
	ABCC3		MZB1							OGN					STC1			RAD50
	MOCS1		NT5C3A							GLRX					RGS1			CASP14
	PIKFYVE		CLEC1B							ERRFI1					NUP42			ZNF341
	GLP2R		TLR7							CAP1					SUV39H1			ANKRD55
	CLEC6A		PDC							PLXNA1					INSM1			SCNN1B
	CLEC4M		PDCD1							SLC5A3					MMRN1			SDHA
	CTRC		DACT1							BPIFA2					UBD			SCNN1G
	SEC63		PDE4D							CCHCR1					DMRTA1			CBX3
	NUS1		DCDC2							PDC					NRG4			MIR194-2
	CCKAR		ISYNA1							PDGFD					RALBP1			MIR188
	SOAT2		HSD17B7							GTF2H4					DDIT4			USP19
	PDCD1LG2		PDE7A							C1QTNF3					CRMP1			ST7
	TFAM		SIRT7							PGC					CRY1			MYH11
	ATP10D		RAB14							MFAP1					SIGLEC7			MLNR
	GFI1		PDGFRA							TLE3					USP19			CAGE1
	LGALS3		UFM1							NNAT					NIF3L1			IFNAR2
	PIK3R5		PIAS4							PLEKHH2					APCS			CYP7A1
	NPPC		ATP6V1H							XK					SSTR4			MDC1
	IDDM8		SF3B6							ACKR3					FMO3			ARFRP1
	ADRA2B		RASD1							CCN3					TKTL2			LY96
	PLCB1		ZFR							FN3K					CABIN1			CAMK4
	IFT172		EMCN							SLC26A9					COP1			SSR2
	MPL		GHRL							RAB38					KCNH6			FNIP1
	OAS2		MAP3K20							ANGPTL6					RERE			ANPEP
	FGF10		PER1							TCF21					UFM1			SLC22A2
	NR2F2		PF4							ATG4B					TSHZ1			MAD2L1
	BCL6		PF4V1							IBD2					SEMA3E			HSD17B10
	ZEB1		ATP5PF							TIMM44					GALP			PTGDS
	CYBB		ABCB1							CH25H					TALDO1			FGF23
	KRT6B		SLC25A3							DYM					GYPE			TNFRSF13B
	MYH2		SERPINB6							VASH1					MT1A			GOLGB1
	CYP1B1		PIM1							GSDMB					TDO2			AKAP12
	OAS3		PIK3R1							PES1					ADAMTSL3			CD160
	CNGA1		PKLR							PA2G4					SLC16A4			TNC
	AARS2		PKM							SPX					IL20RA			NOX3
	GSTT1		PKNOX1							DUSP12					GPR55			MIR598
	POU2F2		PLAGL1							TREH					IRAK3			DNAL4
	NAGS		PLAUR							RBM14					CMKLR1			MMP11
	CD8A		PLCB3							GOPC					ING1			ADAM15
	ATP2A3		IL17D							MAP4K5					TMSB4X			C1GALT1C1
	CCND2		HDL3							ARHGEF1					MAML3			CDK5RAP1
	CLCNKA		PLEK							PKNOX1					GNLY			HDAC1
	BAP1		PLK1							PIWIL1					VGF			HSP90AB1
	SPG7		PLN							SORCS1					NME7			CTC1
	GLA		PLXNA1							PSPN					SLMAP			LOC285626
	SPINK5		IL20RA							DEFA3					PPIF			LOC105377683
	PC		FAM3B							LAMC3					CPB1			CTNND1
	F2R		H2BS1							LANCL1					CYP26B1			CSPG4
	ETS1		PODXL							PDE7A					PCMT1			CCR4
	ARG2		TREM1							RPL14					SUCNR1			KLKB1
	NDUFV2		SIAE							PSPH					H1-2			SLC7A5
	FYN		SMOX							HSD17B7					CTF1			TOM1
	PRDM5		APBB1IP							DNER					HPGDS			FLII
	LNPEP		ROBO4							ARHGAP22					MIR302A			NR0B2
	MMP20		DDIT4							MIR190A					TKTL1			CXCR5
	CLCN1		EPB41L4B							ITGB7					ERFE			RXRA
	MAOA		ARL15							IGFALS					ASPSCR1			BCAM
	LOC101928008		KIF1A							PIWIL4					RAPGEF4			TBXAS1
	DCAF17		FBLIM1							ARTN					BRS3			CD6
	KLF1		CNNM2							PAG1					SLC25A3			ARHGAP45
	MYLK		DYM							GSTA4					MIR330			MAML2
	NRL		VPS13C							ALPK1					NLRX1			PRPF6
	ZRSR2		CASZ1							KDM3A					DEGS1			ABCB11
	DSC2		MOCOS							NPEPPS					MVD			ORAI1
	PAPPA		PPP1R3A							RNF10					TPX2			SELENOP
	PLCD1		ANO1							CSE1L					PAWR			PMPCA
	SLC12A2		AVPR1A							TRIM31					ZNF236			CD226
	ACADM		RHOT1							SIGLEC5					ZNF318			LPXN
	CDK5		FBXW7							GPR39					FETUB			SKAP2
	AGK		SLC29A3							MNAT1					TFB1M			CTDSP1
	SLC22A1		GIMAP5							PCBP4					TBC1D1			DENND1B
	SLC39A4		HEMGN							FOXO4					ESM1			SLC39A11
	PDP1		MEG3							RCAN1					SFRP5			LIME1
	MRC1		PPY							SUGP1					CYP8B1			ZNF300
	SDHAF1		MIR449A							ARIH1					CPD			DSG2
	SLC24A1		PREP							CCT4					REG1B			CYSLTR1
	CDK6		SOX6							NHS					LIN28B			FIP1L1
	PLPP2		PLXNA3							GRHL1					EBF1			LDHA
	IREB2		MIOX							PSMD10					ST8SIA4			LSM2
	CXCL1		ITLN1							SETD7					OGN			NCAPD3
	HABP2		FERMT1							SLC38A5					GLRX			BCL2L12
	THPO		ENAH							ABCB10					ERRFI1			MIR493
	OLR1		PRKCD							STXBP3					CAP1			CYP2A6
	ATXN7		PAG1							VTCN1					PLXNA1			IGFBP2
	HTT		ACOT13							TXNDC5					SLC5A3			STC1
	KIR3DL1		GSDMB							RSPO1					BPIFA2			FCGR1A
	ARL6		GPRC5C							DHPS					CCHCR1			ALPK1
	BIRC3		ZC4H2							NAF1					PDC			CFP
	CCL4		NSFL1C							LAD1					PDGFD			AMT
	NPM1		MYDGF							AMD1					GTF2H4			HLA-DRB3
	PPT1		MAP2K3							KAZN					C1QTNF3			CD3D
	MIR144		MAP2K6							OXER1					PGC			RHOH
	OGDH		PCDHGA4							ESD					MFAP1			MUS81
	SEMA4A		TRPV5							NRBP1					TLE3			IKBKE
	KRT8		PRSS1							PLXNA2					NNAT			SLC37A1
	L1CAM		MASP1							HSPA14					PLEKHH2			VEGFC
	ADORA1		PRSS8							SCGN					XK			PYGO2
	SMARCB1		CYP26B1							PTTG1IP					ACKR3			SULT2A1
	CANX		SLC2A9							ITPK1					CCN3			MIR202
	GP6		ASAH2							GORASP1					FN3K			HHEX
	CXCR3		PSEN1							FBLIM1					SLC26A9			ATXN2L
	TSHR		PSEN2							CACYBP					RAB38			ITGB6
	IDDM6		SUCNR1							SDF4					ANGPTL6			PPL
	MECOM		SPHK2							C9					TCF21			TAOK1
	ICOS		NMUR2							MRPS31					ATG4B			VNN1
	KRT13		ENY2							BCAS3					IBD2			MIR16-2
	ANGPTL8		CHPT1							STK17B					TIMM44			IBD7
	ABCG1		ADAMTS9							VIM-AS1					CH25H			IBD21
	GRIA1		BAAT							RNASEK					DYM			PPP5C
	PLCB3		ACKR3							SYT5					VASH1			DEF6
	PLA2G10		AKR1B10							MUL1					GSDMB			PRKCA
	TKT		COQ9							TTC4					PES1			MACF1
	SOAT1		PCBP4							MIOX					PA2G4			CACNA1C
	FLNC		GOPC							AIR					SPX			PGM1
	PRKCE		PSMD7							MXD1					DUSP12			BRD2
	PIEZO1		PSMD10							KNSTRN					TREH			HLA-DMB
	IRAK4		PELI1							UBE2O					RBM14			HLA-DOB
	SKP2		ADAMTSL3							ATP5PF					GOPC			LINC02940
	DYNLT2B		BAD							SLC30A3					MAP4K5			LINC02863
	MIR181A1		PTBP1							NPTXR					ARHGEF1			RNF186-AS1
	EHMT2		PTGDS							ACOT11					PKNOX1			ENSG00000202533
	CAPN1		GJD2							CPSF4					PIWIL1			ENSG00000283782
	MIR377		PTGIS							FBXO28					SORCS1			RPL23AP12
	HSPA1A		HNP1							FAM20C					PSPN			LINC02929
	TPH2		AS3MT							BICC1					DEFA3			CM034955-349
	SDC2		MIR409							NSA2					LAMC3			HSALNG0001400
	KMT2A		PTH1R							MYSM1					LANCL1			HSALNG0020226-444
	RP1		MIR503							PPP1R3C					PDE7A			FABP6
	SCAPER		AHRR							NSFL1C					RPL14			RAB4B-EGLN2
	ADAMTS5		CFAP97							KLB					PSPH			MT-CYB
	LTF		RNF213							MYDGF					HSD17B7			BMP4
	FGFR4		MARK4							B4GALT5					DNER			SMARCA4
	NECTIN2		ZNF410							CASZ1					ARHGAP22			PWAR4
	BDKRB2		PTPRD							TRAM1					MIR190A			ZBTB7B
	GAREM2		PTPRF							SLCO6A1					ITGB7			MIR484
	KCTD7		NEUROD4							CIR1					IGFALS			MIR663A
	TTC21B		NECTIN1							KLF9					PIWIL4			CNTF
	GNAQ		PCTP							LINC02694					ARTN			MEP1A
	CDH3		OPRPN							CREBRF					PAG1			PRSS1
	ABO		ARHGAP22							PTCRA					GSTA4			GABPA
	AFP		RAC2							HOMER1					ALPK1			IL36B
	PIK3R2		RAG2							CIP2A					KDM3A			RPL35P3
	ARL2BP		RAPSN							GPRC5A					NPEPPS			LINC01082
	NDUFS8		GER							SLC16A3					RNF10			LINC02132
	MIR199B		SCPEP1							FGL1					CSE1L			XPA
	EZR		LGR6							RASD1					TRIM31			DEFB103A
	CS		NPS							ODF1					SIGLEC5			IL36A
	AIP		RBP3							CRYZ					GPR39			CISD1
	MKI67		CCND1							TIMD4					MNAT1			THPO
	DUT		RCN2							GPR151					PCBP4			IRAK3
	CACNA2D1		OPN1LW							CCDC8					FOXO4			OGA
	SLC39A14		REG1B							NEUROD4					RCAN1			ARRB1
	CSF1R		RELA							FAM3B					SUGP1			FHL2
	MIR182		REST							ENHO					ARIH1			LRRC3C
[truncated: 15,918 more rows]
