# Supplementary material for: Deciphering the shared mechanisms of Gegen Qinlian Decoction in treating type 2 diabetes and ulcerative colitis via bioinformatics and machine learning
Source: Front Med (Lausanne). 2024 Jun 19;11:1406149. doi: 10.3389/fmed.2024.1406149 (PMC11220276; doi:10.3389/fmed.2024.1406149)
Supplement: Supplementary file 1 [file Presentation_1.zip › Supplementary Table/Additional file 8.xlsx]

## Sheet: Sheet1
ONTOLOGY	ID	Description	GeneRatio	BgRatio	pvalue	p.adjust	qvalue	geneID	Count
BP	GO:0043491	phosphatidylinositol 3-kinase/protein kinase B signal transduction	24/97	290/18870	1.47086e-22	5.13624e-19	2.3797e-19	IGF1R/INSR/PPARA/FGFR1/PIK3CG/SIRT1/TNF/ERBB2/EGFR/STAT3/AKT1/PIK3CA/JAK2/KDR/PIK3R1/FLT1/F3/TEK/PIK3CB/HSP90AA1/RPS6KB1/PIK3CD/ILK/MAGI2	24
BP	GO:0033674	positive regulation of kinase activity	23/97	337/18870	9.9639e-20	1.7397e-16	8.06027e-17	IGF1R/INSR/VEGFA/FGFR1/F2/PIK3CG/SIRT1/TNF/ERBB2/EGFR/AKT1/JAK2/KDR/MET/FLT1/TEK/HSP90AA1/CALCA/PTK2B/ELANE/PLA2G1B/ADAM17/ERN1	23
BP	GO:0006979	response to oxidative stress	24/97	400/18870	2.87179e-19	3.34276e-16	1.54875e-16	PTGS1/SIRT1/PTGS2/MMP2/MMP9/BCL2/EGFR/MAPK1/AKT1/JAK2/MET/MAPK8/MMP14/MPO/MMP3/MDM2/PTK2B/EDNRA/RELA/NQO1/CD38/ERN1/DAPK1/MAPK9	24
BP	GO:0051347	positive regulation of transferase activity	24/97	414/18870	6.37114e-19	5.3092e-16	2.45983e-16	IGF1R/INSR/VEGFA/FGFR1/F2/PIK3CG/SIRT1/TNF/ERBB2/EGFR/MAPK1/AKT1/JAK2/KDR/MET/FLT1/TEK/HSP90AA1/CALCA/PTK2B/ELANE/PLA2G1B/ADAM17/ERN1	24
BP	GO:0002237	response to molecule of bacterial origin	23/97	369/18870	7.60195e-19	5.3092e-16	2.45983e-16	AHR/TNF/PTGS2/SERPINE1/MMP9/MAPK1/NOS2/AKT1/JAK2/NFKB1/MAPK8/MPO/MMP3/MIF/XBP1/RELA/RPS6KB1/ELANE/NQO1/TLR9/EPHB2/ADAM17/IDO1	23
BP	GO:0032496	response to lipopolysaccharide	22/97	348/18870	3.57015e-18	2.07782e-15	9.62687e-16	TNF/PTGS2/SERPINE1/MMP9/MAPK1/NOS2/AKT1/JAK2/NFKB1/MAPK8/MPO/MMP3/MIF/XBP1/RELA/RPS6KB1/ELANE/NQO1/TLR9/EPHB2/ADAM17/IDO1	22
BP	GO:0050727	regulation of inflammatory response	23/97	425/18870	1.73717e-17	8.66598e-15	4.01508e-15	AHR/PPARA/PPARG/PIK3CG/TNF/PTGS2/IL2/SERPINE1/MMP9/STAT3/ESR1/JAK2/NFKB1/PTPN2/MMP3/PLA2G7/TEK/RELA/ELANE/TLR9/IDO1/ADORA2A/PLK2	23
BP	GO:0043434	response to peptide hormone	23/97	430/18870	2.24622e-17	9.80476e-15	4.54269e-15	CA2/IGF1R/INSR/PPARA/PPARG/SIRT1/PTGS2/MAPK1/STAT3/AKT1/PIK3CA/JAK2/PIK3R1/NFKB1/PTPN2/MDM2/TEK/EDNRA/XBP1/RELA/RPS6KB1/TRPV1/PLA2G1B	23
BP	GO:0010595	positive regulation of endothelial cell migration	15/97	130/18870	1.56881e-16	6.08699e-14	2.82019e-14	VEGFA/FGFR1/PIK3CG/SIRT1/PTGS2/AKT1/KDR/MET/TEK/RAC1/PIK3CB/PTK2B/PIK3CD/ADAM17/PLK2	15
BP	GO:1901653	cellular response to peptide	21/97	374/18870	2.50744e-16	8.75596e-14	4.05677e-14	CA2/IGF1R/INSR/PPARG/SIRT1/TNF/MAPK1/STAT3/AKT1/PIK3CA/JAK2/PIK3R1/NFKB1/PTPN2/MDM2/EDNRA/XBP1/RELA/RPS6KB1/PLA2G1B/EPHB2	21
BP	GO:0000302	response to reactive oxygen species	17/97	205/18870	3.68955e-16	1.17127e-13	5.42665e-14	SIRT1/MMP2/MMP9/BCL2/EGFR/MAPK1/AKT1/MET/MAPK8/MPO/MMP3/MDM2/PTK2B/RELA/NQO1/ERN1/MAPK9	17
BP	GO:0051897	positive regulation of phosphatidylinositol 3-kinase/protein kinase B signal transduction	16/97	171/18870	4.26335e-16	1.24063e-13	5.74804e-14	IGF1R/INSR/FGFR1/PIK3CG/SIRT1/TNF/EGFR/PIK3CA/JAK2/KDR/FLT1/F3/TEK/PIK3CB/HSP90AA1/PIK3CD	16
BP	GO:0051896	regulation of phosphatidylinositol 3-kinase/protein kinase B signal transduction	18/97	248/18870	4.91281e-16	1.31966e-13	6.11417e-14	IGF1R/INSR/PPARA/FGFR1/PIK3CG/SIRT1/TNF/EGFR/PIK3CA/JAK2/KDR/FLT1/F3/TEK/PIK3CB/HSP90AA1/PIK3CD/MAGI2	18
BP	GO:0001819	positive regulation of cytokine production	23/97	499/18870	5.74539e-16	1.43306e-13	6.63959e-14	PIK3CG/SIRT1/TNF/PTGS2/IL2/SERPINE1/NOS2/STAT3/JAK2/PIK3R1/F3/HSP90AA1/MIF/XBP1/RELA/ELANE/PIK3CD/TLR9/PLA2G1B/EPHB2/ADAM17/IDO1/MAPK9	23
BP	GO:0010634	positive regulation of epithelial cell migration	16/97	176/18870	6.76674e-16	1.5753e-13	7.29859e-14	VEGFA/FGFR1/PIK3CG/SIRT1/PTGS2/MMP9/AKT1/KDR/MET/TEK/RAC1/PIK3CB/PTK2B/PIK3CD/ADAM17/PLK2	16
BP	GO:0071375	cellular response to peptide hormone stimulus	19/97	310/18870	1.58132e-15	3.45124e-13	1.59901e-13	CA2/IGF1R/INSR/PPARG/SIRT1/MAPK1/STAT3/AKT1/PIK3CA/JAK2/PIK3R1/NFKB1/PTPN2/MDM2/EDNRA/XBP1/RELA/RPS6KB1/PLA2G1B	19
BP	GO:0006935	chemotaxis	22/97	468/18870	1.81109e-15	3.70168e-13	1.71504e-13	VEGFA/FGFR1/PIK3CG/MMP2/SERPINE1/MAPK1/KDR/MET/PTPN2/FLT1/F3/PLA2G7/RAC1/PIK3CB/CALCA/PTK2B/MIF/ELANE/CXCR1/PIK3CD/PLA2G1B/ADAM17	22
BP	GO:0042330	taxis	22/97	470/18870	1.9781e-15	3.70168e-13	1.71504e-13	VEGFA/FGFR1/PIK3CG/MMP2/SERPINE1/MAPK1/KDR/MET/PTPN2/FLT1/F3/PLA2G7/RAC1/PIK3CB/CALCA/PTK2B/MIF/ELANE/CXCR1/PIK3CD/PLA2G1B/ADAM17	22
BP	GO:0034614	cellular response to reactive oxygen species	15/97	154/18870	2.06632e-15	3.70168e-13	1.71504e-13	SIRT1/MMP2/MMP9/EGFR/MAPK1/AKT1/MET/MAPK8/MPO/MMP3/MDM2/RELA/NQO1/ERN1/MAPK9	15
BP	GO:0036293	response to decreased oxygen levels	19/97	315/18870	2.12009e-15	3.70168e-13	1.71504e-13	PPARA/PPARG/VEGFA/SIRT1/TNF/PTGS2/MMP2/BCL2/NOS2/AKT1/MMP14/MDM2/TEK/PIK3CB/PTK2B/EDNRA/CD38/ADAM17/HSP90B1	19
BP	GO:0062197	cellular response to chemical stress	19/97	317/18870	2.38049e-15	3.95842e-13	1.83399e-13	SIRT1/PTGS2/MMP2/MMP9/EGFR/MAPK1/AKT1/PIK3CA/MET/MAPK8/MPO/MMP3/MDM2/EDNRA/RELA/NQO1/ERN1/DAPK1/MAPK9	19
BP	GO:0010594	regulation of endothelial cell migration	17/97	231/18870	2.73557e-15	4.3421e-13	2.01176e-13	PPARG/VEGFA/FGFR1/PIK3CG/SIRT1/TNF/PTGS2/AKT1/KDR/MET/TEK/RAC1/PIK3CB/PTK2B/PIK3CD/ADAM17/PLK2	17
BP	GO:0048661	positive regulation of smooth muscle cell proliferation	13/97	98/18870	2.86163e-15	4.3447e-13	2.01296e-13	IGF1R/HDAC1/TNF/PTGS2/MMP2/MMP9/AKT1/PIK3CA/JAK2/MDM2/RPS6KB1/ELANE/ERN1	13
BP	GO:0045860	positive regulation of protein kinase activity	18/97	282/18870	4.67937e-15	6.80849e-13	3.15447e-13	INSR/VEGFA/FGFR1/PIK3CG/SIRT1/TNF/ERBB2/EGFR/AKT1/JAK2/FLT1/HSP90AA1/CALCA/PTK2B/ELANE/PLA2G1B/ADAM17/ERN1	18
BP	GO:0009410	response to xenobiotic stimulus	21/97	434/18870	4.88637e-15	6.82528e-13	3.16225e-13	AHR/CPT1A/CYP2C9/CYP2D6/CYP3A4/HNF4A/TNF/PTGS2/MMP2/BCL2/NOS2/ABCB1/MDM2/HSP90AA1/PTK2B/RELA/RPS6KB1/NQO1/CD38/ADAM17/ADORA2A	21
BP	GO:0043542	endothelial cell migration	18/97	284/18870	5.29266e-15	7.10845e-13	3.29345e-13	PPARG/VEGFA/FGFR1/PIK3CG/SIRT1/TNF/PTGS2/AKT1/PIK3CA/KDR/MET/TEK/RAC1/PIK3CB/PTK2B/PIK3CD/ADAM17/PLK2	18
BP	GO:0001935	endothelial cell proliferation	16/97	202/18870	6.05499e-15	7.83112e-13	3.62827e-13	PPARG/VEGFA/FGFR1/SIRT1/TNF/STAT3/AKT1/KDR/MMP14/FLT1/F3/TEK/PIK3CB/PIK3CD/ADAM17/ERN1	16
BP	GO:0070482	response to oxygen levels	19/97	343/18870	1.00127e-14	1.23173e-12	5.70678e-13	PPARA/PPARG/VEGFA/SIRT1/TNF/PTGS2/MMP2/BCL2/NOS2/AKT1/MMP14/MDM2/TEK/PIK3CB/PTK2B/EDNRA/CD38/ADAM17/HSP90B1	19
BP	GO:0010632	regulation of epithelial cell migration	18/97	295/18870	1.02477e-14	1.23173e-12	5.70678e-13	PPARG/VEGFA/FGFR1/PIK3CG/SIRT1/TNF/PTGS2/MMP9/AKT1/KDR/MET/TEK/RAC1/PIK3CB/PTK2B/PIK3CD/ADAM17/PLK2	18
BP	GO:0050900	leukocyte migration	20/97	396/18870	1.05819e-14	1.23173e-12	5.70678e-13	VEGFA/PIK3CG/TNF/MMP2/SERPINE1/MAPK1/AKT1/PIK3R1/MMP14/FLT1/PLA2G7/RAC1/CALCA/PTK2B/MIF/ELANE/CXCR1/PIK3CD/PLA2G1B/ADAM17	20
BP	GO:0001666	response to hypoxia	18/97	298/18870	1.22137e-14	1.37581e-12	6.37434e-13	PPARA/PPARG/VEGFA/SIRT1/TNF/PTGS2/MMP2/BCL2/NOS2/MMP14/MDM2/TEK/PIK3CB/PTK2B/EDNRA/CD38/ADAM17/HSP90B1	18
BP	GO:0071902	positive regulation of protein serine/threonine kinase activity	14/97	140/18870	1.30668e-14	1.42592e-12	6.60647e-13	INSR/VEGFA/FGFR1/PIK3CG/SIRT1/TNF/ERBB2/EGFR/AKT1/FLT1/ELANE/PLA2G1B/ADAM17/ERN1	14
BP	GO:0034599	cellular response to oxidative stress	17/97	255/18870	1.412e-14	1.49415e-12	6.92262e-13	SIRT1/MMP2/MMP9/EGFR/MAPK1/AKT1/MET/MAPK8/MPO/MMP3/MDM2/EDNRA/RELA/NQO1/ERN1/DAPK1/MAPK9	17
BP	GO:0050673	epithelial cell proliferation	21/97	480/18870	3.5486e-14	3.64462e-12	1.68861e-12	PPARG/VEGFA/FGFR1/SIRT1/TNF/ERBB2/EGFR/MAPK1/STAT3/AKT1/ESR1/KDR/MMP14/FLT1/F3/TEK/PIK3CB/XBP1/PIK3CD/ADAM17/ERN1	21
BP	GO:0010631	epithelial cell migration	19/97	372/18870	4.3399e-14	4.32998e-12	2.00614e-12	PPARG/VEGFA/FGFR1/PIK3CG/SIRT1/TNF/PTGS2/MMP9/AKT1/PIK3CA/KDR/MET/TEK/RAC1/PIK3CB/PTK2B/PIK3CD/ADAM17/PLK2	19
BP	GO:0090132	epithelium migration	19/97	375/18870	5.01424e-14	4.86381e-12	2.25348e-12	PPARG/VEGFA/FGFR1/PIK3CG/SIRT1/TNF/PTGS2/MMP9/AKT1/PIK3CA/KDR/MET/TEK/RAC1/PIK3CB/PTK2B/PIK3CD/ADAM17/PLK2	19
BP	GO:0018108	peptidyl-tyrosine phosphorylation	17/97	276/18870	5.19437e-14	4.90236e-12	2.27134e-12	IGF1R/INSR/VEGFA/FGFR1/TNF/IL2/ERBB2/EGFR/JAK2/KDR/PTPN2/FLT1/TEK/PTK2B/MIF/EPHB2/ADAM17	17
BP	GO:0060326	cell chemotaxis	18/97	325/18870	5.45666e-14	5.01438e-12	2.32324e-12	VEGFA/FGFR1/PIK3CG/MMP2/SERPINE1/MAPK1/KDR/MET/FLT1/PLA2G7/RAC1/CALCA/PTK2B/MIF/CXCR1/PIK3CD/PLA2G1B/ADAM17	18
BP	GO:0018212	peptidyl-tyrosine modification	17/97	278/18870	5.84685e-14	5.23518e-12	2.42554e-12	IGF1R/INSR/VEGFA/FGFR1/TNF/IL2/ERBB2/EGFR/JAK2/KDR/PTPN2/FLT1/TEK/PTK2B/MIF/EPHB2/ADAM17	17
BP	GO:0090130	tissue migration	19/97	380/18870	6.36088e-14	5.55305e-12	2.57281e-12	PPARG/VEGFA/FGFR1/PIK3CG/SIRT1/TNF/PTGS2/MMP9/AKT1/PIK3CA/KDR/MET/TEK/RAC1/PIK3CB/PTK2B/PIK3CD/ADAM17/PLK2	19
BP	GO:0001667	ameboidal-type cell migration	21/97	497/18870	7.0004e-14	5.96229e-12	2.76242e-12	PPARG/VEGFA/FGFR1/PIK3CG/SIRT1/TNF/PTGS2/MMP9/AKT1/PIK3CA/KDR/MET/TEK/RAC1/PIK3CB/PTK2B/EDNRA/PIK3CD/ADAM17/ILK/PLK2	21
BP	GO:0071219	cellular response to molecule of bacterial origin	16/97	239/18870	8.45693e-14	7.03133e-12	3.25772e-12	AHR/TNF/SERPINE1/MMP9/MAPK1/NOS2/AKT1/JAK2/NFKB1/MAPK8/MMP3/MIF/XBP1/RELA/TLR9/EPHB2	16
BP	GO:0006809	nitric oxide biosynthetic process	11/97	73/18870	1.01164e-13	8.14738e-12	3.7748e-12	INSR/TNF/PTGS2/NOS2/AKT1/JAK2/RAC1/HSP90AA1/PTK2B/NQO1/TRPV1	11
BP	GO:0097529	myeloid leukocyte migration	16/97	242/18870	1.02659e-13	8.14738e-12	3.7748e-12	VEGFA/PIK3CG/MMP2/SERPINE1/MAPK1/PIK3R1/MMP14/FLT1/PLA2G7/RAC1/CALCA/PTK2B/MIF/CXCR1/PIK3CD/PLA2G1B	16
BP	GO:2001233	regulation of apoptotic signaling pathway	19/97	398/18870	1.45642e-13	1.13019e-11	5.23631e-12	FGFR1/SIRT1/HDAC1/TNF/PTGS2/SERPINE1/MMP9/BCL2/AKT1/JAK2/PTPN2/MDM2/PIK3CB/MIF/XBP1/RELA/RPS6KB1/ADORA2A/MAPK9	19
BP	GO:0048660	regulation of smooth muscle cell proliferation	14/97	171/18870	2.14307e-13	1.60892e-11	7.45435e-12	IGF1R/PPARG/HDAC1/TNF/PTGS2/MMP2/MMP9/AKT1/PIK3CA/JAK2/MDM2/RPS6KB1/ELANE/ERN1	14
BP	GO:0046209	nitric oxide metabolic process	11/97	78/18870	2.1655e-13	1.60892e-11	7.45435e-12	INSR/TNF/PTGS2/NOS2/AKT1/JAK2/RAC1/HSP90AA1/PTK2B/NQO1/TRPV1	11
BP	GO:2001057	reactive nitrogen species metabolic process	11/97	79/18870	2.50527e-13	1.82258e-11	8.44429e-12	INSR/TNF/PTGS2/NOS2/AKT1/JAK2/RAC1/HSP90AA1/PTK2B/NQO1/TRPV1	11
BP	GO:0048659	smooth muscle cell proliferation	14/97	175/18870	2.95129e-13	2.10325e-11	9.74466e-12	IGF1R/PPARG/HDAC1/TNF/PTGS2/MMP2/MMP9/AKT1/PIK3CA/JAK2/MDM2/RPS6KB1/ELANE/ERN1	14
BP	GO:0043405	regulation of MAP kinase activity	13/97	142/18870	3.85901e-13	2.69513e-11	1.2487e-11	INSR/PPARG/VEGFA/FGFR1/PIK3CG/TNF/ERBB2/EGFR/FLT1/PIK3CB/ELANE/PLA2G1B/ERN1	13
BP	GO:0071216	cellular response to biotic stimulus	16/97	265/18870	4.17797e-13	2.86068e-11	1.32539e-11	AHR/TNF/SERPINE1/MMP9/MAPK1/NOS2/AKT1/JAK2/NFKB1/MAPK8/MMP3/MIF/XBP1/RELA/TLR9/EPHB2	16
BP	GO:0042060	wound healing	19/97	423/18870	4.30437e-13	2.89055e-11	1.33924e-11	PPARA/PPARG/VEGFA/F2/PIK3CG/HNF4A/TNF/SERPINE1/ERBB2/PIK3CA/JAK2/KDR/F3/PIK3CB/XBP1/EPHB2/ADAM17/ADORA2A/ILK	19
BP	GO:0071222	cellular response to lipopolysaccharide	15/97	226/18870	6.09753e-13	4.01747e-11	1.86135e-11	TNF/SERPINE1/MMP9/MAPK1/NOS2/AKT1/JAK2/NFKB1/MAPK8/MMP3/MIF/XBP1/RELA/TLR9/EPHB2	15
BP	GO:0043406	positive regulation of MAP kinase activity	11/97	88/18870	8.5441e-13	5.52518e-11	2.5599e-11	INSR/VEGFA/FGFR1/PIK3CG/TNF/ERBB2/EGFR/FLT1/ELANE/PLA2G1B/ERN1	11
BP	GO:0009411	response to UV	13/97	152/18870	9.31694e-13	5.91541e-11	2.7407e-11	SIRT1/MMP2/MMP9/BCL2/EGFR/AKT1/PIK3R1/MAPK8/MMP1/MMP3/MDM2/RELA/ELANE	13
BP	GO:0071900	regulation of protein serine/threonine kinase activity	16/97	285/18870	1.27461e-12	7.94811e-11	3.68248e-11	INSR/PPARG/VEGFA/FGFR1/PIK3CG/SIRT1/TNF/ERBB2/EGFR/AKT1/FLT1/PIK3CB/ELANE/PLA2G1B/ADAM17/ERN1	16
BP	GO:0030595	leukocyte chemotaxis	15/97	240/18870	1.45868e-12	8.93632e-11	4.14033e-11	VEGFA/PIK3CG/MMP2/SERPINE1/MAPK1/FLT1/PLA2G7/RAC1/CALCA/PTK2B/MIF/CXCR1/PIK3CD/PLA2G1B/ADAM17	15
BP	GO:0046777	protein autophosphorylation	14/97	199/18870	1.7255e-12	1.03887e-10	4.81324e-11	IGF1R/INSR/VEGFA/FGFR1/ERBB2/EGFR/AKT1/JAK2/KDR/FLT1/TEK/PTK2B/ERN1/DAPK1	14
BP	GO:0045765	regulation of angiogenesis	17/97	349/18870	2.32181e-12	1.3742e-10	6.36685e-11	PPARG/VEGFA/PIK3CG/SIRT1/TNF/SERPINE1/ERBB2/STAT3/KDR/FLT1/F3/TEK/PIK3CB/PTK2B/XBP1/PIK3CD/PLK2	17
BP	GO:1901342	regulation of vasculature development	17/97	354/18870	2.914e-12	1.69595e-10	7.85757e-11	PPARG/VEGFA/PIK3CG/SIRT1/TNF/SERPINE1/ERBB2/STAT3/KDR/FLT1/F3/TEK/PIK3CB/PTK2B/XBP1/PIK3CD/PLK2	17
BP	GO:0006633	fatty acid biosynthetic process	13/97	168/18870	3.37141e-12	1.93e-10	8.94196e-11	CYP2C9/CYP2D6/CYP3A4/PTGS1/SIRT1/SCD/TBXAS1/PTGS2/MIF/FASN/XBP1/PLA2G1B/HPGDS	13
BP	GO:1903829	positive regulation of protein localization	19/97	476/18870	3.43439e-12	1.93434e-10	8.96207e-11	CFTR/PPARG/F2/TNF/PTGS2/ERBB2/EGFR/AKT1/PIK3CA/JAK2/PIK3R1/MAPK8/MDM2/HSP90AA1/ACHE/CD38/PLA2G1B/EPHB2/ADORA2A	19
BP	GO:0034612	response to tumor necrosis factor	15/97	259/18870	4.37339e-12	2.42411e-10	1.12312e-10	SIRT1/TNF/PTGS2/MAPK1/AKT1/JAK2/NFKB1/PTPN2/CALCA/PTK2B/RELA/RPS6KB1/TRPV1/ADAM17/ILK	15
BP	GO:0007204	positive regulation of cytosolic calcium ion concentration	13/97	173/18870	4.90321e-12	2.67532e-10	1.23951e-10	PIK3CG/IL2/BCL2/ESR1/JAK2/CALCA/PTK2B/EDNRA/CXCR1/CD38/TRPV1/PLA2G1B/GPR35	13
BP	GO:0050679	positive regulation of epithelial cell proliferation	14/97	218/18870	5.96058e-12	3.20221e-10	1.48363e-10	VEGFA/FGFR1/SIRT1/TNF/ERBB2/EGFR/STAT3/AKT1/KDR/F3/TEK/XBP1/PIK3CD/ADAM17	14
BP	GO:0001936	regulation of endothelial cell proliferation	13/97	181/18870	8.71611e-12	4.61161e-10	2.13663e-10	PPARG/VEGFA/FGFR1/SIRT1/TNF/STAT3/AKT1/KDR/FLT1/F3/TEK/PIK3CD/ADAM17	13
BP	GO:0072330	monocarboxylic acid biosynthetic process	14/97	226/18870	9.69867e-12	5.05489e-10	2.342e-10	CYP2C9/CYP2D6/CYP3A4/PTGS1/SIRT1/SCD/TBXAS1/PTGS2/MIF/FASN/XBP1/PLA2G1B/IDO1/HPGDS	14
BP	GO:1904019	epithelial cell apoptotic process	12/97	144/18870	1.00381e-11	5.15207e-10	2.38703e-10	IGF1R/PPARA/PIK3CG/TNF/SERPINE1/BCL2/ESR1/JAK2/KDR/TEK/EDNRA/PLA2G1B	12
BP	GO:0048732	gland development	18/97	443/18870	1.01802e-11	5.15207e-10	2.38703e-10	CPT1A/INSR/VEGFA/TNF/MMP2/BCL2/EGFR/MAPK1/AKT1/PIK3CA/ESR1/JAK2/NFKB1/MET/EDNRA/FASN/XBP1/RELA	18
BP	GO:0050920	regulation of chemotaxis	14/97	232/18870	1.38018e-11	6.88515e-10	3.18999e-10	VEGFA/FGFR1/SERPINE1/MAPK1/KDR/MET/PTPN2/F3/PLA2G7/RAC1/PTK2B/MIF/ELANE/ADAM17	14
BP	GO:0045428	regulation of nitric oxide biosynthetic process	9/97	58/18870	1.48411e-11	7.29931e-10	3.38188e-10	INSR/TNF/PTGS2/AKT1/JAK2/RAC1/HSP90AA1/PTK2B/TRPV1	9
BP	GO:0045429	positive regulation of nitric oxide biosynthetic process	8/97	38/18870	1.56496e-11	7.59003e-10	3.51657e-10	INSR/TNF/PTGS2/AKT1/JAK2/HSP90AA1/PTK2B/TRPV1	8
BP	GO:1904407	positive regulation of nitric oxide metabolic process	8/97	39/18870	1.96056e-11	9.37845e-10	4.34518e-10	INSR/TNF/PTGS2/AKT1/JAK2/HSP90AA1/PTK2B/TRPV1	8
BP	GO:0080164	regulation of nitric oxide metabolic process	9/97	60/18870	2.04302e-11	9.64085e-10	4.46675e-10	INSR/TNF/PTGS2/AKT1/JAK2/RAC1/HSP90AA1/PTK2B/TRPV1	9
BP	GO:0006631	fatty acid metabolic process	17/97	401/18870	2.0988e-11	9.77203e-10	4.52752e-10	CPT1A/CYP2C9/CYP2D6/CYP3A4/PPARA/PPARG/PTGS1/SIRT1/SCD/TBXAS1/PTGS2/AKT1/MIF/FASN/XBP1/PLA2G1B/HPGDS	17
BP	GO:2001234	negative regulation of apoptotic signaling pathway	14/97	243/18870	2.56927e-11	1.18051e-09	5.46949e-10	SIRT1/HDAC1/TNF/PTGS2/SERPINE1/MMP9/BCL2/AKT1/MDM2/PIK3CB/MIF/XBP1/RELA/RPS6KB1	14
BP	GO:0018105	peptidyl-serine phosphorylation	15/97	295/18870	2.79573e-11	1.26788e-09	5.87429e-10	VEGFA/TNF/PTGS2/BCL2/EGFR/MAPK1/AKT1/PIK3CA/MAPK8/HSP90AA1/MIF/RPS6KB1/ERN1/MAPK9/PLK2	15
BP	GO:0048511	rhythmic process	15/97	296/18870	2.93285e-11	1.31302e-09	6.0834e-10	AHR/IGF1R/PPARA/PPARG/SIRT1/HDAC1/HNF4A/TNF/MMP2/NOS2/ESR1/MAPK8/NAMPT/ADORA2A/MAPK9	15
BP	GO:0043410	positive regulation of MAPK cascade	18/97	474/18870	3.10526e-11	1.3726e-09	6.35948e-10	IGF1R/INSR/VEGFA/FGFR1/PIK3CG/TNF/ERBB2/EGFR/JAK2/KDR/FLT1/TEK/PTK2B/MIF/ELANE/TLR9/PLA2G1B/ERN1	18
BP	GO:0033002	muscle cell proliferation	14/97	247/18870	3.19604e-11	1.39241e-09	6.45124e-10	IGF1R/PPARG/HDAC1/TNF/PTGS2/MMP2/MMP9/AKT1/PIK3CA/JAK2/MDM2/RPS6KB1/ELANE/ERN1	14
BP	GO:0032757	positive regulation of interleukin-8 production	9/97	63/18870	3.22982e-11	1.39241e-09	6.45124e-10	TNF/SERPINE1/NOS2/STAT3/F3/RELA/ELANE/TLR9/PLA2G1B	9
BP	GO:0032869	cellular response to insulin stimulus	13/97	206/18870	4.45961e-11	1.89914e-09	8.799e-10	IGF1R/INSR/PPARG/SIRT1/MAPK1/AKT1/PIK3CA/PIK3R1/PTPN2/XBP1/RELA/RPS6KB1/PLA2G1B	13
BP	GO:0070141	response to UV-A	6/97	14/18870	4.58185e-11	1.92769e-09	8.93126e-10	MMP2/MMP9/EGFR/AKT1/MMP1/MMP3	6
BP	GO:0018209	peptidyl-serine modification	15/97	308/18870	5.13907e-11	2.11125e-09	9.78174e-10	VEGFA/TNF/PTGS2/BCL2/EGFR/MAPK1/AKT1/PIK3CA/MAPK8/HSP90AA1/MIF/RPS6KB1/ERN1/MAPK9/PLK2	15
BP	GO:0051222	positive regulation of protein transport	15/97	308/18870	5.13907e-11	2.11125e-09	9.78174e-10	CFTR/PPARG/F2/TNF/PTGS2/ERBB2/JAK2/PIK3R1/MAPK8/MDM2/HSP90AA1/ACHE/CD38/PLA2G1B/ADORA2A	15
BP	GO:0007162	negative regulation of cell adhesion	15/97	312/18870	6.16221e-11	2.50214e-09	1.15928e-09	PPARA/VEGFA/MMP2/IL2/SERPINE1/ERBB2/AKT1/JAK2/PIK3R1/PTPN2/MMP14/ARG1/EPHB2/IDO1/ADORA2A	15
BP	GO:0031667	response to nutrient levels	18/97	495/18870	6.31164e-11	2.53336e-09	1.17374e-09	CPT1A/IGF1R/PPARA/PPARG/SIRT1/TNF/PTGS2/BCL2/MAPK1/AKT1/MAPK8/MPO/MDM2/XBP1/RELA/RPS6KB1/NQO1/TRPV1	18
BP	GO:0097193	intrinsic apoptotic signaling pathway	15/97	319/18870	8.41481e-11	3.33915e-09	1.54708e-09	SIRT1/HDAC1/TNF/PTGS2/MMP9/BCL2/AKT1/JAK2/PIK3R1/PTPN2/MDM2/PIK3CB/MIF/XBP1/ERN1	15
BP	GO:0032868	response to insulin	14/97	269/18870	9.93861e-11	3.89951e-09	1.8067e-09	IGF1R/INSR/PPARA/PPARG/SIRT1/MAPK1/AKT1/PIK3CA/PIK3R1/PTPN2/XBP1/RELA/RPS6KB1/PLA2G1B	14
BP	GO:1904951	positive regulation of establishment of protein localization	15/97	324/18870	1.04634e-10	4.0598e-09	1.88097e-09	CFTR/PPARG/F2/TNF/PTGS2/ERBB2/JAK2/PIK3R1/MAPK8/MDM2/HSP90AA1/ACHE/CD38/PLA2G1B/ADORA2A	15
BP	GO:0048545	response to steroid hormone	15/97	330/18870	1.35235e-10	5.18947e-09	2.40436e-09	IGF1R/PPARA/SIRT1/HDAC1/TNF/PTGS2/BCL2/MAPK1/PIK3CA/ESR1/JAK2/MDM2/RELA/RPS6KB1/CD38	15
BP	GO:0042113	B cell activation	14/97	278/18870	1.53505e-10	5.82652e-09	2.69951e-09	AHR/IL2/BCL2/PIK3R1/PTPN2/MMP14/PTK2B/MIF/XBP1/CD38/PIK3CD/TLR9/EPHB2/ADAM17	14
BP	GO:0001101	response to acid chemical	11/97	141/18870	1.57149e-10	5.90069e-09	2.73388e-09	IGF1R/VEGFA/TNF/MMP2/BCL2/EGFR/PIK3CA/XBP1/RELA/RPS6KB1/NQO1	11
BP	GO:0035924	cellular response to vascular endothelial growth factor stimulus	9/97	75/18870	1.62952e-10	6.05351e-09	2.80468e-09	VEGFA/AKT1/PIK3CA/KDR/FLT1/PIK3CB/RELA/PIK3CD/ERN1	9
BP	GO:0002685	regulation of leukocyte migration	13/97	230/18870	1.76153e-10	6.47501e-09	2.99997e-09	VEGFA/TNF/SERPINE1/MAPK1/AKT1/PIK3R1/MMP14/PLA2G7/RAC1/PTK2B/MIF/ELANE/ADAM17	13
BP	GO:0035094	response to nicotine	8/97	51/18870	1.92937e-10	7.01808e-09	3.25158e-09	IGF1R/PPARA/TNF/MMP2/BCL2/MAPK1/NFKB1/RELA	8
BP	GO:0050921	positive regulation of chemotaxis	11/97	145/18870	2.12604e-10	7.65373e-09	3.54608e-09	VEGFA/FGFR1/SERPINE1/MAPK1/KDR/MET/F3/PLA2G7/RAC1/PTK2B/ADAM17	11
BP	GO:0010469	regulation of signaling receptor activity	10/97	110/18870	2.46132e-10	8.77032e-09	4.06342e-09	PPARA/PPARG/HDAC1/TNF/SERPINE1/JAK2/PTK2B/EPHB2/ADAM17/DAPK1	10
BP	GO:0050678	regulation of epithelial cell proliferation	16/97	407/18870	2.63497e-10	9.29425e-09	4.30616e-09	PPARG/VEGFA/FGFR1/SIRT1/TNF/ERBB2/EGFR/STAT3/AKT1/KDR/FLT1/F3/TEK/XBP1/PIK3CD/ADAM17	16
BP	GO:0071356	cellular response to tumor necrosis factor	13/97	238/18870	2.68891e-10	9.3131e-09	4.3149e-09	SIRT1/TNF/MAPK1/AKT1/JAK2/NFKB1/PTPN2/CALCA/PTK2B/RELA/TRPV1/ADAM17/ILK	13
BP	GO:0001938	positive regulation of endothelial cell proliferation	10/97	111/18870	2.69365e-10	9.3131e-09	4.3149e-09	VEGFA/FGFR1/SIRT1/STAT3/AKT1/KDR/F3/TEK/PIK3CD/ADAM17	10
BP	GO:1904035	regulation of epithelial cell apoptotic process	10/97	113/18870	3.2177e-10	1.10159e-08	5.10383e-09	IGF1R/PPARA/TNF/SERPINE1/BCL2/ESR1/JAK2/KDR/TEK/PLA2G1B	10
BP	GO:2001243	negative regulation of intrinsic apoptotic signaling pathway	10/97	114/18870	3.51229e-10	1.187e-08	5.49955e-09	SIRT1/HDAC1/PTGS2/MMP9/BCL2/AKT1/MDM2/PIK3CB/MIF/XBP1	10
BP	GO:0032102	negative regulation of response to external stimulus	17/97	481/18870	3.53517e-10	1.187e-08	5.49955e-09	AHR/PPARA/PPARG/F2/TNF/IL2/SERPINE1/STAT3/AKT1/NFKB1/PTPN2/TEK/MIF/ELANE/ARG1/ADORA2A/PLK2	17
BP	GO:0042593	glucose homeostasis	13/97	251/18870	5.17512e-10	1.7211e-08	7.9741e-09	CFTR/IGF1R/INSR/PPARG/SIRT1/HNF4A/STAT3/AKT1/PIK3CA/PIK3R1/PTPN2/XBP1/ERN1	13
BP	GO:0033500	carbohydrate homeostasis	13/97	252/18870	5.4339e-10	1.79011e-08	8.29385e-09	CFTR/IGF1R/INSR/PPARG/SIRT1/HNF4A/STAT3/AKT1/PIK3CA/PIK3R1/PTPN2/XBP1/ERN1	13
BP	GO:0007623	circadian rhythm	12/97	204/18870	5.87708e-10	1.91801e-08	8.88644e-09	AHR/PPARA/PPARG/SIRT1/HDAC1/HNF4A/TNF/NOS2/MAPK8/NAMPT/ADORA2A/MAPK9	12
BP	GO:0097305	response to alcohol	13/97	254/18870	5.98707e-10	1.93582e-08	8.96893e-09	AHR/CFTR/CPT1A/IGF1R/PPARA/TBXAS1/TNF/IL2/AKT1/MDM2/PTK2B/RPS6KB1/NQO1	13
BP	GO:0045927	positive regulation of growth	13/97	256/18870	6.59097e-10	2.11153e-08	9.78302e-09	INSR/VEGFA/F2/IL2/ERBB2/BCL2/EGFR/AKT1/MMP14/PTK2B/RPS6KB1/CD38/ADAM17	13
BP	GO:0071674	mononuclear cell migration	12/97	207/18870	6.94869e-10	2.20589e-08	1.02202e-08	PIK3CG/TNF/SERPINE1/MAPK1/AKT1/FLT1/PLA2G7/CALCA/PTK2B/CXCR1/PIK3CD/ADAM17	12
BP	GO:0009636	response to toxic substance	13/97	258/18870	7.24974e-10	2.28073e-08	1.0567e-08	AHR/PTGS1/TNF/PTGS2/BCL2/PON1/MPO/ABCB1/ABCG2/MDM2/RPS6KB1/NQO1/AKR1B10	13
BP	GO:0030307	positive regulation of cell growth	11/97	163/18870	7.46142e-10	2.32636e-08	1.07784e-08	VEGFA/F2/IL2/ERBB2/BCL2/EGFR/AKT1/MMP14/PTK2B/CD38/ADAM17	11
BP	GO:0046456	icosanoid biosynthetic process	8/97	61/18870	8.55557e-10	2.6439e-08	1.22496e-08	CYP2C9/PTGS1/SIRT1/TBXAS1/PTGS2/MIF/PLA2G1B/HPGDS	8
BP	GO:0001952	regulation of cell-matrix adhesion	10/97	125/18870	8.73932e-10	2.65371e-08	1.2295e-08	VEGFA/SERPINE1/BCL2/KDR/PIK3R1/MMP14/TEK/RAC1/PIK3CB/PTK2B	10
BP	GO:0008286	insulin receptor signaling pathway	10/97	125/18870	8.73932e-10	2.65371e-08	1.2295e-08	IGF1R/INSR/SIRT1/MAPK1/AKT1/PIK3CA/PIK3R1/PTPN2/RELA/RPS6KB1	10
BP	GO:0043200	response to amino acid	10/97	126/18870	9.45285e-10	2.84563e-08	1.31842e-08	IGF1R/TNF/MMP2/BCL2/EGFR/PIK3CA/XBP1/RELA/RPS6KB1/NQO1	10
BP	GO:0009612	response to mechanical stimulus	12/97	213/18870	9.63718e-10	2.87633e-08	1.33264e-08	IGF1R/TNF/PTGS2/MMP2/PIK3CA/NFKB1/MAPK8/MMP14/MPO/PTK2B/RELA/RPS6KB1	12
BP	GO:0003018	vascular process in circulatory system	13/97	269/18870	1.20686e-09	3.57149e-08	1.65472e-08	INSR/VEGFA/TBXAS1/TNF/PTGS2/MMP2/ABCB1/ABCG2/TEK/CALCA/EDNRA/CD38/ADORA2A	13
BP	GO:0010810	regulation of cell-substrate adhesion	12/97	220/18870	1.39371e-09	4.08978e-08	1.89486e-08	VEGFA/SERPINE1/BCL2/JAK2/KDR/PIK3R1/MMP14/TEK/RAC1/PIK3CB/PTK2B/ILK	12
BP	GO:0046394	carboxylic acid biosynthetic process	14/97	334/18870	1.6808e-09	4.89113e-08	2.26613e-08	CYP2C9/CYP2D6/CYP3A4/PTGS1/SIRT1/SCD/TBXAS1/PTGS2/MIF/FASN/XBP1/PLA2G1B/IDO1/HPGDS	14
BP	GO:0016053	organic acid biosynthetic process	14/97	337/18870	1.88605e-09	5.44303e-08	2.52184e-08	CYP2C9/CYP2D6/CYP3A4/PTGS1/SIRT1/SCD/TBXAS1/PTGS2/MIF/FASN/XBP1/PLA2G1B/IDO1/HPGDS	14
BP	GO:0015718	monocarboxylic acid transport	11/97	179/18870	2.01656e-09	5.772e-08	2.67425e-08	CPT1A/PPARA/PPARG/TNF/PTGS2/NOS2/AKT1/ABCG2/MIF/RPS6KB1/PLA2G1B	11
BP	GO:0043534	blood vessel endothelial cell migration	11/97	181/18870	2.26766e-09	6.41929e-08	2.97415e-08	PPARG/VEGFA/FGFR1/SIRT1/TNF/PTGS2/AKT1/KDR/PTK2B/ADAM17/PLK2	11
BP	GO:0019216	regulation of lipid metabolic process	14/97	342/18870	2.27947e-09	6.41929e-08	2.97415e-08	CPT1A/IGF1R/PPARA/PPARG/F2/PIK3CG/SIRT1/HNF4A/TNF/PTGS2/AKT1/NFKB1/FLT1/TEK	14
BP	GO:0045766	positive regulation of angiogenesis	11/97	185/18870	2.85543e-09	7.91361e-08	3.66649e-08	VEGFA/SIRT1/SERPINE1/STAT3/KDR/FLT1/F3/TEK/PTK2B/XBP1/PIK3CD	11
BP	GO:1904018	positive regulation of vasculature development	11/97	185/18870	2.85543e-09	7.91361e-08	3.66649e-08	VEGFA/SIRT1/SERPINE1/STAT3/KDR/FLT1/F3/TEK/PTK2B/XBP1/PIK3CD	11
BP	GO:0032677	regulation of interleukin-8 production	9/97	103/18870	2.89416e-09	7.9578e-08	3.68697e-08	TNF/SERPINE1/NOS2/STAT3/F3/RELA/ELANE/TLR9/PLA2G1B	9
BP	GO:0032637	interleukin-8 production	9/97	104/18870	3.15503e-09	8.54061e-08	3.95699e-08	TNF/SERPINE1/NOS2/STAT3/F3/RELA/ELANE/TLR9/PLA2G1B	9
BP	GO:0033138	positive regulation of peptidyl-serine phosphorylation	9/97	104/18870	3.15503e-09	8.54061e-08	3.95699e-08	VEGFA/TNF/PTGS2/BCL2/EGFR/AKT1/PIK3CA/HSP90AA1/MIF	9
BP	GO:0046942	carboxylic acid transport	14/97	351/18870	3.18098e-09	8.5446e-08	3.95884e-08	CPT1A/PPARA/PPARG/TNF/PTGS2/NOS2/AKT1/ABCB1/ABCG2/MIF/RPS6KB1/TRPV1/PLA2G1B/ADORA2A	14
BP	GO:0014074	response to purine-containing compound	10/97	143/18870	3.26216e-09	8.69577e-08	4.02888e-08	AHR/CFTR/PIK3CG/PTGS2/TEK/PTK2B/RELA/TRPV1/ADORA2A/HSP90B1	10
BP	GO:0015849	organic acid transport	14/97	352/18870	3.29899e-09	8.72733e-08	4.0435e-08	CPT1A/PPARA/PPARG/TNF/PTGS2/NOS2/AKT1/ABCB1/ABCG2/MIF/RPS6KB1/TRPV1/PLA2G1B/ADORA2A	14
BP	GO:0048015	phosphatidylinositol-mediated signaling	6/97	26/18870	3.34245e-09	8.77583e-08	4.06597e-08	FGFR1/PIK3CG/PIK3CA/PIK3CB/RPS6KB1/PIK3CD	6
BP	GO:0030522	intracellular receptor signaling pathway	14/97	353/18870	3.42098e-09	8.91496e-08	4.13043e-08	AHR/PPARA/PPARG/SIRT1/HDAC1/HNF4A/TNF/MAPK1/STAT3/ESR1/JAK2/MAPK8/RELA/TLR9	14
BP	GO:0045834	positive regulation of lipid metabolic process	10/97	145/18870	3.73372e-09	9.65788e-08	4.47464e-08	CPT1A/IGF1R/PPARA/PPARG/F2/TNF/PTGS2/AKT1/FLT1/TEK	10
BP	GO:2001242	regulation of intrinsic apoptotic signaling pathway	11/97	190/18870	3.77987e-09	9.70538e-08	4.49665e-08	SIRT1/HDAC1/PTGS2/MMP9/BCL2/AKT1/PTPN2/MDM2/PIK3CB/MIF/XBP1	11
BP	GO:0062013	positive regulation of small molecule metabolic process	10/97	147/18870	4.26478e-09	1.08705e-07	5.03647e-08	CPT1A/INSR/PPARA/PPARG/SIRT1/TNF/PTGS2/NOS2/AKT1/PTPN2	10
BP	GO:0002687	positive regulation of leukocyte migration	10/97	149/18870	4.86177e-09	1.23024e-07	5.69988e-08	VEGFA/TNF/SERPINE1/MAPK1/PIK3R1/MMP14/PLA2G7/RAC1/PTK2B/ADAM17	10
BP	GO:0043536	positive regulation of blood vessel endothelial cell migration	8/97	76/18870	5.14359e-09	1.29219e-07	5.9869e-08	VEGFA/FGFR1/SIRT1/PTGS2/AKT1/KDR/ADAM17/PLK2	8
BP	GO:0050878	regulation of body fluid levels	14/97	365/18870	5.24211e-09	1.30753e-07	6.05798e-08	CFTR/VEGFA/F2/PIK3CG/HNF4A/SERPINE1/PIK3CA/JAK2/F3/PIK3CB/XBP1/EPHB2/ADORA2A/ILK	14
BP	GO:0030183	B cell differentiation	10/97	153/18870	6.28223e-09	1.5449e-07	7.15773e-08	IL2/BCL2/PIK3R1/PTPN2/MMP14/PTK2B/XBP1/PIK3CD/TLR9/ADAM17	10
BP	GO:0043535	regulation of blood vessel endothelial cell migration	10/97	153/18870	6.28223e-09	1.5449e-07	7.15773e-08	PPARG/VEGFA/FGFR1/SIRT1/TNF/PTGS2/AKT1/KDR/ADAM17/PLK2	10
BP	GO:0050728	negative regulation of inflammatory response	11/97	202/18870	7.17624e-09	1.75241e-07	8.11917e-08	AHR/PPARA/PPARG/IL2/STAT3/NFKB1/PTPN2/TEK/ELANE/ADORA2A/PLK2	11
BP	GO:0015711	organic anion transport	15/97	443/18870	7.63301e-09	1.851e-07	8.57597e-08	CFTR/CPT1A/PPARA/PPARG/TNF/PTGS2/NOS2/AKT1/ABCB1/ABCG2/MIF/RPS6KB1/TRPV1/PLA2G1B/ADORA2A	15
BP	GO:0033559	unsaturated fatty acid metabolic process	9/97	115/18870	7.70986e-09	1.85675e-07	8.60258e-08	CYP2C9/CYP2D6/PTGS1/SIRT1/SCD/TBXAS1/PTGS2/MIF/HPGDS	9
BP	GO:0001503	ossification	15/97	444/18870	7.86724e-09	1.88167e-07	8.71806e-08	PPARG/TNF/PTGS2/MMP2/BCL2/EGFR/MAPK1/AKT1/MMP14/TEK/ACHE/CALCA/PTK2B/FASN/ILK	15
BP	GO:0015908	fatty acid transport	9/97	116/18870	8.32324e-09	1.97719e-07	9.16063e-08	CPT1A/PPARA/PPARG/PTGS2/NOS2/AKT1/MIF/RPS6KB1/PLA2G1B	9
BP	GO:0006636	unsaturated fatty acid biosynthetic process	7/97	52/18870	8.43274e-09	1.98967e-07	9.21843e-08	PTGS1/SIRT1/SCD/TBXAS1/PTGS2/MIF/HPGDS	7
BP	GO:0009416	response to light stimulus	13/97	318/18870	9.06874e-09	2.12537e-07	9.84715e-08	SIRT1/MMP2/MMP9/BCL2/EGFR/AKT1/PIK3R1/MAPK8/MMP1/MMP3/MDM2/RELA/ELANE	13
BP	GO:1903037	regulation of leukocyte cell-cell adhesion	14/97	382/18870	9.34359e-09	2.17519e-07	1.0078e-07	PPARA/TNF/IL2/ERBB2/AKT1/PIK3CA/JAK2/PTPN2/XBP1/RELA/ELANE/ARG1/IDO1/ADORA2A	14
BP	GO:0150076	neuroinflammatory response	8/97	82/18870	9.48043e-09	2.19243e-07	1.01578e-07	TNF/PTGS2/MMP9/JAK2/MMP3/TLR9/TRPV1/ADORA2A	8
BP	GO:1901654	response to ketone	11/97	208/18870	9.73438e-09	2.23635e-07	1.03613e-07	AHR/CFTR/IGF1R/SIRT1/AKT1/PIK3CA/JAK2/RELA/RPS6KB1/NQO1/CD38	11
BP	GO:0031348	negative regulation of defense response	13/97	321/18870	1.01423e-08	2.31484e-07	1.0725e-07	AHR/PPARA/PPARG/IL2/STAT3/AKT1/NFKB1/PTPN2/TEK/ELANE/ARG1/ADORA2A/PLK2	13
BP	GO:0006869	lipid transport	15/97	453/18870	1.02907e-08	2.33345e-07	1.08112e-07	CFTR/CPT1A/PPARA/PPARG/SIRT1/PTGS2/PON1/NOS2/AKT1/NFKB1/ABCB1/ABCG2/MIF/RPS6KB1/PLA2G1B	15
BP	GO:0010883	regulation of lipid storage	7/97	54/18870	1.10701e-08	2.49399e-07	1.1555e-07	CPT1A/PPARA/PPARG/SIRT1/TNF/NFKB1/PTPN2	7
BP	GO:0050871	positive regulation of B cell activation	8/97	84/18870	1.1499e-08	2.57402e-07	1.19258e-07	IL2/BCL2/MMP14/MIF/XBP1/CD38/TLR9/EPHB2	8
BP	GO:0050708	regulation of protein secretion	12/97	266/18870	1.18367e-08	2.63271e-07	1.21977e-07	CFTR/CPT1A/PPARG/F2/HNF4A/TNF/NOS2/JAK2/ACHE/CD38/PLA2G1B/ADORA2A	12
BP	GO:0045471	response to ethanol	9/97	121/18870	1.20767e-08	2.65232e-07	1.22886e-07	CPT1A/IGF1R/PPARA/TBXAS1/TNF/IL2/PTK2B/RPS6KB1/NQO1	9
BP	GO:0071887	leukocyte apoptotic process	9/97	121/18870	1.20767e-08	2.65232e-07	1.22886e-07	SIRT1/IL2/BCL2/AKT1/PIK3CB/MIF/PIK3CD/ADAM17/IDO1	9
BP	GO:0070663	regulation of leukocyte proliferation	12/97	267/18870	1.23418e-08	2.6936e-07	1.24799e-07	AHR/IL2/ERBB2/BCL2/MAPK1/JAK2/MIF/CD38/ARG1/TLR9/EPHB2/IDO1	12
BP	GO:0001516	prostaglandin biosynthetic process	6/97	32/18870	1.28333e-08	2.74931e-07	1.2738e-07	PTGS1/SIRT1/TBXAS1/PTGS2/MIF/HPGDS	6
BP	GO:0046457	prostanoid biosynthetic process	6/97	32/18870	1.28333e-08	2.74931e-07	1.2738e-07	PTGS1/SIRT1/TBXAS1/PTGS2/MIF/HPGDS	6
BP	GO:0060055	angiogenesis involved in wound healing	6/97	32/18870	1.28333e-08	2.74931e-07	1.2738e-07	VEGFA/TNF/SERPINE1/KDR/PIK3CB/XBP1	6
BP	GO:2000628	regulation of miRNA metabolic process	8/97	86/18870	1.38786e-08	2.95512e-07	1.36915e-07	PPARA/PPARG/TNF/EGFR/STAT3/ESR1/NFKB1/RELA	8
BP	GO:0032409	regulation of transporter activity	12/97	271/18870	1.4562e-08	3.08186e-07	1.42787e-07	CFTR/PPARG/MMP9/BCL2/PON1/ABCB1/PTK2B/EDNRA/TLR9/EPHB2/GPR35/DAPK1	12
BP	GO:0033032	regulation of myeloid cell apoptotic process	6/97	33/18870	1.56203e-08	3.28591e-07	1.52241e-07	SIRT1/BCL2/PIK3CB/MIF/PIK3CD/ADAM17	6
BP	GO:0006690	icosanoid metabolic process	9/97	125/18870	1.60729e-08	3.35803e-07	1.55582e-07	CYP2C9/CYP2D6/PTGS1/SIRT1/TBXAS1/PTGS2/MIF/PLA2G1B/HPGDS	9
BP	GO:0071214	cellular response to abiotic stimulus	13/97	334/18870	1.62516e-08	3.35803e-07	1.55582e-07	IGF1R/SIRT1/PTGS2/MMP2/MMP9/PIK3CA/PIK3R1/NFKB1/MAPK8/MMP1/MMP3/MDM2/TRPV1	13
BP	GO:0104004	cellular response to environmental stimulus	13/97	334/18870	1.62516e-08	3.35803e-07	1.55582e-07	IGF1R/SIRT1/PTGS2/MMP2/MMP9/PIK3CA/PIK3R1/NFKB1/MAPK8/MMP1/MMP3/MDM2/TRPV1	13
BP	GO:0062012	regulation of small molecule metabolic process	13/97	337/18870	1.8066e-08	3.71097e-07	1.71934e-07	CPT1A/INSR/PPARA/PPARG/SIRT1/TNF/PTGS2/NOS2/STAT3/AKT1/NFKB1/PTPN2/PTK2B	13
BP	GO:0046683	response to organophosphorus	9/97	127/18870	1.84732e-08	3.77243e-07	1.74782e-07	AHR/CFTR/PIK3CG/PTGS2/TEK/PTK2B/RELA/TRPV1/HSP90B1	9
BP	GO:0007596	blood coagulation	11/97	224/18870	2.09704e-08	4.25748e-07	1.97255e-07	F2/PIK3CG/HNF4A/SERPINE1/PIK3CA/JAK2/F3/PIK3CB/EPHB2/ADORA2A/ILK	11
BP	GO:0050864	regulation of B cell activation	9/97	130/18870	2.26614e-08	4.5742e-07	2.1193e-07	AHR/IL2/BCL2/MMP14/MIF/XBP1/CD38/TLR9/EPHB2	9
BP	GO:1903131	mononuclear cell differentiation	15/97	481/18870	2.28417e-08	4.5841e-07	2.12388e-07	PPARG/VEGFA/IL2/ERBB2/BCL2/STAT3/PIK3R1/PTPN2/MMP14/PTK2B/FASN/XBP1/PIK3CD/TLR9/ADAM17	15
BP	GO:0045785	positive regulation of cell adhesion	15/97	482/18870	2.34779e-08	4.68484e-07	2.17055e-07	VEGFA/TNF/IL2/ERBB2/AKT1/PIK3CA/JAK2/KDR/TEK/RAC1/PTK2B/XBP1/RELA/ELANE/ILK	15
BP	GO:0043279	response to alkaloid	8/97	93/18870	2.5866e-08	5.07853e-07	2.35296e-07	CPT1A/IGF1R/MDM2/HSP90AA1/PTK2B/NQO1/TRPV1/ADORA2A	8
BP	GO:2000106	regulation of leukocyte apoptotic process	8/97	93/18870	2.5866e-08	5.07853e-07	2.35296e-07	SIRT1/IL2/BCL2/PIK3CB/MIF/PIK3CD/ADAM17/IDO1	8
BP	GO:0038083	peptidyl-tyrosine autophosphorylation	5/97	18/18870	2.62813e-08	5.07853e-07	2.35296e-07	IGF1R/VEGFA/EGFR/KDR/PTK2B	5
BP	GO:0050817	coagulation	11/97	229/18870	2.63234e-08	5.07853e-07	2.35296e-07	F2/PIK3CG/HNF4A/SERPINE1/PIK3CA/JAK2/F3/PIK3CB/EPHB2/ADORA2A/ILK	11
BP	GO:0071241	cellular response to inorganic substance	11/97	229/18870	2.63234e-08	5.07853e-07	2.35296e-07	PTGS2/MMP9/EGFR/MAPK1/AKT1/MAPK8/MMP3/NQO1/TLR9/MAPK9/HSP90B1	11
BP	GO:0097191	extrinsic apoptotic signaling pathway	11/97	229/18870	2.63234e-08	5.07853e-07	2.35296e-07	FGFR1/TNF/IL2/SERPINE1/BCL2/AKT1/JAK2/PIK3R1/RELA/RPS6KB1/DAPK1	11
BP	GO:0009743	response to carbohydrate	11/97	230/18870	2.75296e-08	5.28205e-07	2.44725e-07	CFTR/IGF1R/HNF4A/TNF/PTGS2/PIK3CA/PTK2B/XBP1/RPS6KB1/NQO1/ERN1	11
BP	GO:0070661	leukocyte proliferation	13/97	350/18870	2.82345e-08	5.3877e-07	2.4962e-07	AHR/PIK3CG/IL2/ERBB2/BCL2/MAPK1/JAK2/MIF/CD38/ARG1/TLR9/EPHB2/IDO1	13
BP	GO:0052548	regulation of endopeptidase activity	12/97	288/18870	2.85598e-08	5.42016e-07	2.51124e-07	PPARG/VEGFA/SIRT1/HDAC1/TNF/SERPINE1/MMP9/STAT3/AKT1/JAK2/F3/DAPK1	12
BP	GO:0007599	hemostasis	11/97	231/18870	2.87848e-08	5.43332e-07	2.51734e-07	F2/PIK3CG/HNF4A/SERPINE1/PIK3CA/JAK2/F3/PIK3CB/EPHB2/ADORA2A/ILK	11
BP	GO:0022617	extracellular matrix disassembly	7/97	62/18870	2.97302e-08	5.57569e-07	2.5833e-07	MMP2/MMP9/MMP1/MMP14/MMP3/ELANE/MMP7	7
BP	GO:0007159	leukocyte cell-cell adhesion	14/97	419/18870	2.98583e-08	5.57569e-07	2.5833e-07	PPARA/TNF/IL2/ERBB2/AKT1/PIK3CA/JAK2/PTPN2/XBP1/RELA/ELANE/ARG1/IDO1/ADORA2A	14
BP	GO:0022407	regulation of cell-cell adhesion	15/97	493/18870	3.16226e-08	5.87373e-07	2.72138e-07	PPARA/VEGFA/TNF/IL2/ERBB2/AKT1/PIK3CA/JAK2/PTPN2/XBP1/RELA/ELANE/ARG1/IDO1/ADORA2A	15
BP	GO:0071276	cellular response to cadmium ion	6/97	37/18870	3.22487e-08	5.93082e-07	2.74784e-07	MMP9/EGFR/MAPK1/AKT1/MAPK8/MAPK9	6
BP	GO:0042886	amide transport	13/97	354/18870	3.22697e-08	5.93082e-07	2.74784e-07	CA2/CFTR/CPT1A/F2/HNF4A/TNF/NOS2/JAK2/ABCB1/ABCG2/CD38/TRPV1/ADORA2A	13
BP	GO:0010506	regulation of autophagy	13/97	355/18870	3.33565e-08	6.09848e-07	2.82551e-07	SIRT1/BCL2/STAT3/AKT1/PIK3CA/KDR/MET/MAPK8/PIK3CB/TLR9/ERN1/DAPK1/PLK2	13
BP	GO:0001659	temperature homeostasis	10/97	183/18870	3.48844e-08	6.34459e-07	2.93954e-07	IGF1R/VEGFA/SCD/TNF/PTGS2/STAT3/JAK2/ACHE/TRPV1/ADAM17	10
BP	GO:0016049	cell growth	15/97	497/18870	3.51716e-08	6.3637e-07	2.94839e-07	PPARA/VEGFA/F2/HNF4A/IL2/ERBB2/BCL2/EGFR/AKT1/MMP14/HSP90AA1/PTK2B/EDNRA/CD38/ADAM17	15
BP	GO:0048771	tissue remodeling	10/97	184/18870	3.67342e-08	6.61216e-07	3.06351e-07	PPARG/MMP2/IL2/NFKB1/MMP14/MDM2/CALCA/PTK2B/EDNRA/CD38	10
BP	GO:0010038	response to metal ion	13/97	359/18870	3.8042e-08	6.7949e-07	3.14817e-07	PTGS2/MMP9/BCL2/EGFR/MAPK1/AKT1/MAPK8/MDM2/PTK2B/NQO1/TLR9/MAPK9/HSP90B1	13
BP	GO:0033135	regulation of peptidyl-serine phosphorylation	9/97	138/18870	3.81386e-08	6.7949e-07	3.14817e-07	VEGFA/TNF/PTGS2/BCL2/EGFR/AKT1/PIK3CA/HSP90AA1/MIF	9
BP	GO:0050670	regulation of lymphocyte proliferation	11/97	238/18870	3.90957e-08	6.93006e-07	3.2108e-07	AHR/IL2/ERBB2/BCL2/JAK2/MIF/CD38/ARG1/TLR9/EPHB2/IDO1	11
BP	GO:0007565	female pregnancy	10/97	186/18870	4.06956e-08	7.16122e-07	3.3179e-07	VEGFA/PTGS2/MMP2/MMP9/BCL2/AKT1/ESR1/CALCA/CD38/IDO1	10
BP	GO:0007160	cell-matrix adhesion	11/97	239/18870	4.08099e-08	7.16122e-07	3.3179e-07	VEGFA/SERPINE1/BCL2/KDR/PIK3R1/MMP14/TEK/RAC1/PIK3CB/PTK2B/ILK	11
BP	GO:0030888	regulation of B cell proliferation	7/97	65/18870	4.1562e-08	7.25672e-07	3.36215e-07	AHR/IL2/BCL2/MIF/CD38/TLR9/EPHB2	7
BP	GO:0032944	regulation of mononuclear cell proliferation	11/97	242/18870	4.63612e-08	8.0544e-07	3.73172e-07	AHR/IL2/ERBB2/BCL2/JAK2/MIF/CD38/ARG1/TLR9/EPHB2/IDO1	11
BP	GO:0008585	female gonad development	8/97	101/18870	4.96326e-08	8.53778e-07	3.95568e-07	INSR/VEGFA/SIRT1/MMP2/BCL2/ESR1/KDR/MMP14	8
BP	GO:0042542	response to hydrogen peroxide	8/97	101/18870	4.96326e-08	8.53778e-07	3.95568e-07	SIRT1/MMP2/BCL2/MDM2/PTK2B/RELA/NQO1/ERN1	8
BP	GO:0033028	myeloid cell apoptotic process	6/97	40/18870	5.2588e-08	9.00183e-07	4.17068e-07	SIRT1/BCL2/PIK3CB/MIF/PIK3CD/ADAM17	6
BP	GO:0150115	cell-substrate junction organization	8/97	102/18870	5.36309e-08	9.13557e-07	4.23264e-07	VEGFA/BCL2/KDR/PIK3R1/MMP14/TEK/RAC1/PTK2B	8
BP	GO:0046651	lymphocyte proliferation	12/97	307/18870	5.75983e-08	9.76375e-07	4.52369e-07	AHR/PIK3CG/IL2/ERBB2/BCL2/JAK2/MIF/CD38/ARG1/TLR9/EPHB2/IDO1	12
BP	GO:1905477	positive regulation of protein localization to membrane	8/97	104/18870	6.24658e-08	1.05377e-06	4.88228e-07	TNF/ERBB2/EGFR/AKT1/PIK3CA/PIK3R1/MAPK8/EPHB2	8
BP	GO:0010586	miRNA metabolic process	8/97	105/18870	6.73342e-08	1.12503e-06	5.21243e-07	PPARA/PPARG/TNF/EGFR/STAT3/ESR1/NFKB1/RELA	8
BP	GO:0046545	development of primary female sexual characteristics	8/97	105/18870	6.73342e-08	1.12503e-06	5.21243e-07	INSR/VEGFA/SIRT1/MMP2/BCL2/ESR1/KDR/MMP14	8
BP	GO:0052547	regulation of peptidase activity	12/97	312/18870	6.87109e-08	1.14256e-06	5.29367e-07	PPARG/VEGFA/SIRT1/HDAC1/TNF/SERPINE1/MMP9/STAT3/AKT1/JAK2/F3/DAPK1	12
BP	GO:1902893	regulation of miRNA transcription	7/97	70/18870	7.00862e-08	1.15991e-06	5.37404e-07	PPARA/PPARG/TNF/EGFR/STAT3/ESR1/RELA	7
BP	GO:0002532	production of molecular mediator involved in inflammatory response	8/97	106/18870	7.25257e-08	1.19462e-06	5.53485e-07	PPARA/F2/TNF/SERPINE1/NOS2/STAT3/EPHB2/MAPK9	8
BP	GO:0009746	response to hexose	10/97	198/18870	7.34025e-08	1.19651e-06	5.54361e-07	CFTR/IGF1R/HNF4A/TNF/PTGS2/PIK3CA/PTK2B/XBP1/RPS6KB1/ERN1	10
BP	GO:0031334	positive regulation of protein-containing complex assembly	10/97	198/18870	7.34025e-08	1.19651e-06	5.54361e-07	VEGFA/TNF/MET/MAPK8/MMP1/MMP3/RAC1/HSP90AA1/PTK2B/MAPK9	10
BP	GO:0032943	mononuclear cell proliferation	12/97	314/18870	7.36684e-08	1.19651e-06	5.54361e-07	AHR/PIK3CG/IL2/ERBB2/BCL2/JAK2/MIF/CD38/ARG1/TLR9/EPHB2/IDO1	12
BP	GO:0061614	miRNA transcription	7/97	71/18870	7.74278e-08	1.25175e-06	5.79954e-07	PPARA/PPARG/TNF/EGFR/STAT3/ESR1/RELA	7
BP	GO:0071248	cellular response to metal ion	10/97	200/18870	8.06717e-08	1.29818e-06	6.01467e-07	PTGS2/MMP9/EGFR/MAPK1/AKT1/MAPK8/NQO1/TLR9/MAPK9/HSP90B1	10
BP	GO:0061042	vascular wound healing	5/97	23/18870	1.01136e-07	1.62003e-06	7.50584e-07	VEGFA/TNF/SERPINE1/KDR/XBP1	5
BP	GO:0022408	negative regulation of cell-cell adhesion	10/97	205/18870	1.01689e-07	1.62146e-06	7.51245e-07	PPARA/VEGFA/IL2/ERBB2/AKT1/JAK2/PTPN2/ARG1/IDO1/ADORA2A	10
BP	GO:0034284	response to monosaccharide	10/97	206/18870	1.06428e-07	1.68167e-06	7.79141e-07	CFTR/IGF1R/HNF4A/TNF/PTGS2/PIK3CA/PTK2B/XBP1/RPS6KB1/ERN1	10
BP	GO:0044703	multi-organism reproductive process	10/97	206/18870	1.06428e-07	1.68167e-06	7.79141e-07	VEGFA/PTGS2/MMP2/MMP9/BCL2/AKT1/ESR1/CALCA/CD38/IDO1	10
BP	GO:0030574	collagen catabolic process	6/97	45/18870	1.09307e-07	1.71166e-06	7.93039e-07	MMP2/MMP9/MMP1/MMP14/MMP3/MMP7	6
BP	GO:0030890	positive regulation of B cell proliferation	6/97	45/18870	1.09307e-07	1.71166e-06	7.93039e-07	IL2/BCL2/MIF/CD38/TLR9/EPHB2	6
BP	GO:0048754	branching morphogenesis of an epithelial tube	9/97	156/18870	1.09968e-07	1.71432e-06	7.9427e-07	VEGFA/TNF/BCL2/ESR1/KDR/MET/MMP14/EDNRA/ILK	9
BP	GO:0032355	response to estradiol	8/97	113/18870	1.19496e-07	1.85458e-06	8.59253e-07	IGF1R/PTGS2/MMP2/EGFR/STAT3/ESR1/NQO1/CD38	8
BP	GO:0010827	regulation of glucose transmembrane transport	7/97	78/18870	1.49382e-07	2.30815e-06	1.0694e-06	INSR/TNF/AKT1/PIK3R1/EDNRA/RPS6KB1/PLA2G1B	7
BP	GO:0002064	epithelial cell development	10/97	214/18870	1.51897e-07	2.33667e-06	1.08261e-06	VEGFA/TNF/AKT1/ESR1/KDR/MET/EDNRA/FASN/TLR9/MAGI2	10
BP	GO:0031349	positive regulation of defense response	14/97	480/18870	1.59674e-07	2.44195e-06	1.13139e-06	PIK3CG/TNF/PTGS2/IL2/SERPINE1/ESR1/PIK3R1/MAPK8/PLA2G7/HSP90AA1/RELA/ARG1/TLR9/IDO1	14
BP	GO:0043281	regulation of cysteine-type endopeptidase activity involved in apoptotic process	9/97	163/18870	1.60139e-07	2.44195e-06	1.13139e-06	PPARG/VEGFA/SIRT1/TNF/MMP9/AKT1/JAK2/F3/DAPK1	9
BP	GO:0042063	gliogenesis	12/97	338/18870	1.63685e-07	2.48517e-06	1.15142e-06	F2/HDAC1/TNF/ERBB2/MAPK1/STAT3/AKT1/MMP14/PTK2B/RELA/ADORA2A/ILK	12
BP	GO:0044706	multi-multicellular organism process	10/97	216/18870	1.65639e-07	2.50394e-06	1.16011e-06	VEGFA/PTGS2/MMP2/MMP9/BCL2/AKT1/ESR1/CALCA/CD38/IDO1	10
BP	GO:0034764	positive regulation of transmembrane transport	10/97	217/18870	1.72911e-07	2.6026e-06	1.20582e-06	CA2/CFTR/INSR/F2/AKT1/PIK3R1/ABCB1/EDNRA/PLA2G1B/EPHB2	10
BP	GO:0010518	positive regulation of phospholipase activity	6/97	49/18870	1.84584e-07	2.76639e-06	1.28171e-06	FGFR1/EGFR/ESR1/FLT1/EDNRA/PLA2G1B	6
BP	GO:0046660	female sex differentiation	8/97	120/18870	1.90533e-07	2.83123e-06	1.31175e-06	INSR/VEGFA/SIRT1/MMP2/BCL2/ESR1/KDR/MMP14	8
BP	GO:0071346	cellular response to type II interferon	8/97	120/18870	1.90533e-07	2.83123e-06	1.31175e-06	PPARG/TNF/NOS2/JAK2/PTPN2/RPS6KB1/ARG1/DAPK1	8
BP	GO:0002534	cytokine production involved in inflammatory response	7/97	81/18870	1.94165e-07	2.86086e-06	1.32548e-06	PPARA/F2/TNF/NOS2/STAT3/EPHB2/MAPK9	7
BP	GO:1900015	regulation of cytokine production involved in inflammatory response	7/97	81/18870	1.94165e-07	2.86086e-06	1.32548e-06	PPARA/F2/TNF/NOS2/STAT3/EPHB2/MAPK9	7
BP	GO:0006693	prostaglandin metabolic process	6/97	50/18870	2.08889e-07	3.06488e-06	1.42e-06	PTGS1/SIRT1/TBXAS1/PTGS2/MIF/HPGDS	6
BP	GO:0071492	cellular response to UV-A	4/97	11/18870	2.10596e-07	3.077e-06	1.42562e-06	MMP2/MMP9/MMP1/MMP3	4
BP	GO:0001558	regulation of cell growth	13/97	417/18870	2.15676e-07	3.13809e-06	1.45392e-06	PPARA/VEGFA/F2/HNF4A/IL2/ERBB2/BCL2/EGFR/AKT1/MMP14/PTK2B/CD38/ADAM17	13
BP	GO:0009895	negative regulation of catabolic process	12/97	349/18870	2.30987e-07	3.34692e-06	1.55068e-06	PPARA/PIK3CG/TNF/BCL2/EGFR/NOS2/STAT3/AKT1/PIK3CA/MET/RELA/NQO1	12
BP	GO:0006692	prostanoid metabolic process	6/97	51/18870	2.35764e-07	3.38802e-06	1.56972e-06	PTGS1/SIRT1/TBXAS1/PTGS2/MIF/HPGDS	6
BP	GO:0038084	vascular endothelial growth factor signaling pathway	6/97	51/18870	2.35764e-07	3.38802e-06	1.56972e-06	VEGFA/PIK3CA/KDR/FLT1/PIK3CB/PIK3CD	6
BP	GO:0045862	positive regulation of proteolysis	12/97	350/18870	2.38185e-07	3.39487e-06	1.57289e-06	PPARG/SIRT1/TNF/STAT3/AKT1/JAK2/MMP14/F3/MDM2/PTK2B/DAPK1/MAPK9	12
BP	GO:0051235	maintenance of location	12/97	350/18870	2.38185e-07	3.39487e-06	1.57289e-06	CPT1A/PPARA/PPARG/F2/SIRT1/TNF/AKT1/NFKB1/PTPN2/PTK2B/TRPV1/HSP90B1	12
BP	GO:0038127	ERBB signaling pathway	8/97	124/18870	2.45475e-07	3.48454e-06	1.61444e-06	ERBB2/MMP9/EGFR/MAPK1/AKT1/PIK3CA/PTPN2/PTK2B	8
BP	GO:0002764	immune response-regulating signaling pathway	14/97	500/18870	2.62146e-07	3.70613e-06	1.71711e-06	TNF/BCL2/MAPK1/PIK3CA/ESR1/PIK3R1/NFKB1/PTPN2/MAPK8/RELA/CD38/PIK3CD/TLR9/MAPK9	14
BP	GO:1904707	positive regulation of vascular associated smooth muscle cell proliferation	6/97	52/18870	2.65416e-07	3.73723e-06	1.73151e-06	TNF/MMP2/MMP9/JAK2/MDM2/ERN1	6
BP	GO:0048041	focal adhesion assembly	7/97	85/18870	2.71047e-07	3.80119e-06	1.76115e-06	VEGFA/BCL2/KDR/MMP14/TEK/RAC1/PTK2B	7
BP	GO:0002688	regulation of leukocyte chemotaxis	8/97	126/18870	2.77698e-07	3.87888e-06	1.79714e-06	VEGFA/SERPINE1/MAPK1/PLA2G7/RAC1/PTK2B/MIF/ADAM17	8
BP	GO:0031589	cell-substrate adhesion	12/97	356/18870	2.85736e-07	3.97527e-06	1.8418e-06	VEGFA/SERPINE1/BCL2/JAK2/KDR/PIK3R1/MMP14/TEK/RAC1/PIK3CB/PTK2B/ILK	12
BP	GO:0009314	response to radiation	13/97	428/18870	2.90351e-07	4.02344e-06	1.86412e-06	SIRT1/MMP2/MMP9/BCL2/EGFR/AKT1/PIK3R1/MAPK8/MMP1/MMP3/MDM2/RELA/ELANE	13
BP	GO:0051403	stress-activated MAPK cascade	10/97	230/18870	2.96458e-07	4.09182e-06	1.8958e-06	IGF1R/VEGFA/TNF/EGFR/MAPK1/NFKB1/MAPK8/PTK2B/TLR9/MAPK9	10
BP	GO:1904645	response to amyloid-beta	6/97	53/18870	2.98064e-07	4.09779e-06	1.89856e-06	IGF1R/TNF/MMP2/MMP9/MMP3/EPHB2	6
BP	GO:0072593	reactive oxygen species metabolic process	10/97	234/18870	3.47551e-07	4.75941e-06	2.2051e-06	PPARA/F2/TNF/BCL2/NOS2/MPO/MMP3/RAC1/PTK2B/NQO1	10
BP	GO:1902074	response to salt	12/97	366/18870	3.84011e-07	5.23815e-06	2.42691e-06	IGF1R/TNF/PTGS2/PIK3CA/MDM2/HSP90AA1/ACHE/PTK2B/EDNRA/TLR9/TRPV1/HSP90B1	12
BP	GO:1905475	regulation of protein localization to membrane	9/97	181/18870	3.89828e-07	5.29681e-06	2.45409e-06	TNF/ERBB2/EGFR/AKT1/PIK3CA/PIK3R1/MAPK8/MMP14/EPHB2	9
BP	GO:0034644	cellular response to UV	7/97	90/18870	4.01805e-07	5.43838e-06	2.51968e-06	SIRT1/MMP2/MMP9/PIK3R1/MMP1/MMP3/MDM2	7
BP	GO:0031098	stress-activated protein kinase signaling cascade	10/97	238/18870	4.06214e-07	5.46551e-06	2.53225e-06	IGF1R/VEGFA/TNF/EGFR/MAPK1/NFKB1/MAPK8/PTK2B/TLR9/MAPK9	10
BP	GO:0009306	protein secretion	12/97	368/18870	4.0694e-07	5.46551e-06	2.53225e-06	CFTR/CPT1A/PPARG/F2/HNF4A/TNF/NOS2/JAK2/ACHE/CD38/PLA2G1B/ADORA2A	12
BP	GO:0001541	ovarian follicle development	6/97	56/18870	4.1635e-07	5.57048e-06	2.58088e-06	VEGFA/MMP2/BCL2/ESR1/KDR/MMP14	6
BP	GO:0035592	establishment of protein localization to extracellular region	12/97	369/18870	4.18855e-07	5.5826e-06	2.5865e-06	CFTR/CPT1A/PPARG/F2/HNF4A/TNF/NOS2/JAK2/ACHE/CD38/PLA2G1B/ADORA2A	12
BP	GO:0030879	mammary gland development	8/97	133/18870	4.20669e-07	5.58416e-06	2.58722e-06	VEGFA/MAPK1/AKT1/ESR1/JAK2/NFKB1/FASN/XBP1	8
BP	GO:0022898	regulation of transmembrane transporter activity	10/97	239/18870	4.2217e-07	5.58416e-06	2.58722e-06	CFTR/MMP9/BCL2/ABCB1/PTK2B/EDNRA/TLR9/EPHB2/GPR35/DAPK1	10
BP	GO:1905952	regulation of lipid localization	9/97	183/18870	4.27704e-07	5.63601e-06	2.61125e-06	PPARA/PPARG/SIRT1/TNF/PON1/AKT1/NFKB1/PTPN2/MIF	9
BP	GO:0033555	multicellular organismal response to stress	7/97	91/18870	4.33474e-07	5.69057e-06	2.63653e-06	BCL2/AKT1/CALCA/RPS6KB1/TRPV1/EPHB2/IDO1	7
BP	GO:1900103	positive regulation of endoplasmic reticulum unfolded protein response	4/97	13/18870	4.52703e-07	5.92075e-06	2.74317e-06	PIK3R1/PTPN2/XBP1/ERN1	4
BP	GO:0140747	regulation of ncRNA transcription	7/97	92/18870	4.67217e-07	6.08777e-06	2.82055e-06	PPARA/PPARG/TNF/EGFR/STAT3/ESR1/RELA	7
BP	GO:0150117	positive regulation of cell-substrate junction organization	5/97	31/18870	4.94343e-07	6.41728e-06	2.97322e-06	VEGFA/KDR/PIK3R1/TEK/RAC1	5
BP	GO:1904705	regulation of vascular associated smooth muscle cell proliferation	7/97	93/18870	5.03141e-07	6.50729e-06	3.01492e-06	PPARG/TNF/MMP2/MMP9/JAK2/MDM2/ERN1	7
BP	GO:0008217	regulation of blood pressure	9/97	187/18870	5.13134e-07	6.58773e-06	3.05219e-06	PPARA/PPARG/PTGS1/TNF/PTGS2/NOS2/CALCA/EDNRA/TRPV1	9
BP	GO:0061138	morphogenesis of a branching epithelium	9/97	187/18870	5.13134e-07	6.58773e-06	3.05219e-06	VEGFA/TNF/BCL2/ESR1/KDR/MET/MMP14/EDNRA/ILK	9
BP	GO:0071692	protein localization to extracellular region	12/97	377/18870	5.25931e-07	6.7273e-06	3.11686e-06	CFTR/CPT1A/PPARG/F2/HNF4A/TNF/NOS2/JAK2/ACHE/CD38/PLA2G1B/ADORA2A	12
BP	GO:0097696	receptor signaling pathway via STAT	9/97	188/18870	5.3667e-07	6.8396e-06	3.16889e-06	PPARG/F2/TNF/IL2/STAT3/JAK2/PTPN2/PTK2B/EPHB2	9
BP	GO:0019915	lipid storage	7/97	94/18870	5.41358e-07	6.87427e-06	3.18495e-06	CPT1A/PPARA/PPARG/SIRT1/TNF/NFKB1/PTPN2	7
BP	GO:0010517	regulation of phospholipase activity	6/97	59/18870	5.7066e-07	7.18462e-06	3.32874e-06	FGFR1/EGFR/ESR1/FLT1/EDNRA/PLA2G1B	6
BP	GO:0046686	response to cadmium ion	6/97	59/18870	5.7066e-07	7.18462e-06	3.32874e-06	MMP9/EGFR/MAPK1/AKT1/MAPK8/MAPK9	6
BP	GO:0002696	positive regulation of leukocyte activation	12/97	380/18870	5.71971e-07	7.18462e-06	3.32874e-06	TNF/IL2/BCL2/AKT1/PIK3CA/JAK2/MMP14/MIF/XBP1/CD38/TLR9/EPHB2	12
BP	GO:0007044	cell-substrate junction assembly	7/97	95/18870	5.81986e-07	7.2582e-06	3.36283e-06	VEGFA/BCL2/KDR/MMP14/TEK/RAC1/PTK2B	7
BP	GO:1990874	vascular associated smooth muscle cell proliferation	7/97	95/18870	5.81986e-07	7.2582e-06	3.36283e-06	PPARG/TNF/MMP2/MMP9/JAK2/MDM2/ERN1	7
BP	GO:0002690	positive regulation of leukocyte chemotaxis	7/97	96/18870	6.25144e-07	7.7687e-06	3.59935e-06	VEGFA/SERPINE1/MAPK1/PLA2G7/RAC1/PTK2B/ADAM17	7
BP	GO:0046324	regulation of glucose import	6/97	60/18870	6.31451e-07	7.79161e-06	3.60997e-06	INSR/TNF/AKT1/PIK3R1/RPS6KB1/PLA2G1B	6
BP	GO:0060193	positive regulation of lipase activity	6/97	60/18870	6.31451e-07	7.79161e-06	3.60997e-06	FGFR1/EGFR/ESR1/FLT1/EDNRA/PLA2G1B	6
BP	GO:0048872	homeostasis of number of cells	11/97	316/18870	6.749e-07	8.29842e-06	3.84478e-06	VEGFA/IL2/BCL2/STAT3/AKT1/JAK2/PTPN2/PIK3CB/MIF/PIK3CD/ADAM17	11
BP	GO:0010001	glial cell differentiation	10/97	252/18870	6.85585e-07	8.40022e-06	3.89194e-06	F2/HDAC1/TNF/ERBB2/MAPK1/STAT3/AKT1/RELA/ADORA2A/ILK	10
BP	GO:2000116	regulation of cysteine-type endopeptidase activity	9/97	195/18870	7.2925e-07	8.90038e-06	4.12368e-06	PPARG/VEGFA/SIRT1/TNF/MMP9/AKT1/JAK2/F3/DAPK1	9
BP	GO:0034341	response to type II interferon	8/97	143/18870	7.31503e-07	8.90038e-06	4.12368e-06	PPARG/TNF/NOS2/JAK2/PTPN2/RPS6KB1/ARG1/DAPK1	8
BP	GO:0050714	positive regulation of protein secretion	8/97	144/18870	7.71288e-07	9.35186e-06	4.33285e-06	CFTR/PPARG/F2/JAK2/ACHE/CD38/PLA2G1B/ADORA2A	8
BP	GO:0044403	biological process involved in symbiotic interaction	11/97	322/18870	8.12019e-07	9.81167e-06	4.54589e-06	INSR/PPARA/F2/HDAC1/EGFR/AKT1/JAK2/FASN/ELANE/ARG1/ANPEP	11
BP	GO:1903522	regulation of blood circulation	10/97	258/18870	8.49424e-07	1.01845e-05	4.71862e-06	PIK3CG/TBXAS1/TNF/PTGS2/MMP2/MDM2/HSP90AA1/EDNRA/CD38/TRPV1	10
BP	GO:0035296	regulation of tube diameter	8/97	146/18870	8.56428e-07	1.01845e-05	4.71862e-06	TBXAS1/TNF/PTGS2/MMP2/CALCA/EDNRA/CD38/ADORA2A	8
BP	GO:0097746	blood vessel diameter maintenance	8/97	146/18870	8.56428e-07	1.01845e-05	4.71862e-06	TBXAS1/TNF/PTGS2/MMP2/CALCA/EDNRA/CD38/ADORA2A	8
BP	GO:0003376	sphingosine-1-phosphate receptor signaling pathway	4/97	15/18870	8.57457e-07	1.01845e-05	4.71862e-06	PIK3CG/AKT1/RAC1/PIK3CB	4
BP	GO:2001028	positive regulation of endothelial cell chemotaxis	4/97	15/18870	8.57457e-07	1.01845e-05	4.71862e-06	VEGFA/FGFR1/KDR/MET	4
BP	GO:0050867	positive regulation of cell activation	12/97	396/18870	8.83527e-07	1.04586e-05	4.84561e-06	TNF/IL2/BCL2/AKT1/PIK3CA/JAK2/MMP14/MIF/XBP1/CD38/TLR9/EPHB2	12
BP	GO:0002757	immune response-activating signaling pathway	13/97	473/18870	8.97673e-07	1.05689e-05	4.89671e-06	TNF/BCL2/MAPK1/PIK3CA/ESR1/PIK3R1/NFKB1/PTPN2/MAPK8/RELA/CD38/PIK3CD/TLR9	13
BP	GO:0090087	regulation of peptide transport	9/97	200/18870	9.01068e-07	1.05689e-05	4.89671e-06	CA2/CFTR/CPT1A/F2/HNF4A/TNF/NOS2/JAK2/CD38	9
BP	GO:0035150	regulation of tube size	8/97	147/18870	9.01924e-07	1.05689e-05	4.89671e-06	TBXAS1/TNF/PTGS2/MMP2/CALCA/EDNRA/CD38/ADORA2A	8
BP	GO:0002446	neutrophil mediated immunity	5/97	35/18870	9.29263e-07	1.07908e-05	4.99955e-06	F2/ELANE/ARG1/PLA2G1B/ADAM17	5
BP	GO:1904036	negative regulation of epithelial cell apoptotic process	6/97	64/18870	9.30137e-07	1.07908e-05	4.99955e-06	IGF1R/PPARA/SERPINE1/BCL2/KDR/TEK	6
BP	GO:2000630	positive regulation of miRNA metabolic process	6/97	64/18870	9.30137e-07	1.07908e-05	4.99955e-06	PPARG/TNF/EGFR/STAT3/NFKB1/RELA	6
BP	GO:0015833	peptide transport	10/97	262/18870	9.76804e-07	1.12947e-05	5.233e-06	CA2/CFTR/CPT1A/F2/HNF4A/TNF/NOS2/JAK2/CD38/TRPV1	10
BP	GO:1901655	cellular response to ketone	7/97	103/18870	1.00926e-06	1.16315e-05	5.38902e-06	AHR/CFTR/IGF1R/SIRT1/AKT1/JAK2/RPS6KB1	7
BP	GO:0001763	morphogenesis of a branching structure	9/97	203/18870	1.02013e-06	1.17181e-05	5.42916e-06	VEGFA/TNF/BCL2/ESR1/KDR/MET/MMP14/EDNRA/ILK	9
BP	GO:0051251	positive regulation of lymphocyte activation	11/97	330/18870	1.0328e-06	1.18247e-05	5.47855e-06	IL2/BCL2/AKT1/PIK3CA/JAK2/MMP14/MIF/XBP1/CD38/TLR9/EPHB2	11
BP	GO:1905898	positive regulation of response to endoplasmic reticulum stress	5/97	36/18870	1.07477e-06	1.22571e-05	5.67888e-06	SIRT1/PIK3R1/PTPN2/XBP1/ERN1	5
BP	GO:0042100	B cell proliferation	7/97	104/18870	1.07758e-06	1.22571e-05	5.67888e-06	AHR/IL2/BCL2/MIF/CD38/TLR9/EPHB2	7
BP	GO:1905953	negative regulation of lipid localization	6/97	66/18870	1.11792e-06	1.26746e-05	5.87233e-06	PPARA/PPARG/TNF/AKT1/NFKB1/PTPN2	6
BP	GO:0043255	regulation of carbohydrate biosynthetic process	7/97	105/18870	1.14974e-06	1.29932e-05	6.01995e-06	INSR/PPARA/SIRT1/AKT1/NFKB1/PTPN2/PTK2B	7
BP	GO:0050729	positive regulation of inflammatory response	8/97	152/18870	1.16166e-06	1.30435e-05	6.04324e-06	PIK3CG/TNF/PTGS2/IL2/SERPINE1/PLA2G7/TLR9/IDO1	8
BP	GO:1903038	negative regulation of leukocyte cell-cell adhesion	8/97	152/18870	1.16166e-06	1.30435e-05	6.04324e-06	PPARA/IL2/ERBB2/AKT1/PTPN2/ARG1/IDO1/ADORA2A	8
BP	GO:0015909	long-chain fatty acid transport	6/97	67/18870	1.22282e-06	1.36769e-05	6.33673e-06	CPT1A/PPARG/AKT1/MIF/RPS6KB1/PLA2G1B	6
BP	GO:0032963	collagen metabolic process	7/97	106/18870	1.22591e-06	1.36769e-05	6.33673e-06	F2/MMP2/MMP9/MMP1/MMP14/MMP3/MMP7	7
BP	GO:0070371	ERK1 and ERK2 cascade	11/97	336/18870	1.23152e-06	1.36958e-05	6.34545e-06	TNF/ERBB2/EGFR/MAPK1/KDR/PTPN2/TEK/PTK2B/MIF/TLR9/EPHB2	11
BP	GO:0010863	positive regulation of phospholipase C activity	5/97	37/18870	1.23766e-06	1.37204e-05	6.35684e-06	FGFR1/EGFR/ESR1/FLT1/EDNRA	5
BP	GO:0050804	modulation of chemical synaptic transmission	13/97	489/18870	1.30072e-06	1.43442e-05	6.64589e-06	CA2/TNF/PTGS2/MAPK1/JAK2/ACHE/PTK2B/RPS6KB1/CD38/EPHB2/ADORA2A/MAPK9/PLK2	13
BP	GO:0002526	acute inflammatory response	7/97	107/18870	1.30626e-06	1.43442e-05	6.64589e-06	F2/PIK3CG/TNF/PTGS2/F3/ELANE/TRPV1	7
BP	GO:0007173	epidermal growth factor receptor signaling pathway	7/97	107/18870	1.30626e-06	1.43442e-05	6.64589e-06	ERBB2/MMP9/EGFR/AKT1/PIK3CA/PTPN2/PTK2B	7
BP	GO:0099177	regulation of trans-synaptic signaling	13/97	490/18870	1.33057e-06	1.45654e-05	6.74837e-06	CA2/TNF/PTGS2/MAPK1/JAK2/ACHE/PTK2B/RPS6KB1/CD38/EPHB2/ADORA2A/MAPK9/PLK2	13
BP	GO:0150116	regulation of cell-substrate junction organization	6/97	68/18870	1.33562e-06	1.4575e-05	6.7528e-06	VEGFA/KDR/PIK3R1/MMP14/TEK/RAC1	6
BP	GO:0007584	response to nutrient	8/97	155/18870	1.34622e-06	1.46449e-05	6.78518e-06	IGF1R/PPARG/PTGS2/MDM2/XBP1/RELA/RPS6KB1/NQO1	8
BP	GO:1990776	response to angiotensin	5/97	38/18870	1.41941e-06	1.53931e-05	7.13184e-06	CA2/IGF1R/PTGS2/NFKB1/RELA	5
BP	GO:0043627	response to estrogen	6/97	69/18870	1.45679e-06	1.57496e-05	7.29701e-06	MMP2/ESR1/MMP14/MDM2/TEK/HSP90AA1	6
BP	GO:0001776	leukocyte homeostasis	7/97	109/18870	1.48024e-06	1.59537e-05	7.3916e-06	IL2/BCL2/AKT1/PIK3CB/MIF/PIK3CD/ADAM17	7
BP	GO:0036294	cellular response to decreased oxygen levels	8/97	158/18870	1.55521e-06	1.67101e-05	7.74204e-06	PPARG/VEGFA/SIRT1/PTGS2/BCL2/AKT1/MDM2/PIK3CB	8
BP	GO:0001676	long-chain fatty acid metabolic process	7/97	110/18870	1.57426e-06	1.68113e-05	7.78894e-06	CPT1A/CYP2C9/CYP2D6/CYP3A4/PTGS1/TBXAS1/PTGS2	7
BP	GO:0002444	myeloid leukocyte mediated immunity	7/97	110/18870	1.57426e-06	1.68113e-05	7.78894e-06	F2/PIK3CG/ELANE/PIK3CD/ARG1/PLA2G1B/ADAM17	7
BP	GO:1900274	regulation of phospholipase C activity	5/97	39/18870	1.62154e-06	1.72635e-05	7.99843e-06	FGFR1/EGFR/ESR1/FLT1/EDNRA	5
BP	GO:0002768	immune response-regulating cell surface receptor signaling pathway	11/97	346/18870	1.63816e-06	1.73347e-05	8.03143e-06	BCL2/MAPK1/PIK3CA/PIK3R1/NFKB1/PTPN2/MAPK8/RELA/CD38/PIK3CD/MAPK9	11
BP	GO:0071496	cellular response to external stimulus	11/97	346/18870	1.63816e-06	1.73347e-05	8.03143e-06	IGF1R/PPARA/SIRT1/PTGS2/BCL2/MAPK1/NFKB1/MAPK8/MDM2/XBP1/RPS6KB1	11
BP	GO:0033209	tumor necrosis factor-mediated signaling pathway	7/97	111/18870	1.67322e-06	1.76522e-05	8.17853e-06	TNF/JAK2/PTPN2/PTK2B/RELA/ADAM17/ILK	7
BP	GO:0040013	negative regulation of locomotion	12/97	423/18870	1.75944e-06	1.85059e-05	8.57404e-06	PPARG/HDAC1/TNF/SERPINE1/BCL2/STAT3/AKT1/PTPN2/RAC1/MIF/ELANE/MAGI2	12
BP	GO:0045730	respiratory burst	5/97	40/18870	1.84568e-06	1.92967e-05	8.94047e-06	INSR/PIK3CG/MPO/RAC1/PIK3CD	5
BP	GO:0071354	cellular response to interleukin-6	5/97	40/18870	1.84568e-06	1.92967e-05	8.94047e-06	STAT3/JAK2/NFKB1/PTPN2/RELA	5
BP	GO:0090520	sphingolipid mediated signaling pathway	4/97	18/18870	1.89959e-06	1.98011e-05	9.17415e-06	PIK3CG/AKT1/RAC1/PIK3CB	4
BP	GO:0007254	JNK cascade	8/97	163/18870	1.96497e-06	2.04216e-05	9.46163e-06	IGF1R/TNF/EGFR/NFKB1/MAPK8/PTK2B/TLR9/MAPK9	8
BP	GO:0030098	lymphocyte differentiation	12/97	429/18870	2.03603e-06	2.10973e-05	9.77471e-06	IL2/ERBB2/BCL2/STAT3/PIK3R1/PTPN2/MMP14/PTK2B/XBP1/PIK3CD/TLR9/ADAM17	12
BP	GO:0030099	myeloid cell differentiation	12/97	430/18870	2.08569e-06	2.1548e-05	9.9835e-06	PPARG/VEGFA/SIRT1/TNF/MMP9/STAT3/JAK2/PIK3R1/PTPN2/PTK2B/FASN/PIK3CD	12
BP	GO:0050796	regulation of insulin secretion	8/97	165/18870	2.15285e-06	2.21762e-05	1.02746e-05	CFTR/CPT1A/F2/HNF4A/TNF/NOS2/JAK2/CD38	8
BP	GO:0070665	positive regulation of leukocyte proliferation	8/97	166/18870	2.25238e-06	2.31332e-05	1.0718e-05	IL2/BCL2/MAPK1/JAK2/MIF/CD38/TLR9/EPHB2	8
BP	GO:0007548	sex differentiation	10/97	288/18870	2.29106e-06	2.34616e-05	1.08701e-05	INSR/VEGFA/SIRT1/HNF4A/MMP2/BCL2/ESR1/KDR/MMP14/TLR9	10
BP	GO:1904659	glucose transmembrane transport	7/97	117/18870	2.38286e-06	2.43303e-05	1.12726e-05	INSR/TNF/AKT1/PIK3R1/EDNRA/RPS6KB1/PLA2G1B	7
BP	GO:0035821	modulation of process of another organism	4/97	19/18870	2.39668e-06	2.44e-05	1.13049e-05	PPARA/NOS2/AKT1/ARG1	4
BP	GO:0042180	cellular ketone metabolic process	9/97	226/18870	2.47839e-06	2.51586e-05	1.16563e-05	CPT1A/PPARA/PPARG/SIRT1/PTGS2/AKT1/NQO1/IDO1/AKR1B10	9
BP	GO:1904892	regulation of receptor signaling pathway via STAT	7/97	119/18870	2.66909e-06	2.69892e-05	1.25045e-05	PPARG/F2/TNF/JAK2/PTPN2/PTK2B/EPHB2	7
BP	GO:0042176	regulation of protein catabolic process	11/97	364/18870	2.67419e-06	2.69892e-05	1.25045e-05	TNF/EGFR/NOS2/AKT1/MDM2/HSP90AA1/RELA/NQO1/MAPK9/ODC1/PLK2	11
BP	GO:0046323	glucose import	6/97	77/18870	2.78757e-06	2.80524e-05	1.29971e-05	INSR/TNF/AKT1/PIK3R1/RPS6KB1/PLA2G1B	6
BP	GO:0008645	hexose transmembrane transport	7/97	120/18870	2.82262e-06	2.83236e-05	1.31227e-05	INSR/TNF/AKT1/PIK3R1/EDNRA/RPS6KB1/PLA2G1B	7
BP	GO:0032412	regulation of monoatomic ion transmembrane transporter activity	9/97	231/18870	2.96549e-06	2.95871e-05	1.37082e-05	CFTR/MMP9/ABCB1/PTK2B/EDNRA/TLR9/EPHB2/GPR35/DAPK1	9
BP	GO:0050730	regulation of peptidyl-tyrosine phosphorylation	9/97	231/18870	2.96549e-06	2.95871e-05	1.37082e-05	VEGFA/TNF/IL2/EGFR/JAK2/PTPN2/PTK2B/MIF/ADAM17	9
BP	GO:0070741	response to interleukin-6	5/97	44/18870	2.99711e-06	2.98174e-05	1.38148e-05	STAT3/JAK2/NFKB1/PTPN2/RELA	5
BP	GO:0060191	regulation of lipase activity	6/97	78/18870	3.00742e-06	2.98349e-05	1.3823e-05	FGFR1/EGFR/ESR1/FLT1/EDNRA/PLA2G1B	6
BP	GO:1903034	regulation of response to wounding	8/97	173/18870	3.06507e-06	3.03056e-05	1.4041e-05	IGF1R/F2/TNF/SERPINE1/STAT3/F3/XBP1/EPHB2	8
BP	GO:0043523	regulation of neuron apoptotic process	9/97	232/18870	3.07222e-06	3.03056e-05	1.4041e-05	SIRT1/TNF/BCL2/PIK3CA/JAK2/KDR/PTK2B/NQO1/ADORA2A	9
BP	GO:0022612	gland morphogenesis	7/97	122/18870	3.15189e-06	3.1004e-05	1.43646e-05	TNF/MMP2/BCL2/EGFR/ESR1/NFKB1/XBP1	7
BP	GO:0008406	gonad development	9/97	233/18870	3.18223e-06	3.11199e-05	1.44183e-05	INSR/VEGFA/SIRT1/MMP2/BCL2/ESR1/KDR/MMP14/TLR9	9
BP	GO:0007259	receptor signaling pathway via JAK-STAT	8/97	174/18870	3.19933e-06	3.11199e-05	1.44183e-05	F2/TNF/IL2/STAT3/JAK2/PTPN2/PTK2B/EPHB2	8
BP	GO:0050806	positive regulation of synaptic transmission	8/97	174/18870	3.19933e-06	3.11199e-05	1.44183e-05	CA2/TNF/PTGS2/MAPK1/PTK2B/EPHB2/ADORA2A/PLK2	8
BP	GO:0071453	cellular response to oxygen levels	8/97	174/18870	3.19933e-06	3.11199e-05	1.44183e-05	PPARG/VEGFA/SIRT1/PTGS2/BCL2/AKT1/MDM2/PIK3CB	8
BP	GO:0007249	canonical NF-kappaB signal transduction	10/97	300/18870	3.29715e-06	3.19823e-05	1.48179e-05	SIRT1/HDAC1/TNF/AKT1/ESR1/NFKB1/EDNRA/RELA/TLR9/PLK2	10
BP	GO:0010811	positive regulation of cell-substrate adhesion	7/97	123/18870	3.32818e-06	3.20165e-05	1.48337e-05	VEGFA/JAK2/KDR/TEK/RAC1/PTK2B/ILK	7
BP	GO:0015749	monosaccharide transmembrane transport	7/97	123/18870	3.32818e-06	3.20165e-05	1.48337e-05	INSR/TNF/AKT1/PIK3R1/EDNRA/RPS6KB1/PLA2G1B	7
BP	GO:0071482	cellular response to light stimulus	7/97	123/18870	3.32818e-06	3.20165e-05	1.48337e-05	SIRT1/MMP2/MMP9/PIK3R1/MMP1/MMP3/MDM2	7
BP	GO:0010907	positive regulation of glucose metabolic process	5/97	45/18870	3.35809e-06	3.22155e-05	1.49259e-05	INSR/PPARA/SIRT1/AKT1/PTPN2	5
BP	GO:0002573	myeloid leukocyte differentiation	9/97	235/18870	3.41246e-06	3.26475e-05	1.5126e-05	PPARG/VEGFA/SIRT1/TNF/MMP9/PIK3R1/PTPN2/FASN/PIK3CD	9
BP	GO:0003012	muscle system process	12/97	452/18870	3.48659e-06	3.32655e-05	1.54124e-05	PPARA/PPARG/PIK3CG/TNF/PTGS2/PIK3CA/HSP90AA1/CALCA/EDNRA/RPS6KB1/CD38/TRPV1	12
BP	GO:0034765	regulation of monoatomic ion transmembrane transport	12/97	454/18870	3.64788e-06	3.47095e-05	1.60814e-05	CFTR/F2/PIK3CG/MMP9/BCL2/ABCB1/PTK2B/EDNRA/TLR9/PLA2G1B/EPHB2/GPR35	12
BP	GO:0006805	xenobiotic metabolic process	7/97	125/18870	3.70549e-06	3.50666e-05	1.62469e-05	AHR/CYP2C9/CYP2D6/CYP3A4/HNF4A/ABCB1/NQO1	7
BP	GO:0071675	regulation of mononuclear cell migration	7/97	125/18870	3.70549e-06	3.50666e-05	1.62469e-05	TNF/SERPINE1/MAPK1/AKT1/PLA2G7/PTK2B/ADAM17	7
BP	GO:0032768	regulation of monooxygenase activity	5/97	46/18870	3.75234e-06	3.53264e-05	1.63672e-05	TNF/EGFR/AKT1/NFKB1/PIK3CB	5
BP	GO:0045913	positive regulation of carbohydrate metabolic process	6/97	81/18870	3.75317e-06	3.53264e-05	1.63672e-05	INSR/PPARA/SIRT1/AKT1/NFKB1/PTPN2	6
BP	GO:0045137	development of primary sexual characteristics	9/97	238/18870	3.78464e-06	3.55268e-05	1.64601e-05	INSR/VEGFA/SIRT1/MMP2/BCL2/ESR1/KDR/MMP14/TLR9	9
BP	GO:0051384	response to glucocorticoid	7/97	127/18870	4.11783e-06	3.85508e-05	1.78612e-05	IGF1R/TNF/PTGS2/BCL2/PIK3CA/JAK2/RPS6KB1	7
BP	GO:0097237	cellular response to toxic substance	7/97	128/18870	4.33792e-06	4.05027e-05	1.87655e-05	PTGS1/TNF/PTGS2/MPO/ABCG2/NQO1/AKR1B10	7
BP	GO:0051047	positive regulation of secretion	10/97	310/18870	4.40948e-06	4.10611e-05	1.90242e-05	CFTR/PPARG/F2/JAK2/ACHE/MIF/XBP1/CD38/PLA2G1B/ADORA2A	10
BP	GO:0010888	negative regulation of lipid storage	4/97	22/18870	4.46994e-06	4.14033e-05	1.91828e-05	PPARA/PPARG/TNF/PTPN2	4
BP	GO:0036092	phosphatidylinositol-3-phosphate biosynthetic process	4/97	22/18870	4.46994e-06	4.14033e-05	1.91828e-05	PIK3CG/PIK3CA/PIK3CB/PIK3CD	4
BP	GO:0045776	negative regulation of blood pressure	5/97	48/18870	4.64941e-06	4.29517e-05	1.99001e-05	PPARA/TNF/NOS2/CALCA/TRPV1	5
BP	GO:0002443	leukocyte mediated immunity	12/97	466/18870	4.76131e-06	4.38694e-05	2.03253e-05	AHR/F2/PIK3CG/TNF/IL2/NOS2/ELANE/PIK3CD/ARG1/TLR9/PLA2G1B/ADAM17	12
BP	GO:0070372	regulation of ERK1 and ERK2 cascade	10/97	313/18870	4.8011e-06	4.41195e-05	2.04412e-05	TNF/ERBB2/EGFR/KDR/PTPN2/TEK/PTK2B/MIF/TLR9/EPHB2	10
BP	GO:0002790	peptide secretion	9/97	246/18870	4.95235e-06	4.539e-05	2.10299e-05	CFTR/CPT1A/F2/HNF4A/TNF/NOS2/JAK2/CD38/TRPV1	9
BP	GO:0051591	response to cAMP	6/97	85/18870	4.97495e-06	4.54778e-05	2.10705e-05	AHR/CFTR/PIK3CG/TEK/PTK2B/RELA	6
BP	GO:1902254	negative regulation of intrinsic apoptotic signaling pathway by p53 class mediator	4/97	23/18870	5.38969e-06	4.91405e-05	2.27675e-05	SIRT1/BCL2/MDM2/MIF	4
BP	GO:0043271	negative regulation of monoatomic ion transport	7/97	133/18870	5.59095e-06	5.08427e-05	2.35562e-05	PTGS2/MMP9/BCL2/PTK2B/TLR9/EPHB2/GPR35	7
BP	GO:0006109	regulation of carbohydrate metabolic process	8/97	188/18870	5.67238e-06	5.14492e-05	2.38372e-05	INSR/PPARA/SIRT1/STAT3/AKT1/NFKB1/PTPN2/PTK2B	8
BP	GO:0031669	cellular response to nutrient levels	9/97	251/18870	5.82927e-06	5.24634e-05	2.43071e-05	IGF1R/PPARA/SIRT1/BCL2/MAPK1/MAPK8/MDM2/XBP1/RPS6KB1	9
BP	GO:0046883	regulation of hormone secretion	9/97	251/18870	5.82927e-06	5.24634e-05	2.43071e-05	CFTR/CPT1A/PPARG/F2/HNF4A/TNF/NOS2/JAK2/CD38	9
BP	GO:0051924	regulation of calcium ion transport	9/97	251/18870	5.82927e-06	5.24634e-05	2.43071e-05	F2/PIK3CG/PTGS2/BCL2/PTK2B/TLR9/PLA2G1B/GPR35/ADORA2A	9
BP	GO:0002040	sprouting angiogenesis	8/97	190/18870	6.13177e-06	5.50441e-05	2.55027e-05	VEGFA/PTGS2/AKT1/KDR/TEK/PIK3CB/PTK2B/PLK2	8
BP	GO:0002700	regulation of production of molecular mediator of immune response	8/97	191/18870	6.37303e-06	5.70631e-05	2.64382e-05	SIRT1/TNF/IL2/MIF/XBP1/ARG1/TLR9/EPHB2	8
BP	GO:2001026	regulation of endothelial cell chemotaxis	4/97	24/18870	6.44218e-06	5.75348e-05	2.66567e-05	VEGFA/FGFR1/KDR/MET	4
BP	GO:0034219	carbohydrate transmembrane transport	7/97	136/18870	6.47776e-06	5.75581e-05	2.66675e-05	INSR/TNF/AKT1/PIK3R1/EDNRA/RPS6KB1/PLA2G1B	7
BP	GO:0098781	ncRNA transcription	7/97	136/18870	6.47776e-06	5.75581e-05	2.66675e-05	PPARA/PPARG/TNF/EGFR/STAT3/ESR1/RELA	7
BP	GO:0071466	cellular response to xenobiotic stimulus	8/97	192/18870	6.62227e-06	5.86928e-05	2.71932e-05	AHR/CYP2C9/CYP2D6/CYP3A4/HNF4A/NOS2/ABCB1/NQO1	8
BP	GO:0006006	glucose metabolic process	8/97	193/18870	6.87971e-06	6.04638e-05	2.80138e-05	CPT1A/INSR/PPARA/SIRT1/TNF/AKT1/PIK3CA/PTPN2	8
BP	GO:0009749	response to glucose	8/97	193/18870	6.87971e-06	6.04638e-05	2.80138e-05	CFTR/IGF1R/HNF4A/PIK3CA/PTK2B/XBP1/RPS6KB1/ERN1	8
BP	GO:0010657	muscle cell apoptotic process	6/97	90/18870	6.93761e-06	6.04638e-05	2.80138e-05	IGF1R/PPARG/SIRT1/JAK2/HSP90AA1/PTK2B	6
BP	GO:0048009	insulin-like growth factor receptor signaling pathway	5/97	52/18870	6.94329e-06	6.04638e-05	2.80138e-05	IGF1R/MAPK1/AKT1/PIK3CA/PIK3R1	5
BP	GO:0101023	vascular endothelial cell proliferation	5/97	52/18870	6.94329e-06	6.04638e-05	2.80138e-05	PPARG/FGFR1/STAT3/FLT1/ADAM17	5
BP	GO:1902895	positive regulation of miRNA transcription	5/97	52/18870	6.94329e-06	6.04638e-05	2.80138e-05	PPARG/TNF/EGFR/STAT3/RELA	5
BP	GO:1905562	regulation of vascular endothelial cell proliferation	5/97	52/18870	6.94329e-06	6.04638e-05	2.80138e-05	PPARG/FGFR1/STAT3/FLT1/ADAM17	5
BP	GO:0023061	signal release	12/97	484/18870	6.99302e-06	6.07453e-05	2.81442e-05	CFTR/CPT1A/PPARG/F2/HNF4A/TNF/PTGS2/NOS2/JAK2/MIF/CD38/ADORA2A	12
BP	GO:0008202	steroid metabolic process	10/97	327/18870	7.05469e-06	6.1129e-05	2.8322e-05	CFTR/CYP2C9/CYP2D6/CYP3A4/IGF1R/SIRT1/TNF/PON1/ESR1/NFKB1	10
BP	GO:0090276	regulation of peptide hormone secretion	8/97	195/18870	7.42007e-06	6.41358e-05	2.97151e-05	CFTR/CPT1A/F2/HNF4A/TNF/NOS2/JAK2/CD38	8
BP	GO:0043467	regulation of generation of precursor metabolites and energy	7/97	139/18870	7.47854e-06	6.44816e-05	2.98753e-05	INSR/PPARA/TNF/NOS2/STAT3/AKT1/PIK3CA	7
BP	GO:1902894	negative regulation of miRNA transcription	4/97	25/18870	7.6391e-06	6.57038e-05	3.04415e-05	PPARA/PPARG/ESR1/RELA	4
BP	GO:0055074	calcium ion homeostasis	10/97	331/18870	7.84686e-06	6.73249e-05	3.11926e-05	F2/BCL2/KDR/PIK3CB/CALCA/PTK2B/EDNRA/ELANE/TRPV1/HSP90B1	10
BP	GO:0002791	regulation of peptide secretion	8/97	198/18870	8.29766e-06	7.08564e-05	3.28288e-05	CFTR/CPT1A/F2/HNF4A/TNF/NOS2/JAK2/CD38	8
BP	GO:0007178	transmembrane receptor protein serine/threonine kinase signaling pathway	11/97	410/18870	8.29904e-06	7.08564e-05	3.28288e-05	PPARA/PPARG/SIRT1/HDAC1/HNF4A/STAT3/JAK2/KDR/ADAM17/ILK/MAGI2	11
BP	GO:0050805	negative regulation of synaptic transmission	5/97	54/18870	8.38056e-06	7.12754e-05	3.30229e-05	PTGS2/ACHE/PTK2B/CD38/PLK2	5
BP	GO:1900182	positive regulation of protein localization to nucleus	6/97	93/18870	8.38894e-06	7.12754e-05	3.30229e-05	F2/PTGS2/AKT1/JAK2/PIK3R1/HSP90AA1	6
BP	GO:0060562	epithelial tube morphogenesis	10/97	334/18870	8.49044e-06	7.19626e-05	3.33413e-05	VEGFA/TNF/BCL2/ESR1/KDR/MET/MMP14/EDNRA/PIK3CD/ILK	10
BP	GO:0030073	insulin secretion	8/97	199/18870	8.60901e-06	7.2791e-05	3.37251e-05	CFTR/CPT1A/F2/HNF4A/TNF/NOS2/JAK2/CD38	8
BP	GO:0071229	cellular response to acid chemical	6/97	94/18870	8.924e-06	7.5272e-05	3.48746e-05	VEGFA/TNF/MMP2/EGFR/PIK3CA/XBP1	6
BP	GO:0051894	positive regulation of focal adhesion assembly	4/97	26/18870	8.99251e-06	7.53042e-05	3.48895e-05	VEGFA/KDR/TEK/RAC1	4
BP	GO:0060333	type II interferon-mediated signaling pathway	4/97	26/18870	8.99251e-06	7.53042e-05	3.48895e-05	PPARG/JAK2/PTPN2/ARG1	4
BP	GO:2000629	negative regulation of miRNA metabolic process	4/97	26/18870	8.99251e-06	7.53042e-05	3.48895e-05	PPARA/PPARG/ESR1/RELA	4
BP	GO:0022411	cellular component disassembly	12/97	497/18870	9.1328e-06	7.6296e-05	3.53491e-05	IGF1R/INSR/TNF/MMP2/MMP9/PIK3CA/PIK3R1/MMP1/MMP14/MMP3/ELANE/MMP7	12
BP	GO:0034763	negative regulation of transmembrane transport	7/97	144/18870	9.43073e-06	7.8597e-05	3.64151e-05	TNF/MMP9/BCL2/AKT1/TLR9/EPHB2/GPR35	7
BP	GO:0050671	positive regulation of lymphocyte proliferation	7/97	145/18870	9.86787e-06	8.20443e-05	3.80123e-05	IL2/BCL2/JAK2/MIF/CD38/TLR9/EPHB2	7
BP	GO:0001954	positive regulation of cell-matrix adhesion	5/97	56/18870	1.00406e-05	8.30848e-05	3.84944e-05	VEGFA/KDR/TEK/RAC1/PTK2B	5
BP	GO:0070542	response to fatty acid	5/97	56/18870	1.00406e-05	8.30848e-05	3.84944e-05	CPT1A/SCD/TBXAS1/PTGS2/PIK3CA	5
BP	GO:0002699	positive regulation of immune effector process	9/97	270/18870	1.04851e-05	8.65581e-05	4.01036e-05	SIRT1/TNF/IL2/NOS2/MIF/XBP1/ARG1/TLR9/EPHB2	9
BP	GO:2000272	negative regulation of signaling receptor activity	4/97	27/18870	1.05149e-05	8.65992e-05	4.01227e-05	PPARA/PPARG/TNF/EPHB2	4
BP	GO:0050851	antigen receptor-mediated signaling pathway	8/97	205/18870	1.06921e-05	8.78511e-05	4.07027e-05	BCL2/MAPK1/PIK3CA/NFKB1/PTPN2/RELA/CD38/PIK3CD	8
BP	GO:0071456	cellular response to hypoxia	7/97	147/18870	1.07927e-05	8.82623e-05	4.08932e-05	PPARG/VEGFA/SIRT1/PTGS2/BCL2/MDM2/PIK3CB	7
BP	GO:2000377	regulation of reactive oxygen species metabolic process	7/97	147/18870	1.07927e-05	8.82623e-05	4.08932e-05	PPARA/F2/TNF/BCL2/MMP3/RAC1/PTK2B	7
BP	GO:0061900	glial cell activation	5/97	57/18870	1.09615e-05	8.94334e-05	4.14358e-05	TNF/JAK2/TLR9/TRPV1/ADORA2A	5
BP	GO:0032946	positive regulation of mononuclear cell proliferation	7/97	148/18870	1.12813e-05	9.1615e-05	4.24466e-05	IL2/BCL2/JAK2/MIF/CD38/TLR9/EPHB2	7
BP	GO:0038061	non-canonical NF-kappaB signal transduction	7/97	148/18870	1.12813e-05	9.1615e-05	4.24466e-05	TNF/EGFR/AKT1/NFKB1/RELA/TLR9/ILK	7
BP	GO:0045088	regulation of innate immune response	11/97	425/18870	1.1623e-05	9.41708e-05	4.36307e-05	PPARG/TNF/AKT1/ESR1/PIK3R1/PTPN2/MAPK8/HSP90AA1/RELA/ARG1/TLR9	11
BP	GO:0031960	response to corticosteroid	7/97	149/18870	1.17882e-05	9.5288e-05	4.41483e-05	IGF1R/TNF/PTGS2/BCL2/PIK3CA/JAK2/RPS6KB1	7
BP	GO:0071383	cellular response to steroid hormone stimulus	8/97	208/18870	1.18836e-05	9.58374e-05	4.44029e-05	IGF1R/PPARA/SIRT1/HDAC1/MAPK1/ESR1/JAK2/RPS6KB1	8
BP	GO:0019369	arachidonic acid metabolic process	5/97	58/18870	1.1947e-05	9.61267e-05	4.45369e-05	CYP2C9/CYP2D6/PTGS1/TBXAS1/PTGS2	5
BP	GO:2001237	negative regulation of extrinsic apoptotic signaling pathway	6/97	99/18870	1.20304e-05	9.65753e-05	4.47448e-05	TNF/SERPINE1/BCL2/AKT1/RELA/RPS6KB1	6
BP	GO:0010592	positive regulation of lamellipodium assembly	4/97	28/18870	1.22192e-05	9.74184e-05	4.51354e-05	PIK3CA/PIK3R1/RAC1/HSP90AA1	4
BP	GO:0090594	inflammatory response to wounding	4/97	28/18870	1.22192e-05	9.74184e-05	4.51354e-05	PPARG/TNF/STAT3/MAPK9	4
BP	GO:2000108	positive regulation of leukocyte apoptotic process	4/97	28/18870	1.22192e-05	9.74184e-05	4.51354e-05	SIRT1/PIK3CB/PIK3CD/IDO1	4
BP	GO:0019217	regulation of fatty acid metabolic process	6/97	100/18870	1.27456e-05	0.000101384	4.69729e-05	CPT1A/PPARA/PPARG/SIRT1/PTGS2/AKT1	6
BP	GO:0006936	muscle contraction	10/97	351/18870	1.30709e-05	0.000103736	4.80623e-05	PIK3CG/TNF/PTGS2/PIK3CA/HSP90AA1/CALCA/EDNRA/RPS6KB1/CD38/TRPV1	10
BP	GO:0051402	neuron apoptotic process	9/97	278/18870	1.32368e-05	0.000104813	4.85616e-05	SIRT1/TNF/BCL2/PIK3CA/JAK2/KDR/PTK2B/NQO1/ADORA2A	9
BP	GO:0032755	positive regulation of interleukin-6 production	6/97	101/18870	1.34948e-05	0.000106615	4.93964e-05	TNF/NOS2/STAT3/XBP1/RELA/TLR9	6
BP	GO:0032368	regulation of lipid transport	7/97	153/18870	1.40084e-05	0.000110423	5.11606e-05	PPARA/PPARG/SIRT1/PON1/AKT1/NFKB1/MIF	7
BP	GO:1901888	regulation of cell junction assembly	8/97	213/18870	1.41181e-05	0.00011084	5.13539e-05	VEGFA/TNF/KDR/MMP14/TEK/RAC1/PTK2B/EPHB2	8
BP	GO:0007566	embryo implantation	5/97	60/18870	1.41248e-05	0.00011084	5.13539e-05	VEGFA/PTGS2/MMP2/MMP9/CALCA	5
BP	GO:0031668	cellular response to extracellular stimulus	9/97	281/18870	1.44167e-05	0.000112877	5.22974e-05	IGF1R/PPARA/SIRT1/BCL2/MAPK1/MAPK8/MDM2/XBP1/RPS6KB1	9
BP	GO:0009408	response to heat	6/97	103/18870	1.51e-05	0.000117946	5.46462e-05	SIRT1/PTGS2/AKT1/HSP90AA1/CALCA/TRPV1	6
BP	GO:0090287	regulation of cellular response to growth factor stimulus	10/97	357/18870	1.51317e-05	0.000117946	5.46462e-05	PPARA/PPARG/VEGFA/FGFR1/SIRT1/HDAC1/KDR/PIK3CB/ADAM17/ILK	10
BP	GO:0050994	regulation of lipid catabolic process	5/97	61/18870	1.53237e-05	0.000118398	5.48557e-05	CPT1A/PPARA/PIK3CG/TNF/AKT1	5
BP	GO:1903078	positive regulation of protein localization to plasma membrane	5/97	61/18870	1.53237e-05	0.000118398	5.48557e-05	TNF/EGFR/AKT1/PIK3R1/EPHB2	5
BP	GO:1905517	macrophage migration	5/97	61/18870	1.53237e-05	0.000118398	5.48557e-05	MMP2/MAPK1/MMP14/PTK2B/MIF	5
BP	GO:0006591	ornithine metabolic process	3/97	10/18870	1.53931e-05	0.000118398	5.48557e-05	HNF4A/ARG1/ODC1	3
BP	GO:0033034	positive regulation of myeloid cell apoptotic process	3/97	10/18870	1.53931e-05	0.000118398	5.48557e-05	SIRT1/PIK3CB/PIK3CD	3
BP	GO:0042368	vitamin D biosynthetic process	3/97	10/18870	1.53931e-05	0.000118398	5.48557e-05	CYP3A4/TNF/NFKB1	3
BP	GO:0010950	positive regulation of endopeptidase activity	7/97	156/18870	1.58917e-05	0.000121964	5.65078e-05	PPARG/SIRT1/TNF/STAT3/JAK2/F3/DAPK1	7
BP	GO:1900101	regulation of endoplasmic reticulum unfolded protein response	4/97	30/18870	1.62265e-05	0.000124261	5.75719e-05	PIK3R1/PTPN2/XBP1/ERN1	4
BP	GO:0001678	intracellular glucose homeostasis	7/97	157/18870	1.65641e-05	0.000126568	5.8641e-05	CFTR/IGF1R/SIRT1/PIK3CA/PIK3R1/XBP1/ERN1	7
BP	GO:0046824	positive regulation of nucleocytoplasmic transport	5/97	62/18870	1.66004e-05	0.000126569	5.86414e-05	PTGS2/JAK2/PIK3R1/MDM2/HSP90AA1	5
BP	GO:0010721	negative regulation of cell development	9/97	287/18870	1.70477e-05	0.000129696	6.00901e-05	VEGFA/F2/TNF/IL2/ERBB2/PIK3R1/PTPN2/TRPV1/EPHB2	9
BP	GO:0090316	positive regulation of intracellular protein transport	7/97	158/18870	1.72599e-05	0.000130458	6.0443e-05	PTGS2/ERBB2/JAK2/PIK3R1/MAPK8/MDM2/HSP90AA1	7
BP	GO:0098754	detoxification	7/97	158/18870	1.72599e-05	0.000130458	6.0443e-05	PTGS1/PTGS2/MPO/ABCB1/ABCG2/NQO1/AKR1B10	7
BP	GO:2001236	regulation of extrinsic apoptotic signaling pathway	7/97	158/18870	1.72599e-05	0.000130458	6.0443e-05	FGFR1/TNF/SERPINE1/BCL2/AKT1/RELA/RPS6KB1	7
BP	GO:1903532	positive regulation of secretion by cell	9/97	288/18870	1.75237e-05	0.000132166	6.12343e-05	CFTR/PPARG/F2/JAK2/ACHE/MIF/CD38/PLA2G1B/ADORA2A	9
BP	GO:0032760	positive regulation of tumor necrosis factor production	6/97	106/18870	1.77939e-05	0.00013355	6.18756e-05	STAT3/JAK2/PIK3R1/MIF/TLR9/EPHB2	6
BP	GO:0046425	regulation of receptor signaling pathway via JAK-STAT	6/97	106/18870	1.77939e-05	0.00013355	6.18756e-05	F2/TNF/JAK2/PTPN2/PTK2B/EPHB2	6
BP	GO:0006816	calcium ion transport	11/97	445/18870	1.78219e-05	0.00013355	6.18756e-05	F2/PIK3CG/PTGS2/BCL2/PTK2B/EDNRA/TLR9/TRPV1/PLA2G1B/GPR35/ADORA2A	11
BP	GO:0002931	response to ischemia	5/97	63/18870	1.79585e-05	0.000133585	6.18918e-05	BCL2/PIK3CB/PTK2B/RELA/NQO1	5
BP	GO:0051893	regulation of focal adhesion assembly	5/97	63/18870	1.79585e-05	0.000133585	6.18918e-05	VEGFA/KDR/MMP14/TEK/RAC1	5
BP	GO:0090109	regulation of cell-substrate junction assembly	5/97	63/18870	1.79585e-05	0.000133585	6.18918e-05	VEGFA/KDR/MMP14/TEK/RAC1	5
BP	GO:0008643	carbohydrate transport	7/97	159/18870	1.79796e-05	0.000133585	6.18918e-05	INSR/TNF/AKT1/PIK3R1/EDNRA/RPS6KB1/PLA2G1B	7
BP	GO:0035767	endothelial cell chemotaxis	4/97	31/18870	1.85572e-05	0.000137292	6.36093e-05	VEGFA/FGFR1/KDR/MET	4
BP	GO:2000273	positive regulation of signaling receptor activity	4/97	31/18870	1.85572e-05	0.000137292	6.36093e-05	HDAC1/JAK2/EPHB2/ADAM17	4
BP	GO:0001885	endothelial cell development	5/97	64/18870	1.94016e-05	0.000143236	6.63632e-05	VEGFA/TNF/MET/EDNRA/FASN	5
BP	GO:1903076	regulation of protein localization to plasma membrane	6/97	108/18870	1.97958e-05	0.000145837	6.75686e-05	TNF/EGFR/AKT1/PIK3R1/MMP14/EPHB2	6
BP	GO:0120254	olefinic compound metabolic process	7/97	162/18870	2.02893e-05	0.000149158	6.91073e-05	CYP2C9/CYP2D6/CYP3A4/PTGS1/TBXAS1/PTGS2/AKR1B10	7
BP	GO:0070059	intrinsic apoptotic signaling pathway in response to endoplasmic reticulum stress	5/97	65/18870	2.09334e-05	0.00015357	7.11513e-05	SIRT1/BCL2/PTPN2/XBP1/ERN1	5
BP	GO:0001660	fever generation	3/97	11/18870	2.10866e-05	0.000153907	7.13075e-05	TNF/PTGS2/TRPV1	3
BP	GO:0070669	response to interleukin-2	3/97	11/18870	2.10866e-05	0.000153907	7.13075e-05	IL2/STAT3/PTPN2	3
BP	GO:0043524	negative regulation of neuron apoptotic process	7/97	163/18870	2.11116e-05	0.000153907	7.13075e-05	SIRT1/BCL2/PIK3CA/JAK2/KDR/PTK2B/ADORA2A	7
BP	GO:0090398	cellular senescence	6/97	110/18870	2.19755e-05	0.00015954	7.39171e-05	IGF1R/SIRT1/MAPK8/MIF/MAPK9/PLK2	6
BP	GO:1903557	positive regulation of tumor necrosis factor superfamily cytokine production	6/97	110/18870	2.19755e-05	0.00015954	7.39171e-05	STAT3/JAK2/PIK3R1/MIF/TLR9/EPHB2	6
BP	GO:0030336	negative regulation of cell migration	10/97	373/18870	2.20493e-05	0.000159743	7.40113e-05	PPARG/HDAC1/TNF/SERPINE1/BCL2/STAT3/AKT1/RAC1/MIF/MAGI2	10
BP	GO:0090092	regulation of transmembrane receptor protein serine/threonine kinase signaling pathway	9/97	297/18870	2.23424e-05	0.000161531	7.48398e-05	PPARA/PPARG/SIRT1/HDAC1/JAK2/KDR/ADAM17/ILK/MAGI2	9
BP	GO:0046854	phosphatidylinositol phosphate biosynthetic process	5/97	66/18870	2.25576e-05	0.00016275	7.54046e-05	PIK3CG/PIK3CA/PIK3R1/PIK3CB/PIK3CD	5
BP	GO:0051054	positive regulation of DNA metabolic process	9/97	298/18870	2.29414e-05	0.000165178	7.65295e-05	IGF1R/SIRT1/TNF/IL2/EGFR/MAPK1/AKT1/HSP90AA1/PTK2B	9
BP	GO:0043280	positive regulation of cysteine-type endopeptidase activity involved in apoptotic process	6/97	111/18870	2.31357e-05	0.000166234	7.70187e-05	PPARG/SIRT1/TNF/JAK2/F3/DAPK1	6
BP	GO:0010743	regulation of macrophage derived foam cell differentiation	4/97	33/18870	2.39442e-05	0.000171338	7.93835e-05	PPARA/PPARG/NFKB1/MAPK9	4
BP	GO:0045577	regulation of B cell differentiation	4/97	33/18870	2.39442e-05	0.000171338	7.93835e-05	IL2/MMP14/XBP1/TLR9	4
BP	GO:0038034	signal transduction in absence of ligand	5/97	67/18870	2.42782e-05	0.000172667	7.9999e-05	FGFR1/TNF/IL2/BCL2/AKT1	5
BP	GO:0070301	cellular response to hydrogen peroxide	5/97	67/18870	2.42782e-05	0.000172667	7.9999e-05	SIRT1/MDM2/RELA/NQO1/ERN1	5
BP	GO:0097192	extrinsic apoptotic signaling pathway in absence of ligand	5/97	67/18870	2.42782e-05	0.000172667	7.9999e-05	FGFR1/TNF/IL2/BCL2/AKT1	5
BP	GO:0050731	positive regulation of peptidyl-tyrosine phosphorylation	7/97	168/18870	2.56468e-05	0.00018166	8.41659e-05	VEGFA/TNF/IL2/JAK2/PTK2B/MIF/ADAM17	7
BP	GO:1990845	adaptive thermogenesis	7/97	168/18870	2.56468e-05	0.00018166	8.41659e-05	IGF1R/VEGFA/SCD/JAK2/ACHE/TRPV1/ADAM17	7
BP	GO:0050863	regulation of T cell activation	10/97	381/18870	2.64259e-05	0.0001868	8.65473e-05	IL2/ERBB2/AKT1/PIK3CA/JAK2/PTPN2/XBP1/ARG1/IDO1/ADORA2A	10
BP	GO:0042752	regulation of circadian rhythm	6/97	114/18870	2.69152e-05	0.000189157	8.7639e-05	PPARA/PPARG/HNF4A/MAPK8/ADORA2A/MAPK9	6
BP	GO:0019318	hexose metabolic process	8/97	233/18870	2.6926e-05	0.000189157	8.7639e-05	CPT1A/INSR/PPARA/SIRT1/TNF/AKT1/PIK3CA/PTPN2	8
BP	GO:0034405	response to fluid shear stress	4/97	34/18870	2.70301e-05	0.000189157	8.7639e-05	PTGS2/MMP2/AKT1/PTK2B	4
BP	GO:1901797	negative regulation of signal transduction by p53 class mediator	4/97	34/18870	2.70301e-05	0.000189157	8.7639e-05	SIRT1/BCL2/MDM2/MIF	4
BP	GO:1904385	cellular response to angiotensin	4/97	34/18870	2.70301e-05	0.000189157	8.7639e-05	CA2/IGF1R/NFKB1/RELA	4
BP	GO:0048608	reproductive structure development	9/97	305/18870	2.753e-05	0.00019227	8.90813e-05	INSR/VEGFA/SIRT1/MMP2/BCL2/ESR1/KDR/MMP14/TLR9	9
BP	GO:0010952	positive regulation of peptidase activity	7/97	170/18870	2.76724e-05	0.000192878	8.93632e-05	PPARG/SIRT1/TNF/STAT3/JAK2/F3/DAPK1	7
BP	GO:0048012	hepatocyte growth factor receptor signaling pathway	3/97	12/18870	2.80106e-05	0.0001934	8.9605e-05	MET/PTPN2/RAC1	3
BP	GO:0070943	neutrophil-mediated killing of symbiont cell	3/97	12/18870	2.80106e-05	0.0001934	8.9605e-05	F2/ELANE/ARG1	3
BP	GO:0071679	commissural neuron axon guidance	3/97	12/18870	2.80106e-05	0.0001934	8.9605e-05	VEGFA/EPHB2/ADAM17	3
BP	GO:0050918	positive chemotaxis	5/97	69/18870	2.80242e-05	0.0001934	8.9605e-05	VEGFA/KDR/MET/F3/MIF	5
BP	GO:1901224	positive regulation of non-canonical NF-kappaB signal transduction	5/97	69/18870	2.80242e-05	0.0001934	8.9605e-05	TNF/EGFR/RELA/TLR9/ILK	5
BP	GO:0048259	regulation of receptor-mediated endocytosis	6/97	115/18870	2.82799e-05	0.00019478	9.02444e-05	INSR/VEGFA/SERPINE1/RAC1/PIK3CB/MAGI2	6
BP	GO:0051051	negative regulation of transport	11/97	469/18870	2.88896e-05	0.000198587	9.20084e-05	TNF/PTGS2/MMP9/BCL2/AKT1/NFKB1/RAC1/PTK2B/TLR9/EPHB2/GPR35	11
BP	GO:0030217	T cell differentiation	9/97	307/18870	2.8976e-05	0.00019879	9.21023e-05	IL2/ERBB2/BCL2/STAT3/PIK3R1/PTPN2/XBP1/PIK3CD/ADAM17	9
BP	GO:0006874	intracellular calcium ion homeostasis	9/97	308/18870	2.97228e-05	0.000203116	9.41065e-05	F2/BCL2/PIK3CB/CALCA/PTK2B/EDNRA/ELANE/TRPV1/HSP90B1	9
BP	GO:0046879	hormone secretion	9/97	308/18870	2.97228e-05	0.000203116	9.41065e-05	CFTR/CPT1A/PPARG/F2/HNF4A/TNF/NOS2/JAK2/CD38	9
BP	GO:0032922	circadian regulation of gene expression	5/97	70/18870	3.00578e-05	0.000205004	9.49812e-05	AHR/PPARA/SIRT1/HDAC1/NAMPT	5
BP	GO:0090050	positive regulation of cell migration involved in sprouting angiogenesis	4/97	35/18870	3.0398e-05	0.000206517	9.56823e-05	VEGFA/PTGS2/KDR/PLK2	4
BP	GO:1902253	regulation of intrinsic apoptotic signaling pathway by p53 class mediator	4/97	35/18870	3.0398e-05	0.000206517	9.56823e-05	SIRT1/BCL2/MDM2/MIF	4
BP	GO:0061458	reproductive system development	9/97	309/18870	3.0486e-05	0.000206713	9.57729e-05	INSR/VEGFA/SIRT1/MMP2/BCL2/ESR1/KDR/MMP14/TLR9	9
BP	GO:2000146	negative regulation of cell motility	10/97	388/18870	3.08478e-05	0.000208761	9.67219e-05	PPARG/HDAC1/TNF/SERPINE1/BCL2/STAT3/AKT1/RAC1/MIF/MAGI2	10
BP	GO:0002262	myeloid cell homeostasis	7/97	173/18870	3.09565e-05	0.000209091	9.68751e-05	VEGFA/STAT3/JAK2/PTPN2/PIK3CB/PIK3CD/ADAM17	7
BP	GO:0042303	molting cycle	6/97	117/18870	3.11763e-05	0.000209764	9.71869e-05	HDAC1/TNF/PTGS2/BCL2/EGFR/RELA	6
BP	GO:0042633	hair cycle	6/97	117/18870	3.11763e-05	0.000209764	9.71869e-05	HDAC1/TNF/PTGS2/BCL2/EGFR/RELA	6
BP	GO:0002697	regulation of immune effector process	10/97	389/18870	3.15286e-05	0.000211726	9.80959e-05	AHR/SIRT1/TNF/IL2/NOS2/MIF/XBP1/ARG1/TLR9/EPHB2	10
BP	GO:1903169	regulation of calcium ion transmembrane transport	7/97	174/18870	3.212e-05	0.000215143	9.96789e-05	F2/PIK3CG/BCL2/PTK2B/TLR9/PLA2G1B/GPR35	7
BP	GO:1900076	regulation of cellular response to insulin stimulus	5/97	71/18870	3.22042e-05	0.000215143	9.96789e-05	PPARG/SIRT1/PTPN2/RELA/RPS6KB1	5
BP	GO:0046486	glycerolipid metabolic process	10/97	390/18870	3.22221e-05	0.000215143	9.96789e-05	CPT1A/PIK3CG/SIRT1/PON1/PIK3CA/PIK3R1/PLA2G7/PIK3CB/PIK3CD/PLA2G1B	10
BP	GO:1902745	positive regulation of lamellipodium organization	4/97	36/18870	3.40634e-05	0.000227002	0.000105174	PIK3CA/PIK3R1/RAC1/HSP90AA1	4
BP	GO:0030072	peptide hormone secretion	8/97	241/18870	3.42502e-05	0.000227321	0.000105321	CFTR/CPT1A/F2/HNF4A/TNF/NOS2/JAK2/CD38	8
BP	GO:0042445	hormone metabolic process	8/97	241/18870	3.42502e-05	0.000227321	0.000105321	CYP2C9/CYP2D6/CYP3A4/IGF1R/ESR1/NFKB1/PLA2G7/AKR1B10	8
BP	GO:1990748	cellular detoxification	6/97	119/18870	3.43065e-05	0.000227321	0.000105321	PTGS1/PTGS2/MPO/ABCG2/NQO1/AKR1B10	6
BP	GO:0002440	production of molecular mediator of immune response	9/97	314/18870	3.4556e-05	0.000228541	0.000105886	SIRT1/TNF/IL2/MIF/XBP1/ELANE/ARG1/TLR9/EPHB2	9
BP	GO:1904062	regulation of monoatomic cation transmembrane transport	9/97	315/18870	3.5423e-05	0.000233832	0.000108338	F2/PIK3CG/MMP9/BCL2/PTK2B/EDNRA/TLR9/PLA2G1B/GPR35	9
BP	GO:0042362	fat-soluble vitamin biosynthetic process	3/97	13/18870	3.62779e-05	0.000239024	0.000110743	CYP3A4/TNF/NFKB1	3
BP	GO:0031331	positive regulation of cellular catabolic process	10/97	396/18870	3.66647e-05	0.000240989	0.000111654	CPT1A/INSR/PPARA/SIRT1/TNF/KDR/PIK3CB/TLR9/DAPK1/PLK2	10
BP	GO:0051881	regulation of mitochondrial membrane potential	5/97	73/18870	3.68523e-05	0.000240989	0.000111654	BCL2/AKT1/KDR/TRPV1/ADORA2A	5
BP	GO:0071677	positive regulation of mononuclear cell migration	5/97	73/18870	3.68523e-05	0.000240989	0.000111654	TNF/SERPINE1/PLA2G7/PTK2B/ADAM17	5
BP	GO:1904377	positive regulation of protein localization to cell periphery	5/97	73/18870	3.68523e-05	0.000240989	0.000111654	TNF/EGFR/AKT1/PIK3R1/EPHB2	5
BP	GO:0051091	positive regulation of DNA-binding transcription factor activity	8/97	244/18870	3.73952e-05	0.000244082	0.000113087	PPARG/TNF/STAT3/AKT1/ESR1/RELA/TLR9/PLA2G1B	8
BP	GO:0051702	biological process involved in interaction with symbiont	6/97	121/18870	3.76842e-05	0.00024551	0.000113748	F2/HDAC1/JAK2/FASN/ELANE/ARG1	6
BP	GO:0002429	immune response-activating cell surface receptor signaling pathway	9/97	318/18870	3.81354e-05	0.000247987	0.000114896	BCL2/MAPK1/PIK3CA/PIK3R1/NFKB1/PTPN2/RELA/CD38/PIK3CD	9
BP	GO:0010959	regulation of metal ion transport	10/97	398/18870	3.82576e-05	0.000248319	0.00011505	F2/PIK3CG/PTGS2/BCL2/AKT1/PTK2B/TLR9/PLA2G1B/GPR35/ADORA2A	10
BP	GO:0009267	cellular response to starvation	7/97	179/18870	3.84908e-05	0.000249369	0.000115536	IGF1R/PPARA/SIRT1/BCL2/MAPK1/MAPK8/XBP1	7
BP	GO:0009914	hormone transport	9/97	319/18870	3.90778e-05	0.000252703	0.000117081	CFTR/CPT1A/PPARG/F2/HNF4A/TNF/NOS2/JAK2/CD38	9
BP	GO:0071478	cellular response to radiation	7/97	181/18870	4.13138e-05	0.000266668	0.000123551	SIRT1/MMP2/MMP9/PIK3R1/MMP1/MMP3/MDM2	7
BP	GO:0060416	response to growth hormone	4/97	38/18870	4.23508e-05	0.000272355	0.000126186	STAT3/AKT1/JAK2/PIK3R1	4
BP	GO:0071392	cellular response to estradiol stimulus	4/97	38/18870	4.23508e-05	0.000272355	0.000126186	IGF1R/MMP2/EGFR/ESR1	4
BP	GO:0045446	endothelial cell differentiation	6/97	124/18870	4.32464e-05	0.000277604	0.000128618	VEGFA/TNF/KDR/MET/EDNRA/FASN	6
BP	GO:0045348	positive regulation of MHC class II biosynthetic process	3/97	14/18870	4.59998e-05	0.000292057	0.000135314	SIRT1/JAK2/XBP1	3
BP	GO:0060330	regulation of response to type II interferon	3/97	14/18870	4.59998e-05	0.000292057	0.000135314	PPARG/PTPN2/ARG1	3
BP	GO:0060334	regulation of type II interferon-mediated signaling pathway	3/97	14/18870	4.59998e-05	0.000292057	0.000135314	PPARG/PTPN2/ARG1	3
BP	GO:0061043	regulation of vascular wound healing	3/97	14/18870	4.59998e-05	0.000292057	0.000135314	TNF/SERPINE1/XBP1	3
BP	GO:0070942	neutrophil mediated cytotoxicity	3/97	14/18870	4.59998e-05	0.000292057	0.000135314	F2/ELANE/ARG1	3
BP	GO:0070989	oxidative demethylation	3/97	14/18870	4.59998e-05	0.000292057	0.000135314	CYP2C9/CYP2D6/CYP3A4	3
BP	GO:0043550	regulation of lipid kinase activity	4/97	39/18870	4.70056e-05	0.000296288	0.000137274	F2/PIK3R1/FLT1/TEK	4
BP	GO:0070229	negative regulation of lymphocyte apoptotic process	4/97	39/18870	4.70056e-05	0.000296288	0.000137274	IL2/BCL2/MIF/IDO1	4
BP	GO:0071548	response to dexamethasone	4/97	39/18870	4.70056e-05	0.000296288	0.000137274	IGF1R/PIK3CA/JAK2/RPS6KB1	4
BP	GO:0097242	amyloid-beta clearance	4/97	39/18870	4.70056e-05	0.000296288	0.000137274	IGF1R/INSR/HDAC1/TNF	4
BP	GO:0002637	regulation of immunoglobulin production	5/97	77/18870	4.76965e-05	0.000298488	0.000138294	TNF/IL2/XBP1/TLR9/EPHB2	5
BP	GO:0032890	regulation of organic acid transport	5/97	77/18870	4.76965e-05	0.000298488	0.000138294	PPARA/TNF/AKT1/MIF/ADORA2A	5
BP	GO:0050853	B cell receptor signaling pathway	5/97	77/18870	4.76965e-05	0.000298488	0.000138294	BCL2/MAPK1/NFKB1/CD38/PIK3CD	5
BP	GO:1903036	positive regulation of response to wounding	5/97	77/18870	4.76965e-05	0.000298488	0.000138294	IGF1R/F2/SERPINE1/F3/XBP1	5
BP	GO:0032872	regulation of stress-activated MAPK cascade	7/97	186/18870	4.91222e-05	0.00030686	0.000142173	IGF1R/VEGFA/TNF/EGFR/MAPK1/PTK2B/TLR9	7
BP	GO:0042742	defense response to bacterium	9/97	330/18870	5.08161e-05	0.000316875	0.000146813	F2/TNF/SERPINE1/NOS2/MPO/ELANE/TLR9/PLA2G1B/ADAM17	9
BP	GO:0098773	skin epidermis development	6/97	128/18870	5.16669e-05	0.000321606	0.000149005	HDAC1/TNF/BCL2/EGFR/MET/RELA	6
BP	GO:0010742	macrophage derived foam cell differentiation	4/97	40/18870	5.20233e-05	0.000322674	0.0001495	PPARA/PPARG/NFKB1/MAPK9	4
BP	GO:0042307	positive regulation of protein import into nucleus	4/97	40/18870	5.20233e-05	0.000322674	0.0001495	PTGS2/JAK2/PIK3R1/HSP90AA1	4
BP	GO:2001056	positive regulation of cysteine-type endopeptidase activity	6/97	129/18870	5.39644e-05	0.00033412	0.000154803	PPARG/SIRT1/TNF/JAK2/F3/DAPK1	6
BP	GO:0046890	regulation of lipid biosynthetic process	7/97	189/18870	5.43615e-05	0.000335389	0.000155391	IGF1R/PPARA/SIRT1/TNF/PTGS2/AKT1/NFKB1	7
BP	GO:0070302	regulation of stress-activated protein kinase signaling cascade	7/97	189/18870	5.43615e-05	0.000335389	0.000155391	IGF1R/VEGFA/TNF/EGFR/MAPK1/PTK2B/TLR9	7
BP	GO:0006898	receptor-mediated endocytosis	8/97	258/18870	5.54532e-05	0.000341521	0.000158232	INSR/VEGFA/SERPINE1/RAC1/PIK3CB/ACHE/CXCR1/MAGI2	8
BP	GO:0016042	lipid catabolic process	9/97	334/18870	5.57651e-05	0.000342837	0.000158842	CPT1A/CYP3A4/PPARA/PIK3CG/TNF/AKT1/PLA2G7/PLA2G1B/AKR1B10	9
BP	GO:0071621	granulocyte chemotaxis	6/97	130/18870	5.6343e-05	0.000345782	0.000160206	PIK3CG/MAPK1/RAC1/CXCR1/PIK3CD/PLA2G1B	6
BP	GO:1903706	regulation of hemopoiesis	10/97	417/18870	5.65896e-05	0.000346686	0.000160625	TNF/IL2/ERBB2/STAT3/PIK3R1/PTPN2/MMP14/PTK2B/XBP1/TLR9	10
BP	GO:0043518	negative regulation of DNA damage response, signal transduction by p53 class mediator	3/97	15/18870	5.72853e-05	0.000346911	0.000160729	SIRT1/MDM2/MIF	3
BP	GO:0045737	positive regulation of cyclin-dependent protein serine/threonine kinase activity	3/97	15/18870	5.72853e-05	0.000346911	0.000160729	EGFR/AKT1/ADAM17	3
BP	GO:1902166	negative regulation of intrinsic apoptotic signaling pathway in response to DNA damage by p53 class mediator	3/97	15/18870	5.72853e-05	0.000346911	0.000160729	SIRT1/BCL2/MIF	3
BP	GO:0010591	regulation of lamellipodium assembly	4/97	41/18870	5.74211e-05	0.000346911	0.000160729	PIK3CA/PIK3R1/RAC1/HSP90AA1	4
BP	GO:0045923	positive regulation of fatty acid metabolic process	4/97	41/18870	5.74211e-05	0.000346911	0.000160729	CPT1A/PPARA/PPARG/PTGS2	4
BP	GO:0048246	macrophage chemotaxis	4/97	41/18870	5.74211e-05	0.000346911	0.000160729	MMP2/MAPK1/PTK2B/MIF	4
BP	GO:0090077	foam cell differentiation	4/97	41/18870	5.74211e-05	0.000346911	0.000160729	PPARA/PPARG/NFKB1/MAPK9	4
BP	GO:0150077	regulation of neuroinflammatory response	4/97	41/18870	5.74211e-05	0.000346911	0.000160729	TNF/PTGS2/MMP9/MMP3	4
BP	GO:0043254	regulation of protein-containing complex assembly	10/97	419/18870	5.88955e-05	0.000355204	0.000164571	VEGFA/TNF/MET/MAPK8/MMP1/MMP3/RAC1/HSP90AA1/PTK2B/MAPK9	10
BP	GO:0005996	monosaccharide metabolic process	8/97	261/18870	6.01429e-05	0.000361479	0.000167478	CPT1A/INSR/PPARA/SIRT1/TNF/AKT1/PIK3CA/PTPN2	8
BP	GO:0071695	anatomical structure maturation	8/97	261/18870	6.01429e-05	0.000361479	0.000167478	CFTR/PPARG/VEGFA/MMP2/BCL2/KDR/PTK2B/EDNRA	8
BP	GO:0006970	response to osmotic stress	5/97	81/18870	6.08582e-05	0.000365149	0.000169179	TNF/PTGS2/ABCB1/HSP90AA1/PTK2B	5
BP	GO:0051098	regulation of binding	8/97	262/18870	6.17777e-05	0.000370031	0.000171441	CYP2D6/PPARG/MMP9/PON1/AKT1/JAK2/MET/MAPK8	8
BP	GO:0009755	hormone-mediated signaling pathway	7/97	193/18870	6.20511e-05	0.000371031	0.000171904	PPARA/PPARG/SIRT1/HDAC1/MAPK1/ESR1/JAK2	7
BP	GO:0030168	platelet activation	6/97	133/18870	6.3986e-05	0.000380646	0.000176359	F2/PIK3CG/PIK3CA/JAK2/PIK3CB/ILK	6
BP	GO:0050868	negative regulation of T cell activation	6/97	133/18870	6.3986e-05	0.000380646	0.000176359	IL2/ERBB2/PTPN2/ARG1/IDO1/ADORA2A	6
BP	GO:0061041	regulation of wound healing	6/97	133/18870	6.3986e-05	0.000380646	0.000176359	F2/TNF/SERPINE1/F3/XBP1/EPHB2	6
BP	GO:0051341	regulation of oxidoreductase activity	5/97	82/18870	6.45481e-05	0.000382037	0.000177003	TNF/EGFR/AKT1/NFKB1/PIK3CB	5
BP	GO:0070227	lymphocyte apoptotic process	5/97	82/18870	6.45481e-05	0.000382037	0.000177003	IL2/BCL2/AKT1/MIF/IDO1	5
BP	GO:1905897	regulation of response to endoplasmic reticulum stress	5/97	82/18870	6.45481e-05	0.000382037	0.000177003	SIRT1/PIK3R1/PTPN2/XBP1/ERN1	5
BP	GO:0048469	cell maturation	7/97	195/18870	6.6217e-05	0.000391252	0.000181273	CFTR/PPARG/VEGFA/BCL2/KDR/PTK2B/EDNRA	7
BP	GO:0042310	vasoconstriction	5/97	83/18870	6.84083e-05	0.000403517	0.000186955	TBXAS1/PTGS2/MMP2/EDNRA/CD38	5
BP	GO:0034976	response to endoplasmic reticulum stress	8/97	266/18870	6.86919e-05	0.000404506	0.000187414	CFTR/SIRT1/BCL2/PIK3R1/PTPN2/XBP1/ERN1/HSP90B1	8
BP	GO:0002679	respiratory burst involved in defense response	3/97	16/18870	7.02422e-05	0.000410864	0.000190359	PIK3CG/MPO/PIK3CD	3
BP	GO:0002903	negative regulation of B cell apoptotic process	3/97	16/18870	7.02422e-05	0.000410864	0.000190359	IL2/BCL2/MIF	3
BP	GO:0045579	positive regulation of B cell differentiation	3/97	16/18870	7.02422e-05	0.000410864	0.000190359	IL2/MMP14/XBP1	3
BP	GO:0051770	positive regulation of nitric-oxide synthase biosynthetic process	3/97	16/18870	7.02422e-05	0.000410864	0.000190359	JAK2/KDR/NAMPT	3
BP	GO:0002702	positive regulation of production of molecular mediator of immune response	6/97	136/18870	7.24357e-05	0.000422328	0.000195671	SIRT1/IL2/MIF/XBP1/TLR9/EPHB2	6
BP	GO:0010660	regulation of muscle cell apoptotic process	5/97	84/18870	7.24441e-05	0.000422328	0.000195671	IGF1R/PPARG/SIRT1/JAK2/PTK2B	5
BP	GO:1902075	cellular response to salt	7/97	199/18870	7.52363e-05	0.000437875	0.000202874	PTGS2/PIK3CA/MDM2/ACHE/TLR9/TRPV1/HSP90B1	7
BP	GO:1904375	regulation of protein localization to cell periphery	6/97	137/18870	7.5442e-05	0.000438342	0.00020309	TNF/EGFR/AKT1/PIK3R1/MMP14/EPHB2	6
BP	GO:0071526	semaphorin-plexin signaling pathway	4/97	44/18870	7.60694e-05	0.000441253	0.000204439	KDR/MET/RAC1/EDNRA	4
BP	GO:0043401	steroid hormone mediated signaling pathway	6/97	138/18870	7.8547e-05	0.000454869	0.000210748	PPARA/SIRT1/HDAC1/MAPK1/ESR1/JAK2	6
BP	GO:0032388	positive regulation of intracellular transport	7/97	201/18870	8.01085e-05	0.000463144	0.000214581	PTGS2/ERBB2/JAK2/PIK3R1/MAPK8/MDM2/HSP90AA1	7
BP	GO:0008625	extrinsic apoptotic signaling pathway via death domain receptors	5/97	86/18870	8.10643e-05	0.000467895	0.000216783	TNF/SERPINE1/BCL2/PIK3R1/DAPK1	5
BP	GO:0006775	fat-soluble vitamin metabolic process	4/97	45/18870	8.31632e-05	0.000477641	0.000221298	CYP3A4/TNF/NFKB1/NQO1	4
BP	GO:0033574	response to testosterone	4/97	45/18870	8.31632e-05	0.000477641	0.000221298	IGF1R/SIRT1/RPS6KB1/NQO1	4
BP	GO:1905521	regulation of macrophage migration	4/97	45/18870	8.31632e-05	0.000477641	0.000221298	MAPK1/MMP14/PTK2B/MIF	4
BP	GO:0070588	calcium ion transmembrane transport	9/97	352/18870	8.33823e-05	0.000478113	0.000221517	F2/PIK3CG/BCL2/PTK2B/EDNRA/TLR9/TRPV1/PLA2G1B/GPR35	9
BP	GO:0031649	heat generation	3/97	17/18870	8.49763e-05	0.000483285	0.000223913	TNF/PTGS2/TRPV1	3
BP	GO:0032310	prostaglandin secretion	3/97	17/18870	8.49763e-05	0.000483285	0.000223913	PTGS2/NOS2/MIF	3
BP	GO:1901522	positive regulation of transcription from RNA polymerase II promoter involved in cellular response to chemical stimulus	3/97	17/18870	8.49763e-05	0.000483285	0.000223913	VEGFA/XBP1/RELA	3
BP	GO:1902165	regulation of intrinsic apoptotic signaling pathway in response to DNA damage by p53 class mediator	3/97	17/18870	8.49763e-05	0.000483285	0.000223913	SIRT1/BCL2/MIF	3
BP	GO:2000310	regulation of NMDA receptor activity	3/97	17/18870	8.49763e-05	0.000483285	0.000223913	PTK2B/EPHB2/DAPK1	3
BP	GO:0048708	astrocyte differentiation	5/97	87/18870	8.56599e-05	0.000486381	0.000225347	F2/TNF/MAPK1/STAT3/ADORA2A	5
BP	GO:1903039	positive regulation of leukocyte cell-cell adhesion	8/97	275/18870	8.66282e-05	0.00049108	0.000227525	TNF/IL2/AKT1/PIK3CA/JAK2/XBP1/RELA/ELANE	8
BP	GO:0031346	positive regulation of cell projection organization	9/97	355/18870	8.89499e-05	0.000503425	0.000233244	IGF1R/VEGFA/PIK3CA/PIK3R1/RAC1/HSP90AA1/PTK2B/EPHB2/MAGI2	9
BP	GO:0032147	activation of protein kinase activity	5/97	88/18870	9.04533e-05	0.000508533	0.000235611	INSR/VEGFA/JAK2/CALCA/PTK2B	5
BP	GO:0050777	negative regulation of immune response	7/97	205/18870	9.06269e-05	0.000508533	0.000235611	AHR/PPARG/IL2/AKT1/PTPN2/ARG1/PLK2	7
BP	GO:0032309	icosanoid secretion	4/97	46/18870	9.07262e-05	0.000508533	0.000235611	PTGS2/NOS2/MIF/PLA2G1B	4
BP	GO:0070849	response to epidermal growth factor	4/97	46/18870	9.07262e-05	0.000508533	0.000235611	ERBB2/EGFR/MAPK1/AKT1	4
BP	GO:1990090	cellular response to nerve growth factor stimulus	4/97	46/18870	9.07262e-05	0.000508533	0.000235611	AKT1/CALCA/TRPV1/MAGI2	4
BP	GO:2001239	regulation of extrinsic apoptotic signaling pathway in absence of ligand	4/97	46/18870	9.07262e-05	0.000508533	0.000235611	FGFR1/TNF/BCL2/AKT1	4
BP	GO:0090596	sensory organ morphogenesis	8/97	277/18870	9.11006e-05	0.000509813	0.000236204	VEGFA/HDAC1/BCL2/MAPK1/STAT3/KDR/EDNRA/EPHB2	8
BP	GO:0001889	liver development	6/97	142/18870	9.20019e-05	0.000514033	0.000238159	CPT1A/TNF/PIK3CA/MET/XBP1/RELA	6
BP	GO:0010720	positive regulation of cell development	10/97	444/18870	9.5207e-05	0.000530943	0.000245994	VEGFA/HDAC1/TNF/IL2/BCL2/MMP14/XBP1/RELA/TLR9/EPHB2	10
BP	GO:0050829	defense response to Gram-negative bacterium	5/97	89/18870	9.54504e-05	0.000530943	0.000245994	F2/SERPINE1/NOS2/ELANE/TLR9	5
BP	GO:0003158	endothelium development	6/97	143/18870	9.56366e-05	0.000530943	0.000245994	VEGFA/TNF/KDR/MET/EDNRA/FASN	6
BP	GO:1900180	regulation of protein localization to nucleus	6/97	143/18870	9.56366e-05	0.000530943	0.000245994	F2/PTGS2/AKT1/JAK2/PIK3R1/HSP90AA1	6
BP	GO:0014075	response to amine	4/97	47/18870	9.87768e-05	0.000545863	0.000252906	JAK2/EDNRA/NQO1/ADORA2A	4
BP	GO:0072538	T-helper 17 type immune response	4/97	47/18870	9.87768e-05	0.000545863	0.000252906	IL2/STAT3/JAK2/EPHB2	4
BP	GO:0034329	cell junction assembly	10/97	446/18870	9.8793e-05	0.000545863	0.000252906	VEGFA/TNF/BCL2/KDR/MMP14/TEK/RAC1/ACHE/PTK2B/EPHB2	10
BP	GO:0002819	regulation of adaptive immune response	7/97	208/18870	9.9233e-05	0.0005474	0.000253618	AHR/SIRT1/TNF/IL2/JAK2/ARG1/EPHB2	7
BP	GO:0010565	regulation of cellular ketone metabolic process	6/97	144/18870	9.93847e-05	0.0005474	0.000253618	CPT1A/PPARA/PPARG/SIRT1/PTGS2/AKT1	6
BP	GO:0010507	negative regulation of autophagy	5/97	90/18870	0.000100657	0.000552582	0.00025602	BCL2/STAT3/AKT1/PIK3CA/MET	5
BP	GO:0046889	positive regulation of lipid biosynthetic process	5/97	90/18870	0.000100657	0.000552582	0.00025602	IGF1R/PPARA/TNF/PTGS2/AKT1	5
BP	GO:0030730	sequestering of triglyceride	3/97	18/18870	0.000101592	0.000552582	0.00025602	PPARA/PPARG/TNF	3
BP	GO:0033194	response to hydroperoxide	3/97	18/18870	0.000101592	0.000552582	0.00025602	JAK2/CD38/DAPK1	3
BP	GO:0044070	regulation of monoatomic anion transport	3/97	18/18870	0.000101592	0.000552582	0.00025602	CA2/CFTR/ABCB1	3
BP	GO:0048569	post-embryonic animal organ development	3/97	18/18870	0.000101592	0.000552582	0.00025602	VEGFA/JAK2/KDR	3
BP	GO:0071318	cellular response to ATP	3/97	18/18870	0.000101592	0.000552582	0.00025602	PTGS2/TRPV1/HSP90B1	3
BP	GO:1904031	positive regulation of cyclin-dependent protein kinase activity	3/97	18/18870	0.000101592	0.000552582	0.00025602	EGFR/AKT1/ADAM17	3
BP	GO:0061008	hepaticobiliary system development	6/97	145/18870	0.000103249	0.000559852	0.000259388	CPT1A/TNF/PIK3CA/MET/XBP1/RELA	6
BP	GO:2001235	positive regulation of apoptotic signaling pathway	6/97	145/18870	0.000103249	0.000559852	0.000259388	SIRT1/TNF/JAK2/PTPN2/ADORA2A/MAPK9	6
BP	GO:0045598	regulation of fat cell differentiation	6/97	146/18870	0.000107231	0.000579304	0.0002684	PPARG/SIRT1/TNF/PTGS2/AKT1/XBP1	6
BP	GO:0006953	acute-phase response	4/97	48/18870	0.000107334	0.000579304	0.0002684	F2/TNF/PTGS2/TRPV1	4
BP	GO:1990089	response to nerve growth factor	4/97	48/18870	0.000107334	0.000579304	0.0002684	AKT1/CALCA/TRPV1/MAGI2	4
BP	GO:0001774	microglial cell activation	4/97	49/18870	0.000116416	0.000625424	0.000289768	TNF/JAK2/TLR9/TRPV1	4
BP	GO:0046427	positive regulation of receptor signaling pathway via JAK-STAT	4/97	49/18870	0.000116416	0.000625424	0.000289768	F2/TNF/JAK2/PTK2B	4
BP	GO:0061028	establishment of endothelial barrier	4/97	49/18870	0.000116416	0.000625424	0.000289768	VEGFA/TNF/EDNRA/FASN	4
BP	GO:0001942	hair follicle development	5/97	93/18870	0.000117594	0.000630781	0.00029225	HDAC1/TNF/BCL2/EGFR/RELA	5
BP	GO:0016051	carbohydrate biosynthetic process	7/97	214/18870	0.000118446	0.000632437	0.000293017	INSR/PPARA/SIRT1/AKT1/NFKB1/PTPN2/PTK2B	7
BP	GO:0043270	positive regulation of monoatomic ion transport	7/97	214/18870	0.000118446	0.000632437	0.000293017	CFTR/F2/AKT1/ABCB1/EDNRA/PLA2G1B/EPHB2	7
BP	GO:0048167	regulation of synaptic plasticity	7/97	214/18870	0.000118446	0.000632437	0.000293017	PTGS2/MAPK1/PTK2B/CD38/EPHB2/ADORA2A/PLK2	7
BP	GO:0002833	positive regulation of response to biotic stimulus	9/97	369/18870	0.000119248	0.000635744	0.00029455	TNF/ESR1/PIK3R1/MAPK8/HSP90AA1/MIF/RELA/ARG1/TLR9	9
BP	GO:0045346	regulation of MHC class II biosynthetic process	3/97	19/18870	0.000120191	0.000639795	0.000296427	SIRT1/JAK2/XBP1	3
BP	GO:0032411	positive regulation of transporter activity	5/97	94/18870	0.000123699	0.000657469	0.000304615	CFTR/PON1/ABCB1/EDNRA/EPHB2	5
BP	GO:0010508	positive regulation of autophagy	6/97	150/18870	0.0001244	0.000658191	0.00030495	SIRT1/KDR/PIK3CB/TLR9/DAPK1/PLK2	6
BP	GO:0016525	negative regulation of angiogenesis	6/97	150/18870	0.0001244	0.000658191	0.00030495	PPARG/TNF/SERPINE1/TEK/PIK3CB/PLK2	6
BP	GO:0120161	regulation of cold-induced thermogenesis	6/97	150/18870	0.0001244	0.000658191	0.00030495	IGF1R/VEGFA/SCD/JAK2/ACHE/ADAM17	6
BP	GO:0106106	cold-induced thermogenesis	6/97	151/18870	0.000129016	0.000681579	0.000315785	IGF1R/VEGFA/SCD/JAK2/ACHE/ADAM17	6
BP	GO:0042594	response to starvation	7/97	218/18870	0.000132859	0.00070082	0.0003247	IGF1R/PPARA/SIRT1/BCL2/MAPK1/MAPK8/XBP1	7
BP	GO:2000181	negative regulation of blood vessel morphogenesis	6/97	152/18870	0.000133766	0.000704543	0.000326425	PPARG/TNF/SERPINE1/TEK/PIK3CB/PLK2	6
BP	GO:0044282	small molecule catabolic process	9/97	375/18870	0.000134655	0.000708155	0.000328098	CPT1A/CYP3A4/PPARA/PON1/NOS2/AKT1/ARG1/IDO1/AKR1B10	9
BP	GO:0002042	cell migration involved in sprouting angiogenesis	5/97	96/18870	0.000136636	0.000715341	0.000331428	VEGFA/PTGS2/AKT1/KDR/PLK2	5
BP	GO:0022404	molting cycle process	5/97	96/18870	0.000136636	0.000715341	0.000331428	HDAC1/TNF/BCL2/EGFR/RELA	5
BP	GO:0022405	hair cycle process	5/97	96/18870	0.000136636	0.000715341	0.000331428	HDAC1/TNF/BCL2/EGFR/RELA	5
BP	GO:1901343	negative regulation of vasculature development	6/97	153/18870	0.000138654	0.000724822	0.000335821	PPARG/TNF/SERPINE1/TEK/PIK3CB/PLK2	6
BP	GO:0031998	regulation of fatty acid beta-oxidation	3/97	20/18870	0.000140874	0.000730955	0.000338662	CPT1A/PPARA/AKT1	3
BP	GO:0042359	vitamin D metabolic process	3/97	20/18870	0.000140874	0.000730955	0.000338662	CYP3A4/TNF/NFKB1	3
BP	GO:0045342	MHC class II biosynthetic process	3/97	20/18870	0.000140874	0.000730955	0.000338662	SIRT1/JAK2/XBP1	3
BP	GO:0051767	nitric-oxide synthase biosynthetic process	3/97	20/18870	0.000140874	0.000730955	0.000338662	JAK2/KDR/NAMPT	3
BP	GO:0051769	regulation of nitric-oxide synthase biosynthetic process	3/97	20/18870	0.000140874	0.000730955	0.000338662	JAK2/KDR/NAMPT	3
BP	GO:0002269	leukocyte activation involved in inflammatory response	4/97	52/18870	0.000147008	0.000758276	0.00035132	TNF/JAK2/TLR9/TRPV1	4
BP	GO:0031103	axon regeneration	4/97	52/18870	0.000147008	0.000758276	0.00035132	IGF1R/MMP2/BCL2/JAK2	4
BP	GO:0043154	negative regulation of cysteine-type endopeptidase activity involved in apoptotic process	4/97	52/18870	0.000147008	0.000758276	0.00035132	VEGFA/TNF/MMP9/AKT1	4
BP	GO:1900087	positive regulation of G1/S transition of mitotic cell cycle	4/97	52/18870	0.000147008	0.000758276	0.00035132	EGFR/AKT1/MDM2/ADAM17	4
BP	GO:0006650	glycerophospholipid metabolic process	8/97	298/18870	0.000150784	0.000776605	0.000359812	PIK3CG/PON1/PIK3CA/PIK3R1/PLA2G7/PIK3CB/PIK3CD/PLA2G1B	8
BP	GO:0001818	negative regulation of cytokine production	9/97	381/18870	0.000151695	0.000780148	0.000361454	PPARA/F2/TNF/NFKB1/RAC1/ELANE/ARG1/EPHB2/IDO1	9
BP	GO:0050866	negative regulation of cell activation	7/97	223/18870	0.000152845	0.000784905	0.000363658	F2/IL2/ERBB2/PTPN2/ARG1/IDO1/ADORA2A	7
BP	GO:0072006	nephron development	6/97	156/18870	0.000154174	0.000789405	0.000365743	VEGFA/BCL2/TEK/EDNRA/ILK/MAGI2	6
BP	GO:0097530	granulocyte migration	6/97	156/18870	0.000154174	0.000789405	0.000365743	PIK3CG/MAPK1/RAC1/CXCR1/PIK3CD/PLA2G1B	6
BP	GO:0048146	positive regulation of fibroblast proliferation	4/97	53/18870	0.000158386	0.000806242	0.000373544	EGFR/ESR1/MIF/PLA2G1B	4
BP	GO:0048260	positive regulation of receptor-mediated endocytosis	4/97	53/18870	0.000158386	0.000806242	0.000373544	INSR/VEGFA/SERPINE1/MAGI2	4
BP	GO:1902743	regulation of lamellipodium organization	4/97	53/18870	0.000158386	0.000806242	0.000373544	PIK3CA/PIK3R1/RAC1/HSP90AA1	4
BP	GO:1904894	positive regulation of receptor signaling pathway via STAT	4/97	53/18870	0.000158386	0.000806242	0.000373544	F2/TNF/JAK2/PTK2B	4
BP	GO:0002902	regulation of B cell apoptotic process	3/97	21/18870	0.000163741	0.000826278	0.000382827	IL2/BCL2/MIF	3
BP	GO:0034104	negative regulation of tissue remodeling	3/97	21/18870	0.000163741	0.000826278	0.000382827	PPARG/CALCA/CD38	3
BP	GO:0045722	positive regulation of gluconeogenesis	3/97	21/18870	0.000163741	0.000826278	0.000382827	PPARA/SIRT1/PTPN2	3
BP	GO:0071498	cellular response to fluid shear stress	3/97	21/18870	0.000163741	0.000826278	0.000382827	PTGS2/MMP2/PTK2B	3
BP	GO:0097284	hepatocyte apoptotic process	3/97	21/18870	0.000163741	0.000826278	0.000382827	IGF1R/PPARA/PIK3CG	3
BP	GO:2000010	positive regulation of protein localization to cell surface	3/97	21/18870	0.000163741	0.000826278	0.000382827	TNF/AKT1/EPHB2	3
BP	GO:0034767	positive regulation of monoatomic ion transmembrane transport	6/97	158/18870	0.000165262	0.000832748	0.000385825	CFTR/F2/ABCB1/EDNRA/PLA2G1B/EPHB2	6
BP	GO:0034766	negative regulation of monoatomic ion transmembrane transport	5/97	100/18870	0.000165597	0.000833233	0.000386049	MMP9/BCL2/TLR9/EPHB2/GPR35	5
BP	GO:0033157	regulation of intracellular protein transport	7/97	226/18870	0.000165963	0.000833875	0.000386346	PTGS2/ERBB2/JAK2/PIK3R1/MAPK8/MDM2/HSP90AA1	7
BP	GO:0002639	positive regulation of immunoglobulin production	4/97	54/18870	0.000170386	0.000854867	0.000396073	IL2/XBP1/TLR9/EPHB2	4
BP	GO:0016241	regulation of macroautophagy	6/97	159/18870	0.000171038	0.000856906	0.000397017	SIRT1/AKT1/PIK3CA/KDR/MAPK8/ERN1	6
BP	GO:0120162	positive regulation of cold-induced thermogenesis	5/97	101/18870	0.000173519	0.00086809	0.000402199	IGF1R/VEGFA/SCD/JAK2/ACHE	5
BP	GO:0043086	negative regulation of catalytic activity	10/97	480/18870	0.00017976	0.000898028	0.00041607	PPARG/VEGFA/SIRT1/TNF/SERPINE1/MMP9/AKT1/NFKB1/PIK3CB/EPHB2	10
BP	GO:0008630	intrinsic apoptotic signaling pathway in response to DNA damage	5/97	102/18870	0.000181727	0.000906557	0.000420021	SIRT1/TNF/BCL2/PIK3R1/MIF	5
BP	GO:0070988	demethylation	4/97	55/18870	0.000183029	0.000910646	0.000421915	CYP2C9/CYP2D6/CYP3A4/APEX1	4
BP	GO:0006606	protein import into nucleus	6/97	161/18870	0.000183068	0.000910646	0.000421915	PTGS2/STAT3/AKT1/JAK2/PIK3R1/HSP90AA1	6
BP	GO:0001654	eye development	9/97	391/18870	0.000184094	0.000914446	0.000423676	VEGFA/HDAC1/BCL2/EGFR/STAT3/KDR/FLT1/ACHE/EPHB2	9
BP	GO:0003085	negative regulation of systemic arterial blood pressure	3/97	22/18870	0.000188889	0.000936934	0.000434095	TNF/CALCA/TRPV1	3
BP	GO:0051147	regulation of muscle cell differentiation	6/97	162/18870	0.000189329	0.000937781	0.000434488	PPARA/SIRT1/BCL2/MMP14/MDM2/XBP1	6
BP	GO:0010906	regulation of glucose metabolic process	5/97	103/18870	0.000190228	0.000939571	0.000435317	INSR/PPARA/SIRT1/AKT1/PTPN2	5
BP	GO:0097306	cellular response to alcohol	5/97	103/18870	0.000190228	0.000939571	0.000435317	AHR/CFTR/IGF1R/AKT1/MDM2	5
BP	GO:0007292	female gamete generation	6/97	163/18870	0.000195757	0.000965515	0.000447337	SIRT1/MMP2/BCL2/AKT1/PTK2B/EDNRA	6
BP	GO:0034504	protein localization to nucleus	8/97	310/18870	0.000197379	0.000972138	0.000450406	F2/PTGS2/STAT3/AKT1/JAK2/PIK3R1/MDM2/HSP90AA1	8
BP	GO:0150063	visual system development	9/97	395/18870	0.000198577	0.00097614	0.00045226	VEGFA/HDAC1/BCL2/EGFR/STAT3/KDR/FLT1/ACHE/EPHB2	9
BP	GO:0032642	regulation of chemokine production	5/97	104/18870	0.00019903	0.00097614	0.00045226	TNF/MIF/ELANE/TLR9/ADAM17	5
BP	GO:0090100	positive regulation of transmembrane receptor protein serine/threonine kinase signaling pathway	5/97	104/18870	0.00019903	0.00097614	0.00045226	PPARG/JAK2/KDR/ADAM17/ILK	5
BP	GO:0032602	chemokine production	5/97	105/18870	0.000208138	0.00101938	0.000472295	TNF/MIF/ELANE/TLR9/ADAM17	5
BP	GO:0019748	secondary metabolic process	4/97	57/18870	0.000210327	0.00102722	0.000475925	CYP2D6/CYP3A4/BCL2/AKR1B10	4
BP	GO:0060612	adipose tissue development	4/97	57/18870	0.000210327	0.00102722	0.000475925	PPARG/SIRT1/PIK3CA/XBP1	4
BP	GO:0045861	negative regulation of proteolysis	7/97	235/18870	0.000210886	0.00102851	0.000476524	VEGFA/F2/TNF/SERPINE1/MMP9/AKT1/MDM2	7
BP	GO:0001822	kidney development	8/97	314/18870	0.000215317	0.00104866	0.000485857	VEGFA/MMP9/BCL2/TEK/EDNRA/ILK/MAGI2/ODC1	8
BP	GO:0051170	import into nucleus	6/97	166/18870	0.000216083	0.00105092	0.000486909	PTGS2/STAT3/AKT1/JAK2/PIK3R1/HSP90AA1	6
BP	GO:0045932	negative regulation of muscle contraction	3/97	23/18870	0.000216414	0.00105107	0.000486976	PIK3CG/PTGS2/CALCA	3
BP	GO:0060291	long-term synaptic potentiation	5/97	106/18870	0.000217561	0.00105371	0.000488199	MAPK1/PTK2B/EPHB2/ADORA2A/PLK2	5
BP	GO:1901890	positive regulation of cell junction assembly	5/97	106/18870	0.000217561	0.00105371	0.000488199	VEGFA/KDR/TEK/RAC1/EPHB2	5
BP	GO:0048880	sensory system development	9/97	401/18870	0.000222074	0.00107407	0.000497634	VEGFA/HDAC1/BCL2/EGFR/STAT3/KDR/FLT1/ACHE/EPHB2	9
BP	GO:0031102	neuron projection regeneration	4/97	58/18870	0.000225022	0.00108383	0.000502153	IGF1R/MMP2/BCL2/JAK2	4
BP	GO:0042306	regulation of protein import into nucleus	4/97	58/18870	0.000225022	0.00108383	0.000502153	PTGS2/JAK2/PIK3R1/HSP90AA1	4
BP	GO:0048008	platelet-derived growth factor receptor signaling pathway	4/97	58/18870	0.000225022	0.00108383	0.000502153	VEGFA/JAK2/PTPN2/F3	4
BP	GO:0030593	neutrophil chemotaxis	5/97	107/18870	0.000227306	0.00109182	0.000505856	PIK3CG/RAC1/CXCR1/PIK3CD/PLA2G1B	5
BP	GO:1901796	regulation of signal transduction by p53 class mediator	5/97	107/18870	0.000227306	0.00109182	0.000505856	SIRT1/BCL2/AKT1/MDM2/MIF	5
BP	GO:0050890	cognition	8/97	317/18870	0.000229632	0.00110148	0.00051033	INSR/TNF/PTGS2/EGFR/MAPK1/RPS6KB1/EPHB2/PLK2	8
BP	GO:0051250	negative regulation of lymphocyte activation	6/97	169/18870	0.000238039	0.00114024	0.000528288	IL2/ERBB2/PTPN2/ARG1/IDO1/ADORA2A	6
BP	GO:0046579	positive regulation of Ras protein signal transduction	4/97	59/18870	0.000240441	0.00114859	0.00053216	PIK3CG/RAC1/PIK3CB/GPR35	4
BP	GO:2000107	negative regulation of leukocyte apoptotic process	4/97	59/18870	0.000240441	0.00114859	0.00053216	IL2/BCL2/MIF/IDO1	4
BP	GO:0051090	regulation of DNA-binding transcription factor activity	9/97	406/18870	0.000243382	0.00116105	0.000537932	PPARG/SIRT1/TNF/STAT3/AKT1/ESR1/RELA/TLR9/PLA2G1B	9
BP	GO:0002274	myeloid leukocyte activation	7/97	241/18870	0.000245948	0.00116752	0.000540931	PIK3CG/TNF/JAK2/MIF/PIK3CD/TLR9/TRPV1	7
BP	GO:0006925	inflammatory cell apoptotic process	3/97	24/18870	0.00024641	0.00116752	0.000540931	SIRT1/PIK3CB/PIK3CD	3
BP	GO:0009651	response to salt stress	3/97	24/18870	0.00024641	0.00116752	0.000540931	TNF/HSP90AA1/PTK2B	3
BP	GO:0045822	negative regulation of heart contraction	3/97	24/18870	0.00024641	0.00116752	0.000540931	PIK3CG/TNF/TRPV1	3
BP	GO:0071549	cellular response to dexamethasone stimulus	3/97	24/18870	0.00024641	0.00116752	0.000540931	IGF1R/JAK2/RPS6KB1	3
BP	GO:0006939	smooth muscle contraction	5/97	109/18870	0.000247789	0.00117088	0.000542484	PTGS2/CALCA/EDNRA/CD38/TRPV1	5
BP	GO:0046822	regulation of nucleocytoplasmic transport	5/97	109/18870	0.000247789	0.00117088	0.000542484	PTGS2/JAK2/PIK3R1/MDM2/HSP90AA1	5
BP	GO:0030198	extracellular matrix organization	8/97	321/18870	0.000249926	0.00117779	0.000545686	TNF/MMP2/MMP9/MMP1/MMP14/MMP3/ELANE/MMP7	8
BP	GO:1902105	regulation of leukocyte differentiation	8/97	321/18870	0.000249926	0.00117779	0.000545686	TNF/IL2/ERBB2/PIK3R1/PTPN2/MMP14/XBP1/TLR9	8
BP	GO:0009266	response to temperature stimulus	6/97	171/18870	0.000253626	0.00119362	0.00055302	SIRT1/PTGS2/AKT1/HSP90AA1/CALCA/TRPV1	6
BP	GO:0022409	positive regulation of cell-cell adhesion	8/97	322/18870	0.000255223	0.0011979	0.000555005	TNF/IL2/AKT1/PIK3CA/JAK2/XBP1/RELA/ELANE	8
BP	GO:0043062	extracellular structure organization	8/97	322/18870	0.000255223	0.0011979	0.000555005	TNF/MMP2/MMP9/MMP1/MMP14/MMP3/ELANE/MMP7	8
BP	GO:0070228	regulation of lymphocyte apoptotic process	4/97	60/18870	0.000256607	0.00120278	0.000557265	IL2/BCL2/MIF/IDO1	4
BP	GO:0042116	macrophage activation	5/97	110/18870	0.000258542	0.001209	0.000560149	TNF/JAK2/MIF/TLR9/TRPV1	5
BP	GO:0060047	heart contraction	7/97	243/18870	0.000258627	0.001209	0.000560149	PIK3CG/TNF/PIK3CA/MDM2/HSP90AA1/EDNRA/TRPV1	7
BP	GO:0045229	external encapsulating structure organization	8/97	323/18870	0.000260611	0.00121665	0.000563692	TNF/MMP2/MMP9/MMP1/MMP14/MMP3/ELANE/MMP7	8
BP	GO:0072001	renal system development	8/97	324/18870	0.000266093	0.00124058	0.00057478	VEGFA/MMP9/BCL2/TEK/EDNRA/ILK/MAGI2/ODC1	8
BP	GO:0030512	negative regulation of transforming growth factor beta receptor signaling pathway	5/97	111/18870	0.000269646	0.0012538	0.000580903	PPARA/PPARG/SIRT1/HDAC1/ADAM17	5
BP	GO:1905954	positive regulation of lipid localization	5/97	111/18870	0.000269646	0.0012538	0.000580903	PPARG/SIRT1/PON1/NFKB1/MIF	5
BP	GO:0048010	vascular endothelial growth factor receptor signaling pathway	4/97	61/18870	0.000273539	0.00126852	0.000587725	VEGFA/KDR/FLT1/PTK2B	4
BP	GO:2000351	regulation of endothelial cell apoptotic process	4/97	61/18870	0.000273539	0.00126852	0.000587725	TNF/SERPINE1/KDR/TEK	4
BP	GO:0009110	vitamin biosynthetic process	3/97	25/18870	0.00027897	0.00128179	0.000593874	CYP3A4/TNF/NFKB1	3
BP	GO:0035994	response to muscle stretch	3/97	25/18870	0.00027897	0.00128179	0.000593874	PIK3CA/NFKB1/RELA	3
BP	GO:0042178	xenobiotic catabolic process	3/97	25/18870	0.00027897	0.00128179	0.000593874	CYP2C9/CYP2D6/CYP3A4	3
BP	GO:0050927	positive regulation of positive chemotaxis	3/97	25/18870	0.00027897	0.00128179	0.000593874	VEGFA/KDR/F3	3
BP	GO:0060396	growth hormone receptor signaling pathway	3/97	25/18870	0.00027897	0.00128179	0.000593874	STAT3/JAK2/PIK3R1	3
BP	GO:1903523	negative regulation of blood circulation	3/97	25/18870	0.00027897	0.00128179	0.000593874	PIK3CG/TNF/TRPV1	3
BP	GO:2000773	negative regulation of cellular senescence	3/97	25/18870	0.00027897	0.00128179	0.000593874	SIRT1/MIF/PLK2	3
BP	GO:0045833	negative regulation of lipid metabolic process	5/97	112/18870	0.000281108	0.00128992	0.00059764	PIK3CG/SIRT1/TNF/AKT1/NFKB1	5
BP	GO:0090257	regulation of muscle system process	7/97	247/18870	0.000285566	0.00130866	0.00060632	PPARA/PPARG/PIK3CG/PTGS2/HSP90AA1/CALCA/RPS6KB1	7
BP	GO:0072331	signal transduction by p53 class mediator	6/97	175/18870	0.000287207	0.00131445	0.000609005	SIRT1/BCL2/AKT1/MDM2/MIF/PLK2	6
BP	GO:0048638	regulation of developmental growth	8/97	328/18870	0.000288973	0.0013208	0.000611947	INSR/PPARA/VEGFA/BCL2/STAT3/AKT1/PIK3CA/RPS6KB1	8
BP	GO:0032731	positive regulation of interleukin-1 beta production	4/97	62/18870	0.000291259	0.00132778	0.000615178	TNF/STAT3/JAK2/RELA	4
BP	GO:0090303	positive regulation of wound healing	4/97	62/18870	0.000291259	0.00132778	0.000615178	F2/SERPINE1/F3/XBP1	4
BP	GO:1901222	regulation of non-canonical NF-kappaB signal transduction	5/97	113/18870	0.000292937	0.00133369	0.000617916	TNF/EGFR/RELA/TLR9/ILK	5
BP	GO:0043409	negative regulation of MAPK cascade	6/97	176/18870	0.000296124	0.00134644	0.000623825	IGF1R/PPARG/PTPN2/PIK3CB/TLR9/EPHB2	6
BP	GO:0021700	developmental maturation	8/97	330/18870	0.000301003	0.00136684	0.000633278	CFTR/PPARG/VEGFA/MMP2/BCL2/KDR/PTK2B/EDNRA	8
BP	GO:0032635	interleukin-6 production	6/97	177/18870	0.000305257	0.00138257	0.000640563	TNF/NOS2/STAT3/XBP1/RELA/TLR9	6
BP	GO:0032675	regulation of interleukin-6 production	6/97	177/18870	0.000305257	0.00138257	0.000640563	TNF/NOS2/STAT3/XBP1/RELA/TLR9	6
BP	GO:0042692	muscle cell differentiation	9/97	419/18870	0.00030687	0.00138807	0.000643113	PPARA/VEGFA/SIRT1/BCL2/AKT1/MMP14/MDM2/EDNRA/XBP1	9
BP	GO:0008631	intrinsic apoptotic signaling pathway in response to oxidative stress	4/97	63/18870	0.000309788	0.00139765	0.00064755	SIRT1/BCL2/AKT1/JAK2	4
BP	GO:0071715	icosanoid transport	4/97	63/18870	0.000309788	0.00139765	0.00064755	PTGS2/NOS2/MIF/PLA2G1B	4
BP	GO:0050926	regulation of positive chemotaxis	3/97	26/18870	0.000314185	0.00140658	0.000651689	VEGFA/KDR/F3	3
BP	GO:0062149	detection of stimulus involved in sensory perception of pain	3/97	26/18870	0.000314185	0.00140658	0.000651689	TNF/CALCA/TRPV1	3
BP	GO:0070102	interleukin-6-mediated signaling pathway	3/97	26/18870	0.000314185	0.00140658	0.000651689	STAT3/JAK2/PTPN2	3
BP	GO:0071378	cellular response to growth hormone stimulus	3/97	26/18870	0.000314185	0.00140658	0.000651689	STAT3/JAK2/PIK3R1	3
BP	GO:0090218	positive regulation of lipid kinase activity	3/97	26/18870	0.000314185	0.00140658	0.000651689	F2/FLT1/TEK	3
BP	GO:1904996	positive regulation of leukocyte adhesion to vascular endothelial cell	3/97	26/18870	0.000314185	0.00140658	0.000651689	TNF/RELA/ELANE	3
BP	GO:0062014	negative regulation of small molecule metabolic process	5/97	115/18870	0.000317725	0.00142061	0.000658188	PPARA/SIRT1/STAT3/AKT1/NFKB1	5
BP	GO:0000082	G1/S transition of mitotic cell cycle	7/97	252/18870	0.000322369	0.00143586	0.000665254	BCL2/EGFR/AKT1/MDM2/RPS6KB1/ADAM17/PLK2	7
BP	GO:0016054	organic acid catabolic process	7/97	252/18870	0.000322369	0.00143586	0.000665254	CPT1A/PPARA/PON1/NOS2/AKT1/ARG1/IDO1	7
BP	GO:0046395	carboxylic acid catabolic process	7/97	252/18870	0.000322369	0.00143586	0.000665254	CPT1A/PPARA/PON1/NOS2/AKT1/ARG1/IDO1	7
BP	GO:0090101	negative regulation of transmembrane receptor protein serine/threonine kinase signaling pathway	6/97	179/18870	0.000324186	0.00144211	0.000668152	PPARA/PPARG/SIRT1/HDAC1/ADAM17/MAGI2	6
BP	GO:0045787	positive regulation of cell cycle	8/97	334/18870	0.000326293	0.00144964	0.000671638	IGF1R/INSR/TNF/EGFR/AKT1/MDM2/RPS6KB1/ADAM17	8
BP	GO:0019229	regulation of vasoconstriction	4/97	64/18870	0.000329147	0.00145307	0.00067323	TBXAS1/PTGS2/MMP2/CD38	4
BP	GO:0030225	macrophage differentiation	4/97	64/18870	0.000329147	0.00145307	0.00067323	VEGFA/SIRT1/MMP9/PTPN2	4
BP	GO:0032615	interleukin-12 production	4/97	64/18870	0.000329147	0.00145307	0.00067323	NFKB1/RELA/TLR9/IDO1	4
BP	GO:0032655	regulation of interleukin-12 production	4/97	64/18870	0.000329147	0.00145307	0.00067323	NFKB1/RELA/TLR9/IDO1	4
BP	GO:0048247	lymphocyte chemotaxis	4/97	64/18870	0.000329147	0.00145307	0.00067323	PIK3CG/PTK2B/PIK3CD/ADAM17	4
BP	GO:0032386	regulation of intracellular transport	8/97	336/18870	0.000339575	0.00149722	0.000693682	PTGS2/ERBB2/MAPK1/JAK2/PIK3R1/MAPK8/MDM2/HSP90AA1	8
BP	GO:0003015	heart process	7/97	255/18870	0.000346218	0.00152458	0.000706361	PIK3CG/TNF/PIK3CA/MDM2/HSP90AA1/EDNRA/TRPV1	7
BP	GO:1902808	positive regulation of cell cycle G1/S phase transition	4/97	65/18870	0.000349357	0.00153261	0.00071008	EGFR/AKT1/MDM2/ADAM17	4
BP	GO:1905330	regulation of morphogenesis of an epithelium	4/97	65/18870	0.000349357	0.00153261	0.00071008	VEGFA/TNF/ESR1/PIK3CD	4
BP	GO:2000117	negative regulation of cysteine-type endopeptidase activity	4/97	65/18870	0.000349357	0.00153261	0.00071008	VEGFA/TNF/MMP9/AKT1	4
BP	GO:0001783	B cell apoptotic process	3/97	27/18870	0.000352143	0.00153327	0.000710387	IL2/BCL2/MIF	3
BP	GO:0002092	positive regulation of receptor internalization	3/97	27/18870	0.000352143	0.00153327	0.000710387	INSR/VEGFA/MAGI2	3
BP	GO:0010818	T cell chemotaxis	3/97	27/18870	0.000352143	0.00153327	0.000710387	PIK3CG/PIK3CD/ADAM17	3
BP	GO:0010875	positive regulation of cholesterol efflux	3/97	27/18870	0.000352143	0.00153327	0.000710387	PPARG/SIRT1/PON1	3
BP	GO:0050995	negative regulation of lipid catabolic process	3/97	27/18870	0.000352143	0.00153327	0.000710387	PIK3CG/TNF/AKT1	3
BP	GO:1905564	positive regulation of vascular endothelial cell proliferation	3/97	27/18870	0.000352143	0.00153327	0.000710387	FGFR1/STAT3/ADAM17	3
BP	GO:0046578	regulation of Ras protein signal transduction	6/97	183/18870	0.000364802	0.00158444	0.000734094	PIK3CG/MET/RAC1/PIK3CB/EPHB2/GPR35	6
BP	GO:2000045	regulation of G1/S transition of mitotic cell cycle	6/97	183/18870	0.000364802	0.00158444	0.000734094	BCL2/EGFR/AKT1/MDM2/ADAM17/PLK2	6
BP	GO:0034605	cellular response to heat	4/97	66/18870	0.000370441	0.00160494	0.000743592	SIRT1/PTGS2/HSP90AA1/TRPV1	4
BP	GO:0061180	mammary gland epithelium development	4/97	66/18870	0.000370441	0.00160494	0.000743592	MAPK1/AKT1/ESR1/JAK2	4
BP	GO:0006694	steroid biosynthetic process	6/97	184/18870	0.000375553	0.00162507	0.000752918	CFTR/CYP3A4/IGF1R/SIRT1/TNF/NFKB1	6
BP	GO:0002718	regulation of cytokine production involved in immune response	5/97	120/18870	0.00038665	0.00166895	0.000773249	SIRT1/TNF/MIF/ARG1/TLR9	5
BP	GO:0072009	nephron epithelium development	5/97	120/18870	0.00038665	0.00166895	0.000773249	VEGFA/BCL2/EDNRA/ILK/MAGI2	5
BP	GO:0051057	positive regulation of small GTPase mediated signal transduction	4/97	67/18870	0.00039242	0.00167742	0.000777171	PIK3CG/RAC1/PIK3CB/GPR35	4
BP	GO:0072577	endothelial cell apoptotic process	4/97	67/18870	0.00039242	0.00167742	0.000777171	TNF/SERPINE1/KDR/TEK	4
BP	GO:0002675	positive regulation of acute inflammatory response	3/97	28/18870	0.000392934	0.00167742	0.000777171	PIK3CG/TNF/PTGS2	3
BP	GO:0010758	regulation of macrophage chemotaxis	3/97	28/18870	0.000392934	0.00167742	0.000777171	MAPK1/PTK2B/MIF	3
BP	GO:0015732	prostaglandin transport	3/97	28/18870	0.000392934	0.00167742	0.000777171	PTGS2/NOS2/MIF	3
BP	GO:0030194	positive regulation of blood coagulation	3/97	28/18870	0.000392934	0.00167742	0.000777171	F2/SERPINE1/F3	3
BP	GO:0042759	long-chain fatty acid biosynthetic process	3/97	28/18870	0.000392934	0.00167742	0.000777171	CYP2C9/CYP2D6/CYP3A4	3
BP	GO:0051873	killing by host of symbiont cells	3/97	28/18870	0.000392934	0.00167742	0.000777171	F2/ELANE/ARG1	3
BP	GO:1900048	positive regulation of hemostasis	3/97	28/18870	0.000392934	0.00167742	0.000777171	F2/SERPINE1/F3	3
BP	GO:0043010	camera-type eye development	8/97	344/18870	0.000397195	0.00169197	0.000783916	VEGFA/HDAC1/EGFR/STAT3/KDR/FLT1/ACHE/EPHB2	8
BP	GO:0032640	tumor necrosis factor production	6/97	186/18870	0.000397798	0.00169197	0.000783916	STAT3/JAK2/PIK3R1/MIF/TLR9/EPHB2	6
BP	GO:0032680	regulation of tumor necrosis factor production	6/97	186/18870	0.000397798	0.00169197	0.000783916	STAT3/JAK2/PIK3R1/MIF/TLR9/EPHB2	6
BP	GO:0090068	positive regulation of cell cycle process	7/97	262/18870	0.000407399	0.0017307	0.000801859	IGF1R/INSR/TNF/EGFR/AKT1/MDM2/ADAM17	7
BP	GO:0006919	activation of cysteine-type endopeptidase activity involved in apoptotic process	4/97	68/18870	0.000415315	0.00175579	0.000813482	PPARG/TNF/JAK2/F3	4
BP	GO:0030193	regulation of blood coagulation	4/97	68/18870	0.000415315	0.00175579	0.000813482	F2/SERPINE1/F3/EPHB2	4
BP	GO:0051898	negative regulation of phosphatidylinositol 3-kinase/protein kinase B signal transduction	4/97	68/18870	0.000415315	0.00175579	0.000813482	PPARA/SIRT1/PIK3CB/MAGI2	4
BP	GO:0051926	negative regulation of calcium ion transport	4/97	68/18870	0.000415315	0.00175579	0.000813482	PTGS2/BCL2/TLR9/GPR35	4
BP	GO:0031400	negative regulation of protein modification process	9/97	437/18870	0.000416925	0.00175725	0.00081416	PPARG/SIRT1/TNF/IL2/AKT1/PTPN2/PIK3CB/RELA/EPHB2	9
BP	GO:0002367	cytokine production involved in immune response	5/97	122/18870	0.000417171	0.00175725	0.00081416	SIRT1/TNF/MIF/ARG1/TLR9	5
BP	GO:0030518	intracellular steroid hormone receptor signaling pathway	5/97	122/18870	0.000417171	0.00175725	0.00081416	SIRT1/HDAC1/MAPK1/ESR1/JAK2	5
BP	GO:0043122	regulation of canonical NF-kappaB signal transduction	7/97	265/18870	0.000436135	0.00183485	0.000850112	SIRT1/HDAC1/TNF/ESR1/RELA/TLR9/PLK2	7
BP	GO:0032770	positive regulation of monooxygenase activity	3/97	29/18870	0.000436644	0.00183485	0.000850112	TNF/AKT1/PIK3CB	3
BP	GO:0042391	regulation of membrane potential	9/97	440/18870	0.000438097	0.00183653	0.000850893	CFTR/TNF/BCL2/AKT1/KDR/PTK2B/TRPV1/GPR35/ADORA2A	9
BP	GO:0032835	glomerulus development	4/97	69/18870	0.000439148	0.00183653	0.000850893	BCL2/TEK/EDNRA/MAGI2	4
BP	GO:0046626	regulation of insulin receptor signaling pathway	4/97	69/18870	0.000439148	0.00183653	0.000850893	SIRT1/PTPN2/RELA/RPS6KB1	4
BP	GO:2000573	positive regulation of DNA biosynthetic process	4/97	69/18870	0.000439148	0.00183653	0.000850893	TNF/MAPK1/HSP90AA1/PTK2B	4
BP	GO:0072676	lymphocyte migration	5/97	124/18870	0.000449477	0.00187748	0.000869864	PIK3CG/AKT1/PTK2B/PIK3CD/ADAM17	5
BP	GO:0031099	regeneration	6/97	191/18870	0.000457933	0.00190596	0.000883059	CPT1A/IGF1R/TNF/MMP2/BCL2/JAK2	6
BP	GO:0071706	tumor necrosis factor superfamily cytokine production	6/97	191/18870	0.000457933	0.00190596	0.000883059	STAT3/JAK2/PIK3R1/MIF/TLR9/EPHB2	6
BP	GO:1903555	regulation of tumor necrosis factor superfamily cytokine production	6/97	191/18870	0.000457933	0.00190596	0.000883059	STAT3/JAK2/PIK3R1/MIF/TLR9/EPHB2	6
BP	GO:1900046	regulation of hemostasis	4/97	70/18870	0.000463942	0.00192867	0.000893582	F2/SERPINE1/F3/EPHB2	4
BP	GO:0007263	nitric oxide mediated signal transduction	3/97	30/18870	0.000483357	0.00199966	0.000926472	VEGFA/EGFR/NOS2	3
BP	GO:0050820	positive regulation of coagulation	3/97	30/18870	0.000483357	0.00199966	0.000926472	F2/SERPINE1/F3	3
BP	GO:1902230	negative regulation of intrinsic apoptotic signaling pathway in response to DNA damage	3/97	30/18870	0.000483357	0.00199966	0.000926472	SIRT1/BCL2/MIF	3
BP	GO:0003014	renal system process	5/97	126/18870	0.000483634	0.00199966	0.000926472	BCL2/ABCG2/EDNRA/TRPV1/ADORA2A	5
BP	GO:0002822	regulation of adaptive immune response based on somatic recombination of immune receptors built from immunoglobulin superfamily domains	6/97	193/18870	0.000483881	0.00199966	0.000926472	AHR/TNF/IL2/JAK2/ARG1/EPHB2	6
BP	GO:0002548	monocyte chemotaxis	4/97	71/18870	0.000489717	0.00201662	0.000934328	SERPINE1/FLT1/PLA2G7/CALCA	4
BP	GO:0042698	ovulation cycle	4/97	71/18870	0.000489717	0.00201662	0.000934328	IGF1R/SIRT1/MMP2/ESR1	4
BP	GO:0045600	positive regulation of fat cell differentiation	4/97	71/18870	0.000489717	0.00201662	0.000934328	PPARG/PTGS2/AKT1/XBP1	4
BP	GO:0007409	axonogenesis	9/97	448/18870	0.000498929	0.00205213	0.000950782	IGF1R/VEGFA/ERBB2/BCL2/RAC1/HSP90AA1/EDNRA/EPHB2/ADAM17	9
BP	GO:0030032	lamellipodium assembly	4/97	72/18870	0.000516496	0.00211443	0.000979645	PIK3CA/PIK3R1/RAC1/HSP90AA1	4
BP	GO:0032722	positive regulation of chemokine production	4/97	72/18870	0.000516496	0.00211443	0.000979645	TNF/MIF/TLR9/ADAM17	4
BP	GO:0070527	platelet aggregation	4/97	72/18870	0.000516496	0.00211443	0.000979645	PIK3CG/JAK2/PIK3CB/ILK	4
BP	GO:0071260	cellular response to mechanical stimulus	4/97	72/18870	0.000516496	0.00211443	0.000979645	IGF1R/PTGS2/NFKB1/MAPK8	4
BP	GO:0010951	negative regulation of endopeptidase activity	5/97	128/18870	0.000519712	0.00211766	0.000981143	VEGFA/TNF/SERPINE1/MMP9/AKT1	5
BP	GO:0030301	cholesterol transport	5/97	128/18870	0.000519712	0.00211766	0.000981143	CFTR/PPARG/SIRT1/PON1/NFKB1	5
BP	GO:0031623	receptor internalization	5/97	128/18870	0.000519712	0.00211766	0.000981143	INSR/VEGFA/ACHE/CXCR1/MAGI2	5
BP	GO:0045931	positive regulation of mitotic cell cycle	5/97	128/18870	0.000519712	0.00211766	0.000981143	EGFR/AKT1/MDM2/RPS6KB1/ADAM17	5
BP	GO:0007611	learning or memory	7/97	274/18870	0.000532195	0.00215984	0.00100069	INSR/PTGS2/EGFR/MAPK1/RPS6KB1/EPHB2/PLK2	7
BP	GO:0007271	synaptic transmission, cholinergic	3/97	31/18870	0.000533157	0.00215984	0.00100069	ACHE/NQO1/ADORA2A	3
BP	GO:0050999	regulation of nitric-oxide synthase activity	3/97	31/18870	0.000533157	0.00215984	0.00100069	EGFR/AKT1/PIK3CB	3
BP	GO:1900017	positive regulation of cytokine production involved in inflammatory response	3/97	31/18870	0.000533157	0.00215984	0.00100069	TNF/STAT3/MAPK9	3
BP	GO:2000191	regulation of fatty acid transport	3/97	31/18870	0.000533157	0.00215984	0.00100069	PPARA/AKT1/MIF	3
BP	GO:1990266	neutrophil migration	5/97	129/18870	0.000538492	0.00217893	0.00100953	PIK3CG/RAC1/CXCR1/PIK3CD/PLA2G1B	5
BP	GO:0048568	embryonic organ development	9/97	453/18870	0.000540362	0.00218396	0.00101186	VEGFA/TNF/EGFR/MAPK1/AKT1/KDR/MMP14/EDNRA/EPHB2	9
BP	GO:0030330	DNA damage response, signal transduction by p53 class mediator	4/97	73/18870	0.000544302	0.00218975	0.00101454	SIRT1/MDM2/MIF/PLK2	4
BP	GO:0032413	negative regulation of ion transmembrane transporter activity	4/97	73/18870	0.000544302	0.00218975	0.00101454	MMP9/TLR9/EPHB2/GPR35	4
BP	GO:0032732	positive regulation of interleukin-1 production	4/97	73/18870	0.000544302	0.00218975	0.00101454	TNF/STAT3/JAK2/RELA	4
BP	GO:0050818	regulation of coagulation	4/97	73/18870	0.000544302	0.00218975	0.00101454	F2/SERPINE1/F3/EPHB2	4
BP	GO:0002218	activation of innate immune response	7/97	276/18870	0.000555673	0.00223292	0.00103455	TNF/ESR1/PIK3R1/MAPK8/HSP90AA1/RELA/TLR9	7
BP	GO:0045123	cellular extravasation	4/97	74/18870	0.000573155	0.00230053	0.00106587	PIK3CG/TNF/ELANE/PIK3CD	4
BP	GO:0006661	phosphatidylinositol biosynthetic process	5/97	131/18870	0.000577579	0.00231562	0.00107286	PIK3CG/PIK3CA/PIK3R1/PIK3CB/PIK3CD	5
BP	GO:0002313	mature B cell differentiation involved in immune response	3/97	32/18870	0.000586125	0.00233914	0.00108376	IL2/PTK2B/XBP1	3
BP	GO:0045907	positive regulation of vasoconstriction	3/97	32/18870	0.000586125	0.00233914	0.00108376	TBXAS1/PTGS2/CD38	3
BP	GO:0060292	long-term synaptic depression	3/97	32/18870	0.000586125	0.00233914	0.00108376	PTK2B/CD38/PLK2	3
BP	GO:2000316	regulation of T-helper 17 type immune response	3/97	32/18870	0.000586125	0.00233914	0.00108376	IL2/JAK2/EPHB2	3
BP	GO:0001894	tissue homeostasis	7/97	279/18870	0.00059243	0.00235622	0.00109167	VEGFA/PTGS2/BCL2/CALCA/PTK2B/CD38/TLR9	7
BP	GO:0044843	cell cycle G1/S phase transition	7/97	279/18870	0.00059243	0.00235622	0.00109167	BCL2/EGFR/AKT1/MDM2/RPS6KB1/ADAM17/PLK2	7
BP	GO:0060249	anatomical structure homeostasis	7/97	279/18870	0.00059243	0.00235622	0.00109167	VEGFA/PTGS2/BCL2/CALCA/PTK2B/CD38/TLR9	7
BP	GO:0046328	regulation of JNK cascade	5/97	132/18870	0.000597902	0.00237528	0.0011005	IGF1R/TNF/EGFR/PTK2B/TLR9	5
BP	GO:0030968	endoplasmic reticulum unfolded protein response	4/97	75/18870	0.00060308	0.00239313	0.00110877	PIK3R1/PTPN2/XBP1/ERN1	4
BP	GO:0002695	negative regulation of leukocyte activation	6/97	202/18870	0.000615164	0.00243831	0.00112971	IL2/ERBB2/PTPN2/ARG1/IDO1/ADORA2A	6
BP	GO:0120032	regulation of plasma membrane bounded cell projection assembly	6/97	203/18870	0.000631304	0.00249945	0.00115803	AKT1/PIK3CA/PIK3R1/RAC1/HSP90AA1/EPHB2	6
BP	GO:0007015	actin filament organization	9/97	464/18870	0.00064153	0.00253454	0.00117429	BCL2/PIK3CA/JAK2/PIK3R1/MET/RAC1/PTK2B/PLA2G1B/HSP90B1	9
BP	GO:0033198	response to ATP	3/97	33/18870	0.000642344	0.00253454	0.00117429	PTGS2/TRPV1/HSP90B1	3
BP	GO:1902235	regulation of endoplasmic reticulum stress-induced intrinsic apoptotic signaling pathway	3/97	33/18870	0.000642344	0.00253454	0.00117429	SIRT1/PTPN2/XBP1	3
BP	GO:0060491	regulation of cell projection assembly	6/97	205/18870	0.000664569	0.00261927	0.00121355	AKT1/PIK3CA/PIK3R1/RAC1/HSP90AA1/EPHB2	6
BP	GO:0002260	lymphocyte homeostasis	4/97	77/18870	0.000666228	0.0026199	0.00121384	IL2/BCL2/AKT1/MIF	4
BP	GO:0032729	positive regulation of type II interferon production	4/97	77/18870	0.000666228	0.0026199	0.00121384	TNF/IL2/JAK2/TLR9	4
BP	GO:0006066	alcohol metabolic process	8/97	373/18870	0.000676572	0.00265758	0.0012313	CFTR/CYP2C9/CYP2D6/CYP3A4/PON1/NFKB1/PTK2B/AKR1B10	8
BP	GO:0071333	cellular response to glucose stimulus	5/97	136/18870	0.00068461	0.00268613	0.00124452	CFTR/IGF1R/PIK3CA/XBP1/ERN1	5
BP	GO:0042509	regulation of tyrosine phosphorylation of STAT protein	4/97	78/18870	0.000699496	0.0027294	0.00126457	TNF/IL2/JAK2/PTPN2	4
BP	GO:0097009	energy homeostasis	4/97	78/18870	0.000699496	0.0027294	0.00126457	SIRT1/STAT3/PIK3CA/TRPV1	4
BP	GO:0071560	cellular response to transforming growth factor beta stimulus	7/97	287/18870	0.00069998	0.0027294	0.00126457	IGF1R/PPARA/PPARG/SIRT1/HDAC1/STAT3/ADAM17	7
BP	GO:0006644	phospholipid metabolic process	8/97	375/18870	0.000700548	0.0027294	0.00126457	PIK3CG/PON1/PIK3CA/PIK3R1/PLA2G7/PIK3CB/PIK3CD/PLA2G1B	8
BP	GO:0043276	anoikis	3/97	34/18870	0.00070189	0.0027294	0.00126457	BCL2/AKT1/PIK3CA	3
BP	GO:0046320	regulation of fatty acid oxidation	3/97	34/18870	0.00070189	0.0027294	0.00126457	CPT1A/PPARA/AKT1	3
BP	GO:0048265	response to pain	3/97	34/18870	0.00070189	0.0027294	0.00126457	AKT1/CALCA/TRPV1	3
BP	GO:0071353	cellular response to interleukin-4	3/97	34/18870	0.00070189	0.0027294	0.00126457	PTPN2/FASN/XBP1	3
BP	GO:0006986	response to unfolded protein	5/97	137/18870	0.000707684	0.00274581	0.00127218	PIK3R1/PTPN2/HSP90AA1/XBP1/ERN1	5
BP	GO:0010466	negative regulation of peptidase activity	5/97	137/18870	0.000707684	0.00274581	0.00127218	VEGFA/TNF/SERPINE1/MMP9/AKT1	5
BP	GO:0045936	negative regulation of phosphate metabolic process	8/97	376/18870	0.000712791	0.00276256	0.00127993	PPARG/SIRT1/TNF/IL2/AKT1/PTPN2/PIK3CB/EPHB2	8
BP	GO:0008016	regulation of heart contraction	6/97	208/18870	0.000716999	0.00277271	0.00128464	PIK3CG/TNF/MDM2/HSP90AA1/EDNRA/TRPV1	6
BP	GO:0031330	negative regulation of cellular catabolic process	6/97	208/18870	0.000716999	0.00277271	0.00128464	PIK3CG/BCL2/STAT3/AKT1/PIK3CA/MET	6
BP	GO:0010563	negative regulation of phosphorus metabolic process	8/97	377/18870	0.000725206	0.00280135	0.00129791	PPARG/SIRT1/TNF/IL2/AKT1/PTPN2/PIK3CB/EPHB2	8
BP	GO:0071331	cellular response to hexose stimulus	5/97	138/18870	0.000731336	0.00282191	0.00130743	CFTR/IGF1R/PIK3CA/XBP1/ERN1	5
BP	GO:0019362	pyridine nucleotide metabolic process	4/97	79/18870	0.000733924	0.00282254	0.00130772	NAMPT/NQO1/CD38/IDO1	4
BP	GO:0046496	nicotinamide nucleotide metabolic process	4/97	79/18870	0.000733924	0.00282254	0.00130772	NAMPT/NQO1/CD38/IDO1	4
BP	GO:0051966	regulation of synaptic transmission, glutamatergic	4/97	79/18870	0.000733924	0.00282254	0.00130772	TNF/PTGS2/PTK2B/ADORA2A	4
BP	GO:1902806	regulation of cell cycle G1/S phase transition	6/97	209/18870	0.000735169	0.00282421	0.0013085	BCL2/EGFR/AKT1/MDM2/ADAM17/PLK2	6
BP	GO:0045732	positive regulation of protein catabolic process	6/97	210/18870	0.000753694	0.0028922	0.00134	TNF/AKT1/MDM2/HSP90AA1/MAPK9/PLK2	6
BP	GO:0030100	regulation of endocytosis	7/97	291/18870	0.000759273	0.00291041	0.00134843	INSR/VEGFA/TNF/SERPINE1/RAC1/PIK3CB/MAGI2	7
BP	GO:0002460	adaptive immune response based on somatic recombination of immune receptors built from immunoglobulin superfamily domains	8/97	380/18870	0.000763502	0.00291257	0.00134944	AHR/TNF/IL2/STAT3/JAK2/ARG1/EPHB2/ADAM17	8
BP	GO:0030224	monocyte differentiation	3/97	35/18870	0.000764842	0.00291257	0.00134944	PPARG/VEGFA/FASN	3
BP	GO:0051968	positive regulation of synaptic transmission, glutamatergic	3/97	35/18870	0.000764842	0.00291257	0.00134944	PTGS2/PTK2B/ADORA2A	3
BP	GO:0070633	transepithelial transport	3/97	35/18870	0.000764842	0.00291257	0.00134944	CFTR/ABCB1/ABCG2	3
BP	GO:1901099	negative regulation of signal transduction in absence of ligand	3/97	35/18870	0.000764842	0.00291257	0.00134944	TNF/BCL2/AKT1	3
BP	GO:2001240	negative regulation of extrinsic apoptotic signaling pathway in absence of ligand	3/97	35/18870	0.000764842	0.00291257	0.00134944	TNF/BCL2/AKT1	3
BP	GO:0032371	regulation of sterol transport	4/97	80/18870	0.000769535	0.00292089	0.00135329	PPARG/SIRT1/PON1/NFKB1	4
BP	GO:0032374	regulation of cholesterol transport	4/97	80/18870	0.000769535	0.00292089	0.00135329	PPARG/SIRT1/PON1/NFKB1	4
BP	GO:0090049	regulation of cell migration involved in sprouting angiogenesis	4/97	80/18870	0.000769535	0.00292089	0.00135329	VEGFA/PTGS2/KDR/PLK2	4
BP	GO:0008203	cholesterol metabolic process	5/97	140/18870	0.000780408	0.00295253	0.00136795	CFTR/CYP2C9/CYP2D6/CYP3A4/PON1	5
BP	GO:0008360	regulation of cell shape	5/97	140/18870	0.000780408	0.00295253	0.00136795	VEGFA/F2/KDR/RAC1/PTK2B	5
BP	GO:0071326	cellular response to monosaccharide stimulus	5/97	140/18870	0.000780408	0.00295253	0.00136795	CFTR/IGF1R/PIK3CA/XBP1/ERN1	5
BP	GO:0071559	response to transforming growth factor beta	7/97	293/18870	0.000790376	0.002987	0.00138392	IGF1R/PPARA/PPARG/SIRT1/HDAC1/STAT3/ADAM17	7
BP	GO:0045619	regulation of lymphocyte differentiation	6/97	212/18870	0.000791825	0.00298925	0.00138496	IL2/ERBB2/PTPN2/MMP14/XBP1/TLR9	6
BP	GO:0015918	sterol transport	5/97	141/18870	0.000805846	0.00303097	0.00140429	CFTR/PPARG/SIRT1/PON1/NFKB1	5
BP	GO:0046887	positive regulation of hormone secretion	5/97	141/18870	0.000805846	0.00303097	0.00140429	CFTR/PPARG/F2/JAK2/CD38	5
BP	GO:0007422	peripheral nervous system development	4/97	81/18870	0.000806349	0.00303097	0.00140429	ERBB2/AKT1/RELA/ILK	4
BP	GO:0050810	regulation of steroid biosynthetic process	4/97	81/18870	0.000806349	0.00303097	0.00140429	IGF1R/SIRT1/TNF/NFKB1	4
BP	GO:0042098	T cell proliferation	6/97	213/18870	0.000811442	0.00304683	0.00141164	PIK3CG/IL2/ERBB2/JAK2/ARG1/IDO1	6
BP	GO:0008544	epidermis development	8/97	385/18870	0.000830943	0.00310462	0.00143842	INSR/PPARA/HDAC1/TNF/BCL2/EGFR/MET/RELA	8
BP	GO:0001569	branching involved in blood vessel morphogenesis	3/97	36/18870	0.000831277	0.00310462	0.00143842	VEGFA/KDR/EDNRA	3
BP	GO:0032094	response to food	3/97	36/18870	0.000831277	0.00310462	0.00143842	PPARA/AKT1/MPO	3
BP	GO:0070670	response to interleukin-4	3/97	36/18870	0.000831277	0.00310462	0.00143842	PTPN2/FASN/XBP1	3
BP	GO:2000352	negative regulation of endothelial cell apoptotic process	3/97	36/18870	0.000831277	0.00310462	0.00143842	SERPINE1/KDR/TEK	3
BP	GO:0007260	tyrosine phosphorylation of STAT protein	4/97	82/18870	0.00084439	0.00315022	0.00145954	TNF/IL2/JAK2/PTPN2	4
BP	GO:0007492	endoderm development	4/97	83/18870	0.00088368	0.00328978	0.0015242	HDAC1/MMP2/MMP9/MMP14	4
BP	GO:0051149	positive regulation of muscle cell differentiation	4/97	83/18870	0.00088368	0.00328978	0.0015242	SIRT1/BCL2/MMP14/MDM2	4
BP	GO:0050852	T cell receptor signaling pathway	5/97	144/18870	0.000885884	0.00329447	0.00152638	MAPK1/PIK3CA/PTPN2/RELA/PIK3CD	5
BP	GO:0042755	eating behavior	3/97	37/18870	0.000901268	0.00333746	0.0015463	CPT1A/STAT3/ADORA2A	3
BP	GO:0043243	positive regulation of protein-containing complex disassembly	3/97	37/18870	0.000901268	0.00333746	0.0015463	IGF1R/INSR/TNF	3
BP	GO:0046326	positive regulation of glucose import	3/97	37/18870	0.000901268	0.00333746	0.0015463	INSR/AKT1/PIK3R1	3
BP	GO:0046677	response to antibiotic	3/97	37/18870	0.000901268	0.00333746	0.0015463	JAK2/MDM2/HSP90AA1	3
BP	GO:0070374	positive regulation of ERK1 and ERK2 cascade	6/97	218/18870	0.000915226	0.00338198	0.00156692	TNF/EGFR/KDR/TEK/PTK2B/MIF	6
BP	GO:1902115	regulation of organelle assembly	6/97	218/18870	0.000915226	0.00338198	0.00156692	TNF/AKT1/PTK2B/EPHB2/MAPK9/PLK2	6
BP	GO:0032024	positive regulation of insulin secretion	4/97	84/18870	0.000924242	0.00340019	0.00157536	CFTR/F2/JAK2/CD38	4
BP	GO:0048678	response to axon injury	4/97	84/18870	0.000924242	0.00340019	0.00157536	IGF1R/MMP2/BCL2/JAK2	4
BP	GO:0060395	SMAD protein signal transduction	4/97	84/18870	0.000924242	0.00340019	0.00157536	PPARG/HNF4A/JAK2/MAGI2	4
BP	GO:0072332	intrinsic apoptotic signaling pathway by p53 class mediator	4/97	84/18870	0.000924242	0.00340019	0.00157536	SIRT1/BCL2/MDM2/MIF	4
BP	GO:0002366	leukocyte activation involved in immune response	7/97	301/18870	0.000925023	0.00340019	0.00157536	PIK3CG/TNF/IL2/STAT3/PTK2B/XBP1/PIK3CD	7
BP	GO:0055123	digestive system development	5/97	146/18870	0.000942438	0.00346056	0.00160333	INSR/TNF/BCL2/EGFR/TLR9	5
BP	GO:0032414	positive regulation of ion transmembrane transporter activity	4/97	85/18870	0.000966098	0.00352888	0.00163498	CFTR/ABCB1/EDNRA/EPHB2	4
BP	GO:0034103	regulation of tissue remodeling	4/97	85/18870	0.000966098	0.00352888	0.00163498	PPARG/IL2/CALCA/CD38	4
BP	GO:0051101	regulation of DNA binding	4/97	85/18870	0.000966098	0.00352888	0.00163498	PPARG/MMP9/JAK2/MAPK8	4
BP	GO:0071230	cellular response to amino acid stimulus	4/97	85/18870	0.000966098	0.00352888	0.00163498	TNF/MMP2/EGFR/XBP1	4
BP	GO:0072524	pyridine-containing compound metabolic process	4/97	85/18870	0.000966098	0.00352888	0.00163498	NAMPT/NQO1/CD38/IDO1	4
BP	GO:0002335	mature B cell differentiation	3/97	38/18870	0.00097489	0.00354247	0.00164128	IL2/PTK2B/XBP1	3
BP	GO:0032373	positive regulation of sterol transport	3/97	38/18870	0.00097489	0.00354247	0.00164128	PPARG/SIRT1/PON1	3
BP	GO:0032376	positive regulation of cholesterol transport	3/97	38/18870	0.00097489	0.00354247	0.00164128	PPARG/SIRT1/PON1	3
BP	GO:0043516	regulation of DNA damage response, signal transduction by p53 class mediator	3/97	38/18870	0.00097489	0.00354247	0.00164128	SIRT1/MDM2/MIF	3
BP	GO:1902229	regulation of intrinsic apoptotic signaling pathway in response to DNA damage	3/97	38/18870	0.00097489	0.00354247	0.00164128	SIRT1/BCL2/MIF	3
BP	GO:0001933	negative regulation of protein phosphorylation	7/97	304/18870	0.000979946	0.00355714	0.00164808	PPARG/SIRT1/IL2/AKT1/PTPN2/PIK3CB/EPHB2	7
BP	GO:0002263	cell activation involved in immune response	7/97	305/18870	0.000998814	0.00362187	0.00167806	PIK3CG/TNF/IL2/STAT3/PTK2B/XBP1/PIK3CD	7
BP	GO:0032370	positive regulation of lipid transport	4/97	86/18870	0.00100927	0.0036522	0.00169212	PPARG/SIRT1/PON1/MIF	4
BP	GO:0033273	response to vitamin	4/97	86/18870	0.00100927	0.0036522	0.00169212	IGF1R/PTGS2/MDM2/RELA	4
BP	GO:0044242	cellular lipid catabolic process	6/97	223/18870	0.00102896	0.00371959	0.00172334	CPT1A/PPARA/PIK3CG/AKT1/PLA2G7/AKR1B10	6
BP	GO:0001662	behavioral fear response	3/97	39/18870	0.00105221	0.00378407	0.00175321	BCL2/RPS6KB1/EPHB2	3
BP	GO:0014037	Schwann cell differentiation	3/97	39/18870	0.00105221	0.00378407	0.00175321	AKT1/RELA/ILK	3
BP	GO:0031281	positive regulation of cyclase activity	3/97	39/18870	0.00105221	0.00378407	0.00175321	NOS2/MAPK8/EDNRA	3
BP	GO:0032885	regulation of polysaccharide biosynthetic process	3/97	39/18870	0.00105221	0.00378407	0.00175321	INSR/AKT1/NFKB1	3
BP	GO:0098926	postsynaptic signal transduction	3/97	39/18870	0.00105221	0.00378407	0.00175321	JAK2/ACHE/RELA	3
BP	GO:0033077	T cell differentiation in thymus	4/97	87/18870	0.00105378	0.00378581	0.00175402	ERBB2/BCL2/PTPN2/ADAM17	4
BP	GO:0002832	negative regulation of response to biotic stimulus	5/97	150/18870	0.00106356	0.00380138	0.00176123	AHR/PPARG/AKT1/PTPN2/ARG1	5
BP	GO:0008584	male gonad development	5/97	150/18870	0.00106356	0.00380138	0.00176123	INSR/BCL2/ESR1/MMP14/TLR9	5
BP	GO:0051092	positive regulation of NF-kappaB transcription factor activity	5/97	150/18870	0.00106356	0.00380138	0.00176123	TNF/STAT3/RELA/TLR9/PLA2G1B	5
BP	GO:0072073	kidney epithelium development	5/97	150/18870	0.00106356	0.00380138	0.00176123	VEGFA/BCL2/EDNRA/ILK/MAGI2	5
BP	GO:1902652	secondary alcohol metabolic process	5/97	150/18870	0.00106356	0.00380138	0.00176123	CFTR/CYP2C9/CYP2D6/CYP3A4/PON1	5
BP	GO:0001890	placenta development	5/97	151/18870	0.00109556	0.00390378	0.00180868	PPARG/PTGS2/EGFR/MAPK1/AKT1	5
BP	GO:0046546	development of primary male sexual characteristics	5/97	151/18870	0.00109556	0.00390378	0.00180868	INSR/BCL2/ESR1/MMP14/TLR9	5
BP	GO:0071322	cellular response to carbohydrate stimulus	5/97	151/18870	0.00109556	0.00390378	0.00180868	CFTR/IGF1R/PIK3CA/XBP1/ERN1	5
BP	GO:0019932	second-messenger-mediated signaling	7/97	310/18870	0.0010975	0.00390668	0.00181002	AHR/VEGFA/TNF/EGFR/NOS2/KDR/CXCR1	7
BP	GO:0050672	negative regulation of lymphocyte proliferation	4/97	88/18870	0.00109965	0.00391038	0.00181174	IL2/ERBB2/ARG1/IDO1	4
BP	GO:0010821	regulation of mitochondrion organization	5/97	152/18870	0.00112828	0.00398113	0.00184451	PPARG/MMP9/AKT1/KDR/MAPK8	5
BP	GO:0001953	negative regulation of cell-matrix adhesion	3/97	40/18870	0.00113331	0.00398113	0.00184451	SERPINE1/PIK3R1/MMP14	3
BP	GO:0002209	behavioral defense response	3/97	40/18870	0.00113331	0.00398113	0.00184451	BCL2/RPS6KB1/EPHB2	3
BP	GO:0008210	estrogen metabolic process	3/97	40/18870	0.00113331	0.00398113	0.00184451	CYP2C9/CYP2D6/CYP3A4	3
BP	GO:0030279	negative regulation of ossification	3/97	40/18870	0.00113331	0.00398113	0.00184451	BCL2/CALCA/PTK2B	3
BP	GO:0032570	response to progesterone	3/97	40/18870	0.00113331	0.00398113	0.00184451	IGF1R/RELA/CD38	3
BP	GO:0043368	positive T cell selection	3/97	40/18870	0.00113331	0.00398113	0.00184451	BCL2/STAT3/PTPN2	3
BP	GO:0002676	regulation of chronic inflammatory response	2/97	10/18870	0.00114569	0.00398113	0.00184451	TNF/IDO1	2
BP	GO:0014820	tonic smooth muscle contraction	2/97	10/18870	0.00114569	0.00398113	0.00184451	EDNRA/CD38	2
BP	GO:0032070	regulation of deoxyribonuclease activity	2/97	10/18870	0.00114569	0.00398113	0.00184451	SIRT1/AKT1	2
BP	GO:0033085	negative regulation of T cell differentiation in thymus	2/97	10/18870	0.00114569	0.00398113	0.00184451	ERBB2/PTPN2	2
BP	GO:0033210	leptin-mediated signaling pathway	2/97	10/18870	0.00114569	0.00398113	0.00184451	SIRT1/STAT3	2
BP	GO:0035747	natural killer cell chemotaxis	2/97	10/18870	0.00114569	0.00398113	0.00184451	PIK3CG/PIK3CD	2
BP	GO:0042135	neurotransmitter catabolic process	2/97	10/18870	0.00114569	0.00398113	0.00184451	ACHE/MAOA	2
BP	GO:0060397	growth hormone receptor signaling pathway via JAK-STAT	2/97	10/18870	0.00114569	0.00398113	0.00184451	STAT3/JAK2	2
BP	GO:0071803	positive regulation of podosome assembly	2/97	10/18870	0.00114569	0.00398113	0.00184451	TNF/MAPK9	2
BP	GO:1902237	positive regulation of endoplasmic reticulum stress-induced intrinsic apoptotic signaling pathway	2/97	10/18870	0.00114569	0.00398113	0.00184451	SIRT1/PTPN2	2
BP	GO:1903943	regulation of hepatocyte apoptotic process	2/97	10/18870	0.00114569	0.00398113	0.00184451	IGF1R/PPARA	2
BP	GO:1904179	positive regulation of adipose tissue development	2/97	10/18870	0.00114569	0.00398113	0.00184451	PPARG/SIRT1	2
BP	GO:2000347	positive regulation of hepatocyte proliferation	2/97	10/18870	0.00114569	0.00398113	0.00184451	TNF/XBP1	2
BP	GO:0014910	regulation of smooth muscle cell migration	4/97	89/18870	0.00114691	0.00398113	0.00184451	SERPINE1/BCL2/MDM2/RPS6KB1	4
BP	GO:0032945	negative regulation of mononuclear cell proliferation	4/97	89/18870	0.00114691	0.00398113	0.00184451	IL2/ERBB2/ARG1/IDO1	4
BP	GO:0034620	cellular response to unfolded protein	4/97	89/18870	0.00114691	0.00398113	0.00184451	PIK3R1/PTPN2/XBP1/ERN1	4
BP	GO:0048145	regulation of fibroblast proliferation	4/97	89/18870	0.00114691	0.00398113	0.00184451	EGFR/ESR1/MIF/PLA2G1B	4
BP	GO:0007163	establishment or maintenance of cell polarity	6/97	228/18870	0.00115327	0.00399922	0.0018529	IGF1R/TEK/RAC1/HSP90AA1/PTK2B/ILK	6
BP	GO:0007179	transforming growth factor beta receptor signaling pathway	6/97	229/18870	0.00117946	0.00408598	0.00189309	PPARA/PPARG/SIRT1/HDAC1/STAT3/ADAM17	6
BP	GO:0016125	sterol metabolic process	5/97	154/18870	0.00119587	0.00413874	0.00191754	CFTR/CYP2C9/CYP2D6/CYP3A4/PON1	5
BP	GO:0045454	cell redox homeostasis	3/97	41/18870	0.00121825	0.00419953	0.0019457	NOS2/NQO1/APEX1	3
BP	GO:0046627	negative regulation of insulin receptor signaling pathway	3/97	41/18870	0.00121825	0.00419953	0.0019457	PTPN2/RELA/RPS6KB1	3
BP	GO:1900016	negative regulation of cytokine production involved in inflammatory response	3/97	41/18870	0.00121825	0.00419953	0.0019457	PPARA/F2/EPHB2	3
BP	GO:1904994	regulation of leukocyte adhesion to vascular endothelial cell	3/97	41/18870	0.00121825	0.00419953	0.0019457	TNF/RELA/ELANE	3
BP	GO:0045807	positive regulation of endocytosis	5/97	155/18870	0.00123077	0.00423434	0.00196183	INSR/VEGFA/TNF/SERPINE1/MAGI2	5
BP	GO:0046488	phosphatidylinositol metabolic process	5/97	155/18870	0.00123077	0.00423434	0.00196183	PIK3CG/PIK3CA/PIK3R1/PIK3CB/PIK3CD	5
BP	GO:0032273	positive regulation of protein polymerization	4/97	91/18870	0.00124567	0.00427295	0.00197972	MET/RAC1/HSP90AA1/PTK2B	4
BP	GO:0045824	negative regulation of innate immune response	4/97	91/18870	0.00124567	0.00427295	0.00197972	PPARG/AKT1/PTPN2/ARG1	4
BP	GO:0097581	lamellipodium organization	4/97	91/18870	0.00124567	0.00427295	0.00197972	PIK3CA/PIK3R1/RAC1/HSP90AA1	4
BP	GO:0007411	axon guidance	6/97	233/18870	0.0012888	0.00441223	0.00204425	VEGFA/ERBB2/RAC1/EDNRA/EPHB2/ADAM17	6
BP	GO:0097485	neuron projection guidance	6/97	233/18870	0.0012888	0.00441223	0.00204425	VEGFA/ERBB2/RAC1/EDNRA/EPHB2/ADAM17	6
BP	GO:0031640	killing of cells of another organism	4/97	92/18870	0.00129721	0.00442801	0.00205156	F2/NOS2/ELANE/ARG1	4
BP	GO:0141061	disruption of cell in another organism	4/97	92/18870	0.00129721	0.00442801	0.00205156	F2/NOS2/ELANE/ARG1	4
BP	GO:1904063	negative regulation of cation transmembrane transport	4/97	92/18870	0.00129721	0.00442801	0.00205156	MMP9/BCL2/TLR9/GPR35	4
BP	GO:0016601	Rac protein signal transduction	3/97	42/18870	0.0013071	0.00443575	0.00205515	PIK3CG/RAC1/PIK3CB	3
BP	GO:0019674	NAD metabolic process	3/97	42/18870	0.0013071	0.00443575	0.00205515	NAMPT/CD38/IDO1	3
BP	GO:0071364	cellular response to epidermal growth factor stimulus	3/97	42/18870	0.0013071	0.00443575	0.00205515	ERBB2/EGFR/AKT1	3
BP	GO:0071402	cellular response to lipoprotein particle stimulus	3/97	42/18870	0.0013071	0.00443575	0.00205515	PPARG/AKT1/ADAM17	3
BP	GO:1900077	negative regulation of cellular response to insulin stimulus	3/97	42/18870	0.0013071	0.00443575	0.00205515	PTPN2/RELA/RPS6KB1	3
BP	GO:2000008	regulation of protein localization to cell surface	3/97	42/18870	0.0013071	0.00443575	0.00205515	TNF/AKT1/EPHB2	3
BP	GO:0010976	positive regulation of neuron projection development	5/97	158/18870	0.00134	0.00454301	0.00210484	IGF1R/VEGFA/PTK2B/EPHB2/MAGI2	5
BP	GO:0030641	regulation of cellular pH	4/97	93/18870	0.00135022	0.00456878	0.00211678	CA2/CFTR/BCL2/MAPK1	4
BP	GO:0042475	odontogenesis of dentin-containing tooth	4/97	93/18870	0.00135022	0.00456878	0.00211678	CFTR/PPARA/HDAC1/SERPINE1	4
BP	GO:0002221	pattern recognition receptor signaling pathway	6/97	236/18870	0.00137577	0.00465071	0.00215474	TNF/ESR1/PIK3R1/MAPK8/RELA/TLR9	6
BP	GO:0035966	response to topologically incorrect protein	5/97	159/18870	0.00137796	0.00465361	0.00215608	PIK3R1/PTPN2/HSP90AA1/XBP1/ERN1	5
BP	GO:0002551	mast cell chemotaxis	2/97	11/18870	0.00139561	0.00466908	0.00216325	VEGFA/PIK3CD	2
BP	GO:0006527	arginine catabolic process	2/97	11/18870	0.00139561	0.00466908	0.00216325	NOS2/ARG1	2
BP	GO:0010887	negative regulation of cholesterol storage	2/97	11/18870	0.00139561	0.00466908	0.00216325	PPARA/PPARG	2
BP	GO:0031915	positive regulation of synaptic plasticity	2/97	11/18870	0.00139561	0.00466908	0.00216325	PTGS2/EPHB2	2
BP	GO:0032000	positive regulation of fatty acid beta-oxidation	2/97	11/18870	0.00139561	0.00466908	0.00216325	CPT1A/PPARA	2
BP	GO:0051709	regulation of killing of cells of another organism	2/97	11/18870	0.00139561	0.00466908	0.00216325	NOS2/ARG1	2
BP	GO:0070944	neutrophil-mediated killing of bacterium	2/97	11/18870	0.00139561	0.00466908	0.00216325	F2/ELANE	2
BP	GO:0086100	endothelin receptor signaling pathway	2/97	11/18870	0.00139561	0.00466908	0.00216325	PTK2B/EDNRA	2
BP	GO:2000343	positive regulation of chemokine (C-X-C motif) ligand 2 production	2/97	11/18870	0.00139561	0.00466908	0.00216325	TNF/MIF	2
BP	GO:0032735	positive regulation of interleukin-12 production	3/97	43/18870	0.00139992	0.00466908	0.00216325	RELA/TLR9/IDO1	3
BP	GO:0055090	acylglycerol homeostasis	3/97	43/18870	0.00139992	0.00466908	0.00216325	SIRT1/HNF4A/XBP1	3
BP	GO:0070328	triglyceride homeostasis	3/97	43/18870	0.00139992	0.00466908	0.00216325	SIRT1/HNF4A/XBP1	3
BP	GO:1904646	cellular response to amyloid-beta	3/97	43/18870	0.00139992	0.00466908	0.00216325	IGF1R/TNF/EPHB2	3
BP	GO:0009791	post-embryonic development	4/97	94/18870	0.00140474	0.00467507	0.00216603	VEGFA/BCL2/JAK2/KDR	4
BP	GO:0006909	phagocytosis	6/97	237/18870	0.00140573	0.00467507	0.00216603	TNF/PIK3CA/MET/RAC1/ELANE/ADORA2A	6
BP	GO:0051651	maintenance of location in cell	6/97	237/18870	0.00140573	0.00467507	0.00216603	F2/SIRT1/AKT1/PTK2B/TRPV1/HSP90B1	6
BP	GO:0017015	regulation of transforming growth factor beta receptor signaling pathway	5/97	160/18870	0.0014167	0.00470706	0.00218085	PPARA/PPARG/SIRT1/HDAC1/ADAM17	5
BP	GO:0051017	actin filament bundle assembly	5/97	161/18870	0.00145624	0.00483383	0.00223958	PIK3R1/MET/RAC1/PTK2B/HSP90B1	5
BP	GO:0042326	negative regulation of phosphorylation	7/97	327/18870	0.00149161	0.00494493	0.00229106	PPARG/SIRT1/IL2/AKT1/PTPN2/PIK3CB/EPHB2	7
BP	GO:0048592	eye morphogenesis	5/97	162/18870	0.00149659	0.00494493	0.00229106	VEGFA/BCL2/STAT3/KDR/EPHB2	5
BP	GO:0006509	membrane protein ectodomain proteolysis	3/97	44/18870	0.00149679	0.00494493	0.00229106	TNF/ADAM17/MMP7	3
BP	GO:0010828	positive regulation of glucose transmembrane transport	3/97	44/18870	0.00149679	0.00494493	0.00229106	INSR/AKT1/PIK3R1	3
BP	GO:0042771	intrinsic apoptotic signaling pathway in response to DNA damage by p53 class mediator	3/97	44/18870	0.00149679	0.00494493	0.00229106	SIRT1/BCL2/MIF	3
BP	GO:0014909	smooth muscle cell migration	4/97	96/18870	0.00151834	0.00499721	0.00231528	SERPINE1/BCL2/MDM2/RPS6KB1	4
BP	GO:0034109	homotypic cell-cell adhesion	4/97	96/18870	0.00151834	0.00499721	0.00231528	PIK3CG/JAK2/PIK3CB/ILK	4
BP	GO:0042982	amyloid precursor protein metabolic process	4/97	96/18870	0.00151834	0.00499721	0.00231528	TNF/ACHE/RELA/ADAM17	4
BP	GO:0070664	negative regulation of leukocyte proliferation	4/97	96/18870	0.00151834	0.00499721	0.00231528	IL2/ERBB2/ARG1/IDO1	4
BP	GO:0050905	neuromuscular process	5/97	163/18870	0.00153775	0.00505158	0.00234047	TNF/HSP90AA1/EDNRA/RPS6KB1/ADORA2A	5
BP	GO:1903844	regulation of cellular response to transforming growth factor beta stimulus	5/97	163/18870	0.00153775	0.00505158	0.00234047	PPARA/PPARG/SIRT1/HDAC1/ADAM17	5
BP	GO:0006913	nucleocytoplasmic transport	7/97	330/18870	0.00157137	0.00515232	0.00238714	PTGS2/STAT3/AKT1/JAK2/PIK3R1/MDM2/HSP90AA1	7
BP	GO:0051169	nuclear transport	7/97	330/18870	0.00157137	0.00515232	0.00238714	PTGS2/STAT3/AKT1/JAK2/PIK3R1/MDM2/HSP90AA1	7
BP	GO:0051153	regulation of striated muscle cell differentiation	4/97	97/18870	0.00157747	0.00516264	0.00239193	PPARA/BCL2/MMP14/XBP1	4
BP	GO:1903035	negative regulation of response to wounding	4/97	97/18870	0.00157747	0.00516264	0.00239193	F2/TNF/SERPINE1/STAT3	4
BP	GO:0002347	response to tumor cell	3/97	45/18870	0.00159776	0.00521251	0.00241503	AHR/RELA/DAPK1	3
BP	GO:0042596	fear response	3/97	45/18870	0.00159776	0.00521251	0.00241503	BCL2/RPS6KB1/EPHB2	3
BP	GO:0051602	response to electrical stimulus	3/97	45/18870	0.00159776	0.00521251	0.00241503	MMP2/RPS6KB1/NQO1	3
BP	GO:0016236	macroautophagy	7/97	331/18870	0.00159868	0.00521251	0.00241503	SIRT1/AKT1/PIK3CA/KDR/MAPK8/EPHB2/ERN1	7
BP	GO:0035051	cardiocyte differentiation	5/97	165/18870	0.00162258	0.00528056	0.00244656	PPARA/VEGFA/EGFR/MAPK1/EDNRA	5
BP	GO:0061572	actin filament bundle organization	5/97	165/18870	0.00162258	0.00528056	0.00244656	PIK3R1/MET/RAC1/PTK2B/HSP90B1	5
BP	GO:0006721	terpenoid metabolic process	4/97	98/18870	0.00163819	0.00531651	0.00246322	CYP2C9/CYP2D6/CYP3A4/AKR1B10	4
BP	GO:0032410	negative regulation of transporter activity	4/97	98/18870	0.00163819	0.00531651	0.00246322	MMP9/TLR9/EPHB2/GPR35	4
BP	GO:1901992	positive regulation of mitotic cell cycle phase transition	4/97	98/18870	0.00163819	0.00531651	0.00246322	EGFR/AKT1/MDM2/ADAM17	4
BP	GO:0016485	protein processing	6/97	245/18870	0.00166378	0.00537692	0.00249121	SERPINE1/MMP14/F3/MDM2/PLA2G7/ADAM17	6
BP	GO:0010459	negative regulation of heart rate	2/97	12/18870	0.00166913	0.00537692	0.00249121	TNF/TRPV1	2
BP	GO:0010749	regulation of nitric oxide mediated signal transduction	2/97	12/18870	0.00166913	0.00537692	0.00249121	VEGFA/EGFR	2
BP	GO:0030656	regulation of vitamin metabolic process	2/97	12/18870	0.00166913	0.00537692	0.00249121	TNF/NFKB1	2
BP	GO:0031650	regulation of heat generation	2/97	12/18870	0.00166913	0.00537692	0.00249121	TNF/PTGS2	2
BP	GO:0071394	cellular response to testosterone stimulus	2/97	12/18870	0.00166913	0.00537692	0.00249121	IGF1R/SIRT1	2
BP	GO:0097084	vascular associated smooth muscle cell development	2/97	12/18870	0.00166913	0.00537692	0.00249121	VEGFA/EDNRA	2
BP	GO:2001267	regulation of cysteine-type endopeptidase activity involved in apoptotic signaling pathway	2/97	12/18870	0.00166913	0.00537692	0.00249121	MMP9/JAK2	2
BP	GO:0048863	stem cell differentiation	6/97	246/18870	0.00169841	0.00545054	0.00252532	HDAC1/BCL2/MAPK1/STAT3/ESR1/EDNRA	6
BP	GO:0006576	biogenic amine metabolic process	4/97	99/18870	0.00170052	0.00545054	0.00252532	EDNRA/MAOA/IDO1/ODC1	4
BP	GO:0098869	cellular oxidant detoxification	4/97	99/18870	0.00170052	0.00545054	0.00252532	PTGS1/PTGS2/MPO/NQO1	4
BP	GO:0141060	disruption of anatomical structure in another organism	4/97	99/18870	0.00170052	0.00545054	0.00252532	F2/NOS2/ELANE/ARG1	4
BP	GO:0003009	skeletal muscle contraction	3/97	46/18870	0.0017029	0.00545054	0.00252532	TNF/HSP90AA1/RPS6KB1	3
BP	GO:0032881	regulation of polysaccharide metabolic process	3/97	46/18870	0.0017029	0.00545054	0.00252532	INSR/AKT1/NFKB1	3
BP	GO:0035272	exocrine system development	3/97	46/18870	0.0017029	0.00545054	0.00252532	INSR/TNF/EGFR	3
BP	GO:0048639	positive regulation of developmental growth	5/97	167/18870	0.0017108	0.00547079	0.0025347	INSR/VEGFA/BCL2/AKT1/RPS6KB1	5
BP	GO:0016032	viral process	8/97	432/18870	0.00172967	0.00552609	0.00256032	INSR/PPARA/HDAC1/TNF/BCL2/EGFR/AKT1/ANPEP	8
BP	GO:0022604	regulation of cell morphogenesis	6/97	247/18870	0.00173359	0.00553354	0.00256377	VEGFA/F2/KDR/RAC1/PTK2B/EPHB2	6
BP	GO:0034446	substrate adhesion-dependent cell spreading	4/97	100/18870	0.00176447	0.00562184	0.00260468	PIK3R1/TEK/RAC1/ILK	4
BP	GO:0071901	negative regulation of protein serine/threonine kinase activity	4/97	100/18870	0.00176447	0.00562184	0.00260468	PPARG/SIRT1/AKT1/PIK3CB	4
BP	GO:0045444	fat cell differentiation	6/97	248/18870	0.00176931	0.00563213	0.00260945	PPARG/SIRT1/TNF/PTGS2/AKT1/XBP1	6
BP	GO:0034250	positive regulation of amide metabolic process	5/97	169/18870	0.00180249	0.00572195	0.00265106	TNF/ERBB2/PTK2B/RELA/RPS6KB1	5
BP	GO:0002703	regulation of leukocyte mediated immunity	6/97	249/18870	0.0018056	0.00572195	0.00265106	AHR/TNF/IL2/NOS2/ARG1/TLR9	6
BP	GO:0010830	regulation of myotube differentiation	3/97	47/18870	0.00181228	0.00572195	0.00265106	BCL2/MMP14/XBP1	3
BP	GO:0035850	epithelial cell differentiation involved in kidney development	3/97	47/18870	0.00181228	0.00572195	0.00265106	MMP9/EDNRA/MAGI2	3
BP	GO:0042311	vasodilation	3/97	47/18870	0.00181228	0.00572195	0.00265106	TNF/CALCA/ADORA2A	3
BP	GO:0043029	T cell homeostasis	3/97	47/18870	0.00181228	0.00572195	0.00265106	IL2/BCL2/AKT1	3
BP	GO:0043666	regulation of phosphoprotein phosphatase activity	3/97	47/18870	0.00181228	0.00572195	0.00265106	TNF/MAGI2/HSP90B1	3
BP	GO:0051353	positive regulation of oxidoreductase activity	3/97	47/18870	0.00181228	0.00572195	0.00265106	TNF/AKT1/PIK3CB	3
BP	GO:0140353	lipid export from cell	3/97	47/18870	0.00181228	0.00572195	0.00265106	PTGS2/NOS2/MIF	3
BP	GO:0009615	response to virus	8/97	436/18870	0.0018323	0.00577992	0.00267792	TNF/BCL2/JAK2/NFKB1/HSP90AA1/RELA/TLR9/ODC1	8
BP	GO:0045017	glycerolipid biosynthetic process	6/97	250/18870	0.00184244	0.00580669	0.00269032	PIK3CG/SIRT1/PIK3CA/PIK3R1/PIK3CB/PIK3CD	6
BP	GO:1901617	organic hydroxy compound biosynthetic process	6/97	251/18870	0.00187986	0.00591926	0.00274248	CFTR/CYP3A4/SIRT1/TNF/NFKB1/PTK2B	6
BP	GO:0007265	Ras protein signal transduction	7/97	341/18870	0.00189269	0.00595429	0.00275871	PIK3CG/MET/RAC1/PIK3CB/EPHB2/GPR35/PLK2	7
BP	GO:0002027	regulation of heart rate	4/97	102/18870	0.00189736	0.00595944	0.00276109	TNF/MDM2/EDNRA/TRPV1	4
BP	GO:0030856	regulation of epithelial cell differentiation	5/97	171/18870	0.00189774	0.00595944	0.00276109	VEGFA/TNF/SERPINE1/MMP9/TLR9	5
BP	GO:0031670	cellular response to nutrient	3/97	48/18870	0.00192594	0.00603715	0.0027971	MDM2/XBP1/RPS6KB1	3
BP	GO:0099601	regulation of neurotransmitter receptor activity	3/97	48/18870	0.00192594	0.00603715	0.0027971	PTK2B/EPHB2/DAPK1	3
BP	GO:0045089	positive regulation of innate immune response	7/97	343/18870	0.00195622	0.0061035	0.00282784	TNF/ESR1/PIK3R1/MAPK8/HSP90AA1/RELA/TLR9	7
BP	GO:0002357	defense response to tumor cell	2/97	13/18870	0.00196601	0.0061035	0.00282784	RELA/DAPK1	2
BP	GO:0019627	urea metabolic process	2/97	13/18870	0.00196601	0.0061035	0.00282784	CYP2C9/ARG1	2
BP	GO:0031392	regulation of prostaglandin biosynthetic process	2/97	13/18870	0.00196601	0.0061035	0.00282784	SIRT1/PTGS2	2
BP	GO:0042976	activation of Janus kinase activity	2/97	13/18870	0.00196601	0.0061035	0.00282784	JAK2/PTK2B	2
BP	GO:0045986	negative regulation of smooth muscle contraction	2/97	13/18870	0.00196601	0.0061035	0.00282784	PTGS2/CALCA	2
BP	GO:0051918	negative regulation of fibrinolysis	2/97	13/18870	0.00196601	0.0061035	0.00282784	F2/SERPINE1	2
BP	GO:0061029	eyelid development in camera-type eye	2/97	13/18870	0.00196601	0.0061035	0.00282784	HDAC1/EGFR	2
BP	GO:0071801	regulation of podosome assembly	2/97	13/18870	0.00196601	0.0061035	0.00282784	TNF/MAPK9	2
BP	GO:0071941	nitrogen cycle metabolic process	2/97	13/18870	0.00196601	0.0061035	0.00282784	CYP2C9/ARG1	2
BP	GO:0006885	regulation of pH	4/97	103/18870	0.00196633	0.0061035	0.00282784	CA2/CFTR/BCL2/MAPK1	4
BP	GO:0002758	innate immune response-activating signaling pathway	6/97	255/18870	0.00203531	0.00629408	0.00291614	TNF/ESR1/PIK3R1/MAPK8/RELA/TLR9	6
BP	GO:0019218	regulation of steroid metabolic process	4/97	104/18870	0.00203702	0.00629408	0.00291614	IGF1R/SIRT1/TNF/NFKB1	4
BP	GO:0002673	regulation of acute inflammatory response	3/97	49/18870	0.00204395	0.00629408	0.00291614	PIK3CG/TNF/PTGS2	3
BP	GO:0014911	positive regulation of smooth muscle cell migration	3/97	49/18870	0.00204395	0.00629408	0.00291614	BCL2/MDM2/RPS6KB1	3
BP	GO:0035987	endodermal cell differentiation	3/97	49/18870	0.00204395	0.00629408	0.00291614	MMP2/MMP9/MMP14	3
BP	GO:0042220	response to cocaine	3/97	49/18870	0.00204395	0.00629408	0.00291614	MDM2/HSP90AA1/PTK2B	3
BP	GO:0043457	regulation of cellular respiration	3/97	49/18870	0.00204395	0.00629408	0.00291614	TNF/NOS2/PIK3CA	3
BP	GO:1903170	negative regulation of calcium ion transmembrane transport	3/97	49/18870	0.00204395	0.00629408	0.00291614	BCL2/TLR9/GPR35	3
BP	GO:2000378	negative regulation of reactive oxygen species metabolic process	3/97	49/18870	0.00204395	0.00629408	0.00291614	PPARA/BCL2/MMP3	3
BP	GO:0046661	male sex differentiation	5/97	174/18870	0.00204745	0.0062993	0.00291856	INSR/BCL2/ESR1/MMP14/TLR9	5
BP	GO:0001649	osteoblast differentiation	6/97	257/18870	0.00211659	0.00650627	0.00301445	PPARG/TNF/AKT1/ACHE/FASN/ILK	6
BP	GO:0010656	negative regulation of muscle cell apoptotic process	3/97	50/18870	0.00216637	0.00661852	0.00306646	IGF1R/JAK2/PTK2B	3
BP	GO:0022602	ovulation cycle process	3/97	50/18870	0.00216637	0.00661852	0.00306646	SIRT1/MMP2/ESR1	3
BP	GO:0030521	androgen receptor signaling pathway	3/97	50/18870	0.00216637	0.00661852	0.00306646	SIRT1/HDAC1/MAPK1	3
BP	GO:0042149	cellular response to glucose starvation	3/97	50/18870	0.00216637	0.00661852	0.00306646	SIRT1/BCL2/XBP1	3
BP	GO:0043114	regulation of vascular permeability	3/97	50/18870	0.00216637	0.00661852	0.00306646	VEGFA/TEK/ADORA2A	3
BP	GO:0071320	cellular response to cAMP	3/97	50/18870	0.00216637	0.00661852	0.00306646	AHR/CFTR/PIK3CG	3
BP	GO:0071385	cellular response to glucocorticoid stimulus	3/97	50/18870	0.00216637	0.00661852	0.00306646	IGF1R/JAK2/RPS6KB1	3
BP	GO:0007631	feeding behavior	4/97	106/18870	0.00218365	0.00665965	0.00308551	CPT1A/STAT3/CALCA/ADORA2A	4
BP	GO:0032526	response to retinoic acid	4/97	106/18870	0.00218365	0.00665965	0.00308551	TNF/MMP2/PTK2B/CD38	4
BP	GO:0001764	neuron migration	5/97	177/18870	0.00220563	0.00672082	0.00311385	VEGFA/FGFR1/STAT3/RAC1/HSP90AA1	5
BP	GO:0048144	fibroblast proliferation	4/97	107/18870	0.00225962	0.00686736	0.00318175	EGFR/ESR1/MIF/PLA2G1B	4
BP	GO:0060079	excitatory postsynaptic potential	4/97	107/18870	0.00225962	0.00686736	0.00318175	AKT1/PTK2B/TRPV1/ADORA2A	4
BP	GO:0140888	interferon-mediated signaling pathway	4/97	107/18870	0.00225962	0.00686736	0.00318175	PPARG/JAK2/PTPN2/ARG1	4
BP	GO:0010745	negative regulation of macrophage derived foam cell differentiation	2/97	14/18870	0.00228601	0.00690548	0.00319941	PPARA/PPARG	2
BP	GO:0032621	interleukin-18 production	2/97	14/18870	0.00228601	0.00690548	0.00319941	TNF/TLR9	2
BP	GO:0032661	regulation of interleukin-18 production	2/97	14/18870	0.00228601	0.00690548	0.00319941	TNF/TLR9	2
BP	GO:0072672	neutrophil extravasation	2/97	14/18870	0.00228601	0.00690548	0.00319941	PIK3CG/PIK3CD	2
BP	GO:0097531	mast cell migration	2/97	14/18870	0.00228601	0.00690548	0.00319941	VEGFA/PIK3CD	2
BP	GO:1904321	response to forskolin	2/97	14/18870	0.00228601	0.00690548	0.00319941	AHR/CFTR	2
BP	GO:1904322	cellular response to forskolin	2/97	14/18870	0.00228601	0.00690548	0.00319941	AHR/CFTR	2
BP	GO:0045581	negative regulation of T cell differentiation	3/97	51/18870	0.00229326	0.00691541	0.00320401	IL2/ERBB2/PTPN2	3
BP	GO:0048013	ephrin receptor signaling pathway	3/97	51/18870	0.00229326	0.00691541	0.00320401	MMP2/MMP9/EPHB2	3
BP	GO:1990778	protein localization to cell periphery	7/97	353/18870	0.00229915	0.00692722	0.00320948	TNF/ERBB2/EGFR/AKT1/PIK3R1/MMP14/EPHB2	7
BP	GO:0006469	negative regulation of protein kinase activity	5/97	179/18870	0.00231592	0.00697171	0.0032301	PPARG/SIRT1/AKT1/PIK3CB/EPHB2	5
BP	GO:0010975	regulation of neuron projection development	8/97	453/18870	0.00232347	0.00698841	0.00323783	IGF1R/VEGFA/AKT1/MDM2/PTK2B/CD38/EPHB2/MAGI2	8
BP	GO:0006766	vitamin metabolic process	4/97	109/18870	0.002417	0.00723049	0.00334999	CYP3A4/TNF/NFKB1/NQO1	4
BP	GO:0035967	cellular response to topologically incorrect protein	4/97	109/18870	0.002417	0.00723049	0.00334999	PIK3R1/PTPN2/XBP1/ERN1	4
BP	GO:0090277	positive regulation of peptide hormone secretion	4/97	109/18870	0.002417	0.00723049	0.00334999	CFTR/F2/JAK2/CD38	4
BP	GO:0003007	heart morphogenesis	6/97	264/18870	0.00242054	0.00723049	0.00334999	INSR/VEGFA/MDM2/TEK/EDNRA/ILK	6
BP	GO:0002066	columnar/cuboidal epithelial cell development	3/97	52/18870	0.00242466	0.00723049	0.00334999	AKT1/FASN/TLR9	3
BP	GO:0006110	regulation of glycolytic process	3/97	52/18870	0.00242466	0.00723049	0.00334999	INSR/PPARA/STAT3	3
BP	GO:0006968	cellular defense response	3/97	52/18870	0.00242466	0.00723049	0.00334999	PTK2B/RELA/ADORA2A	3
BP	GO:0042572	retinol metabolic process	3/97	52/18870	0.00242466	0.00723049	0.00334999	CYP2D6/CYP3A4/AKR1B10	3
BP	GO:0060324	face development	3/97	52/18870	0.00242466	0.00723049	0.00334999	MMP2/MAPK1/EDNRA	3
BP	GO:0060688	regulation of morphogenesis of a branching structure	3/97	52/18870	0.00242466	0.00723049	0.00334999	VEGFA/TNF/ESR1	3
BP	GO:0046631	alpha-beta T cell activation	5/97	181/18870	0.00243017	0.00724075	0.00335475	IL2/BCL2/STAT3/JAK2/ADORA2A	5
BP	GO:0042129	regulation of T cell proliferation	5/97	182/18870	0.00248881	0.00739374	0.00342563	IL2/ERBB2/JAK2/ARG1/IDO1	5
BP	GO:0008637	apoptotic mitochondrial changes	4/97	110/18870	0.00249846	0.00739374	0.00342563	MMP9/BCL2/AKT1/MAPK8	4
BP	GO:0014013	regulation of gliogenesis	4/97	110/18870	0.00249846	0.00739374	0.00342563	F2/HDAC1/TNF/RELA	4
BP	GO:0014812	muscle cell migration	4/97	110/18870	0.00249846	0.00739374	0.00342563	SERPINE1/BCL2/MDM2/RPS6KB1	4
BP	GO:0030038	contractile actin filament bundle assembly	4/97	110/18870	0.00249846	0.00739374	0.00342563	PIK3R1/MET/RAC1/PTK2B	4
BP	GO:0043149	stress fiber assembly	4/97	110/18870	0.00249846	0.00739374	0.00342563	PIK3R1/MET/RAC1/PTK2B	4
BP	GO:0048477	oogenesis	4/97	110/18870	0.00249846	0.00739374	0.00342563	BCL2/AKT1/PTK2B/EDNRA	4
BP	GO:0120034	positive regulation of plasma membrane bounded cell projection assembly	4/97	110/18870	0.00249846	0.00739374	0.00342563	PIK3CA/PIK3R1/RAC1/HSP90AA1	4
BP	GO:0007281	germ cell development	7/97	359/18870	0.00252616	0.00746939	0.00346068	CFTR/BCL2/AKT1/PIK3CA/PTK2B/EDNRA/RPS6KB1	7
BP	GO:0006111	regulation of gluconeogenesis	3/97	53/18870	0.00256064	0.00755214	0.00349902	PPARA/SIRT1/PTPN2	3
BP	GO:0043124	negative regulation of canonical NF-kappaB signal transduction	3/97	53/18870	0.00256064	0.00755214	0.00349902	SIRT1/HDAC1/ESR1	3
BP	GO:0045058	T cell selection	3/97	53/18870	0.00256064	0.00755214	0.00349902	BCL2/STAT3/PTPN2	3
BP	GO:0002793	positive regulation of peptide secretion	4/97	111/18870	0.00258178	0.00758248	0.00351307	CFTR/F2/JAK2/CD38	4
BP	GO:0032611	interleukin-1 beta production	4/97	111/18870	0.00258178	0.00758248	0.00351307	TNF/STAT3/JAK2/RELA	4
BP	GO:0032651	regulation of interleukin-1 beta production	4/97	111/18870	0.00258178	0.00758248	0.00351307	TNF/STAT3/JAK2/RELA	4
BP	GO:0035249	synaptic transmission, glutamatergic	4/97	111/18870	0.00258178	0.00758248	0.00351307	TNF/PTGS2/PTK2B/ADORA2A	4
BP	GO:1902106	negative regulation of leukocyte differentiation	4/97	111/18870	0.00258178	0.00758248	0.00351307	IL2/ERBB2/PIK3R1/PTPN2	4
BP	GO:0010889	regulation of sequestering of triglyceride	2/97	15/18870	0.00262889	0.0076437	0.00354144	PPARA/PPARG	2
BP	GO:0030728	ovulation	2/97	15/18870	0.00262889	0.0076437	0.00354144	SIRT1/MMP2	2
BP	GO:0032230	positive regulation of synaptic transmission, GABAergic	2/97	15/18870	0.00262889	0.0076437	0.00354144	CA2/ADORA2A	2
BP	GO:0043201	response to leucine	2/97	15/18870	0.00262889	0.0076437	0.00354144	PIK3CA/RPS6KB1	2
BP	GO:0045725	positive regulation of glycogen biosynthetic process	2/97	15/18870	0.00262889	0.0076437	0.00354144	INSR/AKT1	2
BP	GO:0046321	positive regulation of fatty acid oxidation	2/97	15/18870	0.00262889	0.0076437	0.00354144	CPT1A/PPARA	2
BP	GO:0060766	negative regulation of androgen receptor signaling pathway	2/97	15/18870	0.00262889	0.0076437	0.00354144	SIRT1/HDAC1	2
BP	GO:0061307	cardiac neural crest cell differentiation involved in heart development	2/97	15/18870	0.00262889	0.0076437	0.00354144	MAPK1/EDNRA	2
BP	GO:0061308	cardiac neural crest cell development involved in heart development	2/97	15/18870	0.00262889	0.0076437	0.00354144	MAPK1/EDNRA	2
BP	GO:0090209	negative regulation of triglyceride metabolic process	2/97	15/18870	0.00262889	0.0076437	0.00354144	PIK3CG/SIRT1	2
BP	GO:1902065	response to L-glutamate	2/97	15/18870	0.00262889	0.0076437	0.00354144	IGF1R/TNF	2
BP	GO:2001279	regulation of unsaturated fatty acid biosynthetic process	2/97	15/18870	0.00262889	0.0076437	0.00354144	SIRT1/PTGS2	2
BP	GO:0010761	fibroblast migration	3/97	54/18870	0.00270124	0.00782799	0.00362682	AKT1/RAC1/ILK	3
BP	GO:0010874	regulation of cholesterol efflux	3/97	54/18870	0.00270124	0.00782799	0.00362682	PPARG/SIRT1/PON1	3
BP	GO:0031279	regulation of cyclase activity	3/97	54/18870	0.00270124	0.00782799	0.00362682	NOS2/MAPK8/EDNRA	3
BP	GO:2000772	regulation of cellular senescence	3/97	54/18870	0.00270124	0.00782799	0.00362682	SIRT1/MIF/PLK2	3
BP	GO:0006941	striated muscle contraction	5/97	186/18870	0.00273371	0.00791551	0.00366737	PIK3CG/TNF/PIK3CA/HSP90AA1/RPS6KB1	5
BP	GO:0007200	phospholipase C-activating G protein-coupled receptor signaling pathway	4/97	113/18870	0.00275411	0.00795479	0.00368557	F2/ESR1/CALCA/GPR35	4
BP	GO:0042177	negative regulation of protein catabolic process	4/97	113/18870	0.00275411	0.00795479	0.00368557	EGFR/NOS2/RELA/NQO1	4
BP	GO:2000060	positive regulation of ubiquitin-dependent protein catabolic process	4/97	113/18870	0.00275411	0.00795479	0.00368557	AKT1/MDM2/PTK2B/MAPK9	4
BP	GO:0034440	lipid oxidation	4/97	114/18870	0.00284316	0.00820522	0.0038016	CPT1A/PPARA/AKT1/PLA2G7	4
BP	GO:0030324	lung development	5/97	188/18870	0.00286249	0.0082542	0.00382429	VEGFA/TNF/MAPK1/KDR/MMP14	5
BP	GO:0044772	mitotic cell cycle phase transition	8/97	470/18870	0.00291286	0.0083925	0.00388837	BCL2/EGFR/AKT1/ABCB1/MDM2/RPS6KB1/ADAM17/PLK2	8
BP	GO:0099565	chemical synaptic transmission, postsynaptic	4/97	115/18870	0.00293417	0.00844692	0.00391358	AKT1/PTK2B/TRPV1/ADORA2A	4
BP	GO:0022412	cellular process involved in reproduction in multicellular organism	8/97	471/18870	0.00295086	0.00848798	0.00393261	CFTR/BCL2/AKT1/PIK3CA/PTK2B/EDNRA/RPS6KB1/HPGDS	8
BP	GO:0030810	positive regulation of nucleotide biosynthetic process	2/97	16/18870	0.00299441	0.00854892	0.00396084	PPARA/NOS2	2
BP	GO:0031645	negative regulation of nervous system process	2/97	16/18870	0.00299441	0.00854892	0.00396084	TNF/GPR35	2
BP	GO:0034374	low-density lipoprotein particle remodeling	2/97	16/18870	0.00299441	0.00854892	0.00396084	MPO/PLA2G7	2
BP	GO:0045779	negative regulation of bone resorption	2/97	16/18870	0.00299441	0.00854892	0.00396084	CALCA/CD38	2
BP	GO:0047484	regulation of response to osmotic stress	2/97	16/18870	0.00299441	0.00854892	0.00396084	PTGS2/ABCB1	2
BP	GO:1900373	positive regulation of purine nucleotide biosynthetic process	2/97	16/18870	0.00299441	0.00854892	0.00396084	PPARA/NOS2	2
BP	GO:1904177	regulation of adipose tissue development	2/97	16/18870	0.00299441	0.00854892	0.00396084	PPARG/SIRT1	2
BP	GO:2000345	regulation of hepatocyte proliferation	2/97	16/18870	0.00299441	0.00854892	0.00396084	TNF/XBP1	2
BP	GO:0001836	release of cytochrome c from mitochondria	3/97	56/18870	0.00299653	0.00854892	0.00396084	MMP9/BCL2/AKT1	3
BP	GO:0050832	defense response to fungus	3/97	56/18870	0.00299653	0.00854892	0.00396084	MPO/ELANE/ARG1	3
BP	GO:2000278	regulation of DNA biosynthetic process	4/97	117/18870	0.00312212	0.00889997	0.00412349	TNF/MAPK1/HSP90AA1/PTK2B	4
BP	GO:0030258	lipid modification	5/97	192/18870	0.00313317	0.00891691	0.00413133	CPT1A/CYP3A4/PPARA/AKT1/PLA2G7	5
BP	GO:0030323	respiratory tube development	5/97	192/18870	0.00313317	0.00891691	0.00413133	VEGFA/TNF/MAPK1/KDR/MMP14	5
BP	GO:0061005	cell differentiation involved in kidney development	3/97	57/18870	0.00315132	0.00895395	0.0041485	MMP9/EDNRA/MAGI2	3
BP	GO:1901616	organic hydroxy compound catabolic process	3/97	57/18870	0.00315132	0.00895395	0.0041485	CYP3A4/MAOA/AKR1B10	3
BP	GO:0033673	negative regulation of kinase activity	5/97	193/18870	0.00320363	0.00909519	0.00421394	PPARG/SIRT1/AKT1/PIK3CB/EPHB2	5
BP	GO:1903707	negative regulation of hemopoiesis	4/97	118/18870	0.00321912	0.00913173	0.00423086	IL2/ERBB2/PIK3R1/PTPN2	4
BP	GO:0071897	DNA biosynthetic process	5/97	194/18870	0.00327523	0.00928336	0.00430112	SIRT1/TNF/MAPK1/HSP90AA1/PTK2B	5
BP	GO:0001706	endoderm formation	3/97	58/18870	0.00331094	0.00934433	0.00432936	MMP2/MMP9/MMP14	3
BP	GO:0031663	lipopolysaccharide-mediated signaling pathway	3/97	58/18870	0.00331094	0.00934433	0.00432936	MAPK1/AKT1/MIF	3
BP	GO:0061756	leukocyte adhesion to vascular endothelial cell	3/97	58/18870	0.00331094	0.00934433	0.00432936	TNF/RELA/ELANE	3
BP	GO:0070231	T cell apoptotic process	3/97	58/18870	0.00331094	0.00934433	0.00432936	BCL2/AKT1/IDO1	3
BP	GO:0009308	amine metabolic process	4/97	119/18870	0.00331815	0.00934433	0.00432936	EDNRA/MAOA/IDO1/ODC1	4
BP	GO:0032609	type II interferon production	4/97	119/18870	0.00331815	0.00934433	0.00432936	TNF/IL2/JAK2/TLR9	4
BP	GO:0032649	regulation of type II interferon production	4/97	119/18870	0.00331815	0.00934433	0.00432936	TNF/IL2/JAK2/TLR9	4
BP	GO:1901989	positive regulation of cell cycle phase transition	4/97	119/18870	0.00331815	0.00934433	0.00432936	EGFR/AKT1/MDM2/ADAM17	4
BP	GO:0007252	I-kappaB phosphorylation	2/97	17/18870	0.00338233	0.00941124	0.00436037	TNF/AKT1	2
BP	GO:0032780	negative regulation of ATP-dependent activity	2/97	17/18870	0.00338233	0.00941124	0.00436037	SIRT1/TLR9	2
BP	GO:0036005	response to macrophage colony-stimulating factor	2/97	17/18870	0.00338233	0.00941124	0.00436037	TNF/PTPN2	2
BP	GO:0043129	surfactant homeostasis	2/97	17/18870	0.00338233	0.00941124	0.00436037	VEGFA/KDR	2
BP	GO:0044320	cellular response to leptin stimulus	2/97	17/18870	0.00338233	0.00941124	0.00436037	SIRT1/STAT3	2
BP	GO:0044539	long-chain fatty acid import into cell	2/97	17/18870	0.00338233	0.00941124	0.00436037	AKT1/RPS6KB1	2
BP	GO:0050872	white fat cell differentiation	2/97	17/18870	0.00338233	0.00941124	0.00436037	PPARG/SIRT1	2
BP	GO:0050965	detection of temperature stimulus involved in sensory perception of pain	2/97	17/18870	0.00338233	0.00941124	0.00436037	CALCA/TRPV1	2
BP	GO:0055089	fatty acid homeostasis	2/97	17/18870	0.00338233	0.00941124	0.00436037	SIRT1/XBP1	2
BP	GO:0070875	positive regulation of glycogen metabolic process	2/97	17/18870	0.00338233	0.00941124	0.00436037	INSR/AKT1	2
BP	GO:0097396	response to interleukin-17	2/97	17/18870	0.00338233	0.00941124	0.00436037	STAT3/NFKB1	2
BP	GO:0097398	cellular response to interleukin-17	2/97	17/18870	0.00338233	0.00941124	0.00436037	STAT3/NFKB1	2
BP	GO:0110096	cellular response to aldehyde	2/97	17/18870	0.00338233	0.00941124	0.00436037	IGF1R/AKR1B10	2
BP	GO:1901550	regulation of endothelial cell development	2/97	17/18870	0.00338233	0.00941124	0.00436037	VEGFA/TNF	2
BP	GO:1903140	regulation of establishment of endothelial barrier	2/97	17/18870	0.00338233	0.00941124	0.00436037	VEGFA/TNF	2
BP	GO:0002377	immunoglobulin production	5/97	196/18870	0.00342188	0.00950612	0.00440432	TNF/IL2/XBP1/TLR9/EPHB2	5
BP	GO:0099173	postsynapse organization	5/97	196/18870	0.00342188	0.00950612	0.00440432	IGF1R/INSR/AKT1/PTK2B/EPHB2	5
BP	GO:0050808	synapse organization	8/97	483/18870	0.00343779	0.00954274	0.00442129	IGF1R/INSR/TNF/ERBB2/AKT1/ACHE/PTK2B/EPHB2	8
BP	GO:0002823	negative regulation of adaptive immune response based on somatic recombination of immune receptors built from immunoglobulin superfamily domains	3/97	59/18870	0.00347543	0.00961663	0.00445553	AHR/IL2/ARG1	3
BP	GO:0033619	membrane protein proteolysis	3/97	59/18870	0.00347543	0.00961663	0.00445553	TNF/ADAM17/MMP7	3
BP	GO:0050881	musculoskeletal movement	3/97	59/18870	0.00347543	0.00961663	0.00445553	TNF/HSP90AA1/RPS6KB1	3
BP	GO:0060135	maternal process involved in female pregnancy	3/97	59/18870	0.00347543	0.00961663	0.00445553	PTGS2/AKT1/ESR1	3
BP	GO:0030278	regulation of ossification	4/97	121/18870	0.0035224	0.00973118	0.0045086	BCL2/MAPK1/CALCA/PTK2B	4
BP	GO:0051100	negative regulation of binding	4/97	121/18870	0.0035224	0.00973118	0.0045086	CYP2D6/AKT1/JAK2/MAPK8	4
BP	GO:0045165	cell fate commitment	6/97	286/18870	0.00359234	0.00991657	0.00459449	PPARG/HDAC1/BCL2/STAT3/KDR/EDNRA	6
BP	GO:0021782	glial cell development	4/97	122/18870	0.00362766	0.00999825	0.00463233	TNF/AKT1/ADORA2A/ILK	4
BP	GO:0032874	positive regulation of stress-activated MAPK cascade	4/97	122/18870	0.00362766	0.00999825	0.00463233	VEGFA/TNF/PTK2B/TLR9	4
BP	GO:0001658	branching involved in ureteric bud morphogenesis	3/97	60/18870	0.00364484	0.010014	0.00463962	VEGFA/BCL2/ILK	3
BP	GO:0045620	negative regulation of lymphocyte differentiation	3/97	60/18870	0.00364484	0.010014	0.00463962	IL2/ERBB2/PTPN2	3
BP	GO:0050879	multicellular organismal movement	3/97	60/18870	0.00364484	0.010014	0.00463962	TNF/HSP90AA1/RPS6KB1	3
BP	GO:0071384	cellular response to corticosteroid stimulus	3/97	60/18870	0.00364484	0.010014	0.00463962	IGF1R/JAK2/RPS6KB1	3
BP	GO:0002520	immune system development	5/97	199/18870	0.00365063	0.010022	0.00464334	IL2/BCL2/MAPK1/ADAM17/IDO1	5
BP	GO:0002065	columnar/cuboidal epithelial cell differentiation	4/97	123/18870	0.00373504	0.0102296	0.00473953	SERPINE1/AKT1/FASN/TLR9	4
BP	GO:0007613	memory	4/97	123/18870	0.00373504	0.0102296	0.00473953	INSR/PTGS2/RPS6KB1/PLK2	4
BP	GO:0043244	regulation of protein-containing complex disassembly	4/97	123/18870	0.00373504	0.0102296	0.00473953	IGF1R/INSR/TNF/PIK3CA	4
BP	GO:0006977	DNA damage response, signal transduction by p53 class mediator resulting in cell cycle arrest	2/97	18/18870	0.00379243	0.0102979	0.00477119	MDM2/PLK2	2
BP	GO:0010042	response to manganese ion	2/97	18/18870	0.00379243	0.0102979	0.00477119	PTGS2/HSP90B1	2
BP	GO:0010522	regulation of calcium ion transport into cytosol	2/97	18/18870	0.00379243	0.0102979	0.00477119	BCL2/PLA2G1B	2
BP	GO:0038128	ERBB2 signaling pathway	2/97	18/18870	0.00379243	0.0102979	0.00477119	ERBB2/EGFR	2
BP	GO:0043116	negative regulation of vascular permeability	2/97	18/18870	0.00379243	0.0102979	0.00477119	VEGFA/ADORA2A	2
BP	GO:0045820	negative regulation of glycolytic process	2/97	18/18870	0.00379243	0.0102979	0.00477119	PPARA/STAT3	2
BP	GO:0046851	negative regulation of bone remodeling	2/97	18/18870	0.00379243	0.0102979	0.00477119	CALCA/CD38	2
BP	GO:0051000	positive regulation of nitric-oxide synthase activity	2/97	18/18870	0.00379243	0.0102979	0.00477119	AKT1/PIK3CB	2
BP	GO:0051917	regulation of fibrinolysis	2/97	18/18870	0.00379243	0.0102979	0.00477119	F2/SERPINE1	2
BP	GO:0060263	regulation of respiratory burst	2/97	18/18870	0.00379243	0.0102979	0.00477119	INSR/RAC1	2
BP	GO:2000811	negative regulation of anoikis	2/97	18/18870	0.00379243	0.0102979	0.00477119	BCL2/PIK3CA	2
BP	GO:0010921	regulation of phosphatase activity	3/97	61/18870	0.00381921	0.0103546	0.00479743	TNF/MAGI2/HSP90B1	3
BP	GO:0048599	oocyte development	3/97	61/18870	0.00381921	0.0103546	0.00479743	BCL2/PTK2B/EDNRA	3
BP	GO:0072659	protein localization to plasma membrane	6/97	290/18870	0.00384413	0.0104071	0.00482177	TNF/EGFR/AKT1/PIK3R1/MMP14/EPHB2	6
BP	GO:0070304	positive regulation of stress-activated protein kinase signaling cascade	4/97	124/18870	0.00384456	0.0104071	0.00482177	VEGFA/TNF/PTK2B/TLR9	4
BP	GO:0002698	negative regulation of immune effector process	4/97	125/18870	0.00395623	0.0107011	0.00495799	AHR/TNF/IL2/ARG1	4
BP	GO:2000027	regulation of animal organ morphogenesis	4/97	126/18870	0.00407009	0.0110006	0.00509673	VEGFA/TNF/RAC1/MAGI2	4
BP	GO:0097553	calcium ion transmembrane import into cytosol	5/97	205/18870	0.00414079	0.011183	0.00518125	F2/BCL2/PTK2B/TRPV1/PLA2G1B	5
BP	GO:0051056	regulation of small GTPase mediated signal transduction	6/97	295/18870	0.00417703	0.0112446	0.0052098	PIK3CG/MET/RAC1/PIK3CB/EPHB2/GPR35	6
BP	GO:0002090	regulation of receptor internalization	3/97	63/18870	0.00418304	0.0112446	0.0052098	INSR/VEGFA/MAGI2	3
BP	GO:0010573	vascular endothelial growth factor production	3/97	63/18870	0.00418304	0.0112446	0.0052098	TNF/PTGS2/RELA	3
BP	GO:0040014	regulation of multicellular organism growth	3/97	63/18870	0.00418304	0.0112446	0.0052098	BCL2/STAT3/PIK3CA	3
BP	GO:0042058	regulation of epidermal growth factor receptor signaling pathway	3/97	63/18870	0.00418304	0.0112446	0.0052098	MMP9/EGFR/PTPN2	3
BP	GO:0043470	regulation of carbohydrate catabolic process	3/97	63/18870	0.00418304	0.0112446	0.0052098	INSR/PPARA/STAT3	3
BP	GO:0051099	positive regulation of binding	4/97	127/18870	0.00418614	0.0112446	0.0052098	PPARG/MMP9/PON1/MET	4
BP	GO:0002523	leukocyte migration involved in inflammatory response	2/97	19/18870	0.00422445	0.0112781	0.00522532	TNF/ELANE	2
BP	GO:0002544	chronic inflammatory response	2/97	19/18870	0.00422445	0.0112781	0.00522532	TNF/IDO1	2
BP	GO:0010744	positive regulation of macrophage derived foam cell differentiation	2/97	19/18870	0.00422445	0.0112781	0.00522532	NFKB1/MAPK9	2
BP	GO:0010885	regulation of cholesterol storage	2/97	19/18870	0.00422445	0.0112781	0.00522532	PPARA/PPARG	2
BP	GO:0048266	behavioral response to pain	2/97	19/18870	0.00422445	0.0112781	0.00522532	AKT1/TRPV1	2
BP	GO:0060716	labyrinthine layer blood vessel development	2/97	19/18870	0.00422445	0.0112781	0.00522532	MAPK1/AKT1	2
BP	GO:0071391	cellular response to estrogen stimulus	2/97	19/18870	0.00422445	0.0112781	0.00522532	ESR1/MDM2	2
BP	GO:0071800	podosome assembly	2/97	19/18870	0.00422445	0.0112781	0.00522532	TNF/MAPK9	2
BP	GO:1901605	alpha-amino acid metabolic process	5/97	207/18870	0.00431416	0.0115088	0.0053322	HNF4A/NOS2/ARG1/IDO1/ODC1	5
BP	GO:0002820	negative regulation of adaptive immune response	3/97	64/18870	0.00437258	0.0116558	0.00540028	AHR/IL2/ARG1	3
BP	GO:0002821	positive regulation of adaptive immune response	4/97	130/18870	0.00454769	0.0120949	0.00560372	SIRT1/TNF/IL2/JAK2	4
BP	GO:0032612	interleukin-1 production	4/97	130/18870	0.00454769	0.0120949	0.00560372	TNF/STAT3/JAK2/RELA	4
BP	GO:0032652	regulation of interleukin-1 production	4/97	130/18870	0.00454769	0.0120949	0.00560372	TNF/STAT3/JAK2/RELA	4
BP	GO:0009994	oocyte differentiation	3/97	65/18870	0.00456725	0.0121008	0.00560647	BCL2/PTK2B/EDNRA	3
BP	GO:0010812	negative regulation of cell-substrate adhesion	3/97	65/18870	0.00456725	0.0121008	0.00560647	SERPINE1/PIK3R1/MMP14	3
BP	GO:0032613	interleukin-10 production	3/97	65/18870	0.00456725	0.0121008	0.00560647	STAT3/TLR9/IDO1	3
BP	GO:0032653	regulation of interleukin-10 production	3/97	65/18870	0.00456725	0.0121008	0.00560647	STAT3/TLR9/IDO1	3
BP	GO:0045453	bone resorption	3/97	65/18870	0.00456725	0.0121008	0.00560647	CALCA/PTK2B/CD38	3
BP	GO:0046474	glycerophospholipid biosynthetic process	5/97	210/18870	0.00458384	0.0121355	0.00562257	PIK3CG/PIK3CA/PIK3R1/PIK3CB/PIK3CD	5
BP	GO:0030218	erythrocyte differentiation	4/97	131/18870	0.00467273	0.0122186	0.00566104	VEGFA/STAT3/JAK2/PTPN2	4
BP	GO:0051701	biological process involved in interaction with host	5/97	211/18870	0.00467635	0.0122186	0.00566104	INSR/PPARA/EGFR/AKT1/ANPEP	5
BP	GO:0006525	arginine metabolic process	2/97	20/18870	0.00467819	0.0122186	0.00566104	NOS2/ARG1	2
BP	GO:0033033	negative regulation of myeloid cell apoptotic process	2/97	20/18870	0.00467819	0.0122186	0.00566104	BCL2/MIF	2
BP	GO:0035020	regulation of Rac protein signal transduction	2/97	20/18870	0.00467819	0.0122186	0.00566104	PIK3CG/PIK3CB	2
BP	GO:0036498	IRE1-mediated unfolded protein response	2/97	20/18870	0.00467819	0.0122186	0.00566104	XBP1/ERN1	2
BP	GO:0048643	positive regulation of skeletal muscle tissue development	2/97	20/18870	0.00467819	0.0122186	0.00566104	BCL2/RPS6KB1	2
BP	GO:0051900	regulation of mitochondrial depolarization	2/97	20/18870	0.00467819	0.0122186	0.00566104	BCL2/KDR	2
BP	GO:0060749	mammary gland alveolus development	2/97	20/18870	0.00467819	0.0122186	0.00566104	VEGFA/ESR1	2
BP	GO:0061377	mammary gland lobule development	2/97	20/18870	0.00467819	0.0122186	0.00566104	VEGFA/ESR1	2
BP	GO:0072567	chemokine (C-X-C motif) ligand 2 production	2/97	20/18870	0.00467819	0.0122186	0.00566104	TNF/MIF	2
BP	GO:0140131	positive regulation of lymphocyte chemotaxis	2/97	20/18870	0.00467819	0.0122186	0.00566104	PTK2B/ADAM17	2
BP	GO:0140354	lipid import into cell	2/97	20/18870	0.00467819	0.0122186	0.00566104	AKT1/RPS6KB1	2
BP	GO:1900221	regulation of amyloid-beta clearance	2/97	20/18870	0.00467819	0.0122186	0.00566104	HDAC1/TNF	2
BP	GO:1902001	fatty acid transmembrane transport	2/97	20/18870	0.00467819	0.0122186	0.00566104	CPT1A/AKT1	2
BP	GO:1902004	positive regulation of amyloid-beta formation	2/97	20/18870	0.00467819	0.0122186	0.00566104	TNF/RELA	2
BP	GO:2000269	regulation of fibroblast apoptotic process	2/97	20/18870	0.00467819	0.0122186	0.00566104	PIK3CG/PIK3CA	2
BP	GO:2000341	regulation of chemokine (C-X-C motif) ligand 2 production	2/97	20/18870	0.00467819	0.0122186	0.00566104	TNF/MIF	2
BP	GO:0000271	polysaccharide biosynthetic process	3/97	66/18870	0.0047671	0.0124229	0.00575572	INSR/AKT1/NFKB1	3
BP	GO:0015800	acidic amino acid transport	3/97	66/18870	0.0047671	0.0124229	0.00575572	TNF/TRPV1/ADORA2A	3
BP	GO:0042531	positive regulation of tyrosine phosphorylation of STAT protein	3/97	66/18870	0.0047671	0.0124229	0.00575572	TNF/IL2/JAK2	3
BP	GO:0042476	odontogenesis	4/97	132/18870	0.00480007	0.0124995	0.00579121	CFTR/PPARA/HDAC1/SERPINE1	4
BP	GO:0045637	regulation of myeloid cell differentiation	5/97	213/18870	0.00486534	0.01266	0.00586558	TNF/STAT3/PIK3R1/PTPN2/PTK2B	5
BP	GO:0051146	striated muscle cell differentiation	6/97	305/18870	0.00490632	0.0127572	0.00591058	PPARA/VEGFA/BCL2/AKT1/MMP14/XBP1	6
BP	GO:0006720	isoprenoid metabolic process	4/97	133/18870	0.00492973	0.012799	0.00592995	CYP2C9/CYP2D6/CYP3A4/AKR1B10	4
BP	GO:0048593	camera-type eye morphogenesis	4/97	133/18870	0.00492973	0.012799	0.00592995	VEGFA/STAT3/KDR/EPHB2	4
BP	GO:0060541	respiratory system development	5/97	214/18870	0.00496184	0.0128613	0.00595884	VEGFA/TNF/MAPK1/KDR/MMP14	5
BP	GO:0001655	urogenital system development	3/97	67/18870	0.00497216	0.0128613	0.00595884	MMP2/ESR1/EPHB2	3
BP	GO:0009620	response to fungus	3/97	67/18870	0.00497216	0.0128613	0.00595884	MPO/ELANE/ARG1	3
BP	GO:0060675	ureteric bud morphogenesis	3/97	67/18870	0.00497216	0.0128613	0.00595884	VEGFA/BCL2/ILK	3
BP	GO:0070613	regulation of protein processing	3/97	67/18870	0.00497216	0.0128613	0.00595884	SERPINE1/MMP14/MDM2	3
BP	GO:0048565	digestive tract development	4/97	134/18870	0.00506171	0.0130833	0.00606167	TNF/BCL2/EGFR/TLR9	4
BP	GO:0015850	organic hydroxy compound transport	6/97	308/18870	0.00514234	0.0131836	0.00610816	CFTR/PPARG/SIRT1/PON1/NFKB1/ADORA2A	6
BP	GO:0001780	neutrophil homeostasis	2/97	21/18870	0.00515339	0.0131836	0.00610816	PIK3CB/PIK3CD	2
BP	GO:0006662	glycerol ether metabolic process	2/97	21/18870	0.00515339	0.0131836	0.00610816	PLA2G7/FASN	2
BP	GO:0010224	response to UV-B	2/97	21/18870	0.00515339	0.0131836	0.00610816	BCL2/RELA	2
BP	GO:0043552	positive regulation of phosphatidylinositol 3-kinase activity	2/97	21/18870	0.00515339	0.0131836	0.00610816	FLT1/TEK	2
BP	GO:0044321	response to leptin	2/97	21/18870	0.00515339	0.0131836	0.00610816	SIRT1/STAT3	2
BP	GO:0045981	positive regulation of nucleotide metabolic process	2/97	21/18870	0.00515339	0.0131836	0.00610816	PPARA/NOS2	2
BP	GO:0046485	ether lipid metabolic process	2/97	21/18870	0.00515339	0.0131836	0.00610816	PLA2G7/FASN	2
BP	GO:0050961	detection of temperature stimulus involved in sensory perception	2/97	21/18870	0.00515339	0.0131836	0.00610816	CALCA/TRPV1	2
BP	GO:0061318	renal filtration cell differentiation	2/97	21/18870	0.00515339	0.0131836	0.00610816	EDNRA/MAGI2	2
BP	GO:0070166	enamel mineralization	2/97	21/18870	0.00515339	0.0131836	0.00610816	CFTR/PPARA	2
BP	GO:0072112	podocyte differentiation	2/97	21/18870	0.00515339	0.0131836	0.00610816	EDNRA/MAGI2	2
BP	GO:0090026	positive regulation of monocyte chemotaxis	2/97	21/18870	0.00515339	0.0131836	0.00610816	SERPINE1/PLA2G7	2
BP	GO:1900544	positive regulation of purine nucleotide metabolic process	2/97	21/18870	0.00515339	0.0131836	0.00610816	PPARA/NOS2	2
BP	GO:0034394	protein localization to cell surface	3/97	68/18870	0.00518248	0.013229	0.00612917	TNF/AKT1/EPHB2	3
BP	GO:0042987	amyloid precursor protein catabolic process	3/97	68/18870	0.00518248	0.013229	0.00612917	TNF/RELA/ADAM17	3
BP	GO:0072171	mesonephric tubule morphogenesis	3/97	68/18870	0.00518248	0.013229	0.00612917	VEGFA/BCL2/ILK	3
BP	GO:0051346	negative regulation of hydrolase activity	5/97	218/18870	0.0053615	0.0136759	0.00633626	VEGFA/TNF/SERPINE1/MMP9/AKT1	5
BP	GO:0032008	positive regulation of TOR signaling	3/97	69/18870	0.00539808	0.0137492	0.00637019	AKT1/PIK3CA/RPS6KB1	3
BP	GO:2000401	regulation of lymphocyte migration	3/97	69/18870	0.00539808	0.0137492	0.00637019	AKT1/PTK2B/ADAM17	3
BP	GO:0050922	negative regulation of chemotaxis	3/97	70/18870	0.00561902	0.014291	0.00662125	PTPN2/MIF/ELANE	3
BP	GO:1901184	regulation of ERBB signaling pathway	3/97	70/18870	0.00561902	0.014291	0.00662125	MMP9/EGFR/PTPN2	3
BP	GO:0032069	regulation of nuclease activity	2/97	22/18870	0.00564984	0.0143277	0.00663823	SIRT1/AKT1	2
BP	GO:0072311	glomerular epithelial cell differentiation	2/97	22/18870	0.00564984	0.0143277	0.00663823	EDNRA/MAGI2	2
BP	GO:0097062	dendritic spine maintenance	2/97	22/18870	0.00564984	0.0143277	0.00663823	IGF1R/INSR	2
BP	GO:1900273	positive regulation of long-term synaptic potentiation	2/97	22/18870	0.00564984	0.0143277	0.00663823	EPHB2/ADORA2A	2
BP	GO:0035270	endocrine system development	4/97	139/18870	0.00575731	0.0145791	0.00675469	INSR/MAPK1/AKT1/EDNRA	4
BP	GO:1903052	positive regulation of proteolysis involved in protein catabolic process	4/97	139/18870	0.00575731	0.0145791	0.00675469	AKT1/MDM2/PTK2B/MAPK9	4
BP	GO:1903317	regulation of protein maturation	3/97	71/18870	0.00584531	0.0147912	0.00685297	SERPINE1/MMP14/MDM2	3
BP	GO:0001906	cell killing	5/97	223/18870	0.0058925	0.014885	0.00689642	F2/NOS2/MAPK8/ELANE/ARG1	5
BP	GO:0043588	skin development	6/97	317/18870	0.00590057	0.014885	0.00689642	HDAC1/TNF/BCL2/EGFR/MET/RELA	6
BP	GO:0001909	leukocyte mediated cytotoxicity	4/97	140/18870	0.00590368	0.014885	0.00689642	F2/NOS2/ELANE/ARG1	4
BP	GO:0034101	erythrocyte homeostasis	4/97	140/18870	0.00590368	0.014885	0.00689642	VEGFA/STAT3/JAK2/PTPN2	4
BP	GO:0070555	response to interleukin-1	4/97	140/18870	0.00590368	0.014885	0.00689642	MMP2/NFKB1/RELA/CD38	4
BP	GO:0045727	positive regulation of translation	4/97	141/18870	0.00605253	0.0152492	0.00706519	TNF/ERBB2/PTK2B/RPS6KB1	4
BP	GO:0006801	superoxide metabolic process	3/97	72/18870	0.006077	0.0152668	0.00707334	NOS2/MPO/NQO1	3
BP	GO:0014015	positive regulation of gliogenesis	3/97	72/18870	0.006077	0.0152668	0.00707334	HDAC1/TNF/RELA	3
BP	GO:0014823	response to activity	3/97	72/18870	0.006077	0.0152668	0.00707334	TNF/MMP2/PIK3CA	3
BP	GO:0042130	negative regulation of T cell proliferation	3/97	72/18870	0.006077	0.0152668	0.00707334	ERBB2/ARG1/IDO1	3
BP	GO:0051348	negative regulation of transferase activity	5/97	225/18870	0.00611493	0.0153511	0.00711238	PPARG/SIRT1/AKT1/PIK3CB/EPHB2	5
BP	GO:0002834	regulation of response to tumor cell	2/97	23/18870	0.00616731	0.015394	0.00713228	AHR/DAPK1	2
BP	GO:0010893	positive regulation of steroid biosynthetic process	2/97	23/18870	0.00616731	0.015394	0.00713228	IGF1R/TNF	2
BP	GO:0016575	histone deacetylation	2/97	23/18870	0.00616731	0.015394	0.00713228	SIRT1/HDAC1	2
BP	GO:0019430	removal of superoxide radicals	2/97	23/18870	0.00616731	0.015394	0.00713228	MPO/NQO1	2
BP	GO:0031290	retinal ganglion cell axon guidance	2/97	23/18870	0.00616731	0.015394	0.00713228	VEGFA/EPHB2	2
BP	GO:0051882	mitochondrial depolarization	2/97	23/18870	0.00616731	0.015394	0.00713228	BCL2/KDR	2
BP	GO:0072574	hepatocyte proliferation	2/97	23/18870	0.00616731	0.015394	0.00713228	TNF/XBP1	2
BP	GO:0072575	epithelial cell proliferation involved in liver morphogenesis	2/97	23/18870	0.00616731	0.015394	0.00713228	TNF/XBP1	2
BP	GO:0033344	cholesterol efflux	3/97	73/18870	0.00631411	0.0157267	0.00728642	PPARG/SIRT1/PON1	3
BP	GO:0072678	T cell migration	3/97	73/18870	0.00631411	0.0157267	0.00728642	PIK3CG/PIK3CD/ADAM17	3
BP	GO:0140962	multicellular organismal-level chemical homeostasis	3/97	73/18870	0.00631411	0.0157267	0.00728642	CFTR/VEGFA/KDR	3
BP	GO:0051208	sequestering of calcium ion	4/97	143/18870	0.00635767	0.0158239	0.00733146	F2/PTK2B/TRPV1/HSP90B1	4
BP	GO:0050795	regulation of behavior	3/97	74/18870	0.00655669	0.0163077	0.00755558	STAT3/EPHB2/ADORA2A	3
BP	GO:0031647	regulation of protein stability	6/97	325/18870	0.00664053	0.0165044	0.00764675	SIRT1/BCL2/MAPK1/PIK3R1/MDM2/HSP90AA1	6
BP	GO:0042552	myelination	4/97	145/18870	0.00667288	0.0165133	0.00765085	TNF/ERBB2/AKT1/ILK	4
BP	GO:0046165	alcohol biosynthetic process	4/97	145/18870	0.00667288	0.0165133	0.00765085	CFTR/CYP3A4/NFKB1/PTK2B	4
BP	GO:0062207	regulation of pattern recognition receptor signaling pathway	4/97	145/18870	0.00667288	0.0165133	0.00765085	ESR1/PIK3R1/MAPK8/TLR9	4
BP	GO:0010640	regulation of platelet-derived growth factor receptor signaling pathway	2/97	24/18870	0.00670557	0.0165133	0.00765085	PTPN2/F3	2
BP	GO:0016048	detection of temperature stimulus	2/97	24/18870	0.00670557	0.0165133	0.00765085	CALCA/TRPV1	2
BP	GO:0032891	negative regulation of organic acid transport	2/97	24/18870	0.00670557	0.0165133	0.00765085	TNF/AKT1	2
BP	GO:0035162	embryonic hemopoiesis	2/97	24/18870	0.00670557	0.0165133	0.00765085	VEGFA/KDR	2
BP	GO:0035357	peroxisome proliferator activated receptor signaling pathway	2/97	24/18870	0.00670557	0.0165133	0.00765085	PPARG/SIRT1	2
BP	GO:0035902	response to immobilization stress	2/97	24/18870	0.00670557	0.0165133	0.00765085	MDM2/PTK2B	2
BP	GO:0046628	positive regulation of insulin receptor signaling pathway	2/97	24/18870	0.00670557	0.0165133	0.00765085	SIRT1/PTPN2	2
BP	GO:0046885	regulation of hormone biosynthetic process	2/97	24/18870	0.00670557	0.0165133	0.00765085	IGF1R/NFKB1	2
BP	GO:1901863	positive regulation of muscle tissue development	2/97	24/18870	0.00670557	0.0165133	0.00765085	BCL2/RPS6KB1	2
BP	GO:2000209	regulation of anoikis	2/97	24/18870	0.00670557	0.0165133	0.00765085	BCL2/PIK3CA	2
BP	GO:0010822	positive regulation of mitochondrion organization	3/97	75/18870	0.00680475	0.0167339	0.00775308	MMP9/KDR/MAPK8	3
BP	GO:0061045	negative regulation of wound healing	3/97	75/18870	0.00680475	0.0167339	0.00775308	F2/TNF/SERPINE1	3
BP	GO:0002753	cytosolic pattern recognition receptor signaling pathway	4/97	146/18870	0.0068343	0.0167948	0.00778126	TNF/MAPK8/RELA/TLR9	4
BP	GO:0007272	ensheathment of neurons	4/97	147/18870	0.00699829	0.0171615	0.00795119	TNF/ERBB2/AKT1/ILK	4
BP	GO:0008366	axon ensheathment	4/97	147/18870	0.00699829	0.0171615	0.00795119	TNF/ERBB2/AKT1/ILK	4
BP	GO:0032006	regulation of TOR signaling	4/97	147/18870	0.00699829	0.0171615	0.00795119	SIRT1/AKT1/PIK3CA/RPS6KB1	4
BP	GO:0006635	fatty acid beta-oxidation	3/97	76/18870	0.00705834	0.0172603	0.00799696	CPT1A/PPARA/AKT1	3
BP	GO:0031343	positive regulation of cell killing	3/97	76/18870	0.00705834	0.0172603	0.00799696	NOS2/MAPK8/ARG1	3
BP	GO:0046470	phosphatidylcholine metabolic process	3/97	76/18870	0.00705834	0.0172603	0.00799696	PON1/PLA2G7/PLA2G1B	3
BP	GO:0051145	smooth muscle cell differentiation	3/97	76/18870	0.00705834	0.0172603	0.00799696	VEGFA/SIRT1/EDNRA	3
BP	GO:0060078	regulation of postsynaptic membrane potential	4/97	148/18870	0.00716486	0.0175085	0.00811196	AKT1/PTK2B/TRPV1/ADORA2A	4
BP	GO:0002363	alpha-beta T cell lineage commitment	2/97	25/18870	0.00726441	0.0175918	0.00815052	BCL2/STAT3	2
BP	GO:0008045	motor neuron axon guidance	2/97	25/18870	0.00726441	0.0175918	0.00815052	ERBB2/RAC1	2
BP	GO:0010878	cholesterol storage	2/97	25/18870	0.00726441	0.0175918	0.00815052	PPARA/PPARG	2
BP	GO:0038095	Fc-epsilon receptor signaling pathway	2/97	25/18870	0.00726441	0.0175918	0.00815052	MAPK8/MAPK9	2
BP	GO:0048143	astrocyte activation	2/97	25/18870	0.00726441	0.0175918	0.00815052	TNF/ADORA2A	2
BP	GO:0070233	negative regulation of T cell apoptotic process	2/97	25/18870	0.00726441	0.0175918	0.00815052	BCL2/IDO1	2
BP	GO:0071450	cellular response to oxygen radical	2/97	25/18870	0.00726441	0.0175918	0.00815052	MPO/NQO1	2
BP	GO:0071451	cellular response to superoxide	2/97	25/18870	0.00726441	0.0175918	0.00815052	MPO/NQO1	2
BP	GO:0072010	glomerular epithelium development	2/97	25/18870	0.00726441	0.0175918	0.00815052	EDNRA/MAGI2	2
BP	GO:0072576	liver morphogenesis	2/97	25/18870	0.00726441	0.0175918	0.00815052	TNF/XBP1	2
BP	GO:0090335	regulation of brown fat cell differentiation	2/97	25/18870	0.00726441	0.0175918	0.00815052	SIRT1/PTGS2	2
BP	GO:1902993	positive regulation of amyloid precursor protein catabolic process	2/97	25/18870	0.00726441	0.0175918	0.00815052	TNF/RELA	2
BP	GO:1905563	negative regulation of vascular endothelial cell proliferation	2/97	25/18870	0.00726441	0.0175918	0.00815052	PPARG/FLT1	2
BP	GO:0001937	negative regulation of endothelial cell proliferation	3/97	77/18870	0.00731748	0.0176591	0.0081817	PPARG/TNF/FLT1	3
BP	GO:0035304	regulation of protein dephosphorylation	3/97	77/18870	0.00731748	0.0176591	0.0081817	TNF/MAGI2/HSP90B1	3
BP	GO:0051205	protein insertion into membrane	3/97	77/18870	0.00731748	0.0176591	0.0081817	EGFR/MAPK8/HSP90AA1	3
BP	GO:0070373	negative regulation of ERK1 and ERK2 cascade	3/97	77/18870	0.00731748	0.0176591	0.0081817	PTPN2/TLR9/EPHB2	3
BP	GO:0072078	nephron tubule morphogenesis	3/97	77/18870	0.00731748	0.0176591	0.0081817	VEGFA/BCL2/ILK	3
BP	GO:0019233	sensory perception of pain	3/97	78/18870	0.0075822	0.0182853	0.00847183	TNF/CALCA/TRPV1	3
BP	GO:0002705	positive regulation of leukocyte mediated immunity	4/97	151/18870	0.00768026	0.0185089	0.00857547	TNF/IL2/NOS2/ARG1	4
BP	GO:0002407	dendritic cell chemotaxis	2/97	26/18870	0.00784359	0.0186919	0.00866024	PIK3CG/CXCR1	2
BP	GO:0009435	NAD biosynthetic process	2/97	26/18870	0.00784359	0.0186919	0.00866024	NAMPT/IDO1	2
BP	GO:0014829	vascular associated smooth muscle contraction	2/97	26/18870	0.00784359	0.0186919	0.00866024	EDNRA/CD38	2
BP	GO:0018904	ether metabolic process	2/97	26/18870	0.00784359	0.0186919	0.00866024	PLA2G7/FASN	2
BP	GO:0033598	mammary gland epithelial cell proliferation	2/97	26/18870	0.00784359	0.0186919	0.00866024	MAPK1/ESR1	2
BP	GO:0043369	CD4-positive or CD8-positive, alpha-beta T cell lineage commitment	2/97	26/18870	0.00784359	0.0186919	0.00866024	BCL2/STAT3	2
BP	GO:0044346	fibroblast apoptotic process	2/97	26/18870	0.00784359	0.0186919	0.00866024	PIK3CG/PIK3CA	2
BP	GO:0048641	regulation of skeletal muscle tissue development	2/97	26/18870	0.00784359	0.0186919	0.00866024	BCL2/RPS6KB1	2
BP	GO:0060343	trabecula formation	2/97	26/18870	0.00784359	0.0186919	0.00866024	MMP2/TEK	2
BP	GO:0060391	positive regulation of SMAD protein signal transduction	2/97	26/18870	0.00784359	0.0186919	0.00866024	PPARG/JAK2	2
BP	GO:0060740	prostate gland epithelium morphogenesis	2/97	26/18870	0.00784359	0.0186919	0.00866024	MMP2/ESR1	2
BP	GO:0097186	amelogenesis	2/97	26/18870	0.00784359	0.0186919	0.00866024	CFTR/PPARA	2
BP	GO:1900078	positive regulation of cellular response to insulin stimulus	2/97	26/18870	0.00784359	0.0186919	0.00866024	SIRT1/PTPN2	2
BP	GO:1901623	regulation of lymphocyte chemotaxis	2/97	26/18870	0.00784359	0.0186919	0.00866024	PTK2B/ADAM17	2
BP	GO:1905523	positive regulation of macrophage migration	2/97	26/18870	0.00784359	0.0186919	0.00866024	MAPK1/MMP14	2
BP	GO:0031016	pancreas development	3/97	79/18870	0.00785253	0.0186919	0.00866024	INSR/AKT1/MET	3
BP	GO:0045685	regulation of glial cell differentiation	3/97	79/18870	0.00785253	0.0186919	0.00866024	F2/HDAC1/RELA	3
BP	GO:0072088	nephron epithelium morphogenesis	3/97	79/18870	0.00785253	0.0186919	0.00866024	VEGFA/BCL2/ILK	3
BP	GO:0002437	inflammatory response to antigenic stimulus	3/97	80/18870	0.00812849	0.0193093	0.00894629	TNF/ELANE/PLK2	3
BP	GO:0051899	membrane depolarization	3/97	80/18870	0.00812849	0.0193093	0.00894629	BCL2/KDR/ADORA2A	3
BP	GO:0097061	dendritic spine organization	3/97	80/18870	0.00812849	0.0193093	0.00894629	IGF1R/INSR/EPHB2	3
BP	GO:0050769	positive regulation of neurogenesis	5/97	242/18870	0.00824997	0.0195846	0.00907382	VEGFA/HDAC1/TNF/RELA/EPHB2	5
BP	GO:0003151	outflow tract morphogenesis	3/97	81/18870	0.00841011	0.0198536	0.00919848	VEGFA/EDNRA/ILK	3
BP	GO:0061333	renal tubule morphogenesis	3/97	81/18870	0.00841011	0.0198536	0.00919848	VEGFA/BCL2/ILK	3
BP	GO:0072028	nephron morphogenesis	3/97	81/18870	0.00841011	0.0198536	0.00919848	VEGFA/BCL2/ILK	3
BP	GO:0007205	protein kinase C-activating G protein-coupled receptor signaling pathway	2/97	27/18870	0.00844291	0.0198536	0.00919848	IL2/ADORA2A	2
BP	GO:0009065	glutamine family amino acid catabolic process	2/97	27/18870	0.00844291	0.0198536	0.00919848	NOS2/ARG1	2
BP	GO:0032740	positive regulation of interleukin-17 production	2/97	27/18870	0.00844291	0.0198536	0.00919848	IL2/JAK2	2
BP	GO:0032878	regulation of establishment or maintenance of cell polarity	2/97	27/18870	0.00844291	0.0198536	0.00919848	TEK/PTK2B	2
BP	GO:0033081	regulation of T cell differentiation in thymus	2/97	27/18870	0.00844291	0.0198536	0.00919848	ERBB2/PTPN2	2
BP	GO:0042059	negative regulation of epidermal growth factor receptor signaling pathway	2/97	27/18870	0.00844291	0.0198536	0.00919848	EGFR/PTPN2	2
BP	GO:0042133	neurotransmitter metabolic process	2/97	27/18870	0.00844291	0.0198536	0.00919848	ACHE/MAOA	2
BP	GO:0042730	fibrinolysis	2/97	27/18870	0.00844291	0.0198536	0.00919848	F2/SERPINE1	2
BP	GO:0045940	positive regulation of steroid metabolic process	2/97	27/18870	0.00844291	0.0198536	0.00919848	IGF1R/TNF	2
BP	GO:0050951	sensory perception of temperature stimulus	2/97	27/18870	0.00844291	0.0198536	0.00919848	CALCA/TRPV1	2
BP	GO:0050996	positive regulation of lipid catabolic process	2/97	27/18870	0.00844291	0.0198536	0.00919848	CPT1A/PPARA	2
BP	GO:0060560	developmental growth involved in morphogenesis	5/97	244/18870	0.00853118	0.0200477	0.00928839	VEGFA/ESR1/HSP90AA1/EDNRA/MAGI2	5
BP	GO:1905039	carboxylic acid transmembrane transport	4/97	156/18870	0.0085925	0.0201782	0.00934886	CPT1A/TNF/AKT1/ABCB1	4
BP	GO:0000079	regulation of cyclin-dependent protein serine/threonine kinase activity	3/97	82/18870	0.00869742	0.0204109	0.00945666	EGFR/AKT1/ADAM17	3
BP	GO:1903825	organic acid transmembrane transport	4/97	157/18870	0.00878308	0.0205981	0.00954338	CPT1A/TNF/AKT1/ABCB1	4
BP	GO:0035023	regulation of Rho protein signal transduction	3/97	83/18870	0.00899043	0.0210405	0.00974839	MET/RAC1/GPR35	3
BP	GO:0061844	antimicrobial humoral immune response mediated by antimicrobial peptide	3/97	83/18870	0.00899043	0.0210405	0.00974839	F2/ELANE/PLA2G1B	3
BP	GO:0000303	response to superoxide	2/97	28/18870	0.00906214	0.0210405	0.00974839	MPO/NQO1	2
BP	GO:0001963	synaptic transmission, dopaminergic	2/97	28/18870	0.00906214	0.0210405	0.00974839	PTGS2/ADORA2A	2
BP	GO:0002227	innate immune response in mucosa	2/97	28/18870	0.00906214	0.0210405	0.00974839	NOS2/PLA2G1B	2
BP	GO:0007202	activation of phospholipase C activity	2/97	28/18870	0.00906214	0.0210405	0.00974839	EGFR/EDNRA	2
BP	GO:0014047	glutamate secretion	2/97	28/18870	0.00906214	0.0210405	0.00974839	TRPV1/ADORA2A	2
BP	GO:0019359	nicotinamide nucleotide biosynthetic process	2/97	28/18870	0.00906214	0.0210405	0.00974839	NAMPT/IDO1	2
BP	GO:0019363	pyridine nucleotide biosynthetic process	2/97	28/18870	0.00906214	0.0210405	0.00974839	NAMPT/IDO1	2
BP	GO:0022011	myelination in peripheral nervous system	2/97	28/18870	0.00906214	0.0210405	0.00974839	AKT1/ILK	2
BP	GO:0032104	regulation of response to extracellular stimulus	2/97	28/18870	0.00906214	0.0210405	0.00974839	PPARA/BCL2	2
BP	GO:0032107	regulation of response to nutrient levels	2/97	28/18870	0.00906214	0.0210405	0.00974839	PPARA/BCL2	2
BP	GO:0032292	peripheral nervous system axon ensheathment	2/97	28/18870	0.00906214	0.0210405	0.00974839	AKT1/ILK	2
BP	GO:0060402	calcium ion transport into cytosol	2/97	28/18870	0.00906214	0.0210405	0.00974839	BCL2/PLA2G1B	2
BP	GO:0060512	prostate gland morphogenesis	2/97	28/18870	0.00906214	0.0210405	0.00974839	MMP2/ESR1	2
BP	GO:0001523	retinoid metabolic process	3/97	84/18870	0.00928918	0.0215534	0.00998599	CYP2D6/CYP3A4/AKR1B10	3
BP	GO:0016055	Wnt signaling pathway	7/97	459/18870	0.00945876	0.0219177	0.0101548	HDAC1/EGFR/NFKB1/RAC1/EDNRA/ILK/MAGI2	7
BP	GO:0072594	establishment of protein localization to organelle	7/97	459/18870	0.00945876	0.0219177	0.0101548	PTGS2/STAT3/AKT1/JAK2/PIK3R1/MAPK8/HSP90AA1	7
BP	GO:0050870	positive regulation of T cell activation	5/97	251/18870	0.00956778	0.0221556	0.010265	IL2/AKT1/PIK3CA/JAK2/XBP1	5
BP	GO:1904029	regulation of cyclin-dependent protein kinase activity	3/97	85/18870	0.00959368	0.0222009	0.010286	EGFR/AKT1/ADAM17	3
BP	GO:0198738	cell-cell signaling by wnt	7/97	461/18870	0.00967304	0.0222723	0.0103191	HDAC1/EGFR/NFKB1/RAC1/EDNRA/ILK/MAGI2	7
BP	GO:0000305	response to oxygen radical	2/97	29/18870	0.00970106	0.0222723	0.0103191	MPO/NQO1	2
BP	GO:0002710	negative regulation of T cell mediated immunity	2/97	29/18870	0.00970106	0.0222723	0.0103191	AHR/ARG1	2
BP	GO:0003401	axis elongation	2/97	29/18870	0.00970106	0.0222723	0.0103191	ESR1/MAGI2	2
BP	GO:0007588	excretion	2/97	29/18870	0.00970106	0.0222723	0.0103191	ABCG2/TRPV1	2
BP	GO:0031571	mitotic G1 DNA damage checkpoint signaling	2/97	29/18870	0.00970106	0.0222723	0.0103191	MDM2/PLK2	2
BP	GO:0044819	mitotic G1/S transition checkpoint signaling	2/97	29/18870	0.00970106	0.0222723	0.0103191	MDM2/PLK2	2
BP	GO:0060765	regulation of androgen receptor signaling pathway	2/97	29/18870	0.00970106	0.0222723	0.0103191	SIRT1/HDAC1	2
BP	GO:0072012	glomerulus vasculature development	2/97	29/18870	0.00970106	0.0222723	0.0103191	TEK/EDNRA	2
BP	GO:0090025	regulation of monocyte chemotaxis	2/97	29/18870	0.00970106	0.0222723	0.0103191	SERPINE1/PLA2G7	2
BP	GO:0097421	liver regeneration	2/97	29/18870	0.00970106	0.0222723	0.0103191	CPT1A/TNF	2
BP	GO:1900746	regulation of vascular endothelial growth factor signaling pathway	2/97	29/18870	0.00970106	0.0222723	0.0103191	VEGFA/PIK3CB	2
BP	GO:2000134	negative regulation of G1/S transition of mitotic cell cycle	3/97	86/18870	0.00990396	0.0227232	0.010528	BCL2/MDM2/PLK2	3
BP	GO:1901990	regulation of mitotic cell cycle phase transition	6/97	355/18870	0.0100232	0.0229816	0.0106477	BCL2/EGFR/AKT1/MDM2/ADAM17/PLK2	6
BP	GO:0008654	phospholipid biosynthetic process	5/97	254/18870	0.0100375	0.0229994	0.0106559	PIK3CG/PIK3CA/PIK3R1/PIK3CB/PIK3CD	5
BP	GO:0010232	vascular transport	3/97	87/18870	0.01022	0.0233661	0.0108259	INSR/ABCB1/ABCG2	3
BP	GO:0016101	diterpenoid metabolic process	3/97	87/18870	0.01022	0.0233661	0.0108259	CYP2D6/CYP3A4/AKR1B10	3
BP	GO:0150104	transport across blood-brain barrier	3/97	87/18870	0.01022	0.0233661	0.0108259	INSR/ABCB1/ABCG2	3
BP	GO:0051960	regulation of nervous system development	7/97	466/18870	0.0102243	0.0233661	0.0108259	VEGFA/F2/HDAC1/TNF/AKT1/RELA/EPHB2	7
BP	GO:0008209	androgen metabolic process	2/97	30/18870	0.0103595	0.023567	0.0109189	CYP3A4/ESR1	2
BP	GO:0010039	response to iron ion	2/97	30/18870	0.0103595	0.023567	0.0109189	BCL2/MDM2	2
BP	GO:0010575	positive regulation of vascular endothelial growth factor production	2/97	30/18870	0.0103595	0.023567	0.0109189	PTGS2/RELA	2
BP	GO:0010955	negative regulation of protein processing	2/97	30/18870	0.0103595	0.023567	0.0109189	SERPINE1/MDM2	2
BP	GO:0045948	positive regulation of translational initiation	2/97	30/18870	0.0103595	0.023567	0.0109189	TNF/RPS6KB1	2
BP	GO:0090140	regulation of mitochondrial fission	2/97	30/18870	0.0103595	0.023567	0.0109189	PPARG/KDR	2
BP	GO:1903318	negative regulation of protein maturation	2/97	30/18870	0.0103595	0.023567	0.0109189	SERPINE1/MDM2	2
BP	GO:0001892	embryonic placenta development	3/97	88/18870	0.0105419	0.0239042	0.0110752	EGFR/MAPK1/AKT1	3
BP	GO:0033627	cell adhesion mediated by integrin	3/97	88/18870	0.0105419	0.0239042	0.0110752	PIK3CG/SERPINE1/ADAM17	3
BP	GO:0046330	positive regulation of JNK cascade	3/97	88/18870	0.0105419	0.0239042	0.0110752	TNF/PTK2B/TLR9	3
BP	GO:0048864	stem cell development	3/97	88/18870	0.0105419	0.0239042	0.0110752	BCL2/MAPK1/EDNRA	3
BP	GO:0098586	cellular response to virus	3/97	88/18870	0.0105419	0.0239042	0.0110752	JAK2/NFKB1/HSP90AA1	3
BP	GO:0006959	humoral immune response	5/97	258/18870	0.0106882	0.0242044	0.0112143	F2/TNF/BCL2/ELANE/PLA2G1B	5
BP	GO:0032886	regulation of microtubule-based process	5/97	258/18870	0.0106882	0.0242044	0.0112143	SIRT1/ERBB2/MET/RAC1/PLK2	5
BP	GO:0031929	TOR signaling	4/97	167/18870	0.0108424	0.0245358	0.0113678	SIRT1/AKT1/PIK3CA/RPS6KB1	4
BP	GO:0001960	negative regulation of cytokine-mediated signaling pathway	3/97	89/18870	0.0108697	0.0245358	0.0113678	PPARG/PTPN2/ARG1	3
BP	GO:0006096	glycolytic process	3/97	89/18870	0.0108697	0.0245358	0.0113678	INSR/PPARA/STAT3	3
BP	GO:0046849	bone remodeling	3/97	89/18870	0.0108697	0.0245358	0.0113678	CALCA/PTK2B/CD38	3
BP	GO:0051453	regulation of intracellular pH	3/97	89/18870	0.0108697	0.0245358	0.0113678	CA2/CFTR/BCL2	3
BP	GO:0001945	lymph vessel development	2/97	31/18870	0.0110371	0.0246588	0.0114248	VEGFA/KDR	2
BP	GO:0001975	response to amphetamine	2/97	31/18870	0.0110371	0.0246588	0.0114248	EDNRA/ADORA2A	2
BP	GO:0005979	regulation of glycogen biosynthetic process	2/97	31/18870	0.0110371	0.0246588	0.0114248	INSR/AKT1	2
BP	GO:0010962	regulation of glucan biosynthetic process	2/97	31/18870	0.0110371	0.0246588	0.0114248	INSR/AKT1	2
BP	GO:0014044	Schwann cell development	2/97	31/18870	0.0110371	0.0246588	0.0114248	AKT1/ILK	2
BP	GO:0030878	thyroid gland development	2/97	31/18870	0.0110371	0.0246588	0.0114248	MAPK1/EDNRA	2
BP	GO:0033688	regulation of osteoblast proliferation	2/97	31/18870	0.0110371	0.0246588	0.0114248	IGF1R/BCL2	2
BP	GO:0034505	tooth mineralization	2/97	31/18870	0.0110371	0.0246588	0.0114248	CFTR/PPARA	2
BP	GO:0043507	positive regulation of JUN kinase activity	2/97	31/18870	0.0110371	0.0246588	0.0114248	TNF/ERN1	2
BP	GO:0050482	arachidonic acid secretion	2/97	31/18870	0.0110371	0.0246588	0.0114248	MIF/PLA2G1B	2
BP	GO:0060674	placenta blood vessel development	2/97	31/18870	0.0110371	0.0246588	0.0114248	MAPK1/AKT1	2
BP	GO:0061437	renal system vasculature development	2/97	31/18870	0.0110371	0.0246588	0.0114248	TEK/EDNRA	2
BP	GO:0061440	kidney vasculature development	2/97	31/18870	0.0110371	0.0246588	0.0114248	TEK/EDNRA	2
BP	GO:0072525	pyridine-containing compound biosynthetic process	2/97	31/18870	0.0110371	0.0246588	0.0114248	NAMPT/IDO1	2
BP	GO:1902547	regulation of cellular response to vascular endothelial growth factor stimulus	2/97	31/18870	0.0110371	0.0246588	0.0114248	VEGFA/PIK3CB	2
BP	GO:1903963	arachidonate transport	2/97	31/18870	0.0110371	0.0246588	0.0114248	MIF/PLA2G1B	2
BP	GO:0003205	cardiac chamber development	4/97	168/18870	0.0110641	0.0247031	0.0114453	IGF1R/MDM2/TEK/EDNRA	4
BP	GO:0002312	B cell activation involved in immune response	3/97	90/18870	0.0112033	0.024982	0.0115745	IL2/PTK2B/XBP1	3
BP	GO:0006094	gluconeogenesis	3/97	90/18870	0.0112033	0.024982	0.0115745	PPARA/SIRT1/PTPN2	3
BP	GO:0006937	regulation of muscle contraction	4/97	170/18870	0.011516	0.025663	0.0118901	PIK3CG/PTGS2/HSP90AA1/CALCA	4
BP	GO:0070098	chemokine-mediated signaling pathway	3/97	91/18870	0.0115427	0.0256897	0.0119024	PTK2B/CXCR1/GPR35	3
BP	GO:0106027	neuron projection organization	3/97	91/18870	0.0115427	0.0256897	0.0119024	IGF1R/INSR/EPHB2	3
BP	GO:0001958	endochondral ossification	2/97	32/18870	0.0117339	0.025917	0.0120077	MMP14/TEK	2
BP	GO:0002360	T cell lineage commitment	2/97	32/18870	0.0117339	0.025917	0.0120077	BCL2/STAT3	2
BP	GO:0007435	salivary gland morphogenesis	2/97	32/18870	0.0117339	0.025917	0.0120077	TNF/EGFR	2
BP	GO:0016242	negative regulation of macroautophagy	2/97	32/18870	0.0117339	0.025917	0.0120077	AKT1/PIK3CA	2
BP	GO:0030808	regulation of nucleotide biosynthetic process	2/97	32/18870	0.0117339	0.025917	0.0120077	PPARA/NOS2	2
BP	GO:0031116	positive regulation of microtubule polymerization	2/97	32/18870	0.0117339	0.025917	0.0120077	MET/RAC1	2
BP	GO:0034391	regulation of smooth muscle cell apoptotic process	2/97	32/18870	0.0117339	0.025917	0.0120077	PPARG/SIRT1	2
BP	GO:0036075	replacement ossification	2/97	32/18870	0.0117339	0.025917	0.0120077	MMP14/TEK	2
BP	GO:1900371	regulation of purine nucleotide biosynthetic process	2/97	32/18870	0.0117339	0.025917	0.0120077	PPARA/NOS2	2
BP	GO:1901020	negative regulation of calcium ion transmembrane transporter activity	2/97	32/18870	0.0117339	0.025917	0.0120077	TLR9/GPR35	2
BP	GO:1901185	negative regulation of ERBB signaling pathway	2/97	32/18870	0.0117339	0.025917	0.0120077	EGFR/PTPN2	2
BP	GO:1901889	negative regulation of cell junction assembly	2/97	32/18870	0.0117339	0.025917	0.0120077	TNF/MMP14	2
BP	GO:0001959	regulation of cytokine-mediated signaling pathway	4/97	171/18870	0.0117464	0.0259282	0.0120129	PPARG/PTPN2/ARG1/ADAM17	4
BP	GO:0019319	hexose biosynthetic process	3/97	93/18870	0.0122393	0.0269482	0.0124855	PPARA/SIRT1/PTPN2	3
BP	GO:0032436	positive regulation of proteasomal ubiquitin-dependent protein catabolic process	3/97	93/18870	0.0122393	0.0269482	0.0124855	AKT1/MDM2/MAPK9	3
BP	GO:0043502	regulation of muscle adaptation	3/97	93/18870	0.0122393	0.0269482	0.0124855	PPARA/PPARG/RPS6KB1	3
BP	GO:1901606	alpha-amino acid catabolic process	3/97	93/18870	0.0122393	0.0269482	0.0124855	NOS2/ARG1/IDO1	3
BP	GO:0001556	oocyte maturation	2/97	33/18870	0.0124495	0.0272391	0.0126203	PTK2B/EDNRA	2
BP	GO:0006346	DNA methylation-dependent heterochromatin formation	2/97	33/18870	0.0124495	0.0272391	0.0126203	SIRT1/HDAC1	2
BP	GO:0034368	protein-lipid complex remodeling	2/97	33/18870	0.0124495	0.0272391	0.0126203	MPO/PLA2G7	2
BP	GO:0034369	plasma lipoprotein particle remodeling	2/97	33/18870	0.0124495	0.0272391	0.0126203	MPO/PLA2G7	2
BP	GO:0034390	smooth muscle cell apoptotic process	2/97	33/18870	0.0124495	0.0272391	0.0126203	PPARG/SIRT1	2
BP	GO:0036336	dendritic cell migration	2/97	33/18870	0.0124495	0.0272391	0.0126203	PIK3CG/CXCR1	2
BP	GO:0051497	negative regulation of stress fiber assembly	2/97	33/18870	0.0124495	0.0272391	0.0126203	PIK3R1/MET	2
BP	GO:0072539	T-helper 17 cell differentiation	2/97	33/18870	0.0124495	0.0272391	0.0126203	IL2/STAT3	2
BP	GO:1904893	negative regulation of receptor signaling pathway via STAT	2/97	33/18870	0.0124495	0.0272391	0.0126203	PPARG/PTPN2	2
BP	GO:1990806	ligand-gated ion channel signaling pathway	2/97	33/18870	0.0124495	0.0272391	0.0126203	F2/PTK2B	2
BP	GO:0051492	regulation of stress fiber assembly	3/97	94/18870	0.0125965	0.0275263	0.0127533	PIK3R1/MET/RAC1	3
BP	GO:0060761	negative regulation of response to cytokine stimulus	3/97	94/18870	0.0125965	0.0275263	0.0127533	PPARG/PTPN2/ARG1	3
BP	GO:0031214	biomineral tissue development	4/97	175/18870	0.0126975	0.0277123	0.0128395	CFTR/PPARA/PTGS2/PTK2B	4
BP	GO:0055088	lipid homeostasis	4/97	175/18870	0.0126975	0.0277123	0.0128395	PPARG/SIRT1/HNF4A/XBP1	4
BP	GO:0003073	regulation of systemic arterial blood pressure	3/97	95/18870	0.0129596	0.0282315	0.0130801	TNF/CALCA/TRPV1	3
BP	GO:0045638	negative regulation of myeloid cell differentiation	3/97	95/18870	0.0129596	0.0282315	0.0130801	PIK3R1/PTPN2/PTK2B	3
BP	GO:1902807	negative regulation of cell cycle G1/S phase transition	3/97	95/18870	0.0129596	0.0282315	0.0130801	BCL2/MDM2/PLK2	3
BP	GO:0001782	B cell homeostasis	2/97	34/18870	0.0131837	0.0285928	0.0132475	BCL2/MIF	2
BP	GO:0002828	regulation of type 2 immune response	2/97	34/18870	0.0131837	0.0285928	0.0132475	ARG1/IDO1	2
BP	GO:0007431	salivary gland development	2/97	34/18870	0.0131837	0.0285928	0.0132475	TNF/EGFR	2
BP	GO:0035025	positive regulation of Rho protein signal transduction	2/97	34/18870	0.0131837	0.0285928	0.0132475	RAC1/GPR35	2
BP	GO:0050901	leukocyte tethering or rolling	2/97	34/18870	0.0131837	0.0285928	0.0132475	TNF/ELANE	2
BP	GO:0051973	positive regulation of telomerase activity	2/97	34/18870	0.0131837	0.0285928	0.0132475	MAPK1/HSP90AA1	2
BP	GO:1902176	negative regulation of oxidative stress-induced intrinsic apoptotic signaling pathway	2/97	34/18870	0.0131837	0.0285928	0.0132475	SIRT1/AKT1	2
BP	GO:0035265	organ growth	4/97	177/18870	0.013191	0.0285928	0.0132475	PPARA/BCL2/AKT1/ESR1	4
BP	GO:0007264	small GTPase mediated signal transduction	7/97	491/18870	0.013331	0.0288782	0.0133797	PIK3CG/MET/RAC1/PIK3CB/EPHB2/GPR35/PLK2	7
BP	GO:0110053	regulation of actin filament organization	5/97	273/18870	0.0133855	0.0289784	0.0134261	PIK3CA/PIK3R1/MET/RAC1/PTK2B	5
BP	GO:2000058	regulation of ubiquitin-dependent protein catabolic process	4/97	178/18870	0.0134423	0.0290834	0.0134747	AKT1/MDM2/PTK2B/MAPK9	4
BP	GO:0072521	purine-containing compound metabolic process	7/97	493/18870	0.0136059	0.029419	0.0136302	PPARA/NOS2/ABCG2/NAMPT/NQO1/CD38/IDO1	7
BP	GO:0021675	nerve development	3/97	97/18870	0.0137038	0.0296123	0.0137198	EDNRA/EPHB2/ILK	3
BP	GO:0001893	maternal placenta development	2/97	35/18870	0.0139363	0.029985	0.0138925	PTGS2/AKT1	2
BP	GO:0002719	negative regulation of cytokine production involved in immune response	2/97	35/18870	0.0139363	0.029985	0.0138925	TNF/ARG1	2
BP	GO:0010614	negative regulation of cardiac muscle hypertrophy	2/97	35/18870	0.0139363	0.029985	0.0138925	PPARA/PPARG	2
BP	GO:0032228	regulation of synaptic transmission, GABAergic	2/97	35/18870	0.0139363	0.029985	0.0138925	CA2/ADORA2A	2
BP	GO:0034367	protein-containing complex remodeling	2/97	35/18870	0.0139363	0.029985	0.0138925	MPO/PLA2G7	2
BP	GO:0051204	protein insertion into mitochondrial membrane	2/97	35/18870	0.0139363	0.029985	0.0138925	MAPK8/HSP90AA1	2
BP	GO:0061081	positive regulation of myeloid leukocyte cytokine production involved in immune response	2/97	35/18870	0.0139363	0.029985	0.0138925	SIRT1/MIF	2
BP	GO:0001657	ureteric bud development	3/97	98/18870	0.0140848	0.0301928	0.0139888	VEGFA/BCL2/ILK	3
BP	GO:0002275	myeloid cell activation involved in immune response	3/97	98/18870	0.0140848	0.0301928	0.0139888	PIK3CG/TNF/PIK3CD	3
BP	GO:0006835	dicarboxylic acid transport	3/97	98/18870	0.0140848	0.0301928	0.0139888	TNF/TRPV1/ADORA2A	3
BP	GO:0008593	regulation of Notch signaling pathway	3/97	98/18870	0.0140848	0.0301928	0.0139888	STAT3/AKT1/MMP14	3
BP	GO:0048534	hematopoietic or lymphoid organ development	3/97	98/18870	0.0140848	0.0301928	0.0139888	BCL2/MAPK1/ADAM17	3
BP	GO:0060993	kidney morphogenesis	3/97	98/18870	0.0140848	0.0301928	0.0139888	VEGFA/BCL2/ILK	3
BP	GO:0007219	Notch signaling pathway	4/97	181/18870	0.0142144	0.0304333	0.0141002	STAT3/AKT1/MMP14/ADAM17	4
BP	GO:0045580	regulation of T cell differentiation	4/97	181/18870	0.0142144	0.0304333	0.0141002	IL2/ERBB2/PTPN2/XBP1	4
BP	GO:0030101	natural killer cell activation	3/97	99/18870	0.0144718	0.0308897	0.0143116	IL2/JAK2/PIK3CD	3
BP	GO:0072163	mesonephric epithelium development	3/97	99/18870	0.0144718	0.0308897	0.0143116	VEGFA/BCL2/ILK	3
BP	GO:0072164	mesonephric tubule development	3/97	99/18870	0.0144718	0.0308897	0.0143116	VEGFA/BCL2/ILK	3
BP	GO:1990868	response to chemokine	3/97	99/18870	0.0144718	0.0308897	0.0143116	PTK2B/CXCR1/GPR35	3
BP	GO:1990869	cellular response to chemokine	3/97	99/18870	0.0144718	0.0308897	0.0143116	PTK2B/CXCR1/GPR35	3
BP	GO:0002068	glandular epithelial cell development	2/97	36/18870	0.0147072	0.0312966	0.0145002	AKT1/FASN	2
BP	GO:0031112	positive regulation of microtubule polymerization or depolymerization	2/97	36/18870	0.0147072	0.0312966	0.0145002	MET/RAC1	2
BP	GO:0032232	negative regulation of actin filament bundle assembly	2/97	36/18870	0.0147072	0.0312966	0.0145002	PIK3R1/MET	2
BP	GO:0033687	osteoblast proliferation	2/97	36/18870	0.0147072	0.0312966	0.0145002	IGF1R/BCL2	2
BP	GO:1905332	positive regulation of morphogenesis of an epithelium	2/97	36/18870	0.0147072	0.0312966	0.0145002	VEGFA/PIK3CD	2
BP	GO:0060759	regulation of response to cytokine stimulus	4/97	183/18870	0.0147445	0.0313567	0.014528	PPARG/PTPN2/ARG1/ADAM17	4
BP	GO:0018107	peptidyl-threonine phosphorylation	3/97	100/18870	0.0148648	0.0315549	0.0146199	MAPK1/AKT1/MAPK8	3
BP	GO:0042632	cholesterol homeostasis	3/97	100/18870	0.0148648	0.0315549	0.0146199	SIRT1/HNF4A/XBP1	3
BP	GO:0072080	nephron tubule development	3/97	100/18870	0.0148648	0.0315549	0.0146199	VEGFA/BCL2/ILK	3
BP	GO:0055092	sterol homeostasis	3/97	101/18870	0.0152638	0.0323823	0.0150032	SIRT1/HNF4A/XBP1	3
BP	GO:1902107	positive regulation of leukocyte differentiation	4/97	185/18870	0.0152869	0.032392	0.0150077	TNF/IL2/MMP14/XBP1	4
BP	GO:1903708	positive regulation of hemopoiesis	4/97	185/18870	0.0152869	0.032392	0.0150077	TNF/IL2/MMP14/XBP1	4
BP	GO:0050767	regulation of neurogenesis	6/97	390/18870	0.0153472	0.0324999	0.0150577	VEGFA/F2/HDAC1/TNF/RELA/EPHB2	6
BP	GO:0003230	cardiac atrium development	2/97	37/18870	0.0154961	0.0327162	0.0151579	IGF1R/MDM2	2
BP	GO:0014741	negative regulation of muscle hypertrophy	2/97	37/18870	0.0154961	0.0327162	0.0151579	PPARA/PPARG	2
BP	GO:0033144	negative regulation of intracellular steroid hormone receptor signaling pathway	2/97	37/18870	0.0154961	0.0327162	0.0151579	SIRT1/HDAC1	2
BP	GO:0071312	cellular response to alkaloid	2/97	37/18870	0.0154961	0.0327162	0.0151579	MDM2/TRPV1	2
BP	GO:1905144	response to acetylcholine	2/97	37/18870	0.0154961	0.0327162	0.0151579	ACHE/EDNRA	2
BP	GO:1901873	regulation of post-translational protein modification	5/97	284/18870	0.0156334	0.032986	0.0152829	SIRT1/AKT1/HSP90AA1/RELA/MAPK9	5
BP	GO:0005976	polysaccharide metabolic process	3/97	102/18870	0.0156689	0.0330209	0.0152991	INSR/AKT1/NFKB1	3
BP	GO:0046364	monosaccharide biosynthetic process	3/97	102/18870	0.0156689	0.0330209	0.0152991	PPARA/SIRT1/PTPN2	3
BP	GO:0051258	protein polymerization	5/97	286/18870	0.0160676	0.033826	0.0156721	JAK2/MET/RAC1/HSP90AA1/PTK2B	5
BP	GO:0001823	mesonephros development	3/97	103/18870	0.0160799	0.033826	0.0156721	VEGFA/BCL2/ILK	3
BP	GO:0099175	regulation of postsynapse organization	3/97	103/18870	0.0160799	0.033826	0.0156721	AKT1/PTK2B/EPHB2	3
BP	GO:0002706	regulation of lymphocyte mediated immunity	4/97	188/18870	0.016124	0.0338983	0.0157056	AHR/TNF/IL2/ARG1	4
BP	GO:0010737	protein kinase A signaling	2/97	38/18870	0.0163029	0.034151	0.0158226	EDNRA/MIF	2
BP	GO:0035633	maintenance of blood-brain barrier	2/97	38/18870	0.0163029	0.034151	0.0158226	VEGFA/PTGS2	2
BP	GO:0048536	spleen development	2/97	38/18870	0.0163029	0.034151	0.0158226	BCL2/ADAM17	2
BP	GO:0070873	regulation of glycogen metabolic process	2/97	38/18870	0.0163029	0.034151	0.0158226	INSR/AKT1	2
BP	GO:0071404	cellular response to low-density lipoprotein particle stimulus	2/97	38/18870	0.0163029	0.034151	0.0158226	PPARG/AKT1	2
BP	GO:0090151	establishment of protein localization to mitochondrial membrane	2/97	38/18870	0.0163029	0.034151	0.0158226	MAPK8/HSP90AA1	2
BP	GO:0042770	signal transduction in response to DNA damage	4/97	189/18870	0.0164093	0.0343534	0.0159164	SIRT1/MDM2/MIF/PLK2	4
BP	GO:0061326	renal tubule development	3/97	104/18870	0.0164971	0.0345163	0.0159919	VEGFA/BCL2/ILK	3
BP	GO:0006839	mitochondrial transport	4/97	190/18870	0.0166978	0.0349154	0.0161768	CPT1A/BCL2/MAPK8/HSP90AA1	4
BP	GO:0110020	regulation of actomyosin structure organization	3/97	105/18870	0.0169202	0.0353593	0.0163825	PIK3R1/MET/RAC1	3
BP	GO:0051962	positive regulation of nervous system development	5/97	290/18870	0.01696	0.0354213	0.0164112	VEGFA/HDAC1/TNF/RELA/EPHB2	5
BP	GO:0002385	mucosal immune response	2/97	39/18870	0.0171272	0.0355579	0.0164745	NOS2/PLA2G1B	2
BP	GO:0010762	regulation of fibroblast migration	2/97	39/18870	0.0171272	0.0355579	0.0164745	AKT1/RAC1	2
BP	GO:0021955	central nervous system neuron axonogenesis	2/97	39/18870	0.0171272	0.0355579	0.0164745	HSP90AA1/EPHB2	2
BP	GO:0032350	regulation of hormone metabolic process	2/97	39/18870	0.0171272	0.0355579	0.0164745	IGF1R/NFKB1	2
BP	GO:0043620	regulation of DNA-templated transcription in response to stress	2/97	39/18870	0.0171272	0.0355579	0.0164745	VEGFA/RELA	2
BP	GO:0045746	negative regulation of Notch signaling pathway	2/97	39/18870	0.0171272	0.0355579	0.0164745	AKT1/MMP14	2
BP	GO:0055094	response to lipoprotein particle	2/97	39/18870	0.0171272	0.0355579	0.0164745	PPARG/AKT1	2
BP	GO:0060999	positive regulation of dendritic spine development	2/97	39/18870	0.0171272	0.0355579	0.0164745	IL2/EPHB2	2
BP	GO:0099068	postsynapse assembly	2/97	39/18870	0.0171272	0.0355579	0.0164745	PTK2B/EPHB2	2
BP	GO:1901661	quinone metabolic process	2/97	39/18870	0.0171272	0.0355579	0.0164745	NQO1/AKR1B10	2
BP	GO:0006520	amino acid metabolic process	5/97	291/18870	0.0171882	0.0356632	0.0165233	HNF4A/NOS2/ARG1/IDO1/ODC1	5
BP	GO:0031345	negative regulation of cell projection organization	4/97	192/18870	0.0172843	0.0358412	0.0166058	AKT1/MDM2/CD38/EPHB2	4
BP	GO:0006641	triglyceride metabolic process	3/97	106/18870	0.0173494	0.0358911	0.0166289	CPT1A/PIK3CG/SIRT1	3
BP	GO:0009062	fatty acid catabolic process	3/97	106/18870	0.0173494	0.0358911	0.0166289	CPT1A/PPARA/AKT1	3
BP	GO:0034308	primary alcohol metabolic process	3/97	106/18870	0.0173494	0.0358911	0.0166289	CYP2D6/CYP3A4/AKR1B10	3
BP	GO:0035303	regulation of dephosphorylation	3/97	106/18870	0.0173494	0.0358911	0.0166289	TNF/MAGI2/HSP90B1	3
BP	GO:0019395	fatty acid oxidation	3/97	107/18870	0.0177847	0.0367481	0.0170259	CPT1A/PPARA/AKT1	3
BP	GO:0032231	regulation of actin filament bundle assembly	3/97	107/18870	0.0177847	0.0367481	0.0170259	PIK3R1/MET/RAC1	3
BP	GO:0000266	mitochondrial fission	2/97	40/18870	0.017969	0.0369976	0.0171415	PPARG/KDR	2
BP	GO:0006730	one-carbon metabolic process	2/97	40/18870	0.017969	0.0369976	0.0171415	CA1/CA2	2
BP	GO:0032728	positive regulation of interferon-beta production	2/97	40/18870	0.017969	0.0369976	0.0171415	HSP90AA1/TLR9	2
BP	GO:0035886	vascular associated smooth muscle cell differentiation	2/97	40/18870	0.017969	0.0369976	0.0171415	VEGFA/EDNRA	2
BP	GO:0051349	positive regulation of lyase activity	2/97	40/18870	0.017969	0.0369976	0.0171415	NOS2/EDNRA	2
BP	GO:0070232	regulation of T cell apoptotic process	2/97	40/18870	0.017969	0.0369976	0.0171415	BCL2/IDO1	2
BP	GO:0055001	muscle cell development	4/97	195/18870	0.0181879	0.0374261	0.01734	PPARA/VEGFA/BCL2/EDNRA	4
BP	GO:0008154	actin polymerization or depolymerization	4/97	196/18870	0.0184955	0.0380143	0.0176126	PIK3CA/JAK2/RAC1/PTK2B	4
BP	GO:0043123	positive regulation of canonical NF-kappaB signal transduction	4/97	196/18870	0.0184955	0.0380143	0.0176126	TNF/RELA/TLR9/PLK2	4
BP	GO:0045786	negative regulation of cell cycle	6/97	407/18870	0.0185365	0.0380761	0.0176412	SIRT1/TNF/PTGS2/BCL2/MDM2/PLK2	6
BP	GO:0007369	gastrulation	4/97	197/18870	0.0188063	0.0386069	0.0178871	HNF4A/MMP2/MMP9/MMP14	4
BP	GO:0043388	positive regulation of DNA binding	2/97	41/18870	0.018828	0.0386069	0.0178871	PPARG/MMP9	2
BP	GO:0051154	negative regulation of striated muscle cell differentiation	2/97	41/18870	0.018828	0.0386069	0.0178871	PPARA/XBP1	2
BP	GO:0018210	peptidyl-threonine modification	3/97	110/18870	0.019127	0.0391739	0.0181498	MAPK1/AKT1/MAPK8	3
BP	GO:0090263	positive regulation of canonical Wnt signaling pathway	3/97	110/18870	0.019127	0.0391739	0.0181498	EGFR/NFKB1/ILK	3
BP	GO:0031341	regulation of cell killing	3/97	111/18870	0.0195866	0.0400682	0.0185642	NOS2/MAPK8/ARG1	3
BP	GO:0071347	cellular response to interleukin-1	3/97	111/18870	0.0195866	0.0400682	0.0185642	MMP2/NFKB1/RELA	3
BP	GO:0007595	lactation	2/97	42/18870	0.0197041	0.0401205	0.0185884	VEGFA/XBP1	2
BP	GO:0030513	positive regulation of BMP signaling pathway	2/97	42/18870	0.0197041	0.0401205	0.0185884	KDR/ILK	2
BP	GO:0032733	positive regulation of interleukin-10 production	2/97	42/18870	0.0197041	0.0401205	0.0185884	STAT3/TLR9	2
BP	GO:0042092	type 2 immune response	2/97	42/18870	0.0197041	0.0401205	0.0185884	ARG1/IDO1	2
BP	GO:0045124	regulation of bone resorption	2/97	42/18870	0.0197041	0.0401205	0.0185884	CALCA/CD38	2
BP	GO:0045922	negative regulation of fatty acid metabolic process	2/97	42/18870	0.0197041	0.0401205	0.0185884	SIRT1/AKT1	2
BP	GO:1900026	positive regulation of substrate adhesion-dependent cell spreading	2/97	42/18870	0.0197041	0.0401205	0.0185884	RAC1/ILK	2
BP	GO:2000403	positive regulation of lymphocyte migration	2/97	42/18870	0.0197041	0.0401205	0.0185884	PTK2B/ADAM17	2
BP	GO:0009063	amino acid catabolic process	3/97	113/18870	0.020524	0.0417438	0.0193405	NOS2/ARG1/IDO1	3
BP	GO:0002251	organ or tissue specific immune response	2/97	43/18870	0.020597	0.0417438	0.0193405	NOS2/PLA2G1B	2
BP	GO:0002714	positive regulation of B cell mediated immunity	2/97	43/18870	0.020597	0.0417438	0.0193405	TNF/IL2	2
BP	GO:0002891	positive regulation of immunoglobulin mediated immune response	2/97	43/18870	0.020597	0.0417438	0.0193405	TNF/IL2	2
BP	GO:0014002	astrocyte development	2/97	43/18870	0.020597	0.0417438	0.0193405	TNF/ADORA2A	2
BP	GO:0051955	regulation of amino acid transport	2/97	43/18870	0.020597	0.0417438	0.0193405	TNF/ADORA2A	2
BP	GO:0060443	mammary gland morphogenesis	2/97	43/18870	0.020597	0.0417438	0.0193405	ESR1/NFKB1	2
BP	GO:1904037	positive regulation of epithelial cell apoptotic process	2/97	43/18870	0.020597	0.0417438	0.0193405	JAK2/PLA2G1B	2
BP	GO:0006470	protein dephosphorylation	4/97	203/18870	0.0207397	0.0420087	0.0194632	TNF/PTPN2/MAGI2/HSP90B1	4
BP	GO:0018958	phenol-containing compound metabolic process	3/97	114/18870	0.0210019	0.0425152	0.0196979	BCL2/EDNRA/MAOA	3
BP	GO:0032271	regulation of protein polymerization	4/97	204/18870	0.0210733	0.0426351	0.0197535	MET/RAC1/HSP90AA1/PTK2B	4
BP	GO:0043506	regulation of JUN kinase activity	2/97	44/18870	0.0215065	0.0433857	0.0201013	TNF/ERN1	2
BP	GO:0045840	positive regulation of mitotic nuclear division	2/97	44/18870	0.0215065	0.0433857	0.0201013	INSR/TNF	2
BP	GO:0046006	regulation of activated T cell proliferation	2/97	44/18870	0.0215065	0.0433857	0.0201013	IL2/ARG1	2
BP	GO:0046640	regulation of alpha-beta T cell proliferation	2/97	44/18870	0.0215065	0.0433857	0.0201013	IL2/JAK2	2
BP	GO:0090207	regulation of triglyceride metabolic process	2/97	44/18870	0.0215065	0.0433857	0.0201013	PIK3CG/SIRT1	2
BP	GO:0046634	regulation of alpha-beta T cell activation	3/97	116/18870	0.0219759	0.0443071	0.0205281	IL2/JAK2/ADORA2A	3
BP	GO:2000241	regulation of reproductive process	4/97	207/18870	0.0220942	0.0445198	0.0206267	INSR/VEGFA/ESR1/HPGDS	4
BP	GO:0031641	regulation of myelination	2/97	45/18870	0.0224325	0.0450628	0.0208782	TNF/AKT1	2
BP	GO:0045687	positive regulation of glial cell differentiation	2/97	45/18870	0.0224325	0.0450628	0.0208782	HDAC1/RELA	2
BP	GO:0050856	regulation of T cell receptor signaling pathway	2/97	45/18870	0.0224325	0.0450628	0.0208782	PTPN2/RELA	2
BP	GO:0090199	regulation of release of cytochrome c from mitochondria	2/97	45/18870	0.0224325	0.0450628	0.0208782	MMP9/AKT1	2
BP	GO:0140894	endolysosomal toll-like receptor signaling pathway	2/97	45/18870	0.0224325	0.0450628	0.0208782	TNF/TLR9	2
BP	GO:0031032	actomyosin structure organization	4/97	208/18870	0.022441	0.0450628	0.0208782	PIK3R1/MET/RAC1/PTK2B	4
BP	GO:1901800	positive regulation of proteasomal protein catabolic process	3/97	117/18870	0.0224721	0.0450991	0.0208951	AKT1/MDM2/MAPK9	3
BP	GO:0006090	pyruvate metabolic process	3/97	118/18870	0.0229743	0.0460277	0.0213253	INSR/PPARA/STAT3	3
BP	GO:0043500	muscle adaptation	3/97	118/18870	0.0229743	0.0460277	0.0213253	PPARA/PPARG/RPS6KB1	3
BP	GO:0050830	defense response to Gram-positive bacterium	3/97	118/18870	0.0229743	0.0460277	0.0213253	TNF/PLA2G1B/ADAM17	3
BP	GO:0005978	glycogen biosynthetic process	2/97	46/18870	0.0233748	0.0465098	0.0215487	INSR/AKT1	2
BP	GO:0006984	ER-nucleus signaling pathway	2/97	46/18870	0.0233748	0.0465098	0.0215487	PTPN2/XBP1	2
BP	GO:0009250	glucan biosynthetic process	2/97	46/18870	0.0233748	0.0465098	0.0215487	INSR/AKT1	2
BP	GO:0032892	positive regulation of organic acid transport	2/97	46/18870	0.0233748	0.0465098	0.0215487	MIF/ADORA2A	2
BP	GO:0033120	positive regulation of RNA splicing	2/97	46/18870	0.0233748	0.0465098	0.0215487	PIK3R1/ERN1	2
BP	GO:0042789	mRNA transcription by RNA polymerase II	2/97	46/18870	0.0233748	0.0465098	0.0215487	PPARG/STAT3	2
BP	GO:0051972	regulation of telomerase activity	2/97	46/18870	0.0233748	0.0465098	0.0215487	MAPK1/HSP90AA1	2
BP	GO:0060711	labyrinthine layer development	2/97	46/18870	0.0233748	0.0465098	0.0215487	MAPK1/AKT1	2
BP	GO:0140718	facultative heterochromatin formation	2/97	46/18870	0.0233748	0.0465098	0.0215487	SIRT1/HDAC1	2
BP	GO:1900271	regulation of long-term synaptic potentiation	2/97	46/18870	0.0233748	0.0465098	0.0215487	EPHB2/ADORA2A	2
BP	GO:1901861	regulation of muscle tissue development	2/97	46/18870	0.0233748	0.0465098	0.0215487	BCL2/RPS6KB1	2
BP	GO:1902175	regulation of oxidative stress-induced intrinsic apoptotic signaling pathway	2/97	46/18870	0.0233748	0.0465098	0.0215487	SIRT1/AKT1	2
BP	GO:0031644	regulation of nervous system process	3/97	119/18870	0.0234827	0.0466979	0.0216358	TNF/PTK2B/GPR35	3
BP	GO:0060070	canonical Wnt signaling pathway	5/97	316/18870	0.0235708	0.0468464	0.0217046	HDAC1/EGFR/NFKB1/EDNRA/ILK	5
BP	GO:0007006	mitochondrial membrane organization	3/97	120/18870	0.0239971	0.0476666	0.0220846	BCL2/MAPK8/HSP90AA1	3
BP	GO:0002285	lymphocyte activation involved in immune response	4/97	213/18870	0.0242255	0.0480063	0.022242	IL2/STAT3/PTK2B/XBP1	4
BP	GO:0001881	receptor recycling	2/97	47/18870	0.0243331	0.0480063	0.022242	PTPN2/ACHE	2
BP	GO:0002701	negative regulation of production of molecular mediator of immune response	2/97	47/18870	0.0243331	0.0480063	0.022242	TNF/ARG1	2
BP	GO:0003254	regulation of membrane depolarization	2/97	47/18870	0.0243331	0.0480063	0.022242	BCL2/KDR	2
BP	GO:0010824	regulation of centrosome duplication	2/97	47/18870	0.0243331	0.0480063	0.022242	SIRT1/PLK2	2
BP	GO:0045601	regulation of endothelial cell differentiation	2/97	47/18870	0.0243331	0.0480063	0.022242	VEGFA/TNF	2
BP	GO:0045933	positive regulation of muscle contraction	2/97	47/18870	0.0243331	0.0480063	0.022242	PTGS2/HSP90AA1	2
BP	GO:0046633	alpha-beta T cell proliferation	2/97	47/18870	0.0243331	0.0480063	0.022242	IL2/JAK2	2
BP	GO:0046636	negative regulation of alpha-beta T cell activation	2/97	47/18870	0.0243331	0.0480063	0.022242	IL2/ADORA2A	2
BP	GO:0050798	activated T cell proliferation	2/97	47/18870	0.0243331	0.0480063	0.022242	IL2/ARG1	2
BP	GO:0061383	trabecula morphogenesis	2/97	47/18870	0.0243331	0.0480063	0.022242	MMP2/TEK	2
BP	GO:0072583	clathrin-dependent endocytosis	2/97	47/18870	0.0243331	0.0480063	0.022242	PIK3CB/MAGI2	2
BP	GO:0030510	regulation of BMP signaling pathway	3/97	121/18870	0.0245177	0.0483158	0.0223854	PPARG/KDR/ILK	3
BP	GO:0048675	axon extension	3/97	121/18870	0.0245177	0.0483158	0.0223854	VEGFA/HSP90AA1/EDNRA	3
BP	GO:0019058	viral life cycle	5/97	321/18870	0.0250087	0.0492557	0.0228209	INSR/TNF/BCL2/EGFR/ANPEP	5
BP	GO:0001754	eye photoreceptor cell differentiation	2/97	48/18870	0.0253073	0.0495365	0.022951	VEGFA/STAT3	2
BP	GO:0002861	regulation of inflammatory response to antigenic stimulus	2/97	48/18870	0.0253073	0.0495365	0.022951	TNF/PLK2	2
BP	GO:0030195	negative regulation of blood coagulation	2/97	48/18870	0.0253073	0.0495365	0.022951	F2/SERPINE1	2
BP	GO:0031295	T cell costimulation	2/97	48/18870	0.0253073	0.0495365	0.022951	AKT1/PIK3CA	2
BP	GO:0032369	negative regulation of lipid transport	2/97	48/18870	0.0253073	0.0495365	0.022951	AKT1/NFKB1	2
BP	GO:0032620	interleukin-17 production	2/97	48/18870	0.0253073	0.0495365	0.022951	IL2/JAK2	2
BP	GO:0032660	regulation of interleukin-17 production	2/97	48/18870	0.0253073	0.0495365	0.022951	IL2/JAK2	2
BP	GO:0042551	neuron maturation	2/97	48/18870	0.0253073	0.0495365	0.022951	BCL2/EDNRA	2
BP	GO:0046580	negative regulation of Ras protein signal transduction	2/97	48/18870	0.0253073	0.0495365	0.022951	MET/EPHB2	2
BP	GO:1900542	regulation of purine nucleotide metabolic process	2/97	48/18870	0.0253073	0.0495365	0.022951	PPARA/NOS2	2
BP	GO:1902003	regulation of amyloid-beta formation	2/97	48/18870	0.0253073	0.0495365	0.022951	TNF/RELA	2
CC	GO:0045121	membrane raft	11/97	286/19886	1.49476e-07	1.75714e-05	1.2711e-05	IGF1R/INSR/TNF/PTGS2/EGFR/MAPK1/JAK2/KDR/ABCG2/TEK/ADAM17	11
CC	GO:0098857	membrane microdomain	11/97	287/19886	1.54814e-07	1.75714e-05	1.2711e-05	IGF1R/INSR/TNF/PTGS2/EGFR/MAPK1/JAK2/KDR/ABCG2/TEK/ADAM17	11
CC	GO:0005942	phosphatidylinositol 3-kinase complex	5/97	29/19886	2.69321e-07	2.03786e-05	1.47418e-05	PIK3CG/PIK3CA/PIK3R1/PIK3CB/PIK3CD	5
CC	GO:0031983	vesicle lumen	10/97	326/19886	4.35145e-06	0.000246945	0.000178638	VEGFA/SERPINE1/EGFR/MAPK1/NFKB1/MPO/HSP90AA1/MIF/ELANE/ARG1	10
CC	GO:0005925	focal adhesion	11/97	421/19886	6.52774e-06	0.000258273	0.000186833	EGFR/MAPK1/JAK2/MMP14/FLT1/TEK/RAC1/PTK2B/ADAM17/ILK/HSP90B1	11
CC	GO:0031252	cell leading edge	11/97	423/19886	6.82659e-06	0.000258273	0.000186833	INSR/ERBB2/EGFR/AKT1/PIK3CA/RAC1/PTK2B/TRPV1/ADAM17/ADORA2A/ILK	11
CC	GO:0030055	cell-substrate junction	11/97	431/19886	8.14487e-06	0.000264126	0.000191068	EGFR/MAPK1/JAK2/MMP14/FLT1/TEK/RAC1/PTK2B/ADAM17/ILK/HSP90B1	11
CC	GO:0061695	transferase complex, transferring phosphorus-containing groups	9/97	306/19886	1.87811e-05	0.000488694	0.000353519	IGF1R/INSR/PIK3CG/PIK3CA/PIK3R1/PIK3CB/PIK3CD/ERN1/DAPK1	9
CC	GO:0009897	external side of plasma membrane	10/97	387/19886	1.93755e-05	0.000488694	0.000353519	INSR/F2/TNF/KDR/ABCB1/F3/ABCG2/CXCR1/TRPV1/ANPEP	10
CC	GO:0043025	neuronal cell body	11/97	489/19886	2.63005e-05	0.000526449	0.000380831	IGF1R/INSR/HDAC1/TNF/HSP90AA1/CALCA/PTK2B/NQO1/TRPV1/EPHB2/ADORA2A	11
CC	GO:0031256	leading edge membrane	7/97	179/19886	2.76593e-05	0.000526449	0.000380831	INSR/ERBB2/EGFR/RAC1/TRPV1/ADAM17/ADORA2A	7
CC	GO:0034774	secretory granule lumen	9/97	322/19886	2.80396e-05	0.000526449	0.000380831	VEGFA/SERPINE1/MAPK1/NFKB1/MPO/HSP90AA1/MIF/ELANE/ARG1	9
CC	GO:0060205	cytoplasmic vesicle lumen	9/97	325/19886	3.01491e-05	0.000526449	0.000380831	VEGFA/SERPINE1/MAPK1/NFKB1/MPO/HSP90AA1/MIF/ELANE/ARG1	9
CC	GO:0005901	caveola	5/97	81/19886	4.75634e-05	0.000771207	0.000557887	IGF1R/INSR/PTGS2/MAPK1/JAK2	5
CC	GO:0031253	cell projection membrane	9/97	352/19886	5.59949e-05	0.000847389	0.000612996	INSR/ERBB2/EGFR/ABCG2/RAC1/HSP90AA1/TRPV1/ADAM17/ADORA2A	9
CC	GO:0043209	myelin sheath	4/97	46/19886	7.41814e-05	0.00105245	0.000761335	CA2/ERBB2/BCL2/HSP90AA1	4
CC	GO:0098978	glutamatergic synapse	9/97	407/19886	0.000168413	0.00224881	0.00162678	AKT1/JAK2/RAC1/PTK2B/RELA/RPS6KB1/EPHB2/ADORA2A/DAPK1	9
CC	GO:0071682	endocytic vesicle lumen	3/97	23/19886	0.000185615	0.00234082	0.00169333	MPO/HSP90AA1/HSP90B1	3
CC	GO:0042470	melanosome	5/97	112/19886	0.000221104	0.00239002	0.00172893	MMP14/RAC1/HSP90AA1/FASN/HSP90B1	5
CC	GO:0044853	plasma membrane raft	5/97	112/19886	0.000221104	0.00239002	0.00172893	IGF1R/INSR/PTGS2/MAPK1/JAK2	5
CC	GO:0048770	pigment granule	5/97	112/19886	0.000221104	0.00239002	0.00172893	MMP14/RAC1/HSP90AA1/FASN/HSP90B1	5
CC	GO:0062023	collagen-containing extracellular matrix	9/97	429/19886	0.000248897	0.00256817	0.0018578	F2/MMP2/SERPINE1/MMP9/F3/HSP90AA1/ACHE/ELANE/HSP90B1	9
CC	GO:0030139	endocytic vesicle	8/97	348/19886	0.000303195	0.0029924	0.00216468	CFTR/EGFR/MPO/MDM2/HSP90AA1/ELANE/TLR9/HSP90B1	8
CC	GO:0009925	basal plasma membrane	7/97	282/19886	0.000463485	0.0043292	0.00313172	ERBB2/EGFR/MET/TEK/HSP90AA1/CD38/TLR9	7
CC	GO:0045177	apical part of cell	9/97	469/19886	0.000476784	0.0043292	0.00313172	CA2/CFTR/ERBB2/ABCB1/ABCG2/TEK/HSP90AA1/TLR9/ADAM17	9
CC	GO:0019898	extrinsic component of membrane	6/97	207/19886	0.000532429	0.00464851	0.00336271	PIK3CG/PIK3CA/JAK2/PIK3R1/PIK3CB/PIK3CD	6
CC	GO:0045178	basal part of cell	7/97	301/19886	0.000682067	0.00573441	0.00414824	ERBB2/EGFR/MET/TEK/HSP90AA1/CD38/TLR9	7
CC	GO:0016324	apical plasma membrane	8/97	403/19886	0.000797193	0.00646295	0.00467526	CFTR/ERBB2/ABCB1/ABCG2/TEK/HSP90AA1/TLR9/ADAM17	8
CC	GO:0035578	azurophil granule lumen	4/97	91/19886	0.00102767	0.00804417	0.00581911	MAPK1/MPO/ELANE/ARG1	4
CC	GO:0016323	basolateral plasma membrane	6/97	249/19886	0.00138698	0.0104949	0.00759192	ERBB2/EGFR/TEK/HSP90AA1/CD38/TLR9	6
CC	GO:0032587	ruffle membrane	4/97	100/19886	0.00145827	0.0106783	0.00772464	ERBB2/EGFR/RAC1/ADAM17	4
CC	GO:0005775	vacuolar lumen	5/97	176/19886	0.00171481	0.0121645	0.0087997	MAPK1/MPO/HSP90AA1/ELANE/ARG1	5
CC	GO:0097524	sperm plasma membrane	2/97	14/19886	0.00206262	0.0141883	0.0102637	HSP90AA1/HSP90B1	2
CC	GO:0101002	ficolin-1-rich granule	5/97	185/19886	0.00213224	0.0142358	0.0102981	MMP9/MAPK1/RAC1/HSP90AA1/MIF	5
CC	GO:0005637	nuclear inner membrane	3/97	57/19886	0.00272024	0.0176427	0.0127626	SIRT1/PTGS2/ERN1	3
CC	GO:0030027	lamellipodium	5/97	201/19886	0.00305071	0.0185815	0.0134417	AKT1/PIK3CA/RAC1/PTK2B/ILK	5
CC	GO:0000791	euchromatin	3/97	60/19886	0.00314801	0.0185815	0.0134417	SIRT1/ESR1/JAK2	3
CC	GO:0032589	neuron projection membrane	3/97	60/19886	0.00314801	0.0185815	0.0134417	INSR/TRPV1/ADORA2A	3
CC	GO:1904813	ficolin-1-rich granule lumen	4/97	124/19886	0.00319241	0.0185815	0.0134417	MMP9/MAPK1/HSP90AA1/MIF	4
CC	GO:0035580	specific granule lumen	3/97	62/19886	0.00345485	0.0196062	0.0141831	NFKB1/ELANE/ARG1	3
CC	GO:1902911	protein kinase complex	4/97	148/19886	0.00597743	0.0330945	0.0239404	IGF1R/INSR/ERN1/DAPK1	4
CC	GO:0017053	transcription repressor complex	3/97	77/19886	0.00634008	0.0342666	0.0247883	HDAC1/MDM2/ELANE	3
CC	GO:0005766	primary lysosome	4/97	155/19886	0.00702128	0.0351706	0.0254422	MAPK1/MPO/ELANE/ARG1	4
CC	GO:0042582	azurophil granule	4/97	155/19886	0.00702128	0.0351706	0.0254422	MAPK1/MPO/ELANE/ARG1	4
CC	GO:0034364	high-density lipoprotein particle	2/97	26/19886	0.00709154	0.0351706	0.0254422	PON1/PLA2G7	2
CC	GO:0031968	organelle outer membrane	5/97	246/19886	0.00712708	0.0351706	0.0254422	CPT1A/PTGS2/BCL2/RPS6KB1/MAOA	5
CC	GO:0019867	outer membrane	5/97	248/19886	0.00736798	0.0355858	0.0257426	CPT1A/PTGS2/BCL2/RPS6KB1/MAOA	5
CC	GO:0098984	neuron to neuron synapse	6/97	362/19886	0.00861769	0.0407545	0.0294816	CALCA/PTK2B/EPHB2/ADORA2A/DAPK1/MAGI2	6
CC	GO:0043197	dendritic spine	4/97	174/19886	0.0104435	0.048381	0.0349986	RAC1/PTK2B/TRPV1/EPHB2	4
CC	GO:0044309	neuron spine	4/97	176/19886	0.0108564	0.0492881	0.0356547	RAC1/PTK2B/TRPV1/EPHB2	4
MF	GO:0004714	transmembrane receptor protein tyrosine kinase activity	10/97	60/18496	5.94022e-13	2.6434e-10	1.77581e-10	IGF1R/INSR/FGFR1/ERBB2/EGFR/KDR/MET/FLT1/TEK/EPHB2	10
MF	GO:0004713	protein tyrosine kinase activity	12/97	138/18496	7.6087e-12	1.55191e-09	1.04256e-09	IGF1R/INSR/FGFR1/ERBB2/EGFR/JAK2/KDR/MET/FLT1/TEK/PTK2B/EPHB2	12
MF	GO:0019199	transmembrane receptor protein kinase activity	10/97	79/18496	1.04623e-11	1.55191e-09	1.04256e-09	IGF1R/INSR/FGFR1/ERBB2/EGFR/KDR/MET/FLT1/TEK/EPHB2	10
MF	GO:0043560	insulin receptor substrate binding	6/97	13/18496	2.96291e-11	3.29623e-09	2.21438e-09	IGF1R/INSR/PIK3CA/JAK2/PIK3R1/PIK3CB	6
MF	GO:0019902	phosphatase binding	12/97	189/18496	3.05242e-10	2.71665e-08	1.82502e-08	PPARA/BCL2/EGFR/MAPK1/STAT3/PIK3R1/MET/MAPK8/HSP90AA1/RPS6KB1/MAGI2/HSP90B1	12
MF	GO:0020037	heme binding	10/97	141/18496	3.43613e-09	2.54846e-07	1.71204e-07	CYP2C9/CYP2D6/CYP3A4/PTGS1/TBXAS1/PTGS2/NOS2/JAK2/MPO/IDO1	10
MF	GO:0046906	tetrapyrrole binding	10/97	151/18496	6.67721e-09	4.2448e-07	2.85162e-07	CYP2C9/CYP2D6/CYP3A4/PTGS1/TBXAS1/PTGS2/NOS2/JAK2/MPO/IDO1	10
MF	GO:0019903	protein phosphatase binding	9/97	142/18496	5.78622e-08	3.21859e-06	2.16222e-06	BCL2/EGFR/STAT3/PIK3R1/MET/MAPK8/HSP90AA1/RPS6KB1/HSP90B1	9
MF	GO:0017171	serine hydrolase activity	10/97	196/18496	8.02235e-08	3.96661e-06	2.66474e-06	F2/MMP2/MMP9/MMP1/MMP14/MMP3/F3/ACHE/ELANE/MMP7	10
MF	GO:0016303	1-phosphatidylinositol-3-kinase activity	4/97	10/18496	1.45694e-07	6.48338e-06	4.35548e-06	PIK3CG/PIK3CA/PIK3CB/PIK3CD	4
MF	GO:0052742	phosphatidylinositol kinase activity	5/97	26/18496	2.15503e-07	8.71806e-06	5.85672e-06	PIK3CG/PIK3CA/PIK3R1/PIK3CB/PIK3CD	5
MF	GO:0004879	nuclear receptor activity	6/97	52/18496	2.98142e-07	1.02056e-05	6.85607e-06	AHR/PPARA/PPARG/HNF4A/STAT3/ESR1	6
MF	GO:0098531	ligand-activated transcription factor activity	6/97	52/18496	2.98142e-07	1.02056e-05	6.85607e-06	AHR/PPARA/PPARG/HNF4A/STAT3/ESR1	6
MF	GO:0004252	serine-type endopeptidase activity	9/97	174/18496	3.29659e-07	1.04784e-05	7.03933e-06	F2/MMP2/MMP9/MMP1/MMP14/MMP3/F3/ELANE/MMP7	9
MF	GO:0004674	protein serine/threonine kinase activity	13/97	427/18496	3.54106e-07	1.05052e-05	7.05728e-06	PIK3CG/EGFR/MAPK1/AKT1/PIK3CA/MAPK8/PTK2B/RPS6KB1/ERN1/DAPK1/ILK/MAPK9/PLK2	13
MF	GO:0106310	protein serine kinase activity	12/97	361/18496	4.09374e-07	1.13857e-05	7.64883e-06	PIK3CG/MAPK1/AKT1/PIK3CA/MAPK8/PIK3CB/RPS6KB1/ERN1/DAPK1/ILK/MAPK9/PLK2	12
MF	GO:0019838	growth factor binding	8/97	135/18496	5.47556e-07	1.43331e-05	9.62884e-06	IGF1R/INSR/FGFR1/ERBB2/EGFR/KDR/FLT1/TEK	8
MF	GO:0008236	serine-type peptidase activity	9/97	192/18496	7.55007e-07	1.86654e-05	1.25393e-05	F2/MMP2/MMP9/MMP1/MMP14/MMP3/F3/ELANE/MMP7	9
MF	GO:0004222	metalloendopeptidase activity	7/97	110/18496	1.79539e-06	4.205e-05	2.82489e-05	MMP2/MMP9/MMP1/MMP14/MMP3/ADAM17/MMP7	7
MF	GO:0001727	lipid kinase activity	5/97	41/18496	2.30707e-06	5.13324e-05	3.44847e-05	PIK3CG/PIK3CA/PIK3R1/PIK3CB/PIK3CD	5
MF	GO:0016705	oxidoreductase activity, acting on paired donors, with incorporation or reduction of molecular oxygen	8/97	179/18496	4.56702e-06	9.67773e-05	6.50142e-05	CYP2C9/CYP2D6/CYP3A4/PTGS1/SCD/TBXAS1/PTGS2/NOS2	8
MF	GO:0008237	metallopeptidase activity	8/97	185/18496	5.82495e-06	0.000117823	7.91524e-05	MMP2/MMP9/MMP1/MMP14/MMP3/ADAM17/ANPEP/MMP7	8
MF	GO:0043548	phosphatidylinositol 3-kinase binding	4/97	25/18496	8.26214e-06	0.000159854	0.000107389	IGF1R/INSR/JAK2/PIK3R1	4
MF	GO:0061629	RNA polymerase II-specific DNA-binding transcription factor binding	10/97	344/18496	1.3033e-05	0.000241654	0.000162341	AHR/PPARA/PPARG/SIRT1/HDAC1/HNF4A/STAT3/ESR1/PTPN2/RELA	10
MF	GO:0001221	transcription coregulator binding	6/97	112/18496	2.72099e-05	0.000484336	0.000325373	AHR/PPARA/PPARG/HDAC1/ESR1/RELA	6
MF	GO:0042805	actinin binding	4/97	36/18496	3.68093e-05	0.000614604	0.000412886	PPARG/NFKB1/RELA/ADORA2A	4
MF	GO:0004175	endopeptidase activity	10/97	389/18496	3.72906e-05	0.000614604	0.000412886	F2/MMP2/MMP9/MMP1/MMP14/MMP3/F3/ELANE/ADAM17/MMP7	10
MF	GO:0140297	DNA-binding transcription factor binding	11/97	477/18496	4.03753e-05	0.000641678	0.000431074	AHR/PPARA/PPARG/SIRT1/HDAC1/HNF4A/BCL2/STAT3/ESR1/PTPN2/RELA	11
MF	GO:0016709	oxidoreductase activity, acting on paired donors, with incorporation or reduction of molecular oxygen, NAD(P)H as one donor, and incorporation of one atom of oxygen	4/97	38/18496	4.57576e-05	0.000702142	0.000471693	CYP2C9/CYP2D6/CYP3A4/NOS2	4
MF	GO:0033218	amide binding	10/97	405/18496	5.23342e-05	0.000755573	0.000507588	IGF1R/INSR/PPARG/PIK3R1/ACHE/FASN/RELA/RPS6KB1/EPHB2/ANPEP	10
MF	GO:0042277	peptide binding	9/97	325/18496	5.26354e-05	0.000755573	0.000507588	IGF1R/INSR/PPARG/PIK3R1/ACHE/RELA/RPS6KB1/EPHB2/ANPEP	9
MF	GO:0004707	MAP kinase activity	3/97	16/18496	7.45169e-05	0.00103625	0.000696145	MAPK1/MAPK8/MAPK9	3
MF	GO:0001223	transcription coactivator binding	4/97	44/18496	8.21495e-05	0.00110777	0.000744193	AHR/PPARA/ESR1/RELA	4
MF	GO:0070851	growth factor receptor binding	6/97	138/18496	8.76023e-05	0.00114178	0.000767041	VEGFA/IL2/JAK2/TLR9/ADAM17/ERN1	6
MF	GO:0004712	protein serine/threonine/tyrosine kinase activity	4/97	45/18496	8.98032e-05	0.00114178	0.000767041	MAPK1/AKT1/RPS6KB1/MAPK9	4
MF	GO:0005126	cytokine receptor binding	8/97	273/18496	9.44927e-05	0.00116803	0.000784676	VEGFA/TNF/IL2/JAK2/PIK3R1/MIF/TLR9/ADAM17	8
MF	GO:0002020	protease binding	6/97	142/18496	0.000102574	0.00123367	0.000828767	TNF/SERPINE1/BCL2/F3/MIF/ELANE	6
MF	GO:0052689	carboxylic ester hydrolase activity	6/97	153/18496	0.000154447	0.00180866	0.00121504	CA1/CA2/PON1/PLA2G7/ACHE/PLA2G1B	6
MF	GO:0004497	monooxygenase activity	5/97	104/18496	0.000218208	0.00248981	0.00167264	CYP2C9/CYP2D6/CYP3A4/TBXAS1/NOS2	5
MF	GO:0016702	oxidoreductase activity, acting on single donors with incorporation of molecular oxygen, incorporation of two atoms of oxygen	3/97	24/18496	0.000261248	0.00290639	0.00195249	PTGS1/PTGS2/IDO1	3
MF	GO:0016836	hydro-lyase activity	4/97	61/18496	0.000295006	0.00313351	0.00210506	CA1/CA2/TBXAS1/FASN	4
MF	GO:0016701	oxidoreductase activity, acting on single donors with incorporation of molecular oxygen	3/97	25/18496	0.000295747	0.00313351	0.00210506	PTGS1/PTGS2/IDO1	3
MF	GO:0016829	lyase activity	6/97	196/18496	0.00058266	0.00602985	0.0040508	CA1/CA2/TBXAS1/FASN/CD38/ODC1	6
MF	GO:0019209	kinase activator activity	5/97	133/18496	0.000676792	0.00684482	0.0045983	VEGFA/IL2/EGFR/PIK3CA/PIK3R1	5
MF	GO:0016835	carbon-oxygen lyase activity	4/97	77/18496	0.000717607	0.00695095	0.00466959	CA1/CA2/TBXAS1/FASN	4
MF	GO:0005516	calmodulin binding	6/97	204/18496	0.000718525	0.00695095	0.00466959	NOS2/AKT1/ESR1/TRPV1/ADORA2A/DAPK1	6
MF	GO:0016209	antioxidant activity	4/97	83/18496	0.000951381	0.00900776	0.00605134	PTGS1/PTGS2/MPO/NQO1	4
MF	GO:0042562	hormone binding	4/97	85/18496	0.00103995	0.0096412	0.00647688	IGF1R/INSR/EGFR/PIK3R1	4
MF	GO:0031625	ubiquitin protein ligase binding	7/97	308/18496	0.00118581	0.0107691	0.0072346	BCL2/EGFR/ABCB1/MDM2/HSP90AA1/PTK2B/RELA	7
MF	GO:0005506	iron ion binding	5/97	153/18496	0.00126862	0.0112907	0.00758501	CYP2C9/CYP2D6/CYP3A4/SCD/TBXAS1	5
MF	GO:0051879	Hsp90 protein binding	3/97	42/18496	0.00138394	0.0120756	0.00811226	AHR/KDR/ERN1	3
MF	GO:0016725	oxidoreductase activity, acting on CH or CH2 groups	2/97	11/18496	0.00145173	0.0124235	0.00834598	CYP2C9/CYP3A4	2
MF	GO:0016712	oxidoreductase activity, acting on paired donors, with incorporation or reduction of molecular oxygen, reduced flavin or flavoprotein as one donor, and incorporation of one atom of oxygen	3/97	43/18496	0.00148211	0.0124441	0.00835987	CYP2C9/CYP2D6/CYP3A4	3
MF	GO:0044389	ubiquitin-like protein ligase binding	7/97	327/18496	0.00167053	0.0137664	0.00924815	BCL2/EGFR/ABCB1/MDM2/HSP90AA1/PTK2B/RELA	7
MF	GO:0097677	STAT family protein binding	2/97	12/18496	0.00173613	0.0140469	0.00943659	PPARG/PTPN2	2
MF	GO:0140359	ABC-type transporter activity	3/97	48/18496	0.00203825	0.0156885	0.0105394	CFTR/ABCB1/ABCG2	3
MF	GO:0017081	chloride channel regulator activity	2/97	13/18496	0.00204479	0.0156885	0.0105394	CFTR/TRPV1	2
MF	GO:0031994	insulin-like growth factor I binding	2/97	13/18496	0.00204479	0.0156885	0.0105394	IGF1R/INSR	2
MF	GO:0016860	intramolecular oxidoreductase activity	3/97	49/18496	0.00216299	0.0160421	0.010777	TBXAS1/MIF/HPGDS	3
MF	GO:0017046	peptide hormone binding	3/97	49/18496	0.00216299	0.0160421	0.010777	IGF1R/INSR/PIK3R1	3
MF	GO:0008201	heparin binding	5/97	174/18496	0.00223211	0.0162834	0.0109391	VEGFA/FGFR1/F2/MPO/ELANE	5
MF	GO:0019207	kinase regulator activity	6/97	256/18496	0.00229258	0.0164548	0.0110542	VEGFA/IL2/EGFR/AKT1/PIK3CA/PIK3R1	6
MF	GO:0005161	platelet-derived growth factor receptor binding	2/97	14/18496	0.00237746	0.0165308	0.0111052	VEGFA/ERN1	2
MF	GO:0008559	ABC-type xenobiotic transporter activity	2/97	14/18496	0.00237746	0.0165308	0.0111052	ABCB1/ABCG2	2
MF	GO:0004089	carbonate dehydratase activity	2/97	15/18496	0.00273387	0.0184329	0.0123831	CA1/CA2	2
MF	GO:0015562	efflux transmembrane transporter activity	2/97	15/18496	0.00273387	0.0184329	0.0123831	ABCB1/ABCG2	2
MF	GO:0140296	general transcription initiation factor binding	3/97	54/18496	0.00285749	0.0189788	0.0127498	AHR/ESR1/RELA	3
MF	GO:0004601	peroxidase activity	3/97	55/18496	0.00301095	0.019704	0.013237	PTGS1/PTGS2/MPO	3
MF	GO:0005159	insulin-like growth factor receptor binding	2/97	16/18496	0.00311378	0.0200816	0.0134907	INSR/PIK3R1	2
MF	GO:0016684	oxidoreductase activity, acting on peroxide as acceptor	3/97	57/18496	0.00333286	0.0211875	0.0142336	PTGS1/PTGS2/MPO	3
MF	GO:0031490	chromatin DNA binding	4/97	120/18496	0.00367058	0.0227141	0.0152592	HDAC1/STAT3/RELA/APEX1	4
MF	GO:0070888	E-box binding	3/97	59/18496	0.0036751	0.0227141	0.0152592	AHR/PPARG/HDAC1	3
MF	GO:0030297	transmembrane receptor protein tyrosine kinase activator activity	2/97	18/18496	0.00394308	0.0240366	0.0161476	VEGFA/EGFR	2
MF	GO:0000979	RNA polymerase II core promoter sequence-specific DNA binding	2/97	19/18496	0.00439197	0.026059	0.0175062	HDAC1/RELA	2
MF	GO:0005520	insulin-like growth factor binding	2/97	19/18496	0.00439197	0.026059	0.0175062	IGF1R/INSR	2
MF	GO:0042826	histone deacetylase binding	4/97	127/18496	0.00449144	0.0262985	0.0176672	HDAC1/MAPK8/HSP90AA1/RELA	4
MF	GO:0002039	p53 binding	3/97	66/18496	0.00503838	0.0291179	0.0195612	SIRT1/HDAC1/MDM2	3
MF	GO:0004407	histone deacetylase activity	2/97	21/18496	0.00535702	0.0301756	0.0202717	SIRT1/HDAC1	2
MF	GO:0016500	protein-hormone receptor activity	2/97	21/18496	0.00535702	0.0301756	0.0202717	IGF1R/INSR	2
MF	GO:0005158	insulin receptor binding	2/97	22/18496	0.0058727	0.0322192	0.0216446	IGF1R/PIK3R1	2
MF	GO:0033558	protein lysine deacetylase activity	2/97	22/18496	0.0058727	0.0322192	0.0216446	SIRT1/HDAC1	2
MF	GO:0043621	protein self-association	3/97	70/18496	0.00593702	0.0322192	0.0216446	PPARG/ACHE/PTK2B	3
MF	GO:0016247	channel regulator activity	4/97	139/18496	0.00617147	0.033088	0.0222282	CFTR/BCL2/AKT1/TRPV1	4
MF	GO:0001091	RNA polymerase II general transcription initiation factor binding	2/97	25/18496	0.00754943	0.0390639	0.0262428	AHR/ESR1	2
MF	GO:0003707	nuclear steroid receptor activity	2/97	25/18496	0.00754943	0.0390639	0.0262428	PPARA/ESR1	2
MF	GO:0017025	TBP-class protein binding	2/97	25/18496	0.00754943	0.0390639	0.0262428	AHR/ESR1	2
MF	GO:0001637	G protein-coupled chemoattractant receptor activity	2/97	26/18496	0.0081508	0.0396742	0.0266528	CXCR1/GPR35	2
MF	GO:0004950	chemokine receptor activity	2/97	26/18496	0.0081508	0.0396742	0.0266528	CXCR1/GPR35	2
MF	GO:0008395	steroid hydroxylase activity	2/97	26/18496	0.0081508	0.0396742	0.0266528	CYP2C9/CYP3A4	2
MF	GO:0070006	metalloaminopeptidase activity	2/97	26/18496	0.0081508	0.0396742	0.0266528	MMP14/ANPEP	2
MF	GO:0070330	aromatase activity	2/97	26/18496	0.0081508	0.0396742	0.0266528	CYP2C9/CYP3A4	2
MF	GO:0005125	cytokine activity	5/97	237/18496	0.00821722	0.0396742	0.0266528	VEGFA/TNF/IL2/NAMPT/MIF	5
MF	GO:0033293	monocarboxylic acid binding	3/97	79/18496	0.00829146	0.0396742	0.0266528	PPARG/HNF4A/PLA2G1B	3
MF	GO:0005539	glycosaminoglycan binding	5/97	240/18496	0.00864907	0.0407947	0.0274055	VEGFA/FGFR1/F2/MPO/ELANE	5
MF	GO:0004683	calmodulin-dependent protein kinase activity	2/97	27/18496	0.008773	0.0407947	0.0274055	PTK2B/DAPK1	2
MF	GO:0005178	integrin binding	4/97	154/18496	0.00880065	0.0407947	0.0274055	KDR/PTPN2/MMP14/ADAM17	4
MF	GO:0051393	alpha-actinin binding	2/97	28/18496	0.00941581	0.0431962	0.0290189	PPARG/ADORA2A	2
MF	GO:0016853	isomerase activity	4/97	158/18496	0.00960811	0.0433254	0.0291057	CFTR/TBXAS1/MIF/HPGDS	4
MF	GO:0030165	PDZ domain binding	3/97	84/18496	0.00980482	0.0433254	0.0291057	CFTR/RPS6KB1/ADAM17	3
MF	GO:0001968	fibronectin binding	2/97	29/18496	0.010079	0.0433254	0.0291057	VEGFA/MMP2	2
MF	GO:0033612	receptor serine/threonine kinase binding	2/97	29/18496	0.010079	0.0433254	0.0291057	MDM2/MAGI2	2
MF	GO:0051059	NF-kappaB binding	2/97	29/18496	0.010079	0.0433254	0.0291057	HDAC1/RELA	2
MF	GO:0051721	protein phosphatase 2A binding	2/97	29/18496	0.010079	0.0433254	0.0291057	BCL2/RPS6KB1	2
MF	GO:0001540	amyloid-beta binding	3/97	85/18496	0.0101255	0.0433254	0.0291057	INSR/ACHE/EPHB2	3
MF	GO:0005217	intracellular ligand-gated monoatomic ion channel activity	2/97	30/18496	0.0107623	0.0456118	0.0306417	CFTR/TRPV1	2
