# Supplementary material for: Deciphering the shared mechanisms of Gegen Qinlian Decoction in treating type 2 diabetes and ulcerative colitis via bioinformatics and machine learning
Source: Front Med (Lausanne). 2024 Jun 19;11:1406149. doi: 10.3389/fmed.2024.1406149 (PMC11220276; doi:10.3389/fmed.2024.1406149)
Supplement: Supplementary file 1 [file Presentation_1.zip › Supplementary Table/Additional file 9.xlsx]

## Sheet: Sheet1
category	subcategory	ID	Description	GeneRatio	BgRatio	pvalue	p.adjust	qvalue	geneID	Count
Environmental Information Processing	Signal transduction	hsa04066	HIF-1 signaling pathway	20/96	109/8662	1.61e-19	3.9e-17	1.32e-17	3480/3643/7422/5054/2064/596/1956/5594/4843/6774/207/5290/5295/4790/2321/7010/5291/5970/6198/5293	20
Human Diseases	Endocrine and metabolic disease	hsa04933	AGE-RAGE signaling pathway	19/96	100/8662	7.08e-19	8.56e-17	2.91e-17	7422/7124/4313/5054/596/5594/6774/207/5290/3717/5295/4790/5599/2152/5879/5291/5970/5293/5601	19
Human Diseases	Drug resistance: antineoplastic	hsa01522	Endocrine resistance	18/96	98/8662	1.22e-17	5.91e-16	2.01e-16	1565/3480/4313/2064/4318/596/1956/5594/207/5290/2099/5295/5599/4193/5291/6198/5293/5601	18
Environmental Information Processing	Signal transduction	hsa04151	PI3K-Akt signaling pathway	28/96	359/8662	6.92e-17	2.79e-15	9.48e-16	3480/3643/7422/2260/5294/3558/2064/596/1956/5594/207/5290/3717/3791/5295/4790/4233/2321/4193/7010/5879/5291/3320/5970/6198/5293/9863/7184	28
Human Diseases	Cancer: specific types	hsa05212	Pancreatic cancer	16/96	76/8662	8.95e-17	3.1e-15	1.05e-15	7422/2064/1956/5594/6774/207/5290/5295/4790/5599/5879/5291/5970/6198/5293/5601	16
Human Diseases	Drug resistance: antineoplastic	hsa01521	EGFR tyrosine kinase inhibitor resistance	16/96	79/8662	1.74e-16	5.25e-15	1.78e-15	3480/7422/2064/596/1956/5594/6774/207/5290/3717/3791/5295/4233/5291/6198/5293	16
Human Diseases	Cardiovascular disease	hsa05418	Fluid shear stress and atherosclerosis	19/96	139/8662	4.52e-16	1.22e-14	4.13e-15	7422/7124/4313/4318/596/207/5290/3791/5295/4790/5599/5879/5291/3320/5970/1728/5293/5601/7184	19
Environmental Information Processing	Signal transduction	hsa04014	Ras signaling pathway	21/96	236/8662	7.28e-14	1.6e-12	5.44e-13	3480/3643/7422/2260/1956/5594/207/5290/3791/5295/4790/4233/5599/2321/7010/5879/5291/5970/5293/5319/5601	21
Organismal Systems	Endocrine system	hsa04917	Prolactin signaling pathway	13/96	70/8662	4.67e-13	8.08e-12	2.74e-12	5594/6774/207/5290/2099/3717/5295/4790/5599/5291/5970/5293/5601	13
Organismal Systems	Endocrine system	hsa04926	Relaxin signaling pathway	16/96	129/8662	5.52e-13	8.68e-12	2.95e-12	7422/4313/4318/1956/5594/4843/207/5290/5295/4790/5599/4312/5291/5970/5293/5601	16
Human Diseases	Endocrine and metabolic disease	hsa04931	Insulin resistance	15/96	108/8662	5.74e-13	8.68e-12	2.95e-12	1374/3643/5465/7124/6774/207/5290/5295/4790/5599/5291/5970/6198/5293/5601	15
Environmental Information Processing	Signal transduction	hsa04668	TNF signaling pathway	15/96	114/8662	1.3e-12	1.84e-11	6.26e-12	7124/5743/4318/5594/207/5290/5295/4790/5599/4323/4314/5291/5970/5293/5601	15
Environmental Information Processing	Signal transduction	hsa04152	AMPK signaling pathway	15/96	121/8662	3.15e-12	4.24e-11	1.44e-11	1080/1374/3480/3643/5468/23411/6319/3172/207/5290/5295/5291/2194/6198/5293	15
Organismal Systems	Immune system	hsa04625	C-type lectin receptor signaling pathway	14/96	104/8662	5.61e-12	7.11e-11	2.41e-11	7124/5743/3558/5594/207/5290/5295/4790/5599/4193/5291/5970/5293/5601	14
Cellular Processes	Cellular community - eukaryotes	hsa04510	Focal adhesion	18/96	203/8662	5.88e-12	7.11e-11	2.41e-11	3480/7422/2064/596/1956/5594/207/5290/3791/5295/4233/5599/2321/5879/5291/5293/3611/5601	18
Human Diseases	Endocrine and metabolic disease	hsa04932	Non-alcoholic fatty liver disease	16/96	155/8662	9.81e-12	1.1e-10	3.73e-11	3643/5465/5468/7124/207/5290/5295/4790/5599/5879/5291/7494/5970/5293/2081/5601	16
Environmental Information Processing	Signal transduction	hsa04068	FoxO signaling pathway	15/96	131/8662	1.02e-11	1.1e-10	3.73e-11	3480/3643/23411/1956/5594/6774/207/5290/5295/5599/4193/5291/5293/5601/10769	15
Environmental Information Processing	Signal transduction	hsa04015	Rap1 signaling pathway	18/96	210/8662	1.05e-11	1.1e-10	3.73e-11	3480/3643/7422/2260/1956/5594/207/5290/3791/5295/4233/2321/7010/5879/5291/5293/135/9863	18
Human Diseases	Cancer: overview	hsa05235	PD-L1 expression and PD-1 checkpoint pathway in cancer	13/96	89/8662	1.17e-11	1.18e-10	3.99e-11	1956/5594/6774/207/5290/3717/5295/4790/5291/5970/6198/5293/54106	13
Human Diseases	Infectious disease: viral	hsa05161	Hepatitis B	16/96	162/8662	1.94e-11	1.88e-10	6.36e-11	7124/4318/596/5594/6774/207/5290/3717/5295/4790/5599/5291/2185/5970/5293/5601	16
Organismal Systems	Immune system	hsa04620	Toll-like receptor signaling pathway	13/96	108/8662	1.44e-10	1.25e-09	4.22e-10	7124/5594/207/5290/5295/4790/5599/5879/5291/5970/5293/54106/5601	13
Organismal Systems	Aging	hsa04211	Longevity regulating pathway	12/96	89/8662	2e-10	1.67e-09	5.67e-10	3480/3643/5468/23411/207/5290/5295/4790/5291/5970/6198/5293	12
Human Diseases	Infectious disease: bacterial	hsa05135	Yersinia infection	14/96	137/8662	2.49e-10	2.01e-09	6.81e-10	7124/3558/5594/207/5290/5295/4790/5599/5879/5291/2185/5970/5293/5601	14
Human Diseases	Infectious disease: viral	hsa05167	Kaposi sarcoma-associated herpesvirus infection	16/96	194/8662	2.97e-10	2.26e-09	7.68e-10	7422/5294/5743/5594/6774/207/5290/3717/5295/4790/5599/5879/5291/5970/5293/5601	16
Human Diseases	Cancer: specific types	hsa05218	Melanoma	11/96	72/8662	2.99e-10	2.26e-09	7.68e-10	3480/2260/1956/5594/207/5290/5295/4233/4193/5291/5293	11
Human Diseases	Infectious disease: viral	hsa05163	Human cytomegalovirus infection	17/96	225/8662	3.09e-10	2.26e-09	7.68e-10	7422/7124/5743/1956/5594/6774/207/5290/5295/4790/4193/5879/5291/2185/5970/6198/5293	17
Organismal Systems	Immune system	hsa04657	IL-17 signaling pathway	12/96	94/8662	3.85e-10	2.74e-09	9.3e-10	7124/5743/4318/5594/4790/5599/4312/4314/3320/5970/5601/7184	12
Human Diseases	Cancer: specific types	hsa05219	Bladder cancer	9/96	41/8662	4.51e-10	3.12e-09	1.06e-09	7422/4313/2064/4318/1956/5594/4312/4193/1612	9
Environmental Information Processing	Signal transduction	hsa04071	Sphingolipid signaling pathway	13/96	121/8662	6.11e-10	3.99e-09	1.35e-09	7124/596/5594/207/5290/5295/4790/5599/5879/5291/5970/5293/5601	13
Environmental Information Processing	Signal transduction	hsa04370	VEGF signaling pathway	10/96	59/8662	6.97e-10	4.44e-09	1.51e-09	7422/5743/5594/207/5290/3791/5295/5879/5291/5293	10
Organismal Systems	Aging	hsa04213	Longevity regulating pathway - multiple species	10/96	61/8662	9.82e-10	6.09e-09	2.07e-09	3480/3643/23411/3065/207/5290/5295/5291/6198/5293	10
Human Diseases	Infectious disease: bacterial	hsa05131	Shigellosis	17/96	247/8662	1.31e-09	7.94e-09	2.7e-09	7124/596/1956/5594/207/5290/5295/4790/5599/4193/5879/5291/5970/6198/5293/3611/5601	17
Human Diseases	Endocrine and metabolic disease	hsa04930	Type II diabetes mellitus	9/96	46/8662	1.35e-09	7.99e-09	2.71e-09	3643/7124/5594/5290/5295/5599/5291/5293/5601	9
Environmental Information Processing	Signal transduction	hsa04012	ErbB signaling pathway	11/96	85/8662	1.88e-09	1.08e-08	3.67e-09	2064/1956/5594/207/5290/5295/5599/5291/6198/5293/5601	11
Human Diseases	Cancer: overview	hsa05208	Chemical carcinogenesis - reactive oxygen species	16/96	223/8662	2.32e-09	1.31e-08	4.44e-09	196/7422/1956/5594/207/5290/5295/4790/4233/5599/5879/5291/5970/1728/5293/5601	16
Organismal Systems	Development and regeneration	hsa04380	Osteoclast differentiation	13/96	135/8662	2.4e-09	1.32e-08	4.48e-09	5468/7124/5594/207/5290/5295/4790/5599/5879/5291/5970/5293/5601	13
Cellular Processes	Cell growth and death	hsa04210	Apoptosis	13/96	136/8662	2.63e-09	1.41e-08	4.8e-09	7124/596/5594/207/5290/5295/4790/5599/5291/5970/5293/2081/5601	13
Human Diseases	Infectious disease: parasitic	hsa05145	Toxoplasmosis	12/96	111/8662	2.73e-09	1.43e-08	4.87e-09	5294/7124/596/5594/4843/6774/207/3717/4790/5599/5970/5601	12
Organismal Systems	Endocrine system	hsa04915	Estrogen signaling pathway	13/96	137/8662	2.88e-09	1.48e-08	5.03e-09	4313/4318/596/1956/5594/207/5290/2099/5295/5291/3320/5293/7184	13
Organismal Systems	Immune system	hsa04664	Fc epsilon RI signaling pathway	10/96	68/8662	2.97e-09	1.5e-08	5.08e-09	7124/5594/207/5290/5295/5599/5879/5291/5293/5601	10
Human Diseases	Infectious disease: viral	hsa05162	Measles	13/96	138/8662	3.15e-09	1.56e-08	5.28e-09	3558/596/6774/207/5290/5295/4790/5599/5291/5970/5293/54106/5601	13
Environmental Information Processing	Signal transduction	hsa04010	MAPK signaling pathway	18/96	301/8662	3.87e-09	1.85e-08	6.28e-09	3480/3643/7422/2260/7124/2064/1956/5594/207/3791/4790/4233/5599/2321/7010/5879/5970/5601	18
Organismal Systems	Endocrine system	hsa04920	Adipocytokine signaling pathway	10/96	70/8662	3.98e-09	1.85e-08	6.28e-09	1374/5465/7124/6774/207/3717/4790/5599/5970/5601	10
Human Diseases	Cancer: overview	hsa05230	Central carbon metabolism in cancer	10/96	70/8662	3.98e-09	1.85e-08	6.28e-09	2260/2064/1956/5594/207/5290/5295/4233/5291/5293	10
Human Diseases	Infectious disease: viral	hsa05169	Epstein-Barr virus infection	15/96	202/8662	4.85e-09	2.21e-08	7.51e-09	3065/7124/596/6774/207/5290/5295/4790/5599/4193/5879/5291/5970/5293/5601	15
Human Diseases	Cancer: specific types	hsa05223	Non-small cell lung cancer	10/96	72/8662	5.28e-09	2.37e-08	8.03e-09	2064/1956/5594/6774/207/5290/5295/4233/5291/5293	10
Organismal Systems	Nervous system	hsa04722	Neurotrophin signaling pathway	12/96	119/8662	6.1e-09	2.67e-08	9.05e-09	596/5594/207/5290/5295/4790/5599/5879/5291/5970/5293/5601	12
Human Diseases	Cancer: overview	hsa05206	MicroRNAs in cancer	18/96	310/8662	6.17e-09	2.67e-08	9.05e-09	7422/23411/3065/5743/2064/4318/596/1956/5594/6774/5290/5295/4790/4233/5243/4193/5291/5293	18
Organismal Systems	Immune system	hsa04660	T cell receptor signaling pathway	12/96	121/8662	7.39e-09	3.14e-08	1.06e-08	7124/3558/5594/207/5290/5295/4790/5599/5291/5970/5293/5601	12
Human Diseases	Cancer: overview	hsa05231	Choline metabolism in cancer	11/96	98/8662	8.76e-09	3.65e-08	1.24e-08	1956/5594/207/5290/5295/5599/5879/5291/6198/5293/5601	11
Human Diseases	Cancer: specific types	hsa05220	Chronic myeloid leukemia	10/96	76/8662	9.07e-09	3.72e-08	1.26e-08	3065/5594/207/5290/5295/4790/4193/5291/5970/5293	10
Human Diseases	Infectious disease: viral	hsa05170	Human immunodeficiency virus 1 infection	15/96	212/8662	9.39e-09	3.79e-08	1.28e-08	7124/596/5594/207/5290/5295/4790/5599/5879/5291/2185/5970/6198/5293/5601	15
Human Diseases	Infectious disease: bacterial	hsa05132	Salmonella infection	16/96	249/8662	1.14e-08	4.53e-08	1.54e-08	5294/7124/596/5594/207/5290/4790/5599/5879/5291/3320/5970/5293/54106/5601/7184	16
Human Diseases	Cancer: specific types	hsa05213	Endometrial cancer	9/96	58/8662	1.17e-08	4.58e-08	1.55e-08	2064/1956/5594/207/5290/5295/5291/5293/3611	9
Organismal Systems	Immune system	hsa04062	Chemokine signaling pathway	14/96	192/8662	2.09e-08	7.95e-08	2.7e-08	5294/5594/6774/207/5290/3717/5295/4790/5879/5291/2185/5970/3577/5293	14
Environmental Information Processing	Signal transduction	hsa04024	cAMP signaling pathway	15/96	225/8662	2.1e-08	7.95e-08	2.7e-08	1080/5465/5594/207/5290/5295/4790/5599/5879/5291/1909/5970/5293/135/5601	15
Cellular Processes	Transport and catabolism	hsa04140	Autophagy - animal	13/96	165/8662	2.78e-08	1.03e-07	3.51e-08	3480/596/5594/207/5290/5295/5599/5291/6198/5293/2081/1612/5601	13
Human Diseases	Cardiovascular disease	hsa05415	Diabetic cardiomyopathy	14/96	203/8662	4.25e-08	1.56e-07	5.29e-08	3643/5465/4313/4318/207/5290/5295/4790/5599/5879/5291/5970/5293/5601	14
Human Diseases	Cancer: specific types	hsa05211	Renal cell carcinoma	9/96	69/8662	5.65e-08	2.04e-07	6.93e-08	7422/5594/207/5290/5295/4233/5879/5291/5293	9
Human Diseases	Cancer: specific types	hsa05222	Small cell lung cancer	10/96	92/8662	5.92e-08	2.11e-07	7.15e-08	5743/596/4843/207/5290/5295/4790/5291/5970/5293	10
Human Diseases	Infectious disease: bacterial	hsa05120	Epithelial cell signaling in Helicobacter pylori infection	9/96	70/8662	6.43e-08	2.25e-07	7.65e-08	1956/4790/4233/5599/5879/5970/3577/6868/5601	9
Human Diseases	Cancer: specific types	hsa05224	Breast cancer	12/96	147/8662	6.69e-08	2.31e-07	7.85e-08	3480/2260/2064/1956/5594/207/5290/2099/5295/5291/6198/5293	12
Environmental Information Processing	Signal transduction	hsa04072	Phospholipase D signaling pathway	12/96	148/8662	7.21e-08	2.46e-07	8.34e-08	3643/2147/5294/1956/5594/207/5290/5295/5291/2185/3577/5293	12
Human Diseases	Cancer: specific types	hsa05226	Gastric cancer	12/96	149/8662	7.77e-08	2.61e-07	8.87e-08	2064/596/1956/5594/207/5290/5295/4233/5243/5291/6198/5293	12
Human Diseases	Drug resistance: antineoplastic	hsa01524	Platinum drug resistance	9/96	73/8662	9.34e-08	3.1e-07	1.05e-07	2064/596/5594/207/5290/5295/4193/5291/5293	9
Human Diseases	Cancer: specific types	hsa05214	Glioma	9/96	75/8662	1.19e-07	3.88e-07	1.32e-07	3480/1956/5594/207/5290/5295/4193/5291/5293	9
Human Diseases	Infectious disease: viral	hsa05160	Hepatitis C	12/96	158/8662	1.49e-07	4.8e-07	1.63e-07	5465/7124/1956/5594/6774/207/5290/5295/4790/5291/5970/5293	12
Organismal Systems	Endocrine system	hsa04914	Progesterone-mediated oocyte maturation	10/96	102/8662	1.6e-07	5.09e-07	1.73e-07	3480/5594/207/5290/5295/5599/5291/3320/5293/5601	10
Organismal Systems	Endocrine system	hsa04923	Regulation of lipolysis in adipocytes	8/96	58/8662	2.06e-07	6.48e-07	2.2e-07	3643/5742/5743/207/5290/5295/5291/5293	8
Organismal Systems	Immune system	hsa04659	Th17 cell differentiation	10/96	108/8662	2.75e-07	8.53e-07	2.89e-07	196/3558/5594/6774/3717/4790/5599/3320/5970/5601	10
Organismal Systems	Endocrine system	hsa04910	Insulin signaling pathway	11/96	137/8662	2.9e-07	8.9e-07	3.02e-07	3643/5594/207/5290/5295/5599/5291/2194/6198/5293/5601	11
Organismal Systems	Immune system	hsa04662	B cell receptor signaling pathway	9/96	84/8662	3.2e-07	9.69e-07	3.29e-07	5594/207/5290/5295/4790/5879/5291/5970/5293	9
Human Diseases	Endocrine and metabolic disease	hsa04936	Alcoholic liver disease	11/96	142/8662	4.18e-07	1.24e-06	4.22e-07	1374/5465/23411/6319/7124/207/4790/5599/2194/5970/5601	11
Organismal Systems	Nervous system	hsa04725	Cholinergic synapse	10/96	113/8662	4.21e-07	1.24e-06	4.22e-07	5294/596/5594/207/5290/3717/5295/5291/43/5293	10
Organismal Systems	Endocrine system	hsa04935	Growth hormone synthesis, secretion and action	10/96	120/8662	7.39e-07	2.15e-06	7.31e-07	5594/6774/207/5290/3717/5295/5599/5291/5293/5601	10
Human Diseases	Neurodegenerative disease	hsa05010	Alzheimer disease	17/96	384/8662	8.64e-07	2.49e-06	8.45e-07	3643/7124/5743/5594/4843/207/5290/5295/4790/5599/5291/7494/5970/5293/6868/2081/5601	17
Human Diseases	Infectious disease: viral	hsa05166	Human T-cell leukemia virus 1 infection	13/96	222/8662	8.92e-07	2.54e-06	8.62e-07	7124/3558/5594/207/5290/5295/4790/5599/5291/5970/5293/4316/5601	13
Organismal Systems	Immune system	hsa04611	Platelet activation	10/96	124/8662	1e-06	2.82e-06	9.56e-07	5742/2147/5294/6916/5594/207/5290/5295/5291/5293	10
Cellular Processes	Cell growth and death	hsa04218	Cellular senescence	11/96	156/8662	1.07e-06	2.99e-06	1.01e-06	23411/5054/5594/207/5290/5295/4790/4193/5291/5970/5293	11
Organismal Systems	Immune system	hsa04613	Neutrophil extracellular trap formation	12/96	191/8662	1.16e-06	3.18e-06	1.08e-06	3065/5594/207/5290/5295/4790/4353/5879/5291/5970/1991/5293	12
Human Diseases	Cancer: overview	hsa05202	Transcriptional misregulation in cancer	12/96	193/8662	1.29e-06	3.52e-06	1.19e-06	3480/5468/3065/4318/4790/4233/2321/4353/4314/4193/5970/1991	12
Human Diseases	Infectious disease: parasitic	hsa05146	Amoebiasis	9/96	102/8662	1.69e-06	4.55e-06	1.54e-06	7124/4843/5290/5295/4790/5291/5970/5293/383	9
Environmental Information Processing	Signal transduction	hsa04630	JAK-STAT signaling pathway	11/96	166/8662	1.98e-06	5.28e-06	1.79e-06	3558/596/1956/6774/207/5290/3717/5295/5771/5291/5293	11
Human Diseases	Cancer: specific types	hsa05225	Hepatocellular carcinoma	11/96	168/8662	2.23e-06	5.87e-06	1.99e-06	3480/1956/5594/207/5290/5295/4233/5291/6198/1728/5293	11
Organismal Systems	Excretory system	hsa04960	Aldosterone-regulated sodium reabsorption	6/96	37/8662	2.79e-06	7.26e-06	2.46e-06	3643/5594/5290/5295/5291/5293	6
Human Diseases	Infectious disease: viral	hsa05165	Human papillomavirus infection	15/96	331/8662	3.1e-06	7.98e-06	2.71e-06	7422/3065/7124/5743/1956/5594/207/5290/5295/4790/4193/5291/5970/6198/5293	15
Cellular Processes	Cellular community - eukaryotes	hsa04550	Signaling pathways regulating pluripotency of stem cells	10/96	143/8662	3.69e-06	9.39e-06	3.19e-06	3480/2260/5594/6774/207/5290/3717/5295/5291/5293	10
Human Diseases	Infectious disease: bacterial	hsa05152	Tuberculosis	11/96	180/8662	4.37e-06	1.1e-05	3.74e-06	7124/596/5594/4843/207/3717/4790/5599/5970/54106/5601	11
Organismal Systems	Endocrine system	hsa04919	Thyroid hormone signaling pathway	9/96	121/8662	7.02e-06	1.75e-05	5.94e-06	3065/5594/207/5290/2099/5295/4193/5291/5293	9
Cellular Processes	Cellular community - eukaryotes	hsa04520	Adherens junction	8/96	93/8662	7.97e-06	1.95e-05	6.6e-06	3480/3643/2260/2064/1956/5594/4233/5879	8
NA	NA	hsa04148	Efferocytosis	10/96	156/8662	8.04e-06	1.95e-05	6.6e-06	1374/5468/23411/5743/5594/3717/5879/383/6868/4953	10
Environmental Information Processing	Signal transduction	hsa04150	mTOR signaling pathway	10/96	156/8662	8.04e-06	1.95e-05	6.6e-06	3480/3643/7124/5594/207/5290/5295/5291/6198/5293	10
Organismal Systems	Immune system	hsa04666	Fc gamma R-mediated phagocytosis	8/96	97/8662	1.09e-05	2.61e-05	8.87e-06	5594/207/5290/5295/5879/5291/6198/5293	8
Human Diseases	Cancer: overview	hsa05203	Viral carcinogenesis	11/96	204/8662	1.45e-05	3.43e-05	1.16e-05	3065/5594/6774/5290/5295/4790/4193/5879/5291/5970/5293	11
Human Diseases	Infectious disease: viral	hsa05164	Influenza A	10/96	171/8662	1.8e-05	4.24e-05	1.44e-05	7124/5594/207/5290/3717/5295/4790/5291/5970/5293	10
Human Diseases	Infectious disease: bacterial	hsa05133	Pertussis	7/96	76/8662	1.93e-05	4.49e-05	1.52e-05	7124/5594/4843/4790/5599/5970/5601	7
Environmental Information Processing	Signal transduction	hsa04020	Calcium signaling pathway	12/96	253/8662	2.1e-05	4.76e-05	1.61e-05	7422/2260/2064/1956/4843/3791/4233/2321/2185/1909/952/135	12
Human Diseases	Infectious disease: bacterial	hsa05100	Bacterial invasion of epithelial cells	7/96	77/8662	2.1e-05	4.76e-05	1.61e-05	5290/5295/4233/5879/5291/5293/3611	7
Human Diseases	Infectious disease: parasitic	hsa05140	Leishmaniasis	7/96	77/8662	2.1e-05	4.76e-05	1.61e-05	7124/5743/5594/4843/3717/4790/5970	7
Human Diseases	Neurodegenerative disease	hsa05017	Spinocerebellar ataxia	9/96	143/8662	2.71e-05	6.08e-05	2.06e-05	207/5290/5295/5599/5291/7494/5293/2081/5601	9
Organismal Systems	Immune system	hsa04670	Leukocyte transendothelial migration	8/96	115/8662	3.79e-05	8.42e-05	2.86e-05	4313/4318/5290/5295/5879/5291/2185/5293	8
Metabolism	Lipid metabolism	hsa00590	Arachidonic acid metabolism	6/96	61/8662	5.38e-05	0.000118333	4.01e-05	1559/5742/6916/5743/5319/27306	6
Organismal Systems	Immune system	hsa04658	Th1 and Th2 cell differentiation	7/96	92/8662	6.7e-05	0.000146041	4.95e-05	3558/5594/3717/4790/5599/5970/5601	7
Organismal Systems	Endocrine system	hsa04929	GnRH secretion	6/96	64/8662	7.07e-05	0.000152792	5.18e-05	5594/207/5290/5295/5291/5293	6
Organismal Systems	Endocrine system	hsa04912	GnRH signaling pathway	7/96	93/8662	7.18e-05	0.000153743	5.22e-05	4313/1956/5594/5599/4323/2185/5601	7
Organismal Systems	Sensory system	hsa04750	Inflammatory mediator regulation of TRP channels	7/96	98/8662	0.000100224	0.000212756	7.22e-05	5290/5295/5599/5291/5293/7442/5601	7
Organismal Systems	Immune system	hsa04650	Natural killer cell mediated cytotoxicity	8/96	132/8662	0.000101223	0.000213009	7.23e-05	7124/5594/5290/5295/5879/5291/2185/5293	8
Organismal Systems	Digestive system	hsa04973	Carbohydrate digestion and absorption	5/96	47/8662	0.00015983	0.000333439	0.000113129	207/5290/5295/5291/5293	5
Organismal Systems	Endocrine system	hsa03320	PPAR signaling pathway	6/96	75/8662	0.000172213	0.000356201	0.000120851	1374/5465/5468/6319/4312/3611	6
Organismal Systems	Development and regeneration	hsa04360	Axon guidance	9/96	182/8662	0.000176304	0.000361572	0.000122673	5594/5290/5295/4233/5879/5291/5293/2048/3611	9
Organismal Systems	Immune system	hsa04621	NOD-like receptor signaling pathway	9/96	186/8662	0.000207663	0.000422305	0.000143279	7124/596/5594/4790/5599/10135/3320/5970/5601	9
Cellular Processes	Cell motility	hsa04810	Regulation of actin cytoskeleton	10/96	229/8662	0.000211315	0.000426152	0.000144584	2260/2147/1956/5594/207/5290/5295/5879/5291/5293	10
Human Diseases	Drug resistance: antineoplastic	hsa01523	Antifolate resistance	4/96	30/8662	0.000311307	0.000622614	0.000211239	7124/4790/9429/5970	4
Human Diseases	Immune disease	hsa05323	Rheumatoid arthritis	6/96	93/8662	0.000555604	0.0011021	0.000373918	7422/7124/4312/2321/4314/7010	6
Human Diseases	Immune disease	hsa05321	Inflammatory bowel disease	5/96	65/8662	0.000735584	0.00144725	0.000491019	7124/3558/6774/4790/5970	5
Organismal Systems	Immune system	hsa04622	RIG-I-like receptor signaling pathway	5/96	71/8662	0.00110049	0.00214773	0.000728678	7124/4790/5599/5970/5601	5
Metabolism	Xenobiotics biodegradation and metabolism	hsa00982	Drug metabolism - cytochrome P450	5/96	72/8662	0.00117238	0.00226972	0.000770066	1559/1565/1576/4128/27306	5
Human Diseases	Infectious disease: bacterial	hsa05130	Pathogenic Escherichia coli infection	8/96	198/8662	0.00153686	0.00295175	0.00100146	2147/7124/5594/4790/5599/5879/5970/5601	8
Organismal Systems	Nervous system	hsa04726	Serotonergic synapse	6/96	115/8662	0.00168778	0.00321608	0.00109114	1559/1565/5742/5743/5594/4128	6
Cellular Processes	Cell growth and death	hsa04217	Necroptosis	7/96	159/8662	0.00186862	0.00353285	0.00119862	7124/596/6774/3717/5599/3320/5601	7
Metabolism	Amino acid metabolism	hsa00330	Arginine and proline metabolism	4/96	50/8662	0.00220917	0.00414434	0.00140608	4843/383/4128/4953	4
Genetic Information Processing	Folding, sorting and degradation	hsa04141	Protein processing in endoplasmic reticulum	7/96	170/8662	0.00272878	0.00507973	0.00172344	596/5599/3320/7494/2081/5601/7184	7
Organismal Systems	Digestive system	hsa04976	Bile secretion	5/96	89/8662	0.00300074	0.00554336	0.00188074	760/1080/1576/5243/9429	5
Human Diseases	Neurodegenerative disease	hsa05020	Prion disease	9/96	272/8662	0.00309896	0.00568143	0.00192758	7124/5594/5290/5295/5599/5879/5291/5293/5601	9
Metabolism	Lipid metabolism	hsa00591	Linoleic acid metabolism	3/96	30/8662	0.00431197	0.00784584	0.00266192	1559/1576/5319	3
Environmental Information Processing	Signal transduction	hsa04371	Apelin signaling pathway	6/96	139/8662	0.00435762	0.00786974	0.00267003	5294/5054/5594/4843/207/6198	6
Cellular Processes	Cell growth and death	hsa04215	Apoptosis - multiple species	3/96	32/8662	0.00518438	0.00929348	0.00315307	596/5599/5601	3
Organismal Systems	Digestive system	hsa04972	Pancreatic secretion	5/96	102/8662	0.00538067	0.00957443	0.00324839	760/1080/5879/952/5319	5
Environmental Information Processing	Signal transduction	hsa04064	NF-kappa B signaling pathway	5/96	104/8662	0.00583902	0.0103142	0.00349937	7124/5743/596/4790/5970	5
Human Diseases	Neurodegenerative disease	hsa05022	Pathways of neurodegeneration - multiple diseases	12/96	476/8662	0.00612382	0.0107389	0.00364346	7124/5743/596/5594/4843/4790/5599/5879/7494/5970/2081/5601	12
Organismal Systems	Endocrine system	hsa04928	Parathyroid hormone synthesis, secretion and action	5/96	106/8662	0.00632428	0.0110106	0.00373566	2260/596/1956/5594/4323	5
Human Diseases	Cancer: overview	hsa05204	Chemical carcinogenesis - DNA adducts	4/96	70/8662	0.00743494	0.0128518	0.00436034	1559/1576/5743/27306	4
Metabolism	Metabolism of cofactors and vitamins	hsa00760	Nicotinate and nicotinamide metabolism	3/96	37/8662	0.00780421	0.0133001	0.00451244	23411/10135/952	3
Human Diseases	Infectious disease: parasitic	hsa05143	African trypanosomiasis	3/96	37/8662	0.00780421	0.0133001	0.00451244	7124/54106/3620	3
Metabolism	Carbohydrate metabolism	hsa00562	Inositol phosphate metabolism	4/96	73/8662	0.008607	0.0145657	0.00494182	5294/5290/5291/5293	4
Metabolism	Xenobiotics biodegradation and metabolism	hsa00980	Metabolism of xenobiotics by cytochrome P450	4/96	78/8662	0.010818	0.0181802	0.00616815	1559/1565/1576/27306	4
Metabolism	Amino acid metabolism	hsa00360	Phenylalanine metabolism	2/96	16/8662	0.0131847	0.0220049	0.00746577	4282/4128	2
Environmental Information Processing	Membrane transport	hsa02010	ABC transporters	3/96	45/8662	0.0133749	0.0221693	0.00752155	1080/5243/9429	3
Metabolism	Energy metabolism	hsa00910	Nitrogen metabolism	2/96	17/8662	0.0148358	0.0244236	0.0082864	759/760	2
Organismal Systems	Circulatory system	hsa04270	Vascular smooth muscle contraction	5/96	134/8662	0.0163724	0.026771	0.00908282	5594/796/1909/5319/135	5
Human Diseases	Substance dependence	hsa05030	Cocaine addiction	3/96	49/8662	0.0168241	0.0273251	0.0092708	4790/5970/4128	3
Human Diseases	Infectious disease: parasitic	hsa05144	Malaria	3/96	50/8662	0.017757	0.0286479	0.00971962	7124/4233/54106	3
Organismal Systems	Endocrine system	hsa04913	Ovarian steroidogenesis	3/96	51/8662	0.0187182	0.0299988	0.0101779	3480/3643/5743	3
Environmental Information Processing	Signal transduction	hsa04070	Phosphatidylinositol signaling system	4/96	97/8662	0.0224323	0.0357146	0.0121172	5290/5295/5291/5293	4
Human Diseases	Infectious disease: bacterial	hsa05134	Legionellosis	3/96	56/8662	0.0239515	0.0378841	0.0128532	7124/4790/5970	3
Metabolism	Amino acid metabolism	hsa00220	Arginine biosynthesis	2/96	22/8662	0.0243131	0.0382063	0.0129625	4843/383	2
Metabolism	Metabolism of other amino acids	hsa00480	Glutathione metabolism	3/96	57/8662	0.0250837	0.0389119	0.0132019	290/27306/4953	3
Metabolism	Global and overview maps	hsa01212	Fatty acid metabolism	3/96	57/8662	0.0250837	0.0389119	0.0132019	1374/6319/2194	3
Organismal Systems	Endocrine system	hsa04921	Oxytocin signaling pathway	5/96	154/8662	0.0279349	0.043059	0.014609	5294/5743/1956/5594/952	5
Organismal Systems	Endocrine system	hsa04922	Glucagon signaling pathway	4/96	107/8662	0.0307548	0.0471055	0.0159819	1374/5465/23411/207	4
Environmental Information Processing	Signal transduction	hsa04350	TGF-beta signaling pathway	4/96	108/8662	0.0316747	0.0482093	0.0163564	3065/7124/5594/6198	4
